# Supplementary material for: Impedance Iterative Learning Backstepping Control for Output-Constrained Multisection Continuum Arms Based on PMA
Source: Micromachines (Basel). 2022 Sep 16;13(9):1532. doi: 10.3390/mi13091532 (PMC9506357; doi:10.3390/mi13091532)
Supplement: Supplementary file 1 [file micromachines-13-01532-s001.zip]

Archive with 92 entries (89 files):
- S1-Kinematic Model/S1-Kinematic Model/
- S1-Kinematic Model/S1-Kinematic Model/workspace_multi.m
- S1-Kinematic Model/S1-Kinematic Model/workspace_multi_reverse.m
- S2-Control Algorithm and Co-Simulation/S2-Control Algorithm and Co-Simulation/
- S2-Control Algorithm and Co-Simulation/S2-Control Algorithm and Co-Simulation/Adams_FLEX_G_1.mtx
- S2-Control Algorithm and Co-Simulation/S2-Control Algorithm and Co-Simulation/Adams_FLEX_G_2.mtx
- S2-Control Algorithm and Co-Simulation/S2-Control Algorithm and Co-Simulation/Adams_FLEX_G_3.mtx
- S2-Control Algorithm and Co-Simulation/S2-Control Algorithm and Co-Simulation/Adams_FLEX_G_4.mtx
- S2-Control Algorithm and Co-Simulation/S2-Control Algorithm and Co-Simulation/Adams_FLEX_G_5.mtx
- S2-Control Algorithm and Co-Simulation/S2-Control Algorithm and Co-Simulation/Adams_FLEX_G_6.mtx
- S2-Control Algorithm and Co-Simulation/S2-Control Algorithm and Co-Simulation/Adams_FLEX_G_7.mtx
- S2-Control Algorithm and Co-Simulation/S2-Control Algorithm and Co-Simulation/Adams_FLEX_G_8.mtx
- S2-Control Algorithm and Co-Simulation/S2-Control Algorithm and Co-Simulation/adams_sys_.slx
- S2-Control Algorithm and Co-Simulation/S2-Control Algorithm and Co-Simulation/adams_sys_f.slx
- S2-Control Algorithm and Co-Simulation/S2-Control Algorithm and Co-Simulation/adams_sys_f.slxc
- S2-Control Algorithm and Co-Simulation/S2-Control Algorithm and Co-Simulation/adams_sys_PID.slx
- S2-Control Algorithm and Co-Simulation/S2-Control Algorithm and Co-Simulation/adams_sys_PID2.slx
- S2-Control Algorithm and Co-Simulation/S2-Control Algorithm and Co-Simulation/adams_sys_PID2.slx.autosave
- S2-Control Algorithm and Co-Simulation/S2-Control Algorithm and Co-Simulation/adams_sys_PID2.slxc
- S2-Control Algorithm and Co-Simulation/S2-Control Algorithm and Co-Simulation/adams_sys_SMC.slx
- S2-Control Algorithm and Co-Simulation/S2-Control Algorithm and Co-Simulation/adams_sys_SMC.slxc
- S2-Control Algorithm and Co-Simulation/S2-Control Algorithm and Co-Simulation/adamsctl_014161.bat
- S2-Control Algorithm and Co-Simulation/S2-Control Algorithm and Co-Simulation/adamsctl_039551.bat
- S2-Control Algorithm and Co-Simulation/S2-Control Algorithm and Co-Simulation/adamsctl_071106.bat
- S2-Control Algorithm and Co-Simulation/S2-Control Algorithm and Co-Simulation/adamsctl_082520.bat
- S2-Control Algorithm and Co-Simulation/S2-Control Algorithm and Co-Simulation/adamsctl_128113.bat
- S2-Control Algorithm and Co-Simulation/S2-Control Algorithm and Co-Simulation/adamsctl_132752.bat
- S2-Control Algorithm and Co-Simulation/S2-Control Algorithm and Co-Simulation/adamsctl_176026.bat
- S2-Control Algorithm and Co-Simulation/S2-Control Algorithm and Co-Simulation/adamsctl_248932.bat
- S2-Control Algorithm and Co-Simulation/S2-Control Algorithm and Co-Simulation/adamsctl_255951.bat
- S2-Control Algorithm and Co-Simulation/S2-Control Algorithm and Co-Simulation/adamsctl_531830.bat
- S2-Control Algorithm and Co-Simulation/S2-Control Algorithm and Co-Simulation/adamsctl_557923.bat
- S2-Control Algorithm and Co-Simulation/S2-Control Algorithm and Co-Simulation/adamsctl_647828.bat
- S2-Control Algorithm and Co-Simulation/S2-Control Algorithm and Co-Simulation/adamsctl_775208.bat
- S2-Control Algorithm and Co-Simulation/S2-Control Algorithm and Co-Simulation/adamsctl_775940.bat
- S2-Control Algorithm and Co-Simulation/S2-Control Algorithm and Co-Simulation/adamsctl_932251.bat
- S2-Control Algorithm and Co-Simulation/S2-Control Algorithm and Co-Simulation/adamsctl_987366.bat
- S2-Control Algorithm and Co-Simulation/S2-Control Algorithm and Co-Simulation/ADILC.m
- S2-Control Algorithm and Co-Simulation/S2-Control Algorithm and Co-Simulation/adp.m
- S2-Control Algorithm and Co-Simulation/S2-Control Algorithm and Co-Simulation/ANSYS and ADAMS operation details.doc
- S2-Control Algorithm and Co-Simulation/S2-Control Algorithm and Co-Simulation/aview.log
- S2-Control Algorithm and Co-Simulation/S2-Control Algorithm and Co-Simulation/aviewAS.cmd
- S2-Control Algorithm and Co-Simulation/S2-Control Algorithm and Co-Simulation/comparative experiments results.xls
- S2-Control Algorithm and Co-Simulation/S2-Control Algorithm and Co-Simulation/compare_.m
- S2-Control Algorithm and Co-Simulation/S2-Control Algorithm and Co-Simulation/controller.m
- S2-Control Algorithm and Co-Simulation/S2-Control Algorithm and Co-Simulation/Controls_Plant_2.adm
- S2-Control Algorithm and Co-Simulation/S2-Control Algorithm and Co-Simulation/Controls_Plant_2.cmd
- S2-Control Algorithm and Co-Simulation/S2-Control Algorithm and Co-Simulation/Controls_Plant_2.gra
- S2-Control Algorithm and Co-Simulation/S2-Control Algorithm and Co-Simulation/Controls_Plant_2.m
- S2-Control Algorithm and Co-Simulation/S2-Control Algorithm and Co-Simulation/Controls_Plant_2.msg
- S2-Control Algorithm and Co-Simulation/S2-Control Algorithm and Co-Simulation/Controls_Plant_2.out
- S2-Control Algorithm and Co-Simulation/S2-Control Algorithm and Co-Simulation/Controls_Plant_2.req
- S2-Control Algorithm and Co-Simulation/S2-Control Algorithm and Co-Simulation/Controls_Plant_2.res
- S2-Control Algorithm and Co-Simulation/S2-Control Algorithm and Co-Simulation/Controls_Plant_2.xmt_txt
- S2-Control Algorithm and Co-Simulation/S2-Control Algorithm and Co-Simulation/Controls_Plant_2_FLEX_G_1.mtx
- S2-Control Algorithm and Co-Simulation/S2-Control Algorithm and Co-Simulation/Controls_Plant_2_FLEX_G_2.mtx
- S2-Control Algorithm and Co-Simulation/S2-Control Algorithm and Co-Simulation/Controls_Plant_2_FLEX_G_3.mtx
- S2-Control Algorithm and Co-Simulation/S2-Control Algorithm and Co-Simulation/Controls_Plant_2_FLEX_G_4.mtx
- S2-Control Algorithm and Co-Simulation/S2-Control Algorithm and Co-Simulation/Controls_Plant_2_FLEX_G_5.mtx
- S2-Control Algorithm and Co-Simulation/S2-Control Algorithm and Co-Simulation/Controls_Plant_2_FLEX_G_6.mtx
- S2-Control Algorithm and Co-Simulation/S2-Control Algorithm and Co-Simulation/Controls_Plant_2_FLEX_G_7.mtx
- S2-Control Algorithm and Co-Simulation/S2-Control Algorithm and Co-Simulation/Controls_Plant_2_FLEX_G_8.mtx
- S2-Control Algorithm and Co-Simulation/S2-Control Algorithm and Co-Simulation/ctrlsctl014161.bat
- S2-Control Algorithm and Co-Simulation/S2-Control Algorithm and Co-Simulation/ctrlsctl039551.bat
- S2-Control Algorithm and Co-Simulation/S2-Control Algorithm and Co-Simulation/ctrlsctl071106.bat
- S2-Control Algorithm and Co-Simulation/S2-Control Algorithm and Co-Simulation/ctrlsctl128113.bat
- S2-Control Algorithm and Co-Simulation/S2-Control Algorithm and Co-Simulation/ctrlsctl132752.bat
- S2-Control Algorithm and Co-Simulation/S2-Control Algorithm and Co-Simulation/ctrlsctl176026.bat
- S2-Control Algorithm and Co-Simulation/S2-Control Algorithm and Co-Simulation/ctrlsctl255951.bat
- S2-Control Algorithm and Co-Simulation/S2-Control Algorithm and Co-Simulation/ctrlsctl531830.bat
- S2-Control Algorithm and Co-Simulation/S2-Control Algorithm and Co-Simulation/ctrlsctl557923.bat
- S2-Control Algorithm and Co-Simulation/S2-Control Algorithm and Co-Simulation/ctrlsctl647828.bat
- S2-Control Algorithm and Co-Simulation/S2-Control Algorithm and Co-Simulation/ctrlsctl775208.bat
- S2-Control Algorithm and Co-Simulation/S2-Control Algorithm and Co-Simulation/ctrlsctl775940.bat
- S2-Control Algorithm and Co-Simulation/S2-Control Algorithm and Co-Simulation/ctrlsctl987366.bat
- S2-Control Algorithm and Co-Simulation/S2-Control Algorithm and Co-Simulation/dtheta.m
- S2-Control Algorithm and Co-Simulation/S2-Control Algorithm and Co-Simulation/force_position.m
- S2-Control Algorithm and Co-Simulation/S2-Control Algorithm and Co-Simulation/guan1.db
- S2-Control Algorithm and Co-Simulation/S2-Control Algorithm and Co-Simulation/guan1.mnf
- S2-Control Algorithm and Co-Simulation/S2-Control Algorithm and Co-Simulation/guan1_0.err
- S2-Control Algorithm and Co-Simulation/S2-Control Algorithm and Co-Simulation/guan1_0.log
- S2-Control Algorithm and Co-Simulation/S2-Control Algorithm and Co-Simulation/guan1_1.err
- S2-Control Algorithm and Co-Simulation/S2-Control Algorithm and Co-Simulation/guan1_1.out
- S2-Control Algorithm and Co-Simulation/S2-Control Algorithm and Co-Simulation/introduction.docx
- S2-Control Algorithm and Co-Simulation/S2-Control Algorithm and Co-Simulation/main.m
- S2-Control Algorithm and Co-Simulation/S2-Control Algorithm and Co-Simulation/matlab.mat
- S2-Control Algorithm and Co-Simulation/S2-Control Algorithm and Co-Simulation/model_1_glfexOK1.bin
- S2-Control Algorithm and Co-Simulation/S2-Control Algorithm and Co-Simulation/odefun.m
- S2-Control Algorithm and Co-Simulation/S2-Control Algorithm and Co-Simulation/SCAKernel-20220322-084551-33668-32512.dmp
- S2-Control Algorithm and Co-Simulation/S2-Control Algorithm and Co-Simulation/sysinput.m
- S3-Co-Simulation demonstration/S3-Co-Simulation demonstration/
- S3-Co-Simulation demonstration/S3-Co-Simulation demonstration/Co-Simulation finish.mp4
