# Supplementary material for: Impedance Iterative Learning Backstepping Control for Output-Constrained Multisection Continuum Arms Based on PMA
Source: Micromachines (Basel). 2022 Sep 16;13(9):1532. doi: 10.3390/mi13091532 (PMC9506357; doi:10.3390/mi13091532)
Supplement: Supplementary file 1 [file micromachines-13-01532-s001.zip › S2-Control Algorithm and Co-Simulation/S2-Control Algorithm and Co-Simulation/Adams_FLEX_G_1.mtx]

ADAMSMAT2  File: D:\temp\1.xmt_txt  KILOGRAM  METER  SECOND  NEWTON  TTTTFTTTF [D:/temp/guan1.mnf@Mon Mar 07 08:27:37 2022 ]
12
SELMOD            SELNOD            GENSTIFF          INVAR1            
INVAR2            INVAR3            INVAR4            INVAR6            
INVAR7            INVAR8            T_MODE            R_MODE            
SELNOD    FULL    RORDER      2    5   10   ( 1I8, 3E22.14, 1I4 )
     769  1.80336684270000E+00  1.69409301707000E+00 -1.65214398015000E-01   1
     770  1.80336684270000E+00  1.47909301707000E+00 -1.65214398015000E-01   1
SELMOD    FULL    RORDER     30    2   60   ( 1I8, 1E22.14 )
       7  1.44652408766055E+01
       8  1.44653709149197E+01
       9  1.66029889485029E+01
      10  2.81608516668128E+01
      11  2.81608538899363E+01
      12  4.74784974686163E+01
      13  4.74798995751652E+01
      14  8.28281317023721E+01
      15  8.28281447093089E+01
      16  1.11098040001603E+02
      17  1.34321346034720E+02
      18  1.34434951738891E+02
      19  1.82170504233738E+02
      20  1.97699431678475E+02
      21  1.97699462321503E+02
      22  2.18309492304600E+02
      23  2.69313025580898E+02
      24  2.70520578345827E+02
      25  3.26104308803743E+02
      26  3.48386566909387E+02
      27  3.48386624069830E+02
      28  3.96438826398332E+02
      29  4.30113376231945E+02
      30  4.33763081831893E+02
      31  4.44660575459486E+02
      32  5.30815240997636E+02
      33  5.30815382482649E+02
      34  5.41042631498294E+02
      35  5.90296467061369E+02
      36  6.17338701304403E+02
INVAR1    FULL    RORDER      1    1    1   ( 1E22.14 )
  5.98147884115820E-03 
INVAR2    FULL    RORDER      1    3    3   ( 3E22.14 )
  1.07868006124758E-02  9.49017256112150E-03 -9.88226425984089E-04
INVAR3    SPARSE      3   30    1   ( 2I8, E22.14 )
       1       1  0.00000000000000E+00
INVAR4    SPARSE      3   30    5   ( 2I8, E22.14 )
       1      25  1.00024056460981E-10
       2      25 -1.07715191527594E-10
       3       1 -1.13654117638463E-10
       3      29 -1.10428904221299E-10
       3      30  1.40064746611971E-10
INVAR6    SPARSE     30   30   30   ( 2I8, E22.14 )
       1       1  1.00000000000000E+00
       2       2  1.00000000000000E+00
       3       3  1.00000000000000E+00
       4       4  1.00000000000000E+00
       5       5  1.00000000000000E+00
       6       6  1.00000000000000E+00
       7       7  1.00000000000000E+00
       8       8  1.00000000000000E+00
       9       9  1.00000000000000E+00
      10      10  1.00000000000000E+00
      11      11  1.00000000000000E+00
      12      12  1.00000000000000E+00
      13      13  1.00000000000000E+00
      14      14  1.00000000000000E+00
      15      15  1.00000000000000E+00
      16      16  1.00000000000000E+00
      17      17  1.00000000000000E+00
      18      18  1.00000000000000E+00
      19      19  1.00000000000000E+00
      20      20  1.00000000000000E+00
      21      21  1.00000000000000E+00
      22      22  1.00000000000000E+00
      23      23  1.00000000000000E+00
      24      24  1.00000000000000E+00
      25      25  1.00000000000000E+00
      26      26  1.00000000000000E+00
      27      27  1.00000000000000E+00
      28      28  1.00000000000000E+00
      29      29  1.00000000000000E+00
      30      30  1.00000000000000E+00
INVAR7    FULL    RORDER      3    3    9   ( 3E22.14 )
  1.52454471573721E-02 -1.71142625282588E-02  1.78213476970400E-03
 -1.71142625282588E-02  1.96179506314831E-02  1.56791314674840E-03
  1.78213476970400E-03  1.56791314674840E-03  3.45347364866954E-02
INVAR8    FULL    RORDER     30    9  270   ( 9E22.14 )
  0.00000000000000E+00  0.00000000000000E+00  0.00000000000000E+00
  0.00000000000000E+00  0.00000000000000E+00  0.00000000000000E+00
  0.00000000000000E+00  0.00000000000000E+00  0.00000000000000E+00
  0.00000000000000E+00  0.00000000000000E+00  0.00000000000000E+00
  0.00000000000000E+00  0.00000000000000E+00  0.00000000000000E+00
  0.00000000000000E+00  0.00000000000000E+00  0.00000000000000E+00
  0.00000000000000E+00  0.00000000000000E+00  0.00000000000000E+00
  0.00000000000000E+00  0.00000000000000E+00  0.00000000000000E+00
  0.00000000000000E+00  0.00000000000000E+00  0.00000000000000E+00
  0.00000000000000E+00  1.14475214938488E-03  0.00000000000000E+00
  5.15290634686442E-06  0.00000000000000E+00  1.55117165491369E-06
  0.00000000000000E+00  3.44596230656536E-04  0.00000000000000E+00
  0.00000000000000E+00  3.44596234628031E-04  0.00000000000000E+00
  1.55115525636284E-06  0.00000000000000E+00 -5.15298406307558E-06
  0.00000000000000E+00 -1.14475209083875E-03  0.00000000000000E+00
  0.00000000000000E+00  0.00000000000000E+00  0.00000000000000E+00
  0.00000000000000E+00  0.00000000000000E+00  0.00000000000000E+00
  0.00000000000000E+00  0.00000000000000E+00  0.00000000000000E+00
  0.00000000000000E+00  0.00000000000000E+00  0.00000000000000E+00
  0.00000000000000E+00  0.00000000000000E+00  0.00000000000000E+00
  0.00000000000000E+00  0.00000000000000E+00  0.00000000000000E+00
  0.00000000000000E+00  5.49458370966763E-04  0.00000000000000E+00
 -4.81972534178606E-06  0.00000000000000E+00 -1.29195049602741E-06
  0.00000000000000E+00  1.47284435570465E-04  0.00000000000000E+00
  0.00000000000000E+00  1.47284442065993E-04  0.00000000000000E+00
 -1.29194468557457E-06  0.00000000000000E+00  4.81973341921616E-06
  0.00000000000000E+00 -5.49458423120910E-04  0.00000000000000E+00
  0.00000000000000E+00  0.00000000000000E+00 -1.48861035963526E-04
  0.00000000000000E+00  0.00000000000000E+00  0.00000000000000E+00
  1.48861042864778E-04  0.00000000000000E+00  0.00000000000000E+00
  0.00000000000000E+00  0.00000000000000E+00  0.00000000000000E+00
  0.00000000000000E+00  0.00000000000000E+00  0.00000000000000E+00
  0.00000000000000E+00  0.00000000000000E+00  0.00000000000000E+00
  0.00000000000000E+00  0.00000000000000E+00  0.00000000000000E+00
  0.00000000000000E+00  0.00000000000000E+00  0.00000000000000E+00
  0.00000000000000E+00  0.00000000000000E+00  0.00000000000000E+00
  4.75488846681800E-03  0.00000000000000E+00  0.00000000000000E+00
  0.00000000000000E+00 -1.02332299526352E-05  0.00000000000000E+00
  0.00000000000000E+00  0.00000000000000E+00  4.75488846649428E-03
  0.00000000000000E+00  2.20086278537670E-04  0.00000000000000E+00
 -4.71808108444379E-06  0.00000000000000E+00 -1.36754198107447E-06
  0.00000000000000E+00  6.37922549766201E-05  0.00000000000000E+00
  0.00000000000000E+00  6.37922759285352E-05  0.00000000000000E+00
 -1.36754191381471E-06  0.00000000000000E+00  4.71807299313460E-06
  0.00000000000000E+00 -2.20086367129356E-04  0.00000000000000E+00
  0.00000000000000E+00  0.00000000000000E+00  0.00000000000000E+00
  0.00000000000000E+00  0.00000000000000E+00  0.00000000000000E+00
  0.00000000000000E+00  0.00000000000000E+00  0.00000000000000E+00
  0.00000000000000E+00  0.00000000000000E+00  0.00000000000000E+00
  0.00000000000000E+00  0.00000000000000E+00  0.00000000000000E+00
  0.00000000000000E+00  0.00000000000000E+00  0.00000000000000E+00
  0.00000000000000E+00  0.00000000000000E+00  0.00000000000000E+00
  0.00000000000000E+00  0.00000000000000E+00  0.00000000000000E+00
  0.00000000000000E+00  0.00000000000000E+00  0.00000000000000E+00
  0.00000000000000E+00  0.00000000000000E+00 -5.10473233980507E-05
  0.00000000000000E+00  0.00000000000000E+00  0.00000000000000E+00
  5.10473151884807E-05  0.00000000000000E+00  0.00000000000000E+00
  0.00000000000000E+00  1.23947315233151E-04  0.00000000000000E+00
 -2.65284864578575E-06  0.00000000000000E+00 -7.99453899724943E-07
  0.00000000000000E+00  3.73525068694746E-05  0.00000000000000E+00
  0.00000000000000E+00  3.73525294735687E-05  0.00000000000000E+00
 -7.99442084387577E-07  0.00000000000000E+00  2.65281618038660E-06
  0.00000000000000E+00 -1.23947386143155E-04  0.00000000000000E+00
  0.00000000000000E+00  0.00000000000000E+00  0.00000000000000E+00
  0.00000000000000E+00  0.00000000000000E+00  0.00000000000000E+00
  0.00000000000000E+00  0.00000000000000E+00 -1.01684916170293E-10
  0.00000000000000E+00  0.00000000000000E+00  0.00000000000000E+00
  0.00000000000000E+00  0.00000000000000E+00  0.00000000000000E+00
  0.00000000000000E+00  0.00000000000000E+00  0.00000000000000E+00
  0.00000000000000E+00  0.00000000000000E+00  0.00000000000000E+00
  0.00000000000000E+00  0.00000000000000E+00  0.00000000000000E+00
  0.00000000000000E+00  0.00000000000000E+00  0.00000000000000E+00
  0.00000000000000E+00  0.00000000000000E+00  0.00000000000000E+00
  0.00000000000000E+00  0.00000000000000E+00  0.00000000000000E+00
  0.00000000000000E+00  0.00000000000000E+00  0.00000000000000E+00
  0.00000000000000E+00  1.07261680230399E-04  0.00000000000000E+00
  5.38304207167870E-08 -1.29446807344892E-10  1.33937770144371E-08
 -1.03629410503231E-10  2.67237173647594E-05 -1.32929739210443E-10
  0.00000000000000E+00  2.67238205405516E-05  0.00000000000000E+00
  1.33971216912862E-08  0.00000000000000E+00 -5.38414103369767E-08
  0.00000000000000E+00 -1.07261717443798E-04  0.00000000000000E+00
  0.00000000000000E+00  0.00000000000000E+00 -3.05648921724718E-05
  0.00000000000000E+00  0.00000000000000E+00  0.00000000000000E+00
  3.05648857651824E-05  0.00000000000000E+00  0.00000000000000E+00
 -6.14303665277979E-04  0.00000000000000E+00  0.00000000000000E+00
  0.00000000000000E+00  1.32711374531412E-05  0.00000000000000E+00
  0.00000000000000E+00  0.00000000000000E+00 -6.14303787602534E-04
 -1.66521472975164E-10  0.00000000000000E+00  1.53575019143219E-10
  1.55889848876924E-10  0.00000000000000E+00  0.00000000000000E+00
  0.00000000000000E+00  0.00000000000000E+00  0.00000000000000E+00
GENSTIFF  SPARSE     30   30   30   ( 2I8, E22.14 )
       1       1  8.26059017853049E+03
       2       2  8.26073869981112E+03
       3       3  1.08825906731299E+04
       4       4  3.13077103165212E+04
       5       5  3.13077152596181E+04
       6       6  8.89925538112550E+04
       7       7  8.89978100384558E+04
       8       8  2.70841660339218E+05
       9       9  2.70841745402604E+05
      10      10  4.87273205799459E+05
      11      11  7.12278453606315E+05
      12      12  7.13483818461377E+05
      13      13  1.31013442282416E+06
      14      14  1.54301652945416E+06
      15      15  1.54301700778333E+06
      16      16  1.88150326385977E+06
      17      17  2.86335011653930E+06
      18      18  2.88908521112028E+06
      19      19  4.19829363998643E+06
      20      20  4.79162187569265E+06
      21      21  4.79162344803372E+06
      22      22  6.20457588142253E+06
      23      23  7.30340920874772E+06
      24      24  7.42788050421892E+06
      25      25  7.80579224443119E+06
      26      26  1.11236292331539E+07
      27      27  1.11236351630026E+07
      28      28  1.15564038466807E+07
      29      29  1.37562514174806E+07
      30      30  1.50455041454533E+07
T_MODE    FULL    CORDER      3   60  180   ( 3E22.14 )
  1.52997657387463E+01  2.74268574594116E-09  1.27972886281442E+01
  1.27976392522517E+01 -7.62556687719213E-09 -1.53001851324815E+01
 -2.65909985627751E-09  1.16088276624106E-09 -1.52414961743559E-09
 -8.42877385319992E+00 -2.98902432932830E-08 -2.53725206208291E+00
 -2.53725221487137E+00  5.72812106029736E-08  8.42877583328362E+00
 -2.80250243466319E+00  1.07052519047741E-07 -2.33609899055518E+00
 -2.33831051707889E+00 -1.06412845265788E-07  2.80513003414020E+00
  1.09082842468259E+01 -9.31737240926340E-08  2.92400581233542E+00
  2.92400528063666E+00  2.40140684948256E-07 -1.09082789717885E+01
  5.43433308993045E-09  3.04736377872745E-07 -1.18943932252999E-09
  1.05198639021946E+01 -3.56333152433471E-07  8.80149115789587E+00
  8.84380136446090E+00  3.11763163518890E-07 -1.05704131933777E+01
  2.40370161662035E-09 -1.83304379122603E+01  2.10956207776770E-09
  1.39720249460387E+01 -2.86180201305060E-07  4.04980510530570E+00
  4.04980487284003E+00  5.42930092048612E-07 -1.39720200035756E+01
  6.31278562376965E-08  5.65673345424343E-07 -3.12340079658489E-08
  1.13664532312076E+01 -6.02658330193126E-07  9.51087128460910E+00
  9.79861755097500E+00  4.26156494868939E-07 -1.17103151473067E+01
  6.11951387181589E-08  8.28815939712284E-07 -6.09891175058951E-08
  1.47977555340457E+01 -7.62937921760350E-07  4.45942315600143E+00
  4.45942318549433E+00  1.17400247855925E-06 -1.47977529862086E+01
  3.92541673494617E-07  2.34042290050396E+01  8.02749177159757E-07
  1.19338354125376E+01 -1.13415367099493E-06  9.98584327720610E+00
  2.34855359570570E-07  3.13395631071423E-06  9.58492103394241E-08
  1.33936238537256E+01  8.28440527883590E-07 -1.60063514527977E+01
  2.07198604625453E+01 -2.77196963260912E-06  5.16227805340930E+00
  5.16227918629158E+00  2.64111943098283E-06 -2.07198772278044E+01
  1.12761780550246E-06  1.08503638898733E-06 -1.31403795316377E-06
  1.63865193074383E-06  2.44735031895315E+01  1.31796047082118E-06
  1.65733684012929E+01 -5.14148582405732E-06  1.38681490109561E+01
  1.52997657364536E+01 -1.75963768601212E-08  1.27972886093871E+01
  1.27976392546916E+01  1.09044131623626E-08 -1.53001851613718E+01
 -4.53979028440753E-09  3.99130564033380E-09 -4.75987037669521E-09
  8.42877384969856E+00 -3.01860819165086E-08  2.53725205388103E+00
  2.53725221247644E+00  5.70667609785120E-08 -8.42877583326953E+00
 -2.80250243678640E+00 -1.04268949146478E-07 -2.33609899168962E+00
 -2.33831051928169E+00  1.06341099952362E-07  2.80513003710845E+00
 -1.09082842483645E+01 -9.32232221035416E-08 -2.92400581115779E+00
 -2.92400528082759E+00  2.40110973313392E-07  1.09082789720123E+01
  5.60818849752674E-09 -3.06681599797163E-07 -9.88293906957588E-10
  1.05198639034956E+01  3.57009895929155E-07  8.80149115651358E+00
  8.84380136321534E+00 -3.09745649176368E-07 -1.05704131954438E+01
 -3.17005968574349E-09  1.83304379129589E+01 -7.67598199917973E-10
 -1.39720249438113E+01 -2.88512221740737E-07 -4.04980510179455E+00
 -4.04980487341887E+00  5.44423445363003E-07  1.39720199888347E+01
 -5.95189607979421E-08  5.74794557756763E-07  3.02673890765665E-08
  1.13664532403654E+01  6.03908157963226E-07  9.51087128462847E+00
  9.79861755296189E+00 -4.20017656836737E-07 -1.17103151523185E+01
  7.74319128895312E-08 -8.08661297412587E-07 -3.45947300575128E-08
 -1.47977555113289E+01 -7.59035539898192E-07 -4.45942314522124E+00
 -4.45942320876994E+00  1.17030831833196E-06  1.47977529460232E+01
 -4.07314886378768E-07  2.34042290081136E+01 -8.22325044477486E-07
  1.19338354722888E+01  1.14045963577791E-06  9.98584324963130E+00
  7.76951799364545E-08  3.13098460138358E-06  1.88574698473978E-07
  1.33936238549632E+01 -7.64095569165620E-07 -1.60063514423877E+01
 -2.07198604290338E+01 -2.79855970858233E-06 -5.16227801913448E+00
 -5.16227918574064E+00  2.64086260746085E-06  2.07198772283467E+01
  1.12777123089847E-06 -1.08269844105797E-06 -1.30880181140853E-06
  1.73871291583348E-06 -2.44735031847183E+01  1.33885277247046E-06
  1.65733684438480E+01  5.20831050340577E-06  1.38681489284546E+01
R_MODE    FULL    CORDER      3   60  180   ( 3E22.14 )
  3.03584830664367E+02  6.93808203672543E-08 -3.62950091601711E+02
 -3.62956994836737E+02 -1.34744344311692E-07 -3.03590627011934E+02
 -1.05850712985514E-07  6.99360016453240E+02  2.30373683434295E-08
 -1.71522536199439E+02  1.63571172021645E-07  5.69799582650930E+02
  5.69799553489200E+02  1.41540429245084E-07  1.71522533172940E+02
  3.07772365429113E+02 -4.31224692201402E-08 -3.69217322413821E+02
 -3.69193918905109E+02 -8.13484104682436E-08 -3.07752722399240E+02
 -7.42881923791244E+01  3.72252073800667E-08  2.77139054554062E+02
  2.77139078035248E+02  3.03256783666528E-08  7.42881962851087E+01
 -1.35392541205506E-07  1.48861040054835E+02 -2.01050328666356E-07
 -1.11817724885464E+02 -4.79419110867809E-09  1.33648438793704E+02
  1.33606092055654E+02  3.52309175605800E-08  1.11782247429993E+02
  9.52372234939590E-07  2.24496714327860E-06 -8.96863022244664E-08
 -3.25799010549039E+01 -8.28207230174173E-08  1.12402180377495E+02
  1.12402215489920E+02 -1.25551331464617E-07  3.25799056958210E+01
  2.17121487245584E-08  7.63192570872518E+01  6.25624829959534E-08
 -5.45806912138261E+01 -2.08363726582356E-07  6.52293628520792E+01
  6.57772350817535E+01 -4.15985626780801E-07  5.50391101635209E+01
  2.83946494712985E-08  5.10473165412129E+01 -1.78855650586915E-07
 -1.90759953772036E+01  5.50401626239174E-08  6.33000737842161E+01
  6.33001053917500E+01 -1.15306678838258E-07  1.90759989171112E+01
 -4.46980058358526E-06 -3.40967004167728E-06  1.41225384282985E-06
 -3.40104780949644E+01 -9.55157150101006E-07  4.06450516614822E+01
 -5.73486628910518E-07  3.82993875565701E+01  2.58090935197785E-07
  5.01653371236640E+01 -1.71260716460517E-06  4.19767775410133E+01
 -1.33552060027785E+01  9.73818823080385E-08  5.36038774272310E+01
  5.36039380344846E+01  8.88144444147263E-09  1.33552116006017E+01
  2.89490669221712E-06  3.05648541806209E+01  2.18652020010476E-06
 -6.02359370215064E-06  1.07867050954194E-06  3.61771347100943E-06
 -3.03620038129401E+01 -1.66947693982492E-06  3.62846370387454E+01
 -3.03584830439293E+02 -2.69339088535495E-07  3.62950091752696E+02
  3.62956995149525E+02 -1.52220602008892E-07  3.03590626958264E+02
  3.35519492430051E-08 -6.99360016449559E+02 -1.47901275077528E-07
 -1.71522535998728E+02 -1.23061957440077E-07  5.69799582620346E+02
  5.69799553566380E+02 -1.36832684369339E-07  1.71522533038933E+02
 -3.07772365383523E+02 -1.62818633503626E-08  3.69217322456470E+02
  3.69193918964289E+02 -7.25238222637555E-08  3.07752722326523E+02
 -7.42881923734625E+01 -2.63203153062272E-08  2.77139054588456E+02
  2.77139078055138E+02 -6.80577106252547E-08  7.42881962592792E+01
  1.37160961758201E-07  1.48861040051331E+02  2.11160001802788E-07
  1.11817724899272E+02 -8.88650329612121E-08 -1.33648438734995E+02
 -1.33606092038309E+02  1.30947135762116E-07 -1.11782247441748E+02
 -9.34513998272233E-07  2.38513808772702E-06  4.26570453958386E-08
 -3.25799010944135E+01  2.21553129903463E-07  1.12402180420696E+02
  1.12402215756782E+02 -9.88743845301401E-09  3.25799056541719E+01
  1.01366687298880E-08 -7.63192570722944E+01  3.91568875171248E-08
  5.45806914244672E+01 -6.21948549610742E-07 -6.52293627365299E+01
 -6.57772350590271E+01 -1.40005302603668E-07 -5.50391102191297E+01
  1.08988236314478E-07  5.10473165197893E+01  1.50602197407594E-07
 -1.90759956659802E+01  4.16454864865376E-07  6.33000738980294E+01
  6.33001063005559E+01 -5.50716988110257E-07  1.90759987872568E+01
 -3.61222213747050E-06  5.04726118128763E-06  1.48133606080603E-06
  3.40104785499622E+01 -1.14171861548643E-06 -4.06450513414008E+01
  3.79755706525949E-07 -3.82993875556012E+01 -7.75660584475987E-07
 -5.01653370012162E+01 -7.99488507941100E-07 -4.19767776767160E+01
 -1.33552067257448E+01  7.56616836621304E-07  5.36038779540832E+01
  5.36039380297136E+01 -9.80632650459850E-09  1.33552115982690E+01
 -2.79528494361012E-06  3.05648543001805E+01 -2.10013624595685E-06
  5.57327919332702E-06  5.05898290318374E-07 -3.08056439744247E-06
  3.03620052573483E+01 -4.82834837174854E-06 -3.62846351153677E+01
