# Supplementary material for: Impedance Iterative Learning Backstepping Control for Output-Constrained Multisection Continuum Arms Based on PMA
Source: Micromachines (Basel). 2022 Sep 16;13(9):1532. doi: 10.3390/mi13091532 (PMC9506357; doi:10.3390/mi13091532)
Supplement: Supplementary file 1 [file micromachines-13-01532-s001.zip › S2-Control Algorithm and Co-Simulation/S2-Control Algorithm and Co-Simulation/adamsctl_132752.bat]

@echo off
"G:\adams2020\runtime\win64\subcontrols.exe" ru-sv -p 2276157 exit 132752
if exist ctrlsctl132752.bat   call ctrlsctl132752.bat  
if exist ctrlsctl132752.bat   del ctrlsctl132752.bat  
