# Supplementary material for: Impedance Iterative Learning Backstepping Control for Output-Constrained Multisection Continuum Arms Based on PMA
Source: Micromachines (Basel). 2022 Sep 16;13(9):1532. doi: 10.3390/mi13091532 (PMC9506357; doi:10.3390/mi13091532)
Supplement: Supplementary file 1 [file micromachines-13-01532-s001.zip › S2-Control Algorithm and Co-Simulation/S2-Control Algorithm and Co-Simulation/aview.log]

! Adams View Adams 2020 (建立 Feb 25 2020)
! 图像:  OpenGL
! 输入命令'?'或 'help'。
! 模态 1的频率 0.000000是不包括在默认所选模态列表(可能刚体模态)中。
! 模态 2的频率 0.000000是不包括在默认所选模态列表(可能刚体模态)中。
! 模态 3的频率 0.000141是不包括在默认所选模态列表(可能刚体模态)中。
! 模态 4的频率 0.000214是不包括在默认所选模态列表(可能刚体模态)中。
! 模态 5的频率 0.000377是不包括在默认所选模态列表(可能刚体模态)中。
! 模态 6的频率 0.001396是不包括在默认所选模态列表(可能刚体模态)中。
! 模态 1的频率 0.000000是不包括在默认所选模态列表(可能刚体模态)中。
! 模态 2的频率 0.000000是不包括在默认所选模态列表(可能刚体模态)中。
! 模态 3的频率 0.000141是不包括在默认所选模态列表(可能刚体模态)中。
! 模态 4的频率 0.000214是不包括在默认所选模态列表(可能刚体模态)中。
! 模态 5的频率 0.000377是不包括在默认所选模态列表(可能刚体模态)中。
! 模态 6的频率 0.001396是不包括在默认所选模态列表(可能刚体模态)中。
! 模态 1的频率 0.000000是不包括在默认所选模态列表(可能刚体模态)中。
! 模态 2的频率 0.000000是不包括在默认所选模态列表(可能刚体模态)中。
! 模态 3的频率 0.000141是不包括在默认所选模态列表(可能刚体模态)中。
! 模态 4的频率 0.000214是不包括在默认所选模态列表(可能刚体模态)中。
! 模态 5的频率 0.000377是不包括在默认所选模态列表(可能刚体模态)中。
! 模态 6的频率 0.001396是不包括在默认所选模态列表(可能刚体模态)中。
! 模态 1的频率 0.000000是不包括在默认所选模态列表(可能刚体模态)中。
! 模态 2的频率 0.000000是不包括在默认所选模态列表(可能刚体模态)中。
! 模态 3的频率 0.000141是不包括在默认所选模态列表(可能刚体模态)中。
! 模态 4的频率 0.000214是不包括在默认所选模态列表(可能刚体模态)中。
! 模态 5的频率 0.000377是不包括在默认所选模态列表(可能刚体模态)中。
! 模态 6的频率 0.001396是不包括在默认所选模态列表(可能刚体模态)中。
! 模态 1的频率 0.000000是不包括在默认所选模态列表(可能刚体模态)中。
! 模态 2的频率 0.000000是不包括在默认所选模态列表(可能刚体模态)中。
! 模态 3的频率 0.000141是不包括在默认所选模态列表(可能刚体模态)中。
! 模态 4的频率 0.000214是不包括在默认所选模态列表(可能刚体模态)中。
! 模态 5的频率 0.000377是不包括在默认所选模态列表(可能刚体模态)中。
! 模态 6的频率 0.001396是不包括在默认所选模态列表(可能刚体模态)中。
! 模态 1的频率 0.000000是不包括在默认所选模态列表(可能刚体模态)中。
! 模态 2的频率 0.000000是不包括在默认所选模态列表(可能刚体模态)中。
! 模态 3的频率 0.000141是不包括在默认所选模态列表(可能刚体模态)中。
! 模态 4的频率 0.000214是不包括在默认所选模态列表(可能刚体模态)中。
! 模态 5的频率 0.000377是不包括在默认所选模态列表(可能刚体模态)中。
! 模态 6的频率 0.001396是不包括在默认所选模态列表(可能刚体模态)中。
! 模态 1的频率 0.000000是不包括在默认所选模态列表(可能刚体模态)中。
! 模态 2的频率 0.000000是不包括在默认所选模态列表(可能刚体模态)中。
! 模态 3的频率 0.000141是不包括在默认所选模态列表(可能刚体模态)中。
! 模态 4的频率 0.000214是不包括在默认所选模态列表(可能刚体模态)中。
! 模态 5的频率 0.000377是不包括在默认所选模态列表(可能刚体模态)中。
! 模态 6的频率 0.001396是不包括在默认所选模态列表(可能刚体模态)中。
! 模态 1的频率 0.000000是不包括在默认所选模态列表(可能刚体模态)中。
! 模态 2的频率 0.000000是不包括在默认所选模态列表(可能刚体模态)中。
! 模态 3的频率 0.000141是不包括在默认所选模态列表(可能刚体模态)中。
! 模态 4的频率 0.000214是不包括在默认所选模态列表(可能刚体模态)中。
! 模态 5的频率 0.000377是不包括在默认所选模态列表(可能刚体模态)中。
! 模态 6的频率 0.001396是不包括在默认所选模态列表(可能刚体模态)中。
model display model=.model_1 view=all
! >> model display model=.model_1 view=all
! 验证模型：.model_1
! 
!  206 Gruebler 数 (近似自由度)
!    6 移动部件 (不包括地面)
!    8 Flexible_Bodys
!    2 Revolute Joints
!   18 Fixed Joints
! 
!  206 自由度关于 .model_1
! 
! 无过约束方程。
! 
! 
! 模型验证正确 
