# Supplementary material for: Impedance Iterative Learning Backstepping Control for Output-Constrained Multisection Continuum Arms Based on PMA
Source: Micromachines (Basel). 2022 Sep 16;13(9):1532. doi: 10.3390/mi13091532 (PMC9506357; doi:10.3390/mi13091532)
Supplement: Supplementary file 1 [file micromachines-13-01532-s001.zip › S2-Control Algorithm and Co-Simulation/S2-Control Algorithm and Co-Simulation/comparative experiments results.xls]

## Sheet: Sheet1
0.000152716	1.48657	0.000152716	-0.218224	-3.22417	-0.218224	-0.218197	-3.22417	-0.218224
0.000152718	1.49619	0.000152716	-0.218224	-3.22306	-0.218224	-0.21812	-3.22311	-0.218224
0.000152743	1.54348	0.000152716	-0.218222	-3.21646	-0.218222	-0.217894	-3.21677	-0.218222
0.000152895	1.72394	0.000152716	-0.218214	-3.18936	-0.218214	-0.21738	-3.19067	-0.218214
0.000153136	2.00634	0.000152716	-0.218186	-3.13306	-0.218185	-0.216932	-3.13599	-0.218186
0.000153866	2.02298	0.00015272	-0.218123	-3.09854	-0.218122	-0.216073	-3.10168	-0.218123
0.000154393	2.12496	0.000152733	-0.218028	-3.08137	-0.218027	-0.215617	-3.08507	-0.218027
0.000155485	2.45709	0.000152768	-0.217887	-3.02609	-0.217885	-0.214847	-3.03163	-0.217885
0.00015648	2.57377	0.000152859	-0.217662	-2.97607	-0.217659	-0.214261	-2.98235	-0.217659
0.000159393	2.93955	0.000152906	-0.217572	-2.91111	-0.217569	-0.21285	-2.91938	-0.217569
0.000163124	3.13312	0.000153005	-0.217416	-2.84843	-0.21741	-0.211375	-2.85782	-0.217412
0.000167669	3.5208	0.000153207	-0.217149	-2.77123	-0.217142	-0.209831	-2.78271	-0.217144
0.000173021	3.70054	0.000153435	-0.21689	-2.71	-0.216884	-0.208219	-2.72248	-0.216884
0.000179175	4.09351	0.000153479	-0.216843	-2.63146	-0.216837	-0.206541	-2.64602	-0.216837
0.00018609	4.28089	0.000153578	-0.216739	-2.57022	-0.216735	-0.2048	-2.58576	-0.216733
0.000193712	4.87498	0.000153914	-0.216409	-2.45566	-0.216404	-0.202999	-2.47425	-0.216401
0.000200555	5.38017	0.000154378	-0.215977	-2.32936	-0.215973	-0.201465	-2.35044	-0.215969
0.000202038	5.47574	0.00015444	-0.215924	-2.28401	-0.215916	-0.201142	-2.30549	-0.215916
0.000206452	5.77335	0.000154571	-0.215811	-2.2276	-0.215798	-0.200197	-2.25054	-0.215802
0.000211065	6.08573	0.000155053	-0.215392	-2.15845	-0.215368	-0.199235	-2.18285	-0.215383
0.000218985	6.58879	0.000155796	-0.21473	-2.05573	-0.21472	-0.197639	-2.08247	-0.21472
0.00022079	6.70895	0.000156597	-0.214018	-2.01383	-0.214043	-0.197284	-2.041	-0.214008
0.000224626	7.03401	0.000157445	-0.213275	-1.9517	-0.213352	-0.19654	-1.98035	-0.213265
0.000231209	7.33318	0.000157554	-0.21236	-1.88641	-0.213266	-0.195295	-1.91633	-0.21235
0.000240577	7.95995	0.000157872	-0.211676	-1.76403	-0.213017	-0.193583	-1.79665	-0.211666
0.00024232	8.59902	0.000158907	-0.21074	-1.6325	-0.21224	-0.193271	-1.66761	-0.210732
0.000247198	9.24212	0.000159723	-0.21007	-1.50595	-0.211666	-0.192411	-1.54342	-0.210062
0.00025412	9.88787	0.000161085	-0.20948	-1.38401	-0.210781	-0.191218	-1.42371	-0.209474
0.00026473	10.5349	0.00016231	-0.208806	-1.26585	-0.21006	-0.189446	-1.30766	-0.2088
0.000266605	11.1818	0.000163483	-0.208539	-1.15165	-0.209427	-0.189139	-1.19545	-0.208533
0.000271787	11.728	0.000164836	-0.208061	-1.05904	-0.208756	-0.188302	-1.10438	-0.208056
0.000279771	11.8349	0.000165318	-0.207326	-1.04188	-0.208531	-0.187041	-1.08726	-0.207322
0.000293617	12.124	0.000166149	-0.207085	-0.995421	-0.208155	-0.184927	-1.04174	-0.207081
0.000308138	12.4717	0.000167649	-0.206818	-0.941216	-0.207516	-0.182802	-0.988528	-0.206814
0.000320421	12.9747	0.000168738	-0.206449	-0.86484	-0.207078	-0.18107	-0.913593	-0.206446
0.000323331	13.1095	0.000169923	-0.205947	-0.8482	-0.206624	-0.180668	-0.897075	-0.205945
0.00033158	13.5007	0.000171289	-0.205696	-0.790103	-0.206127	-0.179545	-0.840152	-0.205693
0.000339194	13.7394	0.000172553	-0.205343	-0.758571	-0.205689	-0.17853	-0.809124	-0.205341
0.000350764	14.199	0.000173989	-0.204883	-0.694061	-0.205218	-0.177024	-0.745885	-0.204881
0.000355722	14.3634	0.000175879	-0.204386	-0.676662	-0.204635	-0.176392	-0.728705	-0.204385
0.000368366	14.8355	0.000176749	-0.203653	-0.612888	-0.204381	-0.174814	-0.66624	-0.203652
0.000372913	14.9797	0.000178249	-0.203183	-0.60117	-0.203963	-0.174258	-0.65466	-0.203183
0.000382953	15.4459	0.000180595	-0.202638	-0.541748	-0.203355	-0.173051	-0.596497	-0.202638
0.000390763	15.5878	0.000181316	-0.202094	-0.532937	-0.203178	-0.172131	-0.587816	-0.202095
0.000406106	16.0638	0.000182585	-0.201518	-0.476145	-0.202879	-0.170369	-0.532267	-0.201519
0.000409269	16.1862	0.00018501	-0.201109	-0.472386	-0.202344	-0.170013	-0.52857	-0.20111
0.000417981	16.6088	0.000186246	-0.200641	-0.425145	-0.202088	-0.169045	-0.482401	-0.200643
0.000428427	16.7759	0.000188077	-0.20021	-0.416713	-0.201728	-0.167907	-0.47418	-0.200212
0.000445436	17.3679	0.000191537	-0.199668	-0.355676	-0.201102	-0.166106	-0.41459	-0.19967
0.000448235	17.9373	0.000195287	-0.199376	-0.314307	-0.20049	-0.165816	-0.374342	-0.199378
0.000458009	18.4942	0.000197184	-0.198959	-0.280756	-0.200202	-0.164815	-0.341841	-0.198961
0.000468689	18.862	0.00019979	-0.198581	-0.26939	-0.199827	-0.163743	-0.331053	-0.198583
0.000489785	19.0166	0.000203183	-0.197994	-0.271411	-0.199366	-0.161689	-0.333237	-0.197996
0.000511521	19.3502	0.00020691	-0.1978	-0.252172	-0.19889	-0.159658	-0.314669	-0.197802
0.000533892	19.5468	0.000209533	-0.19734	-0.251318	-0.198569	-0.15765	-0.314083	-0.197341
0.000552905	19.8718	0.000214631	-0.197009	-0.237791	-0.197969	-0.156006	-0.301169	-0.19701
0.000556896	20.0605	0.000216228	-0.196486	-0.239897	-0.197786	-0.155668	-0.303512	-0.196486
0.000571934	20.4472	0.000220275	-0.19619	-0.226444	-0.197327	-0.154416	-0.290769	-0.19619
0.000580529	20.5546	0.000223264	-0.195729	-0.238771	-0.196992	-0.153714	-0.303119	-0.195728
0.000598701	20.898	0.000228027	-0.19533	-0.228526	-0.196461	-0.152265	-0.293511	-0.195328
0.000604788	21.0423	0.000230639	-0.194831	-0.239304	-0.19617	-0.151789	-0.304401	-0.194828
0.000621361	21.3872	0.000234765	-0.194425	-0.234958	-0.19571	-0.150518	-0.300652	-0.194421
0.000629668	21.5107	0.00023835	-0.19383	-0.249325	-0.195308	-0.149894	-0.315088	-0.193825
0.000647378	21.8671	0.000242801	-0.193473	-0.248027	-0.194806	-0.148592	-0.3144	-0.193468
0.000655168	21.963	0.000246393	-0.192922	-0.265869	-0.194399	-0.148031	-0.332249	-0.192915
0.000674068	22.3378	0.000251458	-0.192478	-0.267332	-0.193823	-0.146698	-0.334354	-0.19247
0.000681283	22.3988	0.000254767	-0.191801	-0.288499	-0.193445	-0.1462	-0.355467	-0.191792
0.00070229	22.7038	0.0002602	-0.191442	-0.29283	-0.192823	-0.14478	-0.360313	-0.191431
0.000708009	22.829	0.00026347	-0.190847	-0.311463	-0.192448	-0.144402	-0.379045	-0.190835
0.000724367	23.2741	0.000268523	-0.190365	-0.325206	-0.191867	-0.143338	-0.393529	-0.190352
0.000735344	23.667	0.0002725	-0.189744	-0.362945	-0.191409	-0.142639	-0.431801	-0.18973
0.000758681	24.0439	0.000279257	-0.189248	-0.405406	-0.190629	-0.14119	-0.474792	-0.189232
0.000763283	24.4045	0.000281854	-0.188494	-0.451942	-0.190329	-0.14091	-0.521849	-0.188476
0.000777763	24.6799	0.000286081	-0.188088	-0.49772	-0.189841	-0.140042	-0.568031	-0.18807
0.000791824	24.6954	0.000291528	-0.187392	-0.523341	-0.189209	-0.139217	-0.59363	-0.187373
0.000817888	24.8927	0.000298516	-0.186881	-0.541798	-0.188398	-0.137731	-0.612416	-0.186861
0.000820962	25.0427	0.000301521	-0.186101	-0.56866	-0.188048	-0.13756	-0.639511	-0.186079
0.000831412	25.2216	0.000306727	-0.185623	-0.597382	-0.187439	-0.136982	-0.668554	-0.1856
0.000850695	25.3526	0.000311829	-0.184858	-0.625392	-0.18684	-0.135938	-0.696788	-0.184835
0.000876294	25.5155	0.00031851	-0.184304	-0.654167	-0.18605	-0.134596	-0.725842	-0.18428
0.000881018	25.6499	0.00032245	-0.183573	-0.683429	-0.18558	-0.134353	-0.755348	-0.183548
0.000894606	25.8074	0.000328707	-0.182919	-0.714443	-0.184829	-0.133665	-0.786664	-0.182894
0.000911928	25.9286	0.000333379	-0.182033	-0.744235	-0.184263	-0.132805	-0.816687	-0.182007
0.000943422	26.1288	0.000339178	-0.181461	-0.782238	-0.183552	-0.131293	-0.855078	-0.181435
0.000969885	26.1816	0.000344613	-0.180712	-0.809271	-0.182879	-0.13007	-0.882232	-0.180686
0.000975496	26.3597	0.000351773	-0.179929	-0.842365	-0.181979	-0.129817	-0.915692	-0.179903
0.000990853	26.4343	0.000356147	-0.178831	-0.871048	-0.181423	-0.129132	-0.944544	-0.178806
0.00100815	26.607	0.000362645	-0.17833	-0.907878	-0.180588	-0.128377	-0.981749	-0.178305
0.0010356	26.6641	0.000367979	-0.177639	-0.935626	-0.179895	-0.127213	-1.00966	-0.177615
0.00104137	26.8427	0.000375572	-0.176681	-0.974982	-0.178898	-0.126973	-1.04942	-0.176658
0.00105503	26.877	0.000380104	-0.175533	-1.00077	-0.178298	-0.126413	-1.07534	-0.175511
0.00107522	27.0771	0.000385737	-0.17501	-1.04522	-0.177551	-0.125604	-1.12027	-0.174988
0.00110386	27.0699	0.00039252	-0.174304	-1.06641	-0.176651	-0.124492	-1.14154	-0.174284
0.00110971	27.242	0.000401323	-0.173357	-1.10507	-0.175493	-0.12427	-1.18064	-0.173339
0.00112547	27.2619	0.000405222	-0.172289	-1.12872	-0.174985	-0.12368	-1.20443	-0.172273
0.00114484	27.4845	0.000410663	-0.171765	-1.18364	-0.174285	-0.122971	-1.26	-0.17175
0.00117636	27.6391	0.000418207	-0.17108	-1.24658	-0.173336	-0.121852	-1.32359	-0.171066
0.00118061	27.7438	0.000425971	-0.170275	-1.29929	-0.172392	-0.121705	-1.3769	-0.170263
0.00119319	27.7166	0.00043147	-0.16941	-1.31448	-0.171747	-0.121272	-1.39224	-0.1694
0.001217	27.8257	0.000438623	-0.168914	-1.34687	-0.170942	-0.120472	-1.42508	-0.168906
0.00124976	27.8582	0.000445006	-0.168438	-1.37123	-0.170257	-0.119408	-1.44979	-0.168431
0.00125402	27.9412	0.000451991	-0.167833	-1.40436	-0.169547	-0.119273	-1.48343	-0.167828
0.00126757	27.9677	0.000458811	-0.167689	-1.42745	-0.168895	-0.118846	-1.5069	-0.167684
0.00129165	28.0641	0.000466837	-0.167559	-1.46624	-0.168176	-0.118105	-1.54636	-0.167555
0.00132989	28.0523	0.000472881	-0.167398	-1.48159	-0.167668	-0.116969	-1.56204	-0.167394
0.00136325	28.1366	0.00047823	-0.16718	-1.51499	-0.167241	-0.116017	-1.59608	-0.167178
0.00136874	28.1378	0.00048411	-0.166899	-1.53249	-0.166795	-0.115864	-1.614	-0.166897
0.00138465	28.2105	0.000487215	-0.166589	-1.56602	-0.166568	-0.115425	-1.64827	-0.166588
0.00140818	28.201	0.000491103	-0.166258	-1.58069	-0.166292	-0.114789	-1.66338	-0.166259
0.00143956	28.2707	0.000496554	-0.165936	-1.6145	-0.16592	-0.113965	-1.69801	-0.165938
0.00144822	28.2487	0.000501812	-0.165601	-1.62562	-0.165576	-0.113742	-1.70958	-0.165604
0.00146713	28.3204	0.000507622	-0.165172	-1.66166	-0.165213	-0.113263	-1.7466	-0.165177
0.00148883	28.2784	0.000515709	-0.164706	-1.6669	-0.164733	-0.112725	-1.75225	-0.164712
0.00152423	28.3512	0.000516675	-0.164209	-1.70412	-0.164677	-0.111871	-1.79057	-0.164217
0.00153003	28.2951	0.000518692	-0.163888	-1.70458	-0.164562	-0.111734	-1.7914	-0.163898
0.00154726	28.3328	0.000524811	-0.163507	-1.72589	-0.164224	-0.111332	-1.81341	-0.163518
0.0015718	28.3289	0.000531806	-0.163133	-1.74112	-0.163853	-0.11077	-1.82939	-0.163145
0.00160879	28.349	0.000540267	-0.162693	-1.76822	-0.163427	-0.109948	-1.85767	-0.162706
0.00161414	28.3043	0.000547207	-0.162425	-1.77056	-0.163093	-0.109832	-1.86053	-0.162438
0.00162667	28.3333	0.000556099	-0.162103	-1.79812	-0.162682	-0.109561	-1.88931	-0.162118
0.00165704	28.2813	0.000562881	-0.161753	-1.79739	-0.16238	-0.108918	-1.88908	-0.161768
0.001695	28.2985	0.000571929	-0.161327	-1.8201	-0.161992	-0.108139	-1.91294	-0.161343
0.0017005	28.2532	0.000578829	-0.161109	-1.82144	-0.161705	-0.108028	-1.9149	-0.161125
0.00171361	28.2548	0.000588269	-0.160825	-1.84229	-0.161324	-0.107766	-1.93705	-0.160842
0.0017445	28.2022	0.000595055	-0.160487	-1.8405	-0.161058	-0.107161	-1.93584	-0.160504
0.00178905	28.196	0.000604515	-0.160066	-1.85937	-0.160696	-0.106316	-1.95606	-0.160083
0.00182824	28.1403	0.000611561	-0.159885	-1.8561	-0.160434	-0.105599	-1.9534	-0.159902
0.00183413	28.1233	0.000620587	-0.159621	-1.87283	-0.160104	-0.105493	-1.97155	-0.159639
0.00184854	28.0641	0.000628348	-0.159301	-1.86778	-0.159828	-0.105236	-1.96711	-0.159318
0.00187975	28.0383	0.000639357	-0.158931	-1.88097	-0.159446	-0.104689	-1.98167	-0.158947
0.00191499	27.9794	0.000645417	-0.158734	-1.87653	-0.15924	-0.104088	-1.97794	-0.15875
0.0019259	27.9343	0.00065377	-0.158403	-1.88891	-0.158962	-0.103905	-1.99204	-0.158418
0.0019496	27.8672	0.00066277	-0.158184	-1.87891	-0.158669	-0.103512	-1.98254	-0.158198
0.00197256	27.8413	0.000677422	-0.157753	-1.88426	-0.158208	-0.103139	-1.98878	-0.157766
0.00201294	27.7833	0.000680405	-0.15765	-1.88552	-0.158116	-0.102496	-1.99125	-0.157662
0.00201974	27.7	0.000686772	-0.157416	-1.88691	-0.157922	-0.10239	-1.99438	-0.157428
0.00204128	27.6317	0.000698323	-0.157131	-1.87807	-0.157578	-0.102056	-1.98623	-0.157141
0.00206743	27.5625	0.000716521	-0.15671	-1.88138	-0.157055	-0.101658	-1.9912	-0.156718
0.00210961	27.4915	0.000729947	-0.156626	-1.87193	-0.156684	-0.101029	-1.98248	-0.156634
0.00211562	27.4083	0.000734999	-0.156464	-1.87273	-0.156547	-0.100941	-1.98505	-0.15647
0.00213166	27.3354	0.000743847	-0.156134	-1.8618	-0.156311	-0.100708	-1.97482	-0.156138
0.00216431	27.253	0.000753756	-0.155712	-1.86049	-0.156051	-0.10024	-1.97513	-0.155712
0.00220742	27.1749	0.000768254	-0.155652	-1.85027	-0.15568	-0.0996355	-1.96577	-0.155653
0.00221349	27.0576	0.000772791	-0.155528	-1.84511	-0.155566	-0.0995518	-1.96268	-0.155528
0.00223272	26.9843	0.000780578	-0.155179	-1.83189	-0.155372	-0.0992883	-1.95001	-0.155175
0.00226316	26.9193	0.000792101	-0.154807	-1.82862	-0.15509	-0.0988772	-1.94785	-0.1548
0.0023133	26.8204	0.000811687	-0.154712	-1.8192	-0.154619	-0.098215	-1.93978	-0.154704
0.00235902	26.6481	0.000824716	-0.154538	-1.8046	-0.154312	-0.0976267	-1.92768	-0.154528
0.00236393	26.457	0.000831546	-0.154248	-1.7823	-0.154152	-0.0975644	-1.90764	-0.154235
0.00237905	26.3765	0.000842451	-0.153876	-1.7687	-0.1539	-0.0973734	-1.89465	-0.153859
0.00241502	26.2653	0.000851678	-0.153786	-1.75909	-0.153687	-0.0969246	-1.88657	-0.153768
0.0024597	26.1624	0.000869278	-0.153608	-1.74556	-0.153285	-0.0963781	-1.87409	-0.153588
0.00246658	25.999	0.00087208	-0.153322	-1.72896	-0.153221	-0.096295	-1.85949	-0.153299
0.00248887	25.9115	0.00087862	-0.152961	-1.71504	-0.153073	-0.0960273	-1.84622	-0.152933
0.00251859	25.7621	0.000892753	-0.152857	-1.70023	-0.152753	-0.0956747	-1.83323	-0.152828
0.00256457	25.6645	0.000910078	-0.152637	-1.68595	-0.152362	-0.0951382	-1.8197	-0.152606
0.00257106	25.4486	0.000913693	-0.152386	-1.66364	-0.152281	-0.0950632	-1.79983	-0.152352
0.00259311	25.1741	0.000922314	-0.151972	-1.63017	-0.152086	-0.0948102	-1.7689	-0.151932
0.00262398	24.8885	0.000934899	-0.151911	-1.59549	-0.151803	-0.0944598	-1.73669	-0.15187
0.00266781	24.6422	0.000956371	-0.151753	-1.56505	-0.151319	-0.0939694	-1.70817	-0.151711
0.00267734	24.5436	0.000978107	-0.151429	-1.5513	-0.150828	-0.0938638	-1.69494	-0.151382
0.00270743	24.3689	0.0010001	-0.150939	-1.53225	-0.150329	-0.0935328	-1.67744	-0.150886
0.00273114	24.2447	0.00102236	-0.150521	-1.51675	-0.149822	-0.0932746	-1.66271	-0.150463
0.00278536	24.0656	0.00104488	-0.150442	-1.49685	-0.149308	-0.0926918	-1.64424	-0.150383
0.00284002	23.93	0.00106765	-0.150233	-1.4807	-0.148785	-0.0921146	-1.62893	-0.150171
0.00289509	23.7415	0.00109068	-0.149937	-1.45997	-0.148255	-0.0915427	-1.6096	-0.149871
0.00295058	23.6025	0.00111396	-0.149551	-1.44393	-0.147718	-0.0909755	-1.59436	-0.149481
0.00298803	23.3773	0.00113749	-0.149424	-1.41981	-0.147174	-0.0905974	-1.57184	-0.149352
0.00300648	23.2587	0.00116127	-0.149126	-1.40622	-0.146625	-0.0904125	-1.55878	-0.14905
0.00304013	23.0453	0.0011853	-0.148903	-1.384	-0.146071	-0.0900774	-1.53804	-0.148824
0.00306279	22.9139	0.00120957	-0.148452	-1.36979	-0.145512	-0.0898533	-1.52444	-0.148367
0.0030963	22.6828	0.00123409	-0.148375	-1.34629	-0.144951	-0.089524	-1.50243	-0.148289
0.00311949	22.5553	0.00125574	-0.148202	-1.33314	-0.144459	-0.0892975	-1.4898	-0.148114
0.00315396	22.3026	0.00125885	-0.14784	-1.30821	-0.144388	-0.0889631	-1.46644	-0.147747
0.00317659	22.186	0.00126828	-0.147365	-1.29685	-0.144175	-0.0887448	-1.45546	-0.147267
0.00321692	21.8904	0.00128385	-0.147298	-1.26864	-0.143824	-0.0883582	-1.42903	-0.147199
0.00323408	21.8039	0.00130292	-0.147204	-1.26099	-0.143397	-0.0881947	-1.42148	-0.147103
0.0032734	21.604	0.00130909	-0.146983	-1.24248	-0.143259	-0.0878219	-1.40414	-0.14688
0.00329195	21.4351	0.00132647	-0.146751	-1.22761	-0.142873	-0.0876469	-1.38998	-0.146645
0.00333341	21.1375	0.00133457	-0.146353	-1.20139	-0.142695	-0.0872579	-1.36528	-0.146242
0.0033502	21.0298	0.00136028	-0.146199	-1.19326	-0.142132	-0.087101	-1.35736	-0.146086
0.00339573	20.7148	0.0013829	-0.145875	-1.16635	-0.141642	-0.0866781	-1.33208	-0.145758
0.00340883	20.6247	0.00138622	-0.145643	-1.16068	-0.14157	-0.0865569	-1.32647	-0.145523
0.00345087	20.3916	0.00139941	-0.145264	-1.14154	-0.141288	-0.0861697	-1.30848	-0.14514
0.00346782	20.2267	0.00141239	-0.145085	-1.12979	-0.141011	-0.0860142	-1.29727	-0.144958
0.00351786	19.9221	0.0014347	-0.144707	-1.1066	-0.140541	-0.0855574	-1.27539	-0.144576
0.00352718	19.8012	0.0014388	-0.144524	-1.09975	-0.140455	-0.0854727	-1.26876	-0.14439
0.00355848	19.4899	0.00145204	-0.144141	-1.0769	-0.140179	-0.0851888	-1.24724	-0.144002
0.00358689	19.3743	0.00146542	-0.143961	-1.07136	-0.139902	-0.0849321	-1.24186	-0.143821
0.00364696	19.0555	0.00148863	-0.143542	-1.04918	-0.139427	-0.0843923	-1.22098	-0.143397
0.00370042	18.9406	0.00149228	-0.143399	-1.04455	-0.139353	-0.0839151	-1.21647	-0.143252
0.00370738	18.6032	0.00150298	-0.142993	-1.02244	-0.139136	-0.0838531	-1.19567	-0.142841
0.00373153	18.4984	0.00151935	-0.142837	-1.01944	-0.138807	-0.0836385	-1.19272	-0.142683
0.00376814	18.1576	0.00154349	-0.142419	-0.998393	-0.138329	-0.0833143	-1.17293	-0.14226
0.00381548	18.0508	0.00154665	-0.142276	-0.996013	-0.138266	-0.0828967	-1.17059	-0.142115
0.00382924	17.6947	0.00155508	-0.141844	-0.975526	-0.138101	-0.0827757	-1.15135	-0.141679
0.00386944	17.5954	0.00157417	-0.141716	-0.974449	-0.13773	-0.0824231	-1.15028	-0.141549
0.00389067	17.2783	0.00159774	-0.141294	-0.957469	-0.137277	-0.0822373	-1.13435	-0.141122
0.00393835	17.139	0.0016019	-0.141159	-0.954272	-0.137198	-0.0818215	-1.13132	-0.140985
0.00395243	16.703	0.00161028	-0.140721	-0.933256	-0.137039	-0.081699	-1.11166	-0.140541
0.00399301	16.2288	0.00162985	-0.140605	-0.91681	-0.136671	-0.0813468	-1.09634	-0.140424
0.00401451	15.749	0.00165198	-0.140244	-0.902297	-0.13626	-0.0811606	-1.08293	-0.140059
0.00406649	15.3089	0.00165802	-0.140054	-0.891439	-0.136149	-0.0807119	-1.07303	-0.139867
0.00407691	15.2292	0.00167028	-0.139632	-0.894654	-0.135924	-0.0806221	-1.07619	-0.13944
0.00410902	14.9981	0.00168639	-0.139507	-0.886868	-0.135631	-0.080346	-1.06905	-0.139313
0.00413963	14.7545	0.00171497	-0.139161	-0.881934	-0.135119	-0.0800834	-1.06467	-0.138963
0.00419338	14.4841	0.00173995	-0.138964	-0.876597	-0.134678	-0.0796236	-1.05994	-0.138764
0.00420265	14.2581	0.00174377	-0.138562	-0.873582	-0.134611	-0.0795445	-1.0574	-0.138357
0.00423194	13.9801	0.00175461	-0.138425	-0.86875	-0.134422	-0.0792949	-1.05323	-0.138218
0.00426598	13.7585	0.00177276	-0.138088	-0.866863	-0.134108	-0.0790053	-1.05181	-0.137877
0.00432961	13.4707	0.00179806	-0.13789	-0.862748	-0.133677	-0.0784659	-1.04837	-0.137678
0.0043935	13.2545	0.00180197	-0.1375	-0.861959	-0.133611	-0.0779261	-1.04803	-0.137283
0.00445037	12.9071	0.00181409	-0.13736	-0.857533	-0.133406	-0.0774466	-1.04445	-0.137142
0.00445759	12.7432	0.00183137	-0.137068	-0.859529	-0.133117	-0.0773859	-1.04674	-0.136846
0.00448182	12.4187	0.00185401	-0.136835	-0.855797	-0.132743	-0.077182	-1.0438	-0.13661
0.00452188	12.2336	0.00186097	-0.136445	-0.857638	-0.132629	-0.0768453	-1.04601	-0.136216
0.00456812	11.8911	0.00188146	-0.136314	-0.855068	-0.132295	-0.0764575	-1.04428	-0.136084
0.00458637	11.7182	0.00189077	-0.136102	-0.857885	-0.132145	-0.0763046	-1.04743	-0.135869
0.00463425	11.3464	0.00191636	-0.135799	-0.855868	-0.131735	-0.0759041	-1.04632	-0.135563
0.00465106	11.1989	0.00192077	-0.135393	-0.859876	-0.131665	-0.0757637	-1.0506	-0.135152
0.0046976	10.7585	0.00193519	-0.135288	-0.858055	-0.131437	-0.0753755	-1.04986	-0.135046
0.00471595	10.6748	0.00195096	-0.135042	-0.863921	-0.13119	-0.0752227	-1.05583	-0.134798
0.00476578	10.387	0.00197738	-0.134782	-0.863072	-0.13078	-0.0748083	-1.05569	-0.134535
0.00478103	10.1596	0.00198134	-0.134371	-0.86617	-0.130719	-0.0746817	-1.05929	-0.134119
0.00482449	9.74533	0.00199466	-0.134281	-0.868022	-0.130515	-0.0743213	-1.06212	-0.134028
0.0048463	9.62828	0.00201192	-0.134035	-0.873547	-0.130253	-0.0741407	-1.06785	-0.13378
0.00490359	9.21195	0.00204267	-0.133785	-0.87478	-0.12979	-0.0736673	-1.07009	-0.133527
0.00491177	9.10059	0.00207362	-0.13336	-0.880534	-0.129332	-0.0735999	-1.07603	-0.133097
0.00493899	8.69639	0.00209932	-0.133293	-0.882637	-0.128956	-0.0733754	-1.0791	-0.13303
0.00497741	8.57198	0.00210475	-0.133085	-0.888345	-0.128878	-0.0730592	-1.08504	-0.132819
0.00503119	8.17607	0.0021219	-0.132806	-0.89147	-0.12863	-0.0726178	-1.08911	-0.132538
0.00504325	8.04168	0.00213606	-0.132324	-0.897192	-0.128427	-0.0725189	-1.09509	-0.132051
0.00508032	7.63632	0.00216376	-0.131846	-0.901315	-0.128033	-0.0722154	-1.10016	-0.131569
0.00510927	7.50945	0.00216755	-0.131483	-0.907156	-0.12798	-0.0719789	-1.10625	-0.131203
0.00517546	7.09378	0.00218066	-0.131372	-0.912021	-0.127795	-0.0714394	-1.1121	-0.131091
0.00524184	6.97627	0.00219922	-0.131052	-0.91791	-0.127536	-0.0709004	-1.11821	-0.130767
0.00529593	6.52868	0.00222683	-0.130903	-0.923711	-0.127154	-0.0704627	-1.12507	-0.130617
0.00530839	6.44183	0.00223106	-0.130513	-0.929565	-0.127096	-0.0703621	-1.13108	-0.130223
0.00534731	6.09223	0.00224537	-0.130438	-0.934467	-0.1269	-0.0700482	-1.13681	-0.130148
0.00537512	5.91076	0.00226307	-0.130201	-0.940363	-0.126659	-0.0698245	-1.1431	-0.129909
0.00543001	5.45777	0.00228781	-0.129977	-0.948172	-0.126325	-0.0693838	-1.15198	-0.129683
0.00544201	5.37411	0.00229526	-0.129571	-0.953701	-0.126226	-0.0692877	-1.15767	-0.129274
0.00548035	5.01998	0.00231759	-0.12952	-0.959532	-0.125928	-0.0689811	-1.16434	-0.129222
0.00550908	4.84257	0.00232762	-0.129348	-0.965423	-0.125795	-0.0687518	-1.17064	-0.12905
0.00556104	4.31626	0.00235569	-0.129066	-0.975276	-0.125426	-0.0683382	-1.18174	-0.128766
0.00557631	3.78253	0.00236014	-0.128617	-0.988615	-0.125368	-0.0682169	-1.19633	-0.128313
0.005623	3.24979	0.00237536	-0.128171	-1.00199	-0.125169	-0.0678469	-1.21097	-0.127863
0.00564371	2.71831	0.00239282	-0.127728	-1.0153	-0.124943	-0.0676832	-1.22553	-0.127418
0.00570272	2.38504	0.00242107	-0.127289	-1.02473	-0.124581	-0.0672179	-1.23575	-0.126976
0.00571126	2.1851	0.00242567	-0.126853	-1.0303	-0.124522	-0.0671507	-1.2418	-0.126538
0.0057417	1.89897	0.0024414	-0.126504	-1.03675	-0.124322	-0.0669116	-1.24892	-0.126186
0.00577898	1.65809	0.00245868	-0.126421	-1.04273	-0.124103	-0.0666195	-1.25546	-0.126103
0.00583394	1.37072	0.00249185	-0.126163	-1.04931	-0.123687	-0.0661902	-1.26271	-0.125843
0.00584686	1.13272	0.00251989	-0.125992	-1.05506	-0.12334	-0.0660896	-1.26902	-0.125671
0.00588932	0.838839	0.00252517	-0.125666	-1.0616	-0.123274	-0.0657595	-1.27623	-0.125344
0.00591489	0.609657	0.00254303	-0.125565	-1.067	-0.123055	-0.0655613	-1.28215	-0.125242
0.00598307	0.239227	0.00255865	-0.12527	-1.07477	-0.122864	-0.0650345	-1.29078	-0.124946
0.0060514	0.0892538	0.00258761	-0.125142	-1.07861	-0.122512	-0.0645094	-1.29493	-0.124817
0.00610694	-0.240439	0.00259228	-0.124839	-1.08517	-0.122456	-0.0640847	-1.30225	-0.124512
0.00611988	-0.428337	0.00260864	-0.124721	-1.08933	-0.122259	-0.0639861	-1.30682	-0.124394
0.00616394	-0.771078	0.00262606	-0.124421	-1.09598	-0.122051	-0.0636508	-1.31424	-0.124093
0.0061885	-0.942738	0.00265409	-0.124304	-1.09955	-0.121717	-0.0634646	-1.31816	-0.123975
0.00624068	-1.30837	0.00265999	-0.123999	-1.10629	-0.121648	-0.06307	-1.32571	-0.123669
0.00625726	-1.45367	0.00267959	-0.123889	-1.10906	-0.121417	-0.062945	-1.32878	-0.123558
0.00630789	-1.8675	0.00269406	-0.123571	-1.11626	-0.121247	-0.0625644	-1.3369	-0.12324
0.00632617	-1.96062	0.00272364	-0.123476	-1.11777	-0.120903	-0.0624274	-1.33858	-0.123144
0.00637885	-2.40962	0.00272827	-0.123189	-1.12516	-0.120849	-0.0620338	-1.34696	-0.122856
0.00639521	-2.46369	0.00274485	-0.123066	-1.12563	-0.120658	-0.0619119	-1.34752	-0.122733
0.00644988	-2.76258	0.00276263	-0.122725	-1.13028	-0.120453	-0.0615059	-1.35283	-0.12239
0.00646439	-2.96561	0.00279338	-0.122659	-1.13296	-0.120102	-0.0613985	-1.35594	-0.122324
0.0065148	-3.46664	0.00279712	-0.122438	-1.13995	-0.12006	-0.0610265	-1.36403	-0.122103
0.00653369	-3.88739	0.00281146	-0.122254	-1.14454	-0.119897	-0.0608874	-1.36955	-0.121918
0.00659595	-3.94932	0.00283175	-0.121852	-1.14414	-0.119669	-0.0604311	-1.36927	-0.121514
0.00660313	-4.27225	0.00286651	-0.121452	-1.14798	-0.11928	-0.0603786	-1.37385	-0.121113
0.00663307	-4.43785	0.00289822	-0.121055	-1.14887	-0.118928	-0.0601603	-1.37512	-0.120715
0.0066727	-4.80913	0.00290141	-0.12066	-1.15242	-0.118893	-0.0598722	-1.37953	-0.120318
0.00672775	-4.91771	0.00291436	-0.120267	-1.15207	-0.11875	-0.0594737	-1.37945	-0.119924
0.00674238	-5.25044	0.00293643	-0.119877	-1.15488	-0.118509	-0.0593682	-1.38305	-0.119533
0.00679526	-5.39482	0.0029667	-0.119642	-1.1547	-0.118179	-0.058988	-1.38322	-0.119297
0.00681219	-5.73696	0.00297158	-0.119489	-1.15688	-0.118126	-0.0588667	-1.38623	-0.119143
0.00687185	-5.86509	0.0029896	-0.119282	-1.15611	-0.117931	-0.0584408	-1.38581	-0.118936
0.00688212	-6.21825	0.00300686	-0.119103	-1.15784	-0.117746	-0.0583677	-1.38843	-0.118756
0.00692336	-6.32968	0.00303689	-0.118891	-1.15653	-0.117424	-0.0580751	-1.38744	-0.118543
0.00695217	-6.71562	0.00304226	-0.118719	-1.15789	-0.117367	-0.0578714	-1.3898	-0.118371
0.00701456	-6.78754	0.00306168	-0.118517	-1.15582	-0.117161	-0.0574322	-1.38798	-0.118169
0.00702233	-7.25629	0.00307778	-0.118337	-1.15698	-0.116991	-0.0573777	-1.39037	-0.117988
0.00705623	-7.62069	0.00310703	-0.11813	-1.15459	-0.116683	-0.0571403	-1.38905	-0.11778
0.0070926	-7.68755	0.00311342	-0.117957	-1.15197	-0.116616	-0.0568867	-1.3867	-0.117607
0.00715494	-8.03186	0.00313562	-0.117683	-1.15154	-0.116385	-0.056454	-1.38723	-0.117331
0.00716297	-8.12955	0.00314917	-0.11758	-1.14892	-0.116244	-0.0563984	-1.38497	-0.117228
0.00719854	-8.53503	0.00318504	-0.117345	-1.1475	-0.115873	-0.0561531	-1.38473	-0.116992
0.00723346	-8.56021	0.00322102	-0.117204	-1.14421	-0.115505	-0.055913	-1.38165	-0.116851
0.00729428	-8.7836	0.00325189	-0.116955	-1.14323	-0.115191	-0.0554969	-1.38133	-0.116601
0.00730405	-8.99682	0.00325711	-0.116831	-1.14063	-0.115138	-0.0554304	-1.37942	-0.116476
0.00734627	-9.32316	0.00327725	-0.116569	-1.1372	-0.114934	-0.0551434	-1.37705	-0.116213
0.00737473	-9.41092	0.0032933	-0.116459	-1.13383	-0.114773	-0.0549506	-1.37408	-0.116103
0.00744552	-9.71736	0.00332224	-0.11616	-1.13092	-0.114483	-0.0544738	-1.37215	-0.115803
0.0075164	-9.82532	0.0033296	-0.116089	-1.12738	-0.114409	-0.0539999	-1.36907	-0.115732
0.00758737	-10.133	0.00335537	-0.115847	-1.12369	-0.114153	-0.0535289	-1.36643	-0.115489
0.00765843	-10.2307	0.003366	-0.115722	-1.11993	-0.114048	-0.053061	-1.36313	-0.115363
0.00772958	-10.542	0.00339372	-0.115356	-1.1157	-0.113775	-0.052596	-1.35999	-0.114995
0.00780081	-10.6286	0.0034025	-0.114992	-1.11178	-0.113688	-0.0521341	-1.35652	-0.114629
0.00787212	-10.9507	0.00343003	-0.114629	-1.10691	-0.113419	-0.0516752	-1.35282	-0.114265
0.00792951	-11.0182	0.0034391	-0.114269	-1.10291	-0.11333	-0.0513085	-1.34924	-0.113903
0.00794351	-11.3798	0.00346763	-0.11391	-1.09701	-0.113053	-0.0512193	-1.3447	-0.113542
0.00798528	-11.3979	0.00347579	-0.113786	-1.09318	-0.112974	-0.0509543	-1.34116	-0.113417
0.00801498	-11.6165	0.00350586	-0.113662	-1.08938	-0.112683	-0.0507666	-1.33821	-0.113293
0.00805042	-11.7834	0.00351258	-0.113553	-1.0845	-0.112619	-0.0505433	-1.3341	-0.113184
0.00808652	-12.0798	0.00353806	-0.113337	-1.07753	-0.112374	-0.0503169	-1.32843	-0.112966
0.00811985	-12.1431	0.00354946	-0.113198	-1.07329	-0.112265	-0.0501086	-1.32467	-0.112826
0.00815319	-12.527	0.00358642	-0.113014	-1.06498	-0.111914	-0.0499009	-1.31801	-0.112641
0.00815813	-12.8778	0.00361925	-0.112844	-1.05362	-0.111603	-0.0498703	-1.30847	-0.11247
0.00818282	-13.2201	0.00362347	-0.112614	-1.04192	-0.111563	-0.0497171	-1.29864	-0.112239
0.00822007	-13.5538	0.00364356	-0.112492	-1.02993	-0.111374	-0.0494868	-1.28857	-0.112116
0.00822981	-13.8786	0.00366061	-0.112274	-1.01772	-0.111215	-0.0494267	-1.2783	-0.111897
0.00826486	-13.9523	0.00368873	-0.112142	-1.01211	-0.110952	-0.0492111	-1.27341	-0.111764
0.00830155	-14.05	0.00369782	-0.111919	-1.00832	-0.110867	-0.0489863	-1.27025	-0.111539
0.00834072	-14.1718	0.00372868	-0.111792	-1.00382	-0.110581	-0.0487473	-1.2665	-0.111412
0.00837335	-14.3436	0.00373511	-0.111568	-0.997582	-0.110521	-0.048549	-1.26127	-0.111187
0.00841103	-14.4814	0.00376295	-0.111445	-0.991698	-0.110264	-0.0483209	-1.2563	-0.111063
0.00844521	-14.6469	0.00377248	-0.111211	-0.985146	-0.110176	-0.0481148	-1.25084	-0.110827
0.00848474	-14.7787	0.00380095	-0.111099	-0.979296	-0.109915	-0.0478774	-1.24591	-0.110714
0.00851713	-14.9232	0.00380993	-0.11085	-0.97328	-0.109833	-0.0476836	-1.24085	-0.110463
0.00855934	-15.0688	0.00383874	-0.110754	-0.967042	-0.10957	-0.0474322	-1.23561	-0.110367
0.0085891	-15.211	0.00384744	-0.110472	-0.960804	-0.10949	-0.0472556	-1.23038	-0.110083
0.00863635	-15.3472	0.00387742	-0.110411	-0.954727	-0.109218	-0.0469764	-1.22527	-0.110021
0.00866112	-15.5417	0.00388503	-0.11021	-0.946629	-0.109149	-0.0468306	-1.21849	-0.109819
0.00872528	-15.6093	0.00391772	-0.110069	-0.942313	-0.108854	-0.0464549	-1.21482	-0.109676
0.00873319	-15.7739	0.00392268	-0.109778	-0.935647	-0.108809	-0.0464087	-1.20927	-0.109383
0.00877279	-15.8735	0.00394751	-0.109728	-0.930497	-0.108585	-0.0461783	-1.20492	-0.109333
0.00880531	-16.0375	0.0039604	-0.109554	-0.923441	-0.10847	-0.0459899	-1.19902	-0.109158
0.0088551	-16.1226	0.00399261	-0.109388	-0.91873	-0.108181	-0.0457027	-1.19505	-0.108991
0.00887746	-16.2932	0.00399818	-0.109049	-0.9114	-0.108132	-0.0455741	-1.18893	-0.108649
0.00893191	-16.3617	0.00402601	-0.108712	-0.907246	-0.107883	-0.0452626	-1.18542	-0.108309
0.00894966	-16.5504	0.00403601	-0.108433	-0.899204	-0.107794	-0.0451614	-1.17872	-0.108028
0.00900236	-16.5891	0.00407391	-0.108375	-0.896065	-0.107458	-0.0448622	-1.17606	-0.10797
0.00902189	-16.8424	0.00411186	-0.108239	-0.885527	-0.107122	-0.0447517	-1.16732	-0.107832
0.00907619	-17.0541	0.00414248	-0.10804	-0.874979	-0.106852	-0.0444459	-1.15853	-0.107631
0.00909416	-17.2558	0.00414987	-0.107778	-0.864852	-0.106787	-0.044345	-1.15012	-0.107368
0.00915175	-17.404	0.00417467	-0.107705	-0.856991	-0.106568	-0.0440232	-1.14363	-0.107294
0.00916645	-17.4109	0.00418792	-0.107544	-0.855417	-0.106452	-0.0439414	-1.14234	-0.107131
0.00923158	-17.5297	0.00421639	-0.107371	-0.850164	-0.106202	-0.0435804	-1.13801	-0.106957
0.00923878	-17.604	0.00422603	-0.10707	-0.846238	-0.106118	-0.0435407	-1.13479	-0.106653
0.00927477	-17.7169	0.0042516	-0.107038	-0.840836	-0.105894	-0.0433424	-1.13039	-0.106621
0.00931113	-17.7731	0.00426418	-0.106938	-0.837654	-0.105784	-0.043143	-1.12781	-0.10652
0.00936586	-17.8685	0.00429083	-0.106705	-0.8331	-0.105551	-0.0428441	-1.1241	-0.106285
0.0093835	-17.9376	0.00430237	-0.106449	-0.829509	-0.105451	-0.0427482	-1.12121	-0.106026
0.00945589	-18.0284	0.00433005	-0.106373	-0.825094	-0.105209	-0.0423564	-1.11766	-0.10595
0.00952829	-18.088	0.00434061	-0.106146	-0.821952	-0.105118	-0.0419676	-1.11516	-0.105721
0.00960071	-18.197	0.00437047	-0.106041	-0.816816	-0.104858	-0.0415816	-1.11105	-0.105615
0.00967315	-18.2234	0.00437888	-0.10571	-0.815072	-0.104785	-0.0411985	-1.10972	-0.105281
0.00973806	-18.3236	0.00441075	-0.105379	-0.810458	-0.104508	-0.0408576	-1.10605	-0.104947
0.00974559	-18.3565	0.00441719	-0.10509	-0.808553	-0.104452	-0.0408182	-1.1046	-0.104654
0.00978321	-18.4536	0.00444343	-0.105049	-0.804076	-0.104224	-0.0406219	-1.10108	-0.104613
0.00981803	-18.4758	0.00445554	-0.104944	-0.80269	-0.104119	-0.0404408	-1.10008	-0.104507
0.00986093	-18.5764	0.00449392	-0.104718	-0.798123	-0.103786	-0.0402187	-1.09652	-0.104279
0.00989048	-18.5838	0.0045279	-0.104501	-0.79744	-0.103491	-0.0400663	-1.09611	-0.104059
0.00992656	-18.7018	0.00453233	-0.104388	-0.792185	-0.103453	-0.0398808	-1.09204	-0.103945
0.00996292	-18.677	0.00455215	-0.104147	-0.792927	-0.103281	-0.0396945	-1.09281	-0.103702
0.00999997	-18.7569	0.00457077	-0.104058	-0.789422	-0.103119	-0.0395054	-1.09011	-0.103612
0.0100354	-18.7803	0.00460117	-0.103844	-0.78823	-0.102855	-0.0393255	-1.08933	-0.103396
0.0100846	-18.8746	0.00460923	-0.103727	-0.784063	-0.102785	-0.0390764	-1.08624	-0.103278
0.0101078	-18.8475	0.00463701	-0.103471	-0.785058	-0.102544	-0.0389593	-1.08724	-0.103018
0.0101508	-18.917	0.00464772	-0.103397	-0.78206	-0.102451	-0.0387431	-1.08501	-0.102944
0.0101802	-18.9297	0.00467623	-0.103184	-0.781438	-0.102203	-0.0385958	-1.08474	-0.102729
0.0102254	-18.9963	0.00468623	-0.103066	-0.778569	-0.102116	-0.0383703	-1.08275	-0.102609
0.0102526	-18.9825	0.00471526	-0.102798	-0.779118	-0.101864	-0.038235	-1.08343	-0.102338
0.010301	-19.0494	0.00472476	-0.102735	-0.776288	-0.101781	-0.0379958	-1.08149	-0.102275
0.010325	-19.0317	0.00475524	-0.102521	-0.777037	-0.101515	-0.037877	-1.08235	-0.102059
0.0103799	-19.0916	0.0047633	-0.102403	-0.774539	-0.101445	-0.0376077	-1.08072	-0.10194
0.0103974	-19.0713	0.00479211	-0.102071	-0.775427	-0.101194	-0.0375216	-1.08171	-0.101604
0.0104698	-19.1255	0.00480187	-0.101738	-0.773195	-0.101108	-0.0371689	-1.08036	-0.101268
0.0105421	-19.0996	0.00483518	-0.101462	-0.774333	-0.100817	-0.0368188	-1.08158	-0.100988
0.0106144	-19.151	0.00484044	-0.101405	-0.772237	-0.100771	-0.0364714	-1.08042	-0.100931
0.0106783	-19.1162	0.00486208	-0.101251	-0.773758	-0.100581	-0.0361664	-1.08194	-0.100775
0.0106867	-19.149	0.00487903	-0.101071	-0.772423	-0.100432	-0.0361265	-1.08129	-0.100593
0.0107265	-19.1371	0.00491236	-0.100818	-0.772975	-0.100139	-0.0359377	-1.08214	-0.100337
0.010759	-19.1611	0.00491762	-0.100736	-0.772028	-0.100092	-0.0357842	-1.08204	-0.100255
0.0108024	-19.1275	0.00493912	-0.100523	-0.773473	-0.0999029	-0.0355797	-1.08356	-0.100039
0.0108312	-19.1522	0.00495622	-0.100401	-0.772463	-0.0997519	-0.0354445	-1.08341	-0.0999153
0.0108692	-19.1178	0.00499483	-0.100064	-0.77391	-0.0994102	-0.0352669	-1.08496	-0.099575
0.0109034	-19.1344	0.00502858	-0.0997265	-0.773205	-0.0991105	-0.0351073	-1.08513	-0.0992336
0.0109422	-19.0969	0.00503344	-0.09942	-0.774746	-0.0990673	-0.034927	-1.08676	-0.0989236
0.0109755	-19.1052	0.00505352	-0.0993879	-0.774335	-0.0988885	-0.0347727	-1.08718	-0.0988911
0.0110262	-19.0698	0.00507205	-0.0992566	-0.77574	-0.0987231	-0.0345387	-1.08875	-0.0987583
0.0110476	-19.0679	0.00510636	-0.0990481	-0.775689	-0.0984162	-0.0344405	-1.08954	-0.0985474
0.011092	-19.0294	0.00511066	-0.0988132	-0.777159	-0.0983776	-0.0342373	-1.09117	-0.0983099
0.0111197	-19.0207	0.00512885	-0.0987071	-0.77732	-0.0982144	-0.0341108	-1.09216	-0.0982026
0.0111661	-18.9814	0.00514927	-0.0984469	-0.778756	-0.0980308	-0.0338994	-1.09379	-0.0979395
0.0111917	-18.9638	0.00518325	-0.0983649	-0.779181	-0.0977242	-0.0337836	-1.09506	-0.0978565
0.0112412	-18.9221	0.00518787	-0.0981075	-0.780643	-0.0976825	-0.0335598	-1.09672	-0.0975963
0.0112636	-18.897	0.00520757	-0.0980213	-0.781259	-0.0975041	-0.0334588	-1.09822	-0.0975092
0.0113196	-18.8527	0.00522646	-0.0977537	-0.782749	-0.0973328	-0.0332078	-1.09988	-0.0972385
0.0113355	-18.8198	0.00525635	-0.0976764	-0.78354	-0.0970608	-0.0331365	-1.1016	-0.0971604
0.0113992	-18.7733	0.00526505	-0.0973999	-0.785037	-0.0969815	-0.0328526	-1.10324	-0.0968809
0.0114074	-18.7403	0.00529673	-0.0973301	-0.785816	-0.0966919	-0.0328165	-1.10479	-0.0968103
0.0114453	-18.6938	0.00530362	-0.0970781	-0.787171	-0.0966288	-0.0326486	-1.10646	-0.0965556
0.0114791	-18.6367	0.00532964	-0.0969823	-0.788536	-0.0963898	-0.032499	-1.10883	-0.0964588
0.0115369	-18.588	0.00534218	-0.0966331	-0.789951	-0.0962744	-0.0322448	-1.11035	-0.0961058
0.0115509	-18.5577	0.00538073	-0.0962823	-0.790627	-0.0959184	-0.0321838	-1.11155	-0.0957514
0.0116063	-18.5036	0.00541926	-0.0959924	-0.791931	-0.0955608	-0.0319416	-1.11344	-0.0954584
0.0116225	-18.4268	0.00545089	-0.09593	-0.79369	-0.0952658	-0.031871	-1.11609	-0.0953954
0.0116775	-18.3743	0.00545777	-0.0957171	-0.794976	-0.0952015	-0.0316322	-1.11763	-0.0951803
0.0116941	-18.2974	0.00548381	-0.0955761	-0.796561	-0.0949575	-0.0315605	-1.12022	-0.0950379
0.0117494	-18.2463	0.00549626	-0.0952982	-0.79775	-0.0948405	-0.0313223	-1.12156	-0.0947572
0.0117656	-18.1943	0.00552649	-0.0952206	-0.798763	-0.0945557	-0.0312523	-1.12322	-0.0946788
0.0118223	-18.1296	0.00553472	-0.0949671	-0.800069	-0.0944779	-0.0310095	-1.12504	-0.0944228
0.0118371	-18.0151	0.00556088	-0.0948635	-0.802212	-0.0942303	-0.0309465	-1.12836	-0.0943181
0.0118965	-17.8863	0.00557317	-0.0945627	-0.804546	-0.0941136	-0.0306936	-1.13168	-0.0940143
0.0119084	-17.8281	0.00560054	-0.0945049	-0.805551	-0.093853	-0.0306429	-1.13295	-0.0939559
0.011959	-17.7393	0.00561158	-0.0943161	-0.807003	-0.0937476	-0.0304291	-1.13527	-0.0937654
0.0119797	-17.6741	0.0056395	-0.0941446	-0.808018	-0.0934803	-0.0303417	-1.13665	-0.0935921
0.0120509	-17.5724	0.00564997	-0.0938698	-0.809562	-0.0933799	-0.0300427	-1.13911	-0.0933148
0.0121072	-17.5069	0.0056795	-0.0937827	-0.810474	-0.0930958	-0.0298075	-1.14037	-0.0932268
0.012122	-17.3948	0.00568833	-0.0935469	-0.812047	-0.0930106	-0.0297459	-1.14292	-0.0929888
0.0121814	-17.3307	0.00572006	-0.0934192	-0.812821	-0.0927035	-0.0294998	-1.144	-0.0928599
0.0121931	-17.2012	0.00572665	-0.0931163	-0.814498	-0.0926396	-0.0294514	-1.14677	-0.0925542
0.0122427	-17.1442	0.00575234	-0.0930541	-0.815055	-0.0923899	-0.0292467	-1.14754	-0.0924915
0.012264	-17.0539	0.00576494	-0.0928693	-0.816138	-0.092267	-0.0291591	-1.14936	-0.092305
0.012328	-16.9665	0.0058032	-0.0926874	-0.817031	-0.0918929	-0.0288969	-1.15081	-0.0921215
0.0123349	-16.8246	0.00583696	-0.0923532	-0.818518	-0.091561	-0.028869	-1.15334	-0.0917845
0.0123675	-16.7585	0.00584141	-0.0923192	-0.818991	-0.0915171	-0.0287359	-1.1541	-0.0917501
0.0124056	-16.6029	0.00586047	-0.0921892	-0.820514	-0.091329	-0.0285811	-1.15679	-0.091619
0.0124557	-16.5481	0.00587959	-0.0919494	-0.82073	-0.0911399	-0.0283784	-1.15717	-0.0913772
0.0124763	-16.469	0.0059082	-0.0915782	-0.821441	-0.090856	-0.0282954	-1.15845	-0.0910029
0.0125306	-16.3543	0.00591773	-0.0912055	-0.822299	-0.0907612	-0.028077	-1.16003	-0.0906272
0.0125468	-16.1867	0.00594725	-0.0908314	-0.823473	-0.0904668	-0.0280118	-1.16226	-0.0902502
0.0126023	-16.1179	0.00595582	-0.0904559	-0.823665	-0.0903811	-0.0277902	-1.16272	-0.0898719
0.0126173	-15.961	0.00598432	-0.0901486	-0.824738	-0.0900955	-0.0277304	-1.16481	-0.0895623
0.0126761	-15.89	0.00599387	-0.0900792	-0.824854	-0.0899997	-0.0274969	-1.1652	-0.0894923
0.0126877	-15.728	0.00602278	-0.0899098	-0.825806	-0.0897086	-0.0274512	-1.16716	-0.0893217
0.0127365	-15.6549	0.00603187	-0.0897012	-0.825847	-0.0896169	-0.0272585	-1.16746	-0.0891116
0.0127579	-15.484	0.00606101	-0.0894687	-0.826695	-0.0893223	-0.0271741	-1.16932	-0.0888774
0.0128201	-15.4121	0.00606982	-0.0893221	-0.826632	-0.089233	-0.0269303	-1.1695	-0.0887298
0.012828	-15.2293	0.00609618	-0.0890064	-0.827388	-0.0889654	-0.0268992	-1.17129	-0.0884118
0.0128647	-15.1619	0.00610772	-0.088942	-0.827203	-0.0888479	-0.0267561	-1.17129	-0.0883469
0.012898	-15.0167	0.0061384	-0.0887447	-0.827685	-0.0885351	-0.0266263	-1.17255	-0.0881482
0.0129562	-14.9138	0.00614557	-0.0885608	-0.827668	-0.0884618	-0.026401	-1.17295	-0.0879631
0.0129679	-14.713	0.00616193	-0.0882997	-0.828074	-0.0882944	-0.0263556	-1.17436	-0.0877002
0.0130174	-14.6442	0.00618337	-0.0881787	-0.827743	-0.0880747	-0.026165	-1.17419	-0.0875784
0.0130377	-14.4529	0.00621507	-0.0879227	-0.828081	-0.0877488	-0.0260869	-1.17548	-0.0873206
0.0131074	-14.3771	0.0062211	-0.0877958	-0.827713	-0.0876867	-0.0258204	-1.17531	-0.0871928
0.0131665	-14.1324	0.00623854	-0.0874969	-0.827949	-0.0875069	-0.0255954	-1.17671	-0.0868918
0.0131769	-13.8513	0.00625878	-0.0874121	-0.827511	-0.0872979	-0.0255559	-1.17738	-0.0868065
0.013222	-13.5644	0.0062964	-0.0871935	-0.826858	-0.0869084	-0.0253854	-1.17782	-0.0865864
0.0132463	-13.2719	0.00633396	-0.0870278	-0.825993	-0.0865182	-0.0252935	-1.17804	-0.0864196
0.0133007	-13.0225	0.00636585	-0.0867037	-0.824999	-0.086186	-0.0250889	-1.17791	-0.0860934
0.0133156	-12.946	0.00637145	-0.0866429	-0.824316	-0.0861276	-0.0250331	-1.17738	-0.0860322
0.0133695	-12.7933	0.00638967	-0.0865056	-0.823909	-0.0859374	-0.0248319	-1.17759	-0.085894
0.0133848	-12.6524	0.00640888	-0.0862575	-0.823227	-0.0857365	-0.0247748	-1.1774	-0.0856442
0.013441	-12.4759	0.00643993	-0.0859179	-0.822498	-0.0854113	-0.0245659	-1.17729	-0.0853025
0.0134538	-12.3431	0.00644624	-0.0858717	-0.821733	-0.0853451	-0.0245186	-1.17695	-0.0852559
0.0135065	-12.1796	0.00646952	-0.0857196	-0.820961	-0.0851008	-0.0243239	-1.17677	-0.0851029
0.0135227	-12.0321	0.00648353	-0.0854856	-0.820114	-0.0849535	-0.0242643	-1.17641	-0.0848674
0.0135914	-11.8589	0.00651188	-0.0851386	-0.819199	-0.0846553	-0.0240121	-1.17608	-0.0845182
0.0136515	-11.7141	0.00652075	-0.0850994	-0.818276	-0.0845618	-0.023793	-1.17563	-0.0844787
0.01366	-11.5019	0.00655099	-0.0849449	-0.817123	-0.084243	-0.023762	-1.17522	-0.0843232
0.0136987	-11.3883	0.0065579	-0.084713	-0.816183	-0.0841701	-0.0236215	-1.1746	-0.0840898
0.0137285	-11.1908	0.0065873	-0.0843267	-0.815094	-0.0838595	-0.0235138	-1.1742	-0.0837011
0.0137792	-11.0635	0.00659498	-0.0839405	-0.814077	-0.0837785	-0.0233307	-1.17357	-0.0833124
0.0137968	-10.8524	0.00662831	-0.0836165	-0.812809	-0.0834258	-0.0232676	-1.17303	-0.0829862
0.0138556	-10.7322	0.00663197	-0.0835546	-0.811771	-0.0833871	-0.0230568	-1.17233	-0.0829239
0.0138649	-10.5021	0.00665026	-0.0833409	-0.810343	-0.0831934	-0.0230234	-1.17169	-0.0827088
0.0139064	-10.3964	0.00666889	-0.0831689	-0.809313	-0.082996	-0.0228755	-1.17096	-0.0825357
0.0139329	-10.1215	0.0066977	-0.0828275	-0.807584	-0.0826905	-0.0227812	-1.17017	-0.082192
0.0139932	-10.0547	0.00670573	-0.0827837	-0.80668	-0.0826053	-0.0225677	-1.1694	-0.0821479
0.0140008	-9.83137	0.00673823	-0.0826245	-0.805263	-0.0822604	-0.022541	-1.16875	-0.0819876
0.0140361	-9.7174	0.00674248	-0.082399	-0.804162	-0.0822152	-0.0224165	-1.16798	-0.0817606
0.0140685	-9.38995	0.00676377	-0.082054	-0.801924	-0.0819891	-0.0223027	-1.16685	-0.0814132
0.0141259	-9.04111	0.00677916	-0.082015	-0.799081	-0.0818256	-0.0221018	-1.16512	-0.0813739
0.014136	-8.73939	0.00680784	-0.0818536	-0.796514	-0.0815208	-0.0220664	-1.16351	-0.0812115
0.0141803	-8.66949	0.00681575	-0.0816316	-0.795617	-0.0814368	-0.0219123	-1.1628	-0.0809879
0.0142034	-8.47194	0.00684575	-0.0813112	-0.794161	-0.0811179	-0.0218321	-1.16203	-0.0806652
0.0142553	-8.32144	0.00685225	-0.0812491	-0.792822	-0.0810488	-0.0216525	-1.16118	-0.0806027
0.0142706	-8.1125	0.00688276	-0.0810186	-0.79114	-0.0807244	-0.0215997	-1.1602	-0.0803705
0.0143312	-7.96452	0.00688866	-0.0808674	-0.789808	-0.0806617	-0.0213914	-1.15936	-0.0802183
0.0143377	-7.70507	0.00691811	-0.0804867	-0.787729	-0.0803486	-0.0213692	-1.15818	-0.0798349
0.0143689	-7.60245	0.00692498	-0.080148	-0.786674	-0.0802756	-0.0212622	-1.15747	-0.0794937
0.0144045	-7.37695	0.00695364	-0.0801071	-0.78489	-0.079971	-0.0211407	-1.15648	-0.0794525
0.0144556	-7.24315	0.00696121	-0.0799711	-0.783644	-0.0798906	-0.020967	-1.15571	-0.0793155
0.0144712	-7.00309	0.00699734	-0.0797286	-0.781695	-0.0795068	-0.0209141	-1.15463	-0.0790713
0.0145378	-6.87927	0.0070286	-0.0794448	-0.780526	-0.079175	-0.0206894	-1.15391	-0.0787854
0.0146041	-6.62585	0.00703338	-0.0793514	-0.778477	-0.0791243	-0.0204667	-1.15279	-0.0786913
0.0146703	-6.51354	0.00705728	-0.0791425	-0.777398	-0.0788707	-0.0202458	-1.15215	-0.0784809
0.0147133	-6.23353	0.00706932	-0.0789754	-0.775148	-0.078743	-0.0201029	-1.15095	-0.0783125
0.0147363	-6.14562	0.00709883	-0.0786366	-0.774264	-0.0784303	-0.0200268	-1.15042	-0.0779712
0.0147776	-5.79015	0.00710516	-0.0786008	-0.77144	-0.0783632	-0.0198906	-1.14896	-0.0779352
0.0148021	-5.46901	0.00713269	-0.0785034	-0.768718	-0.0780719	-0.0198097	-1.14752	-0.0778371
0.0148418	-5.40711	0.00714091	-0.0782276	-0.768085	-0.0779849	-0.0196795	-1.14718	-0.0775592
0.0148678	-5.184	0.00716819	-0.0779076	-0.766321	-0.0776964	-0.0195945	-1.1463	-0.0772367
0.0149164	-5.04016	0.00717654	-0.0778559	-0.76511	-0.0776082	-0.019436	-1.1457	-0.0771847
0.0149332	-4.74434	0.00720314	-0.0776957	-0.762771	-0.0773274	-0.0193811	-1.14456	-0.0770232
0.0149764	-4.66631	0.00721208	-0.0774858	-0.762087	-0.077233	-0.019241	-1.14424	-0.0768118
0.0149985	-4.41343	0.00723883	-0.0771173	-0.760123	-0.0769509	-0.0191697	-1.14331	-0.0764404
0.0150433	-4.29583	0.00724751	-0.0768008	-0.759177	-0.0768595	-0.0190249	-1.14289	-0.0761214
0.0150635	-4.01574	0.00727493	-0.0767505	-0.757034	-0.076571	-0.01896	-1.14191	-0.0760707
0.0151108	-3.92263	0.00728283	-0.0765549	-0.756312	-0.0764878	-0.0188085	-1.14162	-0.0758736
0.0151284	-3.66142	0.00731188	-0.0763854	-0.75435	-0.0761826	-0.0187523	-1.14075	-0.0757028
0.0151809	-3.5505	0.00731805	-0.0760915	-0.753536	-0.0761179	-0.018585	-1.14045	-0.0754065
0.0151931	-3.27922	0.00734358	-0.0760221	-0.751545	-0.07585	-0.0185463	-1.13959	-0.0753365
0.0152442	-3.17748	0.00735315	-0.0757551	-0.750841	-0.0757497	-0.0183844	-1.13937	-0.0750674
0.0152576	-2.89525	0.00738814	-0.0756605	-0.74882	-0.0753835	-0.0183422	-1.13854	-0.0749721
0.0153124	-2.80457	0.00741868	-0.0753471	-0.748244	-0.0750645	-0.0181695	-1.13839	-0.0746561
0.0153218	-2.49575	0.00742302	-0.0753008	-0.746088	-0.0750192	-0.01814	-1.13754	-0.0746095
0.0153638	-2.43169	0.00743966	-0.0751264	-0.74575	-0.0748456	-0.0180085	-1.13752	-0.0744336
0.0153859	-2.14168	0.00745778	-0.074943	-0.743777	-0.0746568	-0.0179395	-1.13677	-0.0742487
0.0154498	-2.0602	0.00748226	-0.0746446	-0.743354	-0.0744021	-0.0177409	-1.13674	-0.0739479
0.0155016	-1.69343	0.00749242	-0.074587	-0.740941	-0.0742964	-0.0175805	-1.13588	-0.0738899
0.0155134	-1.32234	0.00752315	-0.0743998	-0.73874	-0.0739773	-0.0175441	-1.1353	-0.0737012
0.0155572	-1.02397	0.00752695	-0.074233	-0.737098	-0.0739379	-0.0174096	-1.13496	-0.073533
0.0155769	-0.949312	0.00753902	-0.0738809	-0.736838	-0.0738128	-0.0173491	-1.13506	-0.073178
0.0156229	-0.687828	0.00756136	-0.0735307	-0.735307	-0.0735816	-0.0172084	-1.13463	-0.072825
0.0156401	-0.581456	0.00758729	-0.0732438	-0.734875	-0.0733135	-0.0171559	-1.13467	-0.0725358
0.0156861	-0.285881	0.00759564	-0.0731826	-0.733229	-0.0732272	-0.0170162	-1.1343	-0.072474
0.0157032	-0.214536	0.00761499	-0.0730055	-0.733066	-0.0730276	-0.0169644	-1.13446	-0.0722956
0.0157509	0.0135499	0.00762981	-0.0728364	-0.731846	-0.0728749	-0.0168203	-1.13421	-0.072125
0.015766	0.150445	0.00765857	-0.0725398	-0.731295	-0.0725789	-0.0167747	-1.13425	-0.071826
0.0158177	0.424148	0.00766385	-0.0724921	-0.729946	-0.0725247	-0.0166195	-1.13407	-0.0717779
0.0158286	0.513941	0.00768039	-0.0723517	-0.729734	-0.0723547	-0.0165868	-1.13426	-0.0716364
0.0158757	0.753949	0.00769776	-0.0721499	-0.728588	-0.0721765	-0.0164461	-1.13412	-0.0714329
0.015891	0.875523	0.00772632	-0.0718561	-0.728214	-0.0718838	-0.0164007	-1.13428	-0.0711366
0.0159531	1.12578	0.00773155	-0.0718097	-0.727111	-0.0718304	-0.0162163	-1.13423	-0.0710898
0.0160151	1.23492	0.00774471	-0.0716915	-0.726852	-0.0716957	-0.0160337	-1.13443	-0.0709707
0.0160679	1.49574	0.00776521	-0.0714715	-0.725756	-0.0714864	-0.0158788	-1.13443	-0.0707487
0.0160768	1.59197	0.00779395	-0.0711852	-0.725601	-0.0711932	-0.0158528	-1.13468	-0.07046
0.0161172	1.87593	0.00779873	-0.0711352	-0.72446	-0.0711444	-0.0157349	-1.13472	-0.0704096
0.0161383	1.94638	0.0078113	-0.0709881	-0.724478	-0.0710164	-0.0156736	-1.13502	-0.0702612
0.016182	2.30204	0.00783213	-0.070801	-0.723093	-0.0708045	-0.0155469	-1.13511	-0.0700725
0.0161995	2.5937	0.00786105	-0.0705372	-0.722366	-0.0705107	-0.0154962	-1.13556	-0.0698064
0.0162436	2.64737	0.0078654	-0.0704687	-0.722511	-0.0704666	-0.0153691	-1.13589	-0.0697373
0.0162605	2.90705	0.0078796	-0.0702493	-0.721623	-0.0703226	-0.0153205	-1.13606	-0.0695159
0.0163023	2.99425	0.00789853	-0.0701384	-0.721617	-0.0701307	-0.0152008	-1.13638	-0.069404
0.0163213	3.34282	0.00793152	-0.0698099	-0.720542	-0.0697969	-0.0151465	-1.13669	-0.0690726
0.0163638	3.64967	0.00796438	-0.0694835	-0.719979	-0.0694651	-0.0150256	-1.13731	-0.0687432
0.0163819	3.67605	0.00799078	-0.0692216	-0.720269	-0.0691989	-0.0149742	-1.13766	-0.068479
0.0164251	3.79327	0.0079971	-0.0691589	-0.719955	-0.0691352	-0.0148519	-1.1378	-0.0684156
0.0164422	3.9879	0.00802013	-0.0689238	-0.719525	-0.0689034	-0.0148035	-1.13811	-0.0681784
0.0164875	4.01236	0.00802968	-0.0688361	-0.719684	-0.0688073	-0.0146761	-1.13833	-0.0680899
0.0165023	4.11799	0.00805382	-0.0685939	-0.719418	-0.0685646	-0.0146346	-1.13848	-0.0678454
0.0165524	4.31982	0.00806212	-0.0685152	-0.718987	-0.0684813	-0.0144944	-1.13881	-0.067766
0.0165621	4.34524	0.00808707	-0.068288	-0.719157	-0.0682308	-0.0144674	-1.13904	-0.0675367
0.0166053	4.45515	0.00809441	-0.0681962	-0.718903	-0.0681572	-0.0143471	-1.13921	-0.0674439
0.0166217	4.68063	0.0081213	-0.0679659	-0.718456	-0.0678877	-0.0143018	-1.13961	-0.0672115
0.016681	4.90332	0.00812657	-0.0678789	-0.71817	-0.0678349	-0.0141379	-1.14015	-0.0671236
0.0167401	5.00221	0.00814845	-0.0676452	-0.718192	-0.0676159	-0.0139757	-1.14051	-0.0668877
0.016799	5.22733	0.00815857	-0.0675633	-0.717796	-0.0675145	-0.0138151	-1.14096	-0.066805
0.0168476	5.32357	0.00818721	-0.067319	-0.717824	-0.0672281	-0.0136831	-1.14132	-0.0665583
0.0168576	5.5561	0.00819044	-0.0672495	-0.717435	-0.0671959	-0.0136561	-1.14181	-0.0664881
0.0168924	5.6404	0.00820568	-0.0669789	-0.717497	-0.0670436	-0.0135622	-1.14216	-0.0662147
0.016916	5.89103	0.00822215	-0.0669374	-0.717083	-0.066879	-0.0134988	-1.1427	-0.0661728
0.0169576	5.95242	0.00824752	-0.0667453	-0.717197	-0.0666257	-0.0133872	-1.14303	-0.0659788
0.0169741	6.27229	0.00825372	-0.066627	-0.716654	-0.0665639	-0.0133431	-1.14371	-0.0658592
0.0170101	6.52182	0.00828089	-0.0663695	-0.716468	-0.0662927	-0.0132468	-1.14448	-0.065599
0.0170319	6.56387	0.00828514	-0.0663181	-0.716592	-0.0662504	-0.013189	-1.14478	-0.0655471
0.0170707	6.8099	0.0083054	-0.0660775	-0.716192	-0.0660483	-0.0130861	-1.14534	-0.065304
0.0170895	6.86361	0.0083164	-0.0660109	-0.716267	-0.0659385	-0.0130365	-1.14564	-0.0652366
0.0171261	7.10712	0.0083441	-0.0657425	-0.715876	-0.0656623	-0.01294	-1.14623	-0.0649653
0.0171468	7.15782	0.00834752	-0.0657052	-0.715929	-0.0656283	-0.0128856	-1.14652	-0.0649276
0.0171847	7.37426	0.00836455	-0.065533	-0.715582	-0.0654584	-0.0127865	-1.14706	-0.0647535
0.0172039	7.44854	0.00837847	-0.065401	-0.715557	-0.0653196	-0.0127363	-1.14737	-0.06462
0.0172434	7.67059	0.00840546	-0.0651283	-0.715195	-0.0650506	-0.0126335	-1.14795	-0.0643443
0.0172607	7.73221	0.00840928	-0.0650983	-0.715168	-0.0650125	-0.0125886	-1.14823	-0.064314
0.0173037	7.94169	0.00842834	-0.0649555	-0.714809	-0.0648224	-0.0124774	-1.14878	-0.0641696
0.0173172	8.01192	0.00843993	-0.064797	-0.714733	-0.0647068	-0.0124425	-1.14906	-0.0640093
0.0173735	8.22247	0.00846548	-0.0645291	-0.714348	-0.0644519	-0.012298	-1.14962	-0.0637383
0.0174221	8.28536	0.00847042	-0.0644971	-0.714257	-0.0644025	-0.0121739	-1.14987	-0.0637059
0.0174295	8.5008	0.00849509	-0.0643374	-0.713832	-0.0641563	-0.012155	-1.15044	-0.0635445
0.0174647	8.55311	0.00850076	-0.0641985	-0.713726	-0.0640997	-0.0120656	-1.15066	-0.0634039
0.0174853	8.78251	0.00853093	-0.0639544	-0.713235	-0.0637982	-0.0120136	-1.15125	-0.063157
0.0175313	8.81459	0.00856094	-0.0639012	-0.713138	-0.063498	-0.0118973	-1.1514	-0.0631032
0.0175407	9.05654	0.00858485	-0.0636357	-0.712576	-0.0632587	-0.0118737	-1.15201	-0.0628346
0.0175792	9.07045	0.0085908	-0.0636052	-0.712479	-0.063199	-0.0117771	-1.15211	-0.0628037
0.0175959	9.23286	0.00861462	-0.0634527	-0.712073	-0.0629602	-0.0117353	-1.15251	-0.0626495
0.0176376	9.32814	0.00862049	-0.0633104	-0.711771	-0.0629013	-0.0116314	-1.15277	-0.0625054
0.0176509	9.54174	0.00864173	-0.0630751	-0.711152	-0.062688	-0.0115985	-1.1533	-0.0622674
0.0176898	9.56849	0.00865001	-0.0630167	-0.710957	-0.0626048	-0.0115021	-1.15339	-0.0622083
0.0177055	9.78479	0.00867201	-0.0627807	-0.710302	-0.0623835	-0.0114632	-1.15389	-0.0619695
0.0177453	9.80788	0.00867937	-0.0627242	-0.71008	-0.0623094	-0.0113653	-1.15395	-0.0619124
0.0177599	10.0044	0.00869991	-0.0624922	-0.709424	-0.0621025	-0.0113294	-1.15439	-0.0616776
0.017801	10.0429	0.00870857	-0.0624328	-0.709126	-0.0620151	-0.0112288	-1.15447	-0.0616175
0.017814	10.2373	0.00872947	-0.0622033	-0.7084	-0.061804	-0.0111971	-1.15488	-0.0613853
0.0178583	10.27	0.0087376	-0.0621425	-0.708077	-0.0617218	-0.0110894	-1.15492	-0.0613237
0.0178678	10.4569	0.00875886	-0.0618969	-0.707309	-0.0615065	-0.0110662	-1.1553	-0.0610752
0.0179104	10.4916	0.00876646	-0.0618531	-0.706941	-0.0614296	-0.0109633	-1.15533	-0.0610308
0.0179213	10.677	0.00878879	-0.061668	-0.7061	-0.0612028	-0.0109369	-1.15567	-0.0608435
0.0179685	10.7062	0.00879515	-0.0615648	-0.705706	-0.0611383	-0.0108236	-1.15567	-0.060739
0.0179746	10.895	0.00882018	-0.0613165	-0.70477	-0.0608835	-0.0108091	-1.15599	-0.0604877
0.0180047	10.9139	0.00882367	-0.0612773	-0.704372	-0.0608479	-0.0107373	-1.15595	-0.0604481
0.0180276	11.1111	0.00884106	-0.0610982	-0.703313	-0.0606705	-0.0106827	-1.15625	-0.0602669
0.0180733	11.1146	0.00885202	-0.0609908	-0.702931	-0.0605585	-0.0105742	-1.15616	-0.0601582
0.0180803	11.2032	0.00887532	-0.0607421	-0.702404	-0.0603199	-0.0105578	-1.15628	-0.0599065
0.0181135	11.3233	0.00888019	-0.0607051	-0.701551	-0.0602699	-0.0104793	-1.15639	-0.0598691
0.0181327	11.477	0.00890448	-0.0605248	-0.700361	-0.0600204	-0.0104343	-1.15651	-0.0596866
0.0181738	11.502	0.0089082	-0.0604203	-0.699828	-0.0599821	-0.0103378	-1.15642	-0.0595808
0.0181848	11.7069	0.00892675	-0.0601362	-0.698373	-0.0597909	-0.0103123	-1.15659	-0.0592934
0.0182268	11.883	0.00893603	-0.0598529	-0.696581	-0.0596951	-0.0102144	-1.15655	-0.0590068
0.0182366	12.0523	0.00895816	-0.0596031	-0.694702	-0.0594661	-0.0101917	-1.15643	-0.058754
0.0182787	12.1735	0.00896368	-0.0595704	-0.693096	-0.0594089	-0.0100943	-1.15624	-0.0587209
0.0182881	12.1914	0.0089857	-0.0594119	-0.692459	-0.0591801	-0.0100725	-1.15606	-0.0585606
0.0183303	12.3063	0.00899116	-0.0592885	-0.691296	-0.0591234	-0.00997563	-1.15599	-0.0584357
0.0183394	12.3508	0.009013	-0.0590766	-0.690469	-0.0588956	-0.00995473	-1.15581	-0.0582214
0.0183803	12.4502	0.00901846	-0.0590072	-0.689273	-0.0588386	-0.00986115	-1.15568	-0.0581513
0.0183903	12.5005	0.00904064	-0.0587817	-0.68836	-0.0586062	-0.00983838	-1.15548	-0.0579232
0.0184342	12.5945	0.00904558	-0.0587266	-0.687114	-0.0585544	-0.00973873	-1.15528	-0.0578675
0.018441	12.6421	0.00906888	-0.0585199	-0.686172	-0.0583093	-0.00972343	-1.15505	-0.0576584
0.0184735	12.7518	0.00907252	-0.0584467	-0.684648	-0.0582709	-0.00964995	-1.15479	-0.0575844
0.0184913	12.7729	0.00909068	-0.0582365	-0.683871	-0.058079	-0.00960987	-1.15451	-0.0573719
0.0185414	12.8723	0.00909929	-0.0581673	-0.682459	-0.0579879	-0.00949769	-1.15424	-0.0573019
0.0185912	12.9023	0.00912194	-0.057955	-0.68157	-0.0577474	-0.00938689	-1.15394	-0.0570873
0.0186406	12.9995	0.00912587	-0.0578884	-0.680037	-0.0577056	-0.00927745	-1.15361	-0.05702
0.0186898	13.022	0.00914547	-0.0576681	-0.679181	-0.0574964	-0.00916936	-1.15328	-0.0567973
0.0187295	13.122	0.00915227	-0.0576101	-0.677517	-0.0574237	-0.00908256	-1.15288	-0.0567386
0.0187386	13.1339	0.00917849	-0.0573703	-0.676728	-0.0571424	-0.00906262	-1.15254	-0.0564962
0.0187681	13.2456	0.00920453	-0.0573324	-0.674793	-0.0568616	-0.00899861	-1.15205	-0.0564578
0.0187872	13.2366	0.00922524	-0.0571428	-0.674204	-0.0566372	-0.00895722	-1.15171	-0.0562662
0.0188127	13.2953	0.00923038	-0.0570551	-0.673119	-0.0565813	-0.0089022	-1.15142	-0.0561775
0.0188355	13.3486	0.00924787	-0.0568098	-0.671791	-0.0563907	-0.00885315	-1.15097	-0.0559296
0.0188612	13.4268	0.00925604	-0.0567783	-0.669907	-0.0563015	-0.00879799	-1.15035	-0.0558978
0.0188834	13.4313	0.00927527	-0.0566209	-0.669116	-0.0560908	-0.0087504	-1.14996	-0.0557386
0.0189098	13.5417	0.00928152	-0.056502	-0.666717	-0.0560221	-0.00869421	-1.14922	-0.0556185
0.018931	13.6196	0.00929867	-0.0562576	-0.664039	-0.0558331	-0.00864897	-1.14818	-0.0553715
0.0189637	13.6746	0.00930682	-0.0562261	-0.661702	-0.0557431	-0.00857981	-1.14723	-0.0553397
0.0189784	13.6618	0.00932453	-0.056069	-0.661082	-0.0555467	-0.00854885	-1.14685	-0.0551809
0.0190081	13.7086	0.00933192	-0.0559507	-0.659756	-0.0554645	-0.00848631	-1.14638	-0.0550613
0.0190254	13.7362	0.00934993	-0.0556757	-0.658438	-0.0552637	-0.00845003	-1.14582	-0.0547834
0.0190564	13.7782	0.00935684	-0.0554504	-0.656727	-0.0551864	-0.00838536	-1.14514	-0.0545557
0.0190721	13.7889	0.0093758	-0.0554012	-0.65564	-0.0549736	-0.0083525	-1.14464	-0.054506
0.0191052	13.8383	0.00938157	-0.0552044	-0.653688	-0.0549086	-0.00828387	-1.14386	-0.0543072
0.0191185	13.8348	0.00940295	-0.055127	-0.652824	-0.054667	-0.00825626	-1.14341	-0.0542289
0.0191567	13.8796	0.0094061	-0.0549247	-0.650969	-0.0546312	-0.00817756	-1.14268	-0.0540244
0.0191646	13.8782	0.00942183	-0.0548532	-0.650021	-0.0544525	-0.00816129	-1.1422	-0.0539522
0.0192011	13.9187	0.00943045	-0.0546455	-0.648067	-0.0543542	-0.00808658	-1.1414	-0.0537423
0.0192104	13.9122	0.0094516	-0.0545798	-0.647183	-0.054112	-0.00806759	-1.14094	-0.053676
0.0192495	13.9519	0.00945461	-0.054359	-0.645079	-0.0540775	-0.00798815	-1.14007	-0.0534529
0.0192559	13.9383	0.00946958	-0.0543068	-0.644329	-0.0539051	-0.00797514	-1.13965	-0.0534001
0.0192869	13.9714	0.00947857	-0.0540911	-0.642361	-0.0538012	-0.00791242	-1.13883	-0.0531821
0.019301	13.9609	0.00950234	-0.0540342	-0.641484	-0.0535252	-0.00788395	-1.13837	-0.0531246
0.0193384	13.9999	0.00952272	-0.053762	-0.638748	-0.0532871	-0.007809	-1.13721	-0.0528495
0.0193459	14.0066	0.00952592	-0.0535227	-0.635866	-0.0532496	-0.007794	-1.13588	-0.0526077
0.0193788	14.0014	0.00954189	-0.0534902	-0.633404	-0.0530618	-0.0077283	-1.13473	-0.0525748
0.0193904	13.9769	0.0095493	-0.0533276	-0.63286	-0.0529743	-0.00770528	-1.1344	-0.0524105
0.0194237	13.9878	0.00956665	-0.0532187	-0.631309	-0.0527689	-0.00763927	-1.13373	-0.0523004
0.0194346	13.9796	0.00957249	-0.0530066	-0.630023	-0.0526994	-0.00761778	-1.13313	-0.052086
0.0194689	13.9794	0.00958914	-0.0529477	-0.628053	-0.0525007	-0.0075504	-1.13224	-0.0520264
0.0194785	13.9607	0.00959549	-0.0527393	-0.627134	-0.0524248	-0.00753151	-1.13179	-0.0518158
0.0195151	13.9614	0.00961251	-0.052677	-0.62495	-0.0522202	-0.00746002	-1.13083	-0.0517528
0.0195221	13.9368	0.00961828	-0.0524757	-0.624249	-0.0521505	-0.00744644	-1.13048	-0.0515492
0.019555	13.9345	0.00963622	-0.0524067	-0.622346	-0.0519333	-0.00738247	-1.12965	-0.0514795
0.0195653	13.9123	0.00964088	-0.0522057	-0.621388	-0.0518766	-0.00736257	-1.1292	-0.0512762
0.0196082	13.9019	0.00966116	-0.0521368	-0.619366	-0.051629	-0.00727989	-1.12832	-0.0512066
0.0196422	13.8764	0.00966328	-0.0519334	-0.618513	-0.051603	-0.0072148	-1.12793	-0.0510009
0.0196508	13.8623	0.00967386	-0.0518673	-0.616473	-0.0514732	-0.00719839	-1.12706	-0.0509341
0.0196931	13.8347	0.00968549	-0.0516564	-0.615641	-0.0513298	-0.00711807	-1.12669	-0.0507207
0.0197351	13.8155	0.00970196	-0.0515982	-0.613498	-0.0511258	-0.00703891	-1.12579	-0.0506619
0.0197767	13.7854	0.00970749	-0.0513697	-0.612771	-0.051057	-0.00696091	-1.12548	-0.0504308
0.0198135	13.7604	0.0097293	-0.0513295	-0.6104	-0.0507845	-0.00689248	-1.12451	-0.0503901
0.019818	13.7279	0.00974892	-0.0511399	-0.609897	-0.0505375	-0.00688406	-1.12431	-0.0501983
0.0198406	13.7058	0.0097509	-0.0510612	-0.608086	-0.0505124	-0.00684234	-1.12357	-0.0501188
0.019859	13.6734	0.00976079	-0.0507934	-0.607047	-0.0503872	-0.00680834	-1.12317	-0.0498478
0.0198835	13.6322	0.00977231	-0.0505565	-0.604583	-0.0502407	-0.00676342	-1.1222	-0.0496082
0.0198997	13.5978	0.00978779	-0.0505259	-0.604174	-0.0500427	-0.00673376	-1.12208	-0.0495772
0.0199199	13.5711	0.00979351	-0.050379	-0.60256	-0.0499694	-0.00669691	-1.12145	-0.0494286
0.01994	13.5337	0.00980938	-0.0502589	-0.601336	-0.0497649	-0.0066603	-1.12101	-0.0493071
0.0199607	13.4723	0.00981451	-0.0500587	-0.598508	-0.0496985	-0.00662284	-1.11996	-0.0491046
0.01998	13.3852	0.00982997	-0.0499923	-0.595664	-0.0494977	-0.00658796	-1.11897	-0.0490374
0.020002	13.303	0.00983531	-0.0497777	-0.593332	-0.049428	-0.00654851	-1.11821	-0.0488203
0.0200197	13.2646	0.00985097	-0.0497262	-0.592815	-0.0492228	-0.00651672	-1.1181	-0.0487682
0.0200446	13.2171	0.0098559	-0.0495294	-0.591028	-0.0491579	-0.00647224	-1.11748	-0.0485691
0.0200591	13.1713	0.00987222	-0.0494605	-0.590011	-0.0489424	-0.00644659	-1.11719	-0.0484994
0.0200836	13.1057	0.0098763	-0.0492605	-0.587915	-0.0488883	-0.00640316	-1.11651	-0.048297
0.0200981	13.0624	0.00989314	-0.0491953	-0.587216	-0.0486638	-0.00637754	-1.11634	-0.0482311
0.0201238	13.0017	0.00989648	-0.0489929	-0.585341	-0.0486192	-0.00633229	-1.11574	-0.0480263
0.0201368	12.9535	0.00991055	-0.0489306	-0.584439	-0.0484302	-0.00630958	-1.11552	-0.0479632
0.0201651	12.8839	0.00991647	-0.0487201	-0.582495	-0.0483505	-0.00626022	-1.11493	-0.0477502
0.0201752	12.8353	0.00993624	-0.0486664	-0.581683	-0.0480822	-0.00624269	-1.11475	-0.0476959
0.0202132	12.7594	0.00995353	-0.0484465	-0.579658	-0.0478459	-0.00617687	-1.11415	-0.0474733
0.0202509	12.7112	0.00995582	-0.0484027	-0.578945	-0.0478145	-0.0061121	-1.11401	-0.047429
0.0202822	12.625	0.00996569	-0.0482196	-0.576736	-0.0476786	-0.00605868	-1.11337	-0.0472437
0.0202883	12.5803	0.00997518	-0.0481396	-0.576231	-0.0475473	-0.00604838	-1.11331	-0.0471627
0.0203118	12.4711	0.00998945	-0.0478769	-0.573504	-0.0473489	-0.00600843	-1.11254	-0.046897
0.0203253	12.3493	0.00999434	-0.0476432	-0.57127	-0.0472807	-0.0059857	-1.11202	-0.0466605
0.0203493	12.3051	0.0100095	-0.0476148	-0.570861	-0.0470678	-0.00594529	-1.112	-0.0466318
0.020362	12.2057	0.0100133	-0.0474913	-0.568633	-0.0470145	-0.00592405	-1.11141	-0.0465068
0.0203898	12.1601	0.0100273	-0.0473533	-0.568203	-0.0468163	-0.00587775	-1.11139	-0.0463671
0.0203984	12.0665	0.010032	-0.0471685	-0.566232	-0.046749	-0.00586342	-1.11089	-0.0461801
0.0204213	12.0121	0.0100461	-0.0470924	-0.565569	-0.0465479	-0.0058254	-1.1108	-0.0461031
0.0204344	11.9061	0.0100506	-0.0468721	-0.563491	-0.046484	-0.0058038	-1.1103	-0.0458803
0.0204588	11.8549	0.0100648	-0.046832	-0.562958	-0.0462783	-0.00576369	-1.11025	-0.0458397
0.0204701	11.7572	0.0100689	-0.0466736	-0.561119	-0.0462196	-0.00574519	-1.10982	-0.0456794
0.0204944	11.6964	0.0100833	-0.0465722	-0.560363	-0.0460097	-0.00570558	-1.10971	-0.0455769
0.0205055	11.5882	0.010087	-0.0463529	-0.558458	-0.0459558	-0.00568758	-1.10929	-0.045355
0.0205308	11.5294	0.0101	-0.0463131	-0.557794	-0.0457651	-0.00564667	-1.10921	-0.0453147
0.0205405	11.4188	0.0101049	-0.0461602	-0.555909	-0.0456927	-0.00563096	-1.1088	-0.04516
0.0205681	11.3586	0.0101226	-0.0460545	-0.555244	-0.0454302	-0.0055867	-1.10872	-0.0450532
0.0205752	11.2402	0.0101382	-0.0458478	-0.553303	-0.0451967	-0.00557532	-1.10831	-0.044844
0.0206096	11.1821	0.0101401	-0.0457967	-0.552718	-0.0451683	-0.00552065	-1.10826	-0.0447923
0.0206389	11.052	0.010148	-0.0456037	-0.550645	-0.0450501	-0.00547445	-1.10782	-0.0445972
0.0206436	11.0001	0.0101574	-0.0455394	-0.550214	-0.0449071	-0.00546695	-1.10781	-0.0445322
0.0206674	10.8789	0.0101694	-0.0452829	-0.548333	-0.0447248	-0.00542974	-1.10741	-0.0442727
0.0206773	10.8171	0.0101745	-0.0450651	-0.547724	-0.0446467	-0.00541421	-1.10735	-0.0440524
0.0207107	10.6473	0.0101913	-0.0450271	-0.545198	-0.0443869	-0.00536241	-1.10683	-0.044014
0.020739	10.4532	0.0102053	-0.0448628	-0.542753	-0.0441697	-0.00531885	-1.1064	-0.0438478
0.0207437	10.2854	0.010208	-0.0447719	-0.540769	-0.0441278	-0.00531155	-1.10606	-0.0437559
0.0207632	10.2336	0.0102189	-0.0445593	-0.540399	-0.0439555	-0.00528168	-1.10604	-0.0435409
0.0207764	10.1147	0.0102244	-0.0445175	-0.538798	-0.0438695	-0.00526163	-1.10571	-0.0434986
0.0207961	10.0358	0.0102364	-0.0443236	-0.537989	-0.0436793	-0.00523179	-1.10558	-0.0433025
0.0208088	9.8903	0.0102406	-0.0442639	-0.536148	-0.0436119	-0.00521263	-1.10522	-0.0432421
0.0208325	9.82706	0.0102519	-0.0440574	-0.535616	-0.0434311	-0.00517691	-1.10514	-0.0430333
0.0208408	9.69067	0.0102566	-0.0440109	-0.53391	-0.0433552	-0.00516454	-1.1048	-0.0429863
0.0208617	9.61836	0.0102681	-0.0438204	-0.533252	-0.0431689	-0.00513336	-1.10469	-0.0427936
0.0208724	9.47573	0.0102724	-0.0437588	-0.531532	-0.0430991	-0.00511736	-1.10434	-0.0427313
0.020894	9.40438	0.0102844	-0.0435665	-0.530906	-0.0429028	-0.00508547	-1.10423	-0.0425368
0.0209038	9.26079	0.010288	-0.0435074	-0.529218	-0.0428439	-0.00507109	-1.10388	-0.0424771
0.0209263	9.18726	0.0103013	-0.0433129	-0.528573	-0.0426235	-0.00503814	-1.10376	-0.0422803
0.0209348	9.03715	0.0103034	-0.0432569	-0.52685	-0.0425895	-0.0050257	-1.1034	-0.0422236
0.0209594	8.96605	0.0103135	-0.0430548	-0.526252	-0.04242	-0.00498995	-1.10328	-0.0420192
0.0209654	8.80603	0.0103185	-0.0430071	-0.524445	-0.0423359	-0.0049812	-1.10289	-0.041971
0.0209958	8.74108	0.010332	-0.0427856	-0.523938	-0.0421084	-0.00493757	-1.10279	-0.0417469
0.0210218	8.57933	0.0103334	-0.0427582	-0.522137	-0.0420832	-0.00490043	-1.1024	-0.0417192
0.0210258	8.51375	0.0103408	-0.0426214	-0.521626	-0.0419575	-0.00489481	-1.10229	-0.0415808
0.0210454	8.35103	0.0103482	-0.0425101	-0.519847	-0.0418313	-0.00486694	-1.10191	-0.0414682
0.0210554	8.28348	0.01036	-0.0423171	-0.519311	-0.0416261	-0.00485291	-1.10179	-0.0412731
0.0210847	8.11493	0.0103627	-0.0422628	-0.517501	-0.0415802	-0.00481186	-1.10139	-0.0412181
0.0211095	8.04978	0.0103738	-0.0420164	-0.516996	-0.041386	-0.00477741	-1.10127	-0.0409688
0.0211137	7.88825	0.010377	-0.0418021	-0.515284	-0.0413301	-0.00477165	-1.10089	-0.0407521
0.0211308	7.81438	0.0103884	-0.0417709	-0.514669	-0.0411286	-0.00474804	-1.10075	-0.0407204
0.0211423	7.58929	0.010391	-0.041633	-0.512309	-0.0410808	-0.00473228	-1.10022	-0.0405809
0.0211596	7.37128	0.0104018	-0.0415262	-0.510221	-0.0408876	-0.00470876	-1.09974	-0.0404728
0.0211706	7.33081	0.0104049	-0.0413211	-0.509991	-0.0408324	-0.00469373	-1.09968	-0.0402653
0.0211914	7.2424	0.010416	-0.0412824	-0.50908	-0.0406304	-0.00466571	-1.09948	-0.0402261
0.0211986	7.09601	0.0104185	-0.0411249	-0.507622	-0.0405848	-0.004656	-1.09914	-0.0400667
0.0212168	6.9031	0.0104282	-0.0410396	-0.505729	-0.040408	-0.00463155	-1.09871	-0.0399803
0.0212262	6.84247	0.010432	-0.0408451	-0.505249	-0.0403382	-0.00461908	-1.09859	-0.0397835
0.021245	6.69283	0.0104435	-0.0407976	-0.503735	-0.0401242	-0.00459415	-1.09825	-0.0397354
0.0212535	6.59681	0.0104452	-0.0406162	-0.502852	-0.0400925	-0.00458297	-1.09804	-0.0395517
0.0212731	6.40612	0.0104519	-0.0405566	-0.50095	-0.039966	-0.00455727	-1.09761	-0.0394913
0.0212804	6.34382	0.0104582	-0.0403708	-0.500432	-0.0398478	-0.00454765	-1.09748	-0.0393032
0.0213019	6.18858	0.0104688	-0.0403164	-0.498874	-0.0396445	-0.00451979	-1.09712	-0.0392481
0.021307	6.09377	0.010471	-0.0401183	-0.497994	-0.0396039	-0.00451311	-1.09692	-0.0390475
0.0213333	5.88654	0.0104788	-0.0400772	-0.495931	-0.0394518	-0.00447935	-1.09644	-0.0390059
0.0213558	5.83669	0.0104835	-0.0399221	-0.495524	-0.039361	-0.00445068	-1.09634	-0.0388487
0.0213592	5.71384	0.0104959	-0.039839	-0.494294	-0.039119	-0.00444636	-1.09606	-0.0387645
0.0213762	5.58587	0.010508	-0.0396352	-0.493048	-0.038878	-0.00442499	-1.09577	-0.0385581
0.0213848	5.37002	0.0105185	-0.0396017	-0.49091	-0.0386659	-0.00441413	-1.09527	-0.0385241
0.0214101	5.32377	0.0105199	-0.0394712	-0.490516	-0.0386379	-0.00438265	-1.09518	-0.0383919
0.0214314	5.20897	0.0105254	-0.0393653	-0.489364	-0.0385255	-0.00435634	-1.09491	-0.0382845
0.021435	5.07037	0.0105316	-0.0391543	-0.487995	-0.0383988	-0.00435192	-1.0946	-0.0380707
0.0214498	4.8161	0.0105405	-0.0391298	-0.485455	-0.0382131	-0.00433391	-1.09401	-0.0380459
0.0214596	4.5548	0.010543	-0.0390269	-0.482855	-0.0381606	-0.00432192	-1.09341	-0.0379416
0.0214744	4.31971	0.010551	-0.0388953	-0.480502	-0.0379925	-0.00430405	-1.09288	-0.0378082
0.0214839	4.28291	0.0105543	-0.0386886	-0.480152	-0.0379234	-0.00429264	-1.0928	-0.0375986
0.0215016	4.18987	0.0105624	-0.0386618	-0.479203	-0.0377508	-0.00427144	-1.09259	-0.0375715
0.0215078	4.02579	0.0105653	-0.0385474	-0.477531	-0.0376871	-0.00426409	-1.09221	-0.0374555
0.0215234	3.84013	0.0105736	-0.0384291	-0.475634	-0.0375077	-0.00424562	-1.09179	-0.0373356
0.0215314	3.7591	0.0105761	-0.0381975	-0.474802	-0.0374518	-0.00423624	-1.09161	-0.0371007
0.0215474	3.56775	0.010585	-0.0380098	-0.472825	-0.0372566	-0.00421749	-1.09118	-0.0369104
0.0215546	3.49507	0.0105867	-0.0379667	-0.472066	-0.0372175	-0.0042091	-1.09102	-0.0368668
0.0215713	3.30068	0.010594	-0.0377905	-0.470044	-0.0370535	-0.00418983	-1.09058	-0.036688
0.0215775	3.23087	0.0105971	-0.037737	-0.469298	-0.0369841	-0.00418265	-1.09043	-0.0366337
0.0215957	3.02668	0.0106073	-0.0375572	-0.467157	-0.0367516	-0.00416185	-1.08997	-0.0364514
0.0216001	2.96624	0.010616	-0.0375081	-0.466496	-0.0365492	-0.00415689	-1.08984	-0.0364016
0.0216223	2.73912	0.0106172	-0.0373135	-0.464097	-0.0365202	-0.0041318	-1.08933	-0.0362042
0.0216414	2.70119	0.0106228	-0.0372802	-0.463654	-0.0363869	-0.00411056	-1.08925	-0.0361705
0.0216442	2.59744	0.0106269	-0.0371318	-0.46255	-0.0362896	-0.00410738	-1.08902	-0.0360199
0.0216584	2.4397	0.0106346	-0.0370533	-0.460854	-0.036104	-0.0040917	-1.08867	-0.0359402
0.0216658	2.23808	0.0106364	-0.0368593	-0.458666	-0.0360601	-0.00408363	-1.08822	-0.0357434
0.021687	2.17314	0.0106433	-0.0368272	-0.457922	-0.03589	-0.00406052	-1.08809	-0.0357109
0.0217049	1.91283	0.0106457	-0.0366799	-0.455105	-0.0358314	-0.00404128	-1.0875	-0.0355614
0.0217079	1.64867	0.0106526	-0.0366021	-0.452167	-0.0356595	-0.00403806	-1.08692	-0.0354826
0.0217203	1.38506	0.0106548	-0.036378	-0.449211	-0.0356038	-0.00402494	-1.08632	-0.0352551
0.0217285	1.12212	0.0106614	-0.0361834	-0.446235	-0.0354337	-0.00401623	-1.08573	-0.0350577
0.0217408	0.943149	0.0106636	-0.0361547	-0.444173	-0.035377	-0.00400327	-1.08532	-0.0350286
0.0217487	0.858446	0.0106702	-0.0360156	-0.443181	-0.0352035	-0.00399503	-1.08512	-0.0348875
0.0217635	0.714189	0.0106722	-0.0359324	-0.441542	-0.0351512	-0.00397973	-1.0848	-0.0348031
0.0217687	0.597854	0.0106791	-0.0357517	-0.440193	-0.0349689	-0.00397444	-1.08453	-0.0346197
0.0217816	0.458184	0.0106806	-0.035711	-0.438597	-0.0349264	-0.00396119	-1.0842	-0.0345784
0.0217882	0.338064	0.0106879	-0.0355506	-0.437201	-0.0347274	-0.00395447	-1.08392	-0.0344157
0.0218015	0.195179	0.0106888	-0.0354905	-0.435547	-0.0347025	-0.00394108	-1.08358	-0.0343547
0.0218075	0.0794174	0.0106933	-0.035327	-0.434191	-0.0345781	-0.0039351	-1.0833	-0.0341889
0.0218212	-0.108488	0.0106968	-0.0352708	-0.432022	-0.0344795	-0.00392142	-1.08285	-0.0341319
0.0218264	-0.177829	0.0107029	-0.0351011	-0.431167	-0.0343052	-0.00391632	-1.08267	-0.0339598
0.0218414	-0.336686	0.0107045	-0.0350521	-0.429329	-0.0342574	-0.00390163	-1.08229	-0.0339101
0.021845	-0.433756	0.010712	-0.0348679	-0.428165	-0.0340362	-0.00389813	-1.08204	-0.0337233
0.0218633	-0.599612	0.0107187	-0.0348343	-0.426228	-0.0338368	-0.00388052	-1.08163	-0.0336891
0.0218788	-0.688032	0.0107193	-0.0346663	-0.42515	-0.0338159	-0.00386569	-1.0814	-0.0335188
0.0218812	-0.862404	0.0107227	-0.0346173	-0.423105	-0.0337116	-0.00386348	-1.08097	-0.0334691
0.0218928	-0.94059	0.0107264	-0.0344222	-0.422138	-0.0335966	-0.00385255	-1.08075	-0.0332712
0.0218988	-1.13321	0.0107315	-0.0344012	-0.41987	-0.0334358	-0.00384699	-1.08027	-0.0332499
0.0219161	-1.1912	0.0107333	-0.0342966	-0.419123	-0.0333781	-0.00383106	-1.0801	-0.0331438
0.0219306	-1.44282	0.0107384	-0.034186	-0.416156	-0.0332125	-0.00381788	-1.07946	-0.0330317
0.021933	-1.69018	0.0107399	-0.0340191	-0.413147	-0.0331605	-0.00381568	-1.0788	-0.0328624
0.021943	-1.8862	0.0107447	-0.0339717	-0.41073	-0.0329993	-0.00380674	-1.07826	-0.0328144
0.0219496	-1.93155	0.0107464	-0.0337898	-0.410118	-0.0329438	-0.00380083	-1.07811	-0.0326299
0.0219596	-2.10852	0.0107511	-0.0337582	-0.407984	-0.0327799	-0.00379206	-1.07765	-0.0325979
0.0219659	-2.17452	0.0107526	-0.0336006	-0.407124	-0.032728	-0.00378651	-1.07745	-0.0324381
0.0219778	-2.36077	0.0107573	-0.0335456	-0.404863	-0.0325574	-0.00377624	-1.07695	-0.0323823
0.0219819	-2.41445	0.0107586	-0.0333759	-0.404143	-0.032513	-0.00377271	-1.07678	-0.0322102
0.0219923	-2.56967	0.0107636	-0.0333338	-0.40224	-0.0323258	-0.00376388	-1.07636	-0.0321676
0.0219976	-2.653	0.0107643	-0.0331642	-0.401166	-0.032299	-0.00375942	-1.07612	-0.0319955
0.0220082	-2.82183	0.0107678	-0.0331229	-0.399076	-0.0321651	-0.00375057	-1.07564	-0.0319537
0.0220129	-2.88775	0.0107699	-0.0329483	-0.398198	-0.0320857	-0.00374664	-1.07544	-0.0317767
0.0220238	-3.04554	0.0107743	-0.0329128	-0.396231	-0.0319095	-0.00373767	-1.075	-0.0317407
0.0220279	-3.12061	0.0107752	-0.0327356	-0.39524	-0.0318733	-0.00373435	-1.07477	-0.031561
0.0220398	-3.28234	0.0107796	-0.0327035	-0.393207	-0.0316928	-0.00372481	-1.07431	-0.0315285
0.0220426	-3.35018	0.0107803	-0.0325437	-0.392291	-0.0316617	-0.00372255	-1.0741	-0.0313665
0.022057	-3.51858	0.0107839	-0.0324951	-0.39016	-0.0315068	-0.00371124	-1.07361	-0.0313172
0.0220692	-3.57676	0.0107852	-0.0322875	-0.389354	-0.031451	-0.00370179	-1.07342	-0.0311067
0.022071	-3.76075	0.0107893	-0.0321068	-0.387011	-0.0312662	-0.00370039	-1.07289	-0.0309235
0.0220801	-3.79995	0.0107899	-0.0320807	-0.386426	-0.0312411	-0.00369352	-1.07275	-0.030897
0.0220848	-4.0288	0.0107926	-0.0319506	-0.383499	-0.0311158	-0.00369001	-1.07209	-0.0307651
0.0220982	-4.21447	0.0107943	-0.0318747	-0.381004	-0.031032	-0.00368009	-1.07152	-0.0306882
0.0221094	-4.23773	0.0107981	-0.0317078	-0.380598	-0.0308441	-0.00367196	-1.07142	-0.0305189
0.0221113	-4.33599	0.0107986	-0.0316695	-0.379313	-0.0308237	-0.00367061	-1.07113	-0.0304801
0.0221189	-4.45677	0.0108005	-0.031519	-0.377692	-0.0307219	-0.00366516	-1.07076	-0.0303275
0.022124	-4.59795	0.0108026	-0.0314651	-0.375774	-0.0306162	-0.00366157	-1.07033	-0.0302729
0.0221316	-4.66541	0.010806	-0.0313115	-0.374798	-0.0304308	-0.00365629	-1.07012	-0.030117
0.0221365	-4.83331	0.0108064	-0.0312615	-0.372533	-0.0304095	-0.00365296	-1.06961	-0.0300664
0.0221455	-4.87159	0.0108082	-0.0311117	-0.37191	-0.0303032	-0.00364686	-1.06948	-0.0299144
0.0221486	-5.0331	0.0108099	-0.0310587	-0.369714	-0.0302036	-0.00364478	-1.069	-0.0298607
0.0221565	-5.076	0.0108126	-0.0309064	-0.36902	-0.030039	-0.0036396	-1.06885	-0.0297062
0.0221605	-5.23432	0.0108133	-0.0308567	-0.366833	-0.0299984	-0.00363701	-1.06838	-0.0296558
0.0221685	-5.27651	0.0108164	-0.0306983	-0.366131	-0.0297941	-0.0036319	-1.06825	-0.0294951
0.022172	-5.43411	0.010819	-0.0306554	-0.363918	-0.0296181	-0.00362964	-1.06778	-0.0294516
0.0221802	-5.47319	0.0108194	-0.0304824	-0.363241	-0.0295905	-0.00362455	-1.06765	-0.0292761
0.0221832	-5.63416	0.0108212	-0.0304549	-0.360945	-0.0294523	-0.00362268	-1.06718	-0.0292482
0.022192	-5.6658	0.0108221	-0.0303177	-0.360347	-0.0293876	-0.00361736	-1.06708	-0.029109
0.0221941	-5.78558	0.0108242	-0.0302552	-0.358603	-0.0292177	-0.00361611	-1.06674	-0.0290456
0.0222047	-5.8578	0.0108245	-0.0300764	-0.357447	-0.0291855	-0.00360991	-1.06652	-0.0288641
0.0222137	-6.01651	0.0108263	-0.0300563	-0.355063	-0.0290298	-0.00360484	-1.06607	-0.0288437
0.022215	-6.03976	0.0108268	-0.0299557	-0.354543	-0.0289841	-0.0036041	-1.066	-0.0287416
0.0222216	-6.1427	0.0108284	-0.0298581	-0.352986	-0.0288284	-0.00360046	-1.06571	-0.0286425
0.022225	-6.22549	0.0108289	-0.0296975	-0.351632	-0.0287835	-0.00359864	-1.06548	-0.0284794
0.0222347	-6.38894	0.0108302	-0.0296606	-0.349056	-0.0286336	-0.00359355	-1.06503	-0.028442
0.0222427	-6.39713	0.0108307	-0.0294953	-0.348711	-0.0285836	-0.00358947	-1.06501	-0.0282741
0.022244	-6.46812	0.0108319	-0.0294639	-0.347594	-0.0284331	-0.0035888	-1.06482	-0.0282423
0.0222495	-6.57844	0.0108323	-0.0293082	-0.345788	-0.0283844	-0.00358613	-1.06452	-0.0280842
0.0222531	-6.72852	0.0108334	-0.0292679	-0.343262	-0.0282311	-0.00358439	-1.06412	-0.0280433
0.0222584	-6.73927	0.0108337	-0.0291135	-0.342849	-0.028186	-0.00358188	-1.06411	-0.0278864
0.0222618	-6.81695	0.0108347	-0.0290727	-0.341566	-0.0280251	-0.00358032	-1.0639	-0.0278449
0.0222681	-6.91122	0.0108349	-0.0289173	-0.339912	-0.0279882	-0.00357751	-1.06366	-0.0276871
0.0222703	-7.07936	0.0108357	-0.0288781	-0.336969	-0.0278344	-0.00357657	-1.06323	-0.0276473
0.0222757	-7.21454	0.0108358	-0.028718	-0.334372	-0.0277912	-0.00357426	-1.0629	-0.0274846
0.0222785	-7.21951	0.0108366	-0.0286843	-0.333999	-0.0275948	-0.00357313	-1.06292	-0.0274504
0.0222839	-7.28559	0.0108371	-0.0285165	-0.332821	-0.027426	-0.00357095	-1.06275	-0.0272799
0.0222863	-7.37982	0.0108371	-0.0284912	-0.331044	-0.0273992	-0.00357	-1.06252	-0.0272542
0.0222918	-7.49619	0.0108374	-0.028365	-0.32877	-0.0272651	-0.00356792	-1.06224	-0.027126
0.0222939	-7.51988	0.0108374	-0.0282988	-0.328067	-0.0272042	-0.00356717	-1.06221	-0.0270587
0.0222997	-7.6244	0.0108375	-0.0281367	-0.326078	-0.0270446	-0.00356511	-1.06195	-0.0268939
0.0223011	-7.66411	0.0108375	-0.0281071	-0.325093	-0.0270099	-0.00356463	-1.06187	-0.0268639
0.0223081	-7.79663	0.0108375	-0.0279595	-0.322477	-0.0268649	-0.00356238	-1.06155	-0.0267139
0.0223139	-7.79776	0.0108374	-0.0279161	-0.322106	-0.0268163	-0.00356064	-1.06158	-0.0266697
0.0223148	-7.85666	0.0108372	-0.0277257	-0.320927	-0.0266694	-0.00356039	-1.06144	-0.0264763
0.022319	-7.94058	0.0108371	-0.0275638	-0.319129	-0.0266234	-0.00355923	-1.06125	-0.0263116
0.0223212	-8.05618	0.0108367	-0.0275361	-0.316569	-0.0264812	-0.00355867	-1.06099	-0.0262835
0.0223272	-8.05975	0.0108365	-0.0274024	-0.316124	-0.0264311	-0.00355721	-1.061	-0.0261476
0.0223322	-8.12416	0.010836	-0.0273471	-0.314743	-0.0262873	-0.00355616	-1.06085	-0.0260914
0.022333	-8.1916	0.0108358	-0.027203	-0.313133	-0.0262396	-0.003556	-1.06071	-0.0259449
0.0223364	-8.32032	0.010835	-0.0271588	-0.310139	-0.0260915	-0.00355538	-1.06042	-0.0258999
0.0223385	-8.43466	0.0108348	-0.0270225	-0.307129	-0.0260486	-0.00355502	-1.06018	-0.0257614
0.0223418	-8.54415	0.0108338	-0.0269712	-0.304113	-0.0258904	-0.00355454	-1.05995	-0.0257092
0.0223438	-8.62951	0.0108336	-0.0268322	-0.30156	-0.0258584	-0.00355428	-1.05977	-0.0255679
0.0223474	-8.63034	0.0108324	-0.0267842	-0.301076	-0.0256985	-0.00355387	-1.05978	-0.025519
0.0223487	-8.68873	0.0108322	-0.0266401	-0.299562	-0.0256688	-0.00355376	-1.05965	-0.0253725
0.0223518	-8.73742	0.010831	-0.0265979	-0.29806	-0.0255203	-0.00355354	-1.05954	-0.0253296
0.0223533	-8.80141	0.0108306	-0.0264419	-0.29614	-0.0254798	-0.00355346	-1.05939	-0.025171
0.0223564	-8.82913	0.0108288	-0.0264122	-0.295036	-0.0252915	-0.00355337	-1.05933	-0.0251408
0.0223577	-8.90389	0.010827	-0.0262641	-0.292821	-0.0251313	-0.00355336	-1.05915	-0.0249902
0.0223607	-8.91663	0.0108267	-0.0262272	-0.292011	-0.0251038	-0.00355342	-1.05912	-0.0249527
0.0223618	-8.98647	0.0108251	-0.0260631	-0.2899	-0.0249702	-0.00355347	-1.05895	-0.0247858
0.0223649	-9.00213	0.0108245	-0.0260428	-0.28899	-0.0249168	-0.00355369	-1.05891	-0.0247652
0.0223656	-9.07043	0.0108225	-0.0259415	-0.2868	-0.0247665	-0.00355376	-1.05873	-0.0246623
0.0223691	-9.08129	0.010822	-0.0258591	-0.285971	-0.0247305	-0.00355424	-1.05869	-0.0245784
0.0223719	-9.15167	0.0108202	-0.0257064	-0.283627	-0.0246019	-0.0035548	-1.0585	-0.0244232
0.0223724	-9.15484	0.0108193	-0.025676	-0.282955	-0.0245447	-0.0035549	-1.05847	-0.0243923
0.0223743	-9.21438	0.0108172	-0.0255296	-0.280883	-0.0244098	-0.00355542	-1.0583	-0.0242435
0.0223753	-9.22668	0.0108164	-0.0254935	-0.279947	-0.0243596	-0.00355572	-1.05824	-0.0242068
0.022378	-9.29916	0.0108142	-0.0253506	-0.277239	-0.0242251	-0.0035567	-1.05802	-0.0240616
0.0223801	-9.28643	0.0108133	-0.0253116	-0.276942	-0.0241752	-0.00355765	-1.05801	-0.024022
0.0223804	-9.31532	0.0108108	-0.0251702	-0.275839	-0.0240357	-0.00355783	-1.05792	-0.0238782
0.0223817	-9.35876	0.01081	-0.0251304	-0.273945	-0.0239914	-0.00355857	-1.05776	-0.0238378
0.0223826	-9.40398	0.0108071	-0.0249876	-0.271665	-0.0238407	-0.0035591	-1.05757	-0.0236926
0.0223838	-9.40411	0.0108065	-0.0249498	-0.270955	-0.0238082	-0.00355993	-1.05751	-0.0236543
0.0223845	-9.4541	0.0108032	-0.0248019	-0.268712	-0.0236461	-0.0035605	-1.05731	-0.023504
0.0223857	-9.45404	0.0108027	-0.0247699	-0.267971	-0.0236256	-0.00356162	-1.05725	-0.0234714
0.0223861	-9.50238	0.0108005	-0.0246099	-0.265627	-0.0235236	-0.00356203	-1.05704	-0.0233089
0.022387	-9.49783	0.0107988	-0.0245905	-0.264994	-0.0234437	-0.00356311	-1.05698	-0.0232892
0.0223874	-9.53792	0.0107955	-0.0244937	-0.262901	-0.0232998	-0.00356368	-1.05678	-0.0231908
0.0223882	-9.53944	0.0107946	-0.0244118	-0.26202	-0.0232624	-0.00356488	-1.0567	-0.0231076
0.0223885	-9.58408	0.0107907	-0.0242735	-0.25941	-0.0230999	-0.00356544	-1.05644	-0.0229671
0.0223891	-9.56979	0.0107903	-0.0242338	-0.259054	-0.0230818	-0.00356678	-1.0564	-0.0229266
0.0223893	-9.59226	0.010788	-0.0240563	-0.257682	-0.0229912	-0.0035673	-1.05627	-0.0227463
0.0223897	-9.60948	0.0107857	-0.0239013	-0.256082	-0.0229018	-0.00356887	-1.05611	-0.0225889
0.0223898	-9.6453	0.0107814	-0.0238795	-0.253114	-0.0227422	-0.00356925	-1.05581	-0.0225667
0.0223901	-9.65995	0.0107809	-0.0237703	-0.250504	-0.0227224	-0.00357094	-1.05553	-0.0224558
0.0223901	-9.64336	0.0107782	-0.0237033	-0.25016	-0.0226232	-0.00357129	-1.05548	-0.0223877
0.0223902	-9.65904	0.0107759	-0.0235593	-0.248795	-0.0225436	-0.00357308	-1.05534	-0.0222413
0.0223901	-9.66831	0.010772	-0.0235277	-0.247191	-0.0224096	-0.00357341	-1.05517	-0.0222093
0.02239	-9.68197	0.0107707	-0.0233997	-0.244891	-0.0223655	-0.0035751	-1.05492	-0.0220792
0.0223899	-9.67026	0.0107663	-0.0233528	-0.244225	-0.0222199	-0.0035756	-1.05484	-0.0220315
0.0223895	-9.68789	0.0107653	-0.0232216	-0.241914	-0.022188	-0.0035774	-1.0546	-0.0218983
0.0223894	-9.67493	0.0107604	-0.0231785	-0.241254	-0.0220323	-0.00357785	-1.05452	-0.0218544
0.0223889	-9.68885	0.0107597	-0.0230472	-0.238934	-0.0220111	-0.00357958	-1.05427	-0.0217211
0.0223887	-9.6747	0.0107562	-0.0230048	-0.238278	-0.0219055	-0.00358015	-1.05419	-0.0216779
0.0223879	-9.6849	0.0107539	-0.0228695	-0.23595	-0.0218349	-0.00358193	-1.05394	-0.0215405
0.0223877	-9.66959	0.010749	-0.0228317	-0.235296	-0.0216915	-0.0035825	-1.05386	-0.0215021
0.0223867	-9.6761	0.0107478	-0.0226865	-0.232947	-0.0216593	-0.00358434	-1.05361	-0.0213545
0.0223864	-9.65952	0.0107416	-0.0226593	-0.232308	-0.0214843	-0.00358488	-1.05353	-0.0213269
0.0223852	-9.66229	0.0107358	-0.0225238	-0.229983	-0.0213268	-0.00358683	-1.05328	-0.0211892
0.0223849	-9.645	0.0107352	-0.0224876	-0.229313	-0.02131	-0.00358729	-1.0532	-0.0211523
0.0223834	-9.64392	0.010732	-0.0223326	-0.226864	-0.0212262	-0.00358946	-1.05294	-0.0209949
0.0223832	-9.62448	0.0107285	-0.0223164	-0.22631	-0.0211363	-0.00358973	-1.05287	-0.0209784
0.0223821	-9.62058	0.0107236	-0.0222355	-0.224181	-0.0210118	-0.00359106	-1.05264	-0.0208962
0.0223812	-9.60282	0.0107217	-0.0221459	-0.2233	-0.0209633	-0.00359217	-1.05254	-0.0208051
0.0223795	-9.59101	0.0107155	-0.0220161	-0.220292	-0.0208116	-0.00359408	-1.05222	-0.0206731
0.022379	-9.55849	0.0107146	-0.0219761	-0.217597	-0.0207908	-0.00359462	-1.05194	-0.0206324
0.0223765	-9.53568	0.0107103	-0.0218271	-0.217246	-0.0206873	-0.00359707	-1.0519	-0.0204809
0.0223738	-9.52643	0.0107074	-0.0218069	-0.215723	-0.0206191	-0.0035995	-1.05174	-0.0204604
0.0223709	-9.50662	0.0107008	-0.0217059	-0.214213	-0.020469	-0.00360191	-1.05159	-0.0203577
0.0223677	-9.48048	0.0106999	-0.0216383	-0.211867	-0.0204479	-0.0036043	-1.05135	-0.0202889
0.0223646	-9.45722	0.0106952	-0.0214865	-0.211151	-0.0203428	-0.00360639	-1.05128	-0.0201345
0.0223643	-9.4281	0.0106922	-0.0214704	-0.208108	-0.0202774	-0.00360664	-1.05097	-0.0201181
0.0223623	-9.37594	0.0106861	-0.0213903	-0.205029	-0.0201452	-0.00360792	-1.05068	-0.0200366
0.0223606	-9.3193	0.0106844	-0.0213032	-0.201937	-0.0201076	-0.00360896	-1.0504	-0.019948
0.0223583	-9.25823	0.0106777	-0.0211545	-0.198824	-0.0199683	-0.00361033	-1.05013	-0.0197967
0.0223567	-9.19864	0.0106763	-0.0211366	-0.196111	-0.0199384	-0.00361123	-1.0499	-0.0197784
0.0223546	-9.1726	0.010669	-0.0210469	-0.195665	-0.0197888	-0.00361239	-1.04988	-0.0196872
0.0223526	-9.14668	0.010668	-0.0209706	-0.19409	-0.0197698	-0.00361348	-1.04975	-0.0196095
0.0223503	-9.11143	0.0106633	-0.0208367	-0.192522	-0.019675	-0.00361464	-1.04963	-0.0194731
0.0223482	-9.07395	0.0106596	-0.0208053	-0.190879	-0.0196019	-0.0036157	-1.0495	-0.0194412
0.0223457	-9.03712	0.0106527	-0.0206407	-0.189366	-0.01947	-0.00361693	-1.04939	-0.0192736
0.0223437	-8.99781	0.0106509	-0.0205038	-0.187699	-0.0194346	-0.00361789	-1.04928	-0.0191342
0.0223406	-8.95903	0.010642	-0.0204767	-0.186181	-0.019268	-0.00361928	-1.04918	-0.0191066
0.0223388	-8.91675	0.0106338	-0.0203426	-0.184473	-0.0191173	-0.00362005	-1.04906	-0.0189699
0.0223356	-8.87653	0.0106329	-0.0203134	-0.182988	-0.019102	-0.00362142	-1.04897	-0.0189402
0.0223338	-8.8218	0.0106287	-0.0201818	-0.180751	-0.0190254	-0.00362219	-1.04882	-0.0188061
0.0223302	-8.7866	0.0106237	-0.0201507	-0.17977	-0.0189367	-0.00362363	-1.04878	-0.0187745
0.0223285	-8.73853	0.0106169	-0.0200211	-0.177806	-0.0188177	-0.00362431	-1.04865	-0.0186425
0.0223244	-8.69825	0.0106142	-0.0199887	-0.176553	-0.018772	-0.0036259	-1.04859	-0.0186094
0.022323	-8.64363	0.0106068	-0.0198671	-0.174482	-0.0186458	-0.00362641	-1.04847	-0.0184855
0.0223173	-8.60341	0.0106045	-0.0198273	-0.173321	-0.018608	-0.00362849	-1.04842	-0.0184449
0.0223113	-8.54358	0.0105972	-0.0197065	-0.17111	-0.0184868	-0.00363056	-1.04829	-0.0183218
0.0223061	-8.50443	0.0105947	-0.0196666	-0.170077	-0.0184446	-0.00363228	-1.04825	-0.0182811
0.0223051	-8.43552	0.0105871	-0.0195475	-0.167578	-0.0183213	-0.0036326	-1.04811	-0.0181597
0.0223011	-8.40067	0.0105846	-0.0195065	-0.166827	-0.0182819	-0.00363389	-1.0481	-0.018118
0.0222987	-8.31153	0.0105765	-0.0193858	-0.163614	-0.0181536	-0.00363464	-1.04791	-0.0179949
0.0222944	-8.20207	0.0105744	-0.0193471	-0.16036	-0.0181199	-0.00363593	-1.04777	-0.0179554
0.022292	-8.09834	0.0105653	-0.0192217	-0.157419	-0.0179792	-0.00363666	-1.04764	-0.0178276
0.0222878	-8.07049	0.0105639	-0.0191884	-0.157058	-0.0179585	-0.00363791	-1.04766	-0.0177936
0.0222851	-8.02373	0.0105571	-0.0190517	-0.155543	-0.0178548	-0.00363868	-1.04757	-0.0176542
0.0222798	-7.96289	0.0105533	-0.0190303	-0.153824	-0.0177977	-0.00364018	-1.04749	-0.0176324
0.022278	-7.89598	0.0105441	-0.0189233	-0.15197	-0.0176623	-0.00364068	-1.04741	-0.0175233
0.0222731	-7.8411	0.0105424	-0.0188728	-0.150558	-0.0176377	-0.00364202	-1.04735	-0.0174718
0.0222707	-7.76941	0.0105339	-0.0187341	-0.148566	-0.0175147	-0.00364268	-1.04725	-0.0173304
0.0222654	-7.71702	0.0105314	-0.018716	-0.147303	-0.0174783	-0.00364407	-1.0472	-0.0173119
0.0222631	-7.6271	0.0105201	-0.0186257	-0.144798	-0.0173195	-0.00364467	-1.04708	-0.0172197
0.0222574	-7.58751	0.0105087	-0.0185599	-0.144047	-0.0171614	-0.00364612	-1.04706	-0.0171527
0.0222553	-7.51113	0.0104993	-0.018419	-0.141929	-0.0170334	-0.00364666	-1.04695	-0.0170089
0.0222489	-7.46015	0.0104971	-0.0184044	-0.140801	-0.017004	-0.00364826	-1.04691	-0.0169941
0.0222473	-7.37615	0.0104897	-0.0183316	-0.13859	-0.0169046	-0.00364864	-1.0468	-0.0169198
0.0222391	-7.32688	0.0104853	-0.0182496	-0.137557	-0.0168472	-0.00365062	-1.04676	-0.0168361
0.0222319	-7.23813	0.0104763	-0.0181125	-0.135265	-0.0167304	-0.00365231	-1.04664	-0.0166964
0.0222306	-7.19063	0.0104733	-0.0180954	-0.134317	-0.0166911	-0.00365261	-1.04661	-0.0166789
0.0222242	-7.09328	0.0104653	-0.0180098	-0.131846	-0.0165886	-0.00365408	-1.04648	-0.0165916
0.0222219	-7.0509	0.0104611	-0.0179418	-0.131084	-0.0165357	-0.00365459	-1.04645	-0.0165223
0.022213	-6.93425	0.0104526	-0.0178237	-0.128155	-0.0164289	-0.00365658	-1.0463	-0.0164018
0.0222052	-6.9068	0.0104487	-0.0177889	-0.127858	-0.0163809	-0.00365828	-1.04629	-0.0163664
0.0222039	-6.85712	0.0104398	-0.0176614	-0.126628	-0.0162704	-0.00365857	-1.04623	-0.0162363
0.0221984	-6.7716	0.0104362	-0.0176367	-0.124639	-0.0162268	-0.00365975	-1.04613	-0.0162111
0.0221945	-6.66762	0.0104263	-0.0175134	-0.122324	-0.0161079	-0.00366056	-1.04601	-0.0160854
0.0221888	-6.6187	0.0104234	-0.0174851	-0.121426	-0.0160734	-0.00366177	-1.04596	-0.0160565
0.022185	-6.48096	0.0104119	-0.0173341	-0.11822	-0.0159373	-0.00366256	-1.04579	-0.0159026
0.0221777	-6.34317	0.0104105	-0.0172129	-0.115365	-0.0159206	-0.00366405	-1.04563	-0.015779
0.0221752	-6.31405	0.0104033	-0.0171838	-0.115033	-0.0158372	-0.00366457	-1.04561	-0.0157494
0.0221686	-6.25461	0.0103973	-0.0170566	-0.113694	-0.0157685	-0.00366588	-1.04554	-0.0156196
0.0221651	-6.16697	0.0103869	-0.0170342	-0.11184	-0.0156493	-0.00366658	-1.04543	-0.0155968
0.0221582	-6.05509	0.010384	-0.0169223	-0.109521	-0.015617	-0.00366796	-1.04529	-0.0154828
0.0221549	-6.00515	0.0103721	-0.0168851	-0.108666	-0.0154842	-0.0036686	-1.04524	-0.0154449
0.0221474	-5.89648	0.0103705	-0.016763	-0.106354	-0.0154662	-0.00367006	-1.0451	-0.0153204
0.0221444	-5.84598	0.0103623	-0.0167368	-0.105498	-0.0153764	-0.00367063	-1.04504	-0.0152936
0.022136	-5.73389	0.0103568	-0.016623	-0.103154	-0.0153161	-0.00367224	-1.0449	-0.0151777
0.0221337	-5.68447	0.0103461	-0.0165891	-0.102339	-0.0152004	-0.00367267	-1.04484	-0.0151431
0.0221228	-5.56652	0.0103429	-0.0164764	-0.0999102	-0.0151666	-0.00367472	-1.04468	-0.0150282
0.0221133	-5.52067	0.0103316	-0.016442	-0.0991882	-0.0150466	-0.0036765	-1.04463	-0.0149931
0.0221117	-5.39164	0.0103289	-0.0163323	-0.0965612	-0.0150178	-0.00367678	-1.04446	-0.0148813
0.022104	-5.35443	0.0103172	-0.0162956	-0.0960473	-0.0148968	-0.00367819	-1.04441	-0.0148439
0.0221004	-5.22233	0.0103146	-0.0161854	-0.0933796	-0.0148697	-0.00367885	-1.04424	-0.0147316
0.0220888	-5.18704	0.0103024	-0.0161498	-0.0929103	-0.0147445	-0.00368093	-1.04419	-0.0146953
0.0220788	-5.06412	0.0103002	-0.016037	-0.0904643	-0.0147222	-0.00368272	-1.04403	-0.0145803
0.0220771	-5.01894	0.0102891	-0.0160047	-0.0897765	-0.0146108	-0.00368303	-1.04397	-0.0145474
0.0220699	-4.85792	0.0102856	-0.0158853	-0.0866285	-0.0145754	-0.00368428	-1.04376	-0.0144257
0.0220651	-4.68527	0.0102708	-0.0158602	-0.083506	-0.0144292	-0.00368513	-1.04354	-0.0144001
0.0220577	-4.51112	0.0102582	-0.0157353	-0.080379	-0.0143069	-0.00368642	-1.04332	-0.0142727
0.0220529	-4.33557	0.0102558	-0.0157164	-0.0772567	-0.0142837	-0.00368725	-1.04309	-0.0142535
0.0220437	-4.1587	0.0102437	-0.0156223	-0.0741203	-0.0141681	-0.00368883	-1.04288	-0.0141576
0.0220404	-4.0562	0.0102406	-0.0155732	-0.0724055	-0.0141389	-0.00368939	-1.04276	-0.0141076
0.0220321	-3.97495	0.0102273	-0.0154472	-0.0710053	-0.0140131	-0.0036908	-1.04265	-0.0139791
0.0220278	-3.89473	0.0102253	-0.0154307	-0.0695798	-0.0139947	-0.00369153	-1.04257	-0.0139623
0.022019	-3.81599	0.0102154	-0.0153485	-0.0681897	-0.0139029	-0.00369302	-1.04249	-0.0138785
0.022015	-3.79272	0.0102098	-0.0152888	-0.0678405	-0.0138511	-0.00369369	-1.04247	-0.0138177
0.0220055	-3.71449	0.0101966	-0.0151476	-0.0664185	-0.0137308	-0.00369526	-1.04237	-0.0136737
0.0220019	-3.63285	0.0101941	-0.0150263	-0.0649914	-0.0137083	-0.00369586	-1.04227	-0.01355
0.0219912	-3.61274	0.010183	-0.0150071	-0.0646947	-0.013609	-0.00369762	-1.04226	-0.0135304
0.0219886	-3.53219	0.0101782	-0.014911	-0.0632186	-0.013566	-0.00369805	-1.04218	-0.0134324
0.0219751	-3.44608	0.0101664	-0.0148672	-0.0617131	-0.0134619	-0.00370025	-1.04209	-0.0133877
0.0219632	-3.43172	0.0101622	-0.0147609	-0.0615259	-0.0134245	-0.00370217	-1.04208	-0.0132793
0.0219614	-3.39027	0.0101502	-0.0147279	-0.0607799	-0.0133205	-0.00370246	-1.04203	-0.0132456
0.0219522	-3.29706	0.0101459	-0.0146272	-0.0591122	-0.0132835	-0.00370393	-1.04193	-0.0131429
0.0219475	-3.25165	0.0101334	-0.0145893	-0.0583578	-0.0131757	-0.00370469	-1.04189	-0.0131042
0.0219334	-3.15575	0.0101295	-0.0144863	-0.0566418	-0.0131433	-0.00370693	-1.04179	-0.0129991
0.0219211	-3.07107	0.0101157	-0.0144514	-0.0551804	-0.0130262	-0.00370885	-1.04171	-0.0129634
0.021919	-2.96178	0.010113	-0.0143434	-0.0532622	-0.0130036	-0.00370918	-1.04161	-0.0128532
0.0219104	-2.88749	0.0100994	-0.0143141	-0.0519913	-0.012891	-0.00371053	-1.04155	-0.0128233
0.0219045	-2.77878	0.0100962	-0.0141938	-0.0500754	-0.0128647	-0.00371144	-1.04145	-0.0127005
0.0218955	-2.70389	0.0100793	-0.0141774	-0.0487957	-0.0127263	-0.00371283	-1.04139	-0.0126838
0.0218897	-2.58885	0.010065	-0.0140957	-0.0467686	-0.0126108	-0.00371372	-1.04129	-0.0126003
0.0218787	-2.5196	0.0100622	-0.0140414	-0.0455873	-0.0125886	-0.00371541	-1.04124	-0.0125449
0.0218748	-2.39346	0.0100489	-0.0139314	-0.0433599	-0.0124827	-0.00371601	-1.04114	-0.0124326
0.0218648	-2.33481	0.0100449	-0.0139061	-0.0423718	-0.0124516	-0.00371753	-1.0411	-0.0124067
0.0218596	-2.18026	0.0100315	-0.0137714	-0.0396299	-0.0123463	-0.00371831	-1.04097	-0.0122691
0.021849	-2.14929	0.0100275	-0.0136574	-0.0391433	-0.0123152	-0.0037199	-1.04097	-0.0121525
0.0218442	-2.01772	0.0100148	-0.0136374	-0.0368018	-0.0122174	-0.00372062	-1.04086	-0.0121321
0.0218329	-1.96519	0.0100099	-0.0135414	-0.0359124	-0.0121794	-0.00372231	-1.04084	-0.012034
0.0218286	-1.80504	0.00999693	-0.0135039	-0.0330682	-0.0120808	-0.00372295	-1.04071	-0.0119957
0.0218159	-1.77961	0.0099921	-0.013401	-0.0326662	-0.0120442	-0.00372482	-1.04072	-0.0118905
0.0218128	-1.67275	0.00997907	-0.0133712	-0.0307632	-0.0119464	-0.00372528	-1.04064	-0.01186
0.0217968	-1.59605	0.00997415	-0.0132759	-0.0294214	-0.0119097	-0.00372762	-1.04059	-0.0117626
0.0217827	-1.46683	0.00996062	-0.0132391	-0.0271299	-0.0118095	-0.00372967	-1.04051	-0.0117249
0.0217806	-1.41081	0.00995603	-0.0131421	-0.0261568	-0.0117758	-0.00372998	-1.04048	-0.0116257
0.0217698	-1.2706	0.00994155	-0.0131076	-0.0236604	-0.0116702	-0.00373153	-1.04039	-0.0115904
0.0217642	-1.22606	0.00993775	-0.0130085	-0.0228851	-0.0116426	-0.00373234	-1.04038	-0.0114891
0.0217475	-1.0833	0.00992104	-0.0129767	-0.020335	-0.0115224	-0.00373472	-1.04028	-0.0114565
0.0217332	-1.0418	0.0099193	-0.0128722	-0.0196077	-0.01151	-0.00373675	-1.04027	-0.0113497
0.0217307	-0.892339	0.00991058	-0.0128465	-0.0169307	-0.0114479	-0.0037371	-1.04017	-0.0113233
0.0217206	-0.857892	0.00990068	-0.0127443	-0.016321	-0.011378	-0.00373852	-1.04017	-0.0112187
0.0217137	-0.695288	0.00988666	-0.0127169	-0.0134002	-0.0112798	-0.00373949	-1.04007	-0.0111907
0.0217032	-0.674426	0.0098819	-0.0125879	-0.013027	-0.0112466	-0.00374095	-1.04007	-0.0110587
0.0216965	-0.578734	0.00986295	-0.0124744	-0.0113036	-0.0111159	-0.00374189	-1.04001	-0.0109425
0.0216836	-0.492215	0.00984769	-0.0124596	-0.0097403	-0.0110118	-0.00374367	-1.03997	-0.0109273
0.021679	-0.352533	0.00984384	-0.0123853	-0.00721404	-0.0109857	-0.0037443	-1.03988	-0.0108512
0.0216674	-0.309739	0.00982901	-0.0123318	-0.0064305	-0.0108859	-0.00374589	-1.03987	-0.0107965
0.0216614	-0.128808	0.00982456	-0.0122359	-0.00314715	-0.0108562	-0.00374672	-1.03976	-0.0106982
0.0216491	0.0520968	0.00980999	-0.0122047	0.000159562	-0.0107594	-0.00374838	-1.03966	-0.0106663
0.0216435	0.23208	0.00980513	-0.0121023	0.00347129	-0.0107273	-0.00374914	-1.03955	-0.0105614
0.0216305	0.411058	0.00979055	-0.0120782	0.00677711	-0.0106317	-0.00375091	-1.03944	-0.0105368
0.0216255	0.58894	0.00978553	-0.0119859	0.0100895	-0.010599	-0.00375157	-1.03932	-0.0104422
0.0216108	0.686993	0.00977069	-0.0119523	0.0119366	-0.010503	-0.00375354	-1.03924	-0.0104078
0.0216072	0.764744	0.00976578	-0.0118582	0.0133905	-0.0104714	-0.00375401	-1.03917	-0.0103114
0.0215888	0.849493	0.00975033	-0.011827	0.0149929	-0.0103727	-0.00375646	-1.03911	-0.0102795
0.0215726	0.93008	0.00974586	-0.011733	0.0165174	-0.0103443	-0.00375859	-1.03905	-0.0101832
0.0215702	0.939089	0.00972917	-0.0117024	0.0167089	-0.010239	-0.00375891	-1.03904	-0.0101518
0.0215577	0.977279	0.00972578	-0.0116056	0.0174157	-0.0102178	-0.00376054	-1.039	-0.0100527
0.0215513	1.06081	0.00970879	-0.0115783	0.0189782	-0.010112	-0.00376137	-1.03892	-0.0100247
0.0215323	1.11345	0.00970555	-0.0114747	0.019989	-0.010092	-0.00376384	-1.03887	-0.00991859
0.0215159	1.2091	0.0096893	-0.0114548	0.0218007	-0.00999203	-0.00376595	-1.03878	-0.0098982
0.021513	1.28627	0.00968516	-0.0113555	0.0232772	-0.00996671	-0.00376631	-1.0387	-0.00979652
0.0215015	1.37559	0.00966461	-0.0113319	0.0249783	-0.00984205	-0.00376779	-1.0386	-0.00977233
0.0214936	1.45732	0.00964697	-0.0112222	0.0265526	-0.00973625	-0.00376879	-1.03851	-0.00965998
0.0214817	1.56985	0.00964391	-0.0112096	0.0287119	-0.00971799	-0.0037703	-1.03839	-0.00964706
0.021474	1.62616	0.00962904	-0.0111466	0.0298208	-0.00962977	-0.00377127	-1.03831	-0.00958254
0.0214593	1.72637	0.00962305	-0.0110879	0.0317475	-0.00959452	-0.00377311	-1.03819	-0.0095224
0.0214541	1.79412	0.0096061	-0.0109924	0.0330835	-0.00949523	-0.00377376	-1.0381	-0.00942466
0.0214409	1.89835	0.00960204	-0.0109667	0.0351069	-0.00947164	-0.00377541	-1.03797	-0.00939835
0.0214341	1.95994	0.00958747	-0.0108638	0.0363353	-0.00938727	-0.00377626	-1.03787	-0.00929299
0.0214202	2.0702	0.00958088	-0.0108461	0.0384884	-0.00934936	-0.00377798	-1.03772	-0.0092749
0.0214139	2.12387	0.00956538	-0.010758	0.0395818	-0.00926072	-0.00377876	-1.03763	-0.00918463
0.0213991	2.24708	0.00955957	-0.0107262	0.0419996	-0.00922766	-0.00378058	-1.03745	-0.00915205
0.0213935	2.28564	0.00954399	-0.0106301	0.0428184	-0.0091396	-0.00378127	-1.03737	-0.0090537
0.0213769	2.4503	0.0095381	-0.0106068	0.0460637	-0.00910655	-0.00378329	-1.03713	-0.0090298
0.0213729	2.60882	0.00952179	-0.0105121	0.0492883	-0.00901546	-0.00378378	-1.03686	-0.00893291
0.0213521	2.76525	0.00951649	-0.0104879	0.052512	-0.00898602	-0.00378629	-1.03657	-0.00890814
0.0213338	2.89967	0.00949871	-0.0103915	0.0553263	-0.00888793	-0.00378849	-1.0363	-0.00880937
0.0213311	2.91326	0.00949472	-0.0103697	0.0557066	-0.00886608	-0.00378882	-1.03623	-0.00878708
0.0213172	2.99358	0.00947281	-0.0102671	0.0573574	-0.00874671	-0.00379048	-1.03609	-0.00868207
0.0213099	3.06773	0.00945496	-0.010252	0.0589389	-0.00865053	-0.00379135	-1.03594	-0.0086666
0.0212885	3.14768	0.00945075	-0.0101766	0.0606387	-0.00862793	-0.00379388	-1.03577	-0.0085894
0.0212701	3.2171	0.00943261	-0.0101349	0.0621446	-0.00853131	-0.00379605	-1.03562	-0.00854671
0.0212669	3.29611	0.00942854	-0.0100383	0.0638563	-0.00850971	-0.00379642	-1.03545	-0.00844785
0.021254	3.36427	0.0094103	-0.0100184	0.0653584	-0.00841364	-0.00379793	-1.03529	-0.00842741
0.0212452	3.44415	0.00940618	-0.00992217	0.067106	-0.00839208	-0.00379896	-1.03511	-0.0083289
0.0212319	3.5089	0.00938978	-0.00990243	0.0685644	-0.00830661	-0.00380051	-1.03496	-0.00830869
0.0212232	3.61147	0.00938369	-0.00980437	0.0708262	-0.00827501	-0.00380151	-1.03473	-0.0082083
0.0212068	3.64972	0.00936652	-0.00978704	0.0717681	-0.00818659	-0.0038034	-1.03461	-0.00819055
0.0212011	3.74018	0.00936104	-0.00970056	0.0737723	-0.00815851	-0.00380406	-1.03441	-0.00810201
0.0211864	3.79014	0.00934473	-0.00967222	0.0749761	-0.00807539	-0.00380575	-1.03427	-0.00807299
0.0211787	3.88256	0.00933826	-0.00957746	0.0770723	-0.00804258	-0.00380662	-1.03405	-0.00797596
0.0211633	3.92695	0.00932152	-0.00955796	0.0781807	-0.00795821	-0.00380838	-1.03392	-0.007956
0.0211562	4.02419	0.00931533	-0.009469	0.0804149	-0.00792722	-0.00380918	-1.03369	-0.0078649
0.0211398	4.06094	0.00929805	-0.00944428	0.0813877	-0.0078411	-0.00381104	-1.03356	-0.00783958
0.0211335	4.16949	0.00929226	-0.00935521	0.0839095	-0.00781242	-0.00381174	-1.0333	-0.00774838
0.0211151	4.19171	0.00927386	-0.00933115	0.0845946	-0.00772172	-0.00381381	-1.0332	-0.00772374
0.0211106	4.32902	0.00926905	-0.00923994	0.0878116	-0.00769819	-0.00381431	-1.03287	-0.00763032
0.0210875	4.45535	0.00924793	-0.00921859	0.0910222	-0.0075953	-0.00381688	-1.03251	-0.00760846
0.0210673	4.56526	0.00924571	-0.00912416	0.0939134	-0.00758451	-0.00381912	-1.03219	-0.00751174
0.0210643	4.56863	0.00923455	-0.0091066	0.0942422	-0.00753063	-0.00381946	-1.03213	-0.00749374
0.0210488	4.63481	0.00922222	-0.00902716	0.0958773	-0.00747139	-0.00382116	-1.03196	-0.00741236
0.0210408	4.69349	0.00920453	-0.00899517	0.097463	-0.007387	-0.00382203	-1.03178	-0.00737958
0.0210172	4.76466	0.00919859	-0.0088843	0.0993809	-0.00735883	-0.00382462	-1.03157	-0.00726598
0.0209968	4.80993	0.00917483	-0.00878436	0.100699	-0.00724683	-0.00382682	-1.03143	-0.00716355
0.0209933	4.88465	0.00915094	-0.008774	0.102724	-0.00713538	-0.0038272	-1.03121	-0.00715293
0.020979	4.92395	0.00913171	-0.00872227	0.103938	-0.00704655	-0.00382875	-1.03108	-0.0070999
0.0209693	5.01338	0.00912691	-0.00866426	0.106395	-0.00702448	-0.00382979	-1.03082	-0.00704043
0.0209546	5.03367	0.00911052	-0.00858898	0.107187	-0.00694953	-0.00383136	-1.03073	-0.00696323
0.0209451	5.11136	0.00910274	-0.00855509	0.109344	-0.00691414	-0.00383238	-1.03051	-0.00692847
0.0209271	5.14313	0.00908431	-0.00846357	0.110442	-0.00683075	-0.0038343	-1.03039	-0.00683459
0.0209208	5.22038	0.00907845	-0.00844649	0.112681	-0.00680434	-0.00383498	-1.03016	-0.00681706
0.0209046	5.24798	0.00906209	-0.00837062	0.113705	-0.00673108	-0.00383669	-1.03006	-0.00673921
0.0208962	5.32657	0.00905402	-0.00833844	0.116036	-0.00669509	-0.00383757	-1.02982	-0.00670618
0.0208792	5.34962	0.0090368	-0.00825331	0.116977	-0.00661877	-0.00383936	-1.02973	-0.0066188
0.0208715	5.43273	0.00902946	-0.00823096	0.119497	-0.00658639	-0.00384017	-1.02948	-0.00659585
0.0208534	5.44764	0.00901182	-0.00814913	0.120256	-0.00650902	-0.00384206	-1.0294	-0.00651184
0.0208465	5.54385	0.00900477	-0.00812403	0.123223	-0.00647823	-0.00384277	-1.02911	-0.00648606
0.0208263	5.5413	0.00898604	-0.00804071	0.123542	-0.00639693	-0.00384487	-1.02908	-0.00640048
0.0208214	5.58961	0.00897995	-0.00801766	0.125059	-0.00637062	-0.00384538	-1.02893	-0.0063768
0.0207961	5.63983	0.00895884	-0.00792971	0.126824	-0.00627994	-0.00384798	-1.02876	-0.00628644
0.020774	5.70861	0.008955	-0.00791185	0.129247	-0.00626355	-0.00385024	-1.02853	-0.00626808
0.0207707	5.72498	0.00893777	-0.00782274	0.130124	-0.00619021	-0.00385059	-1.02845	-0.00617651
0.0207539	5.82136	0.00892993	-0.00780658	0.133405	-0.00615702	-0.0038523	-1.02813	-0.0061599
0.020745	5.89415	0.00890704	-0.00772597	0.136373	-0.00606069	-0.00385319	-1.02785	-0.00607704
0.0207192	5.89061	0.00890473	-0.00770187	0.136718	-0.00605103	-0.0038558	-1.02782	-0.00605226
0.020697	5.93705	0.00889349	-0.00760867	0.138384	-0.0060041	-0.00385804	-1.02766	-0.00595643
0.0206932	5.97542	0.00887941	-0.0075977	0.140013	-0.00594558	-0.00385842	-1.0275	-0.00594515
0.0206776	6.03049	0.00885967	-0.00754607	0.142271	-0.0058641	-0.00385997	-1.02729	-0.00589205
0.020667	6.04834	0.00885396	-0.00749408	0.143314	-0.00584066	-0.00386103	-1.02718	-0.00583858
0.0206511	6.10991	0.00883268	-0.00741056	0.145798	-0.00575373	-0.00386262	-1.02694	-0.00575266
0.0206407	6.11945	0.00882839	-0.007391	0.146611	-0.00573628	-0.00386364	-1.02686	-0.00573253
0.0206211	6.17898	0.0088097	-0.00730814	0.14907	-0.00566063	-0.00386558	-1.02662	-0.00564727
0.0206142	6.18829	0.0088027	-0.00728846	0.149903	-0.00563243	-0.00386626	-1.02654	-0.00562703
0.0205966	6.247	0.00878178	-0.00720807	0.152434	-0.00554864	-0.00386798	-1.02628	-0.00554429
0.0205875	6.25323	0.00877688	-0.00718646	0.153193	-0.00552912	-0.00386887	-1.02621	-0.00552205
0.020569	6.31391	0.00875615	-0.00710634	0.155901	-0.00544688	-0.00387067	-1.02593	-0.00543957
0.0205606	6.31417	0.00875095	-0.007085	0.156477	-0.00542634	-0.00387149	-1.02587	-0.0054176
0.020541	6.37641	0.00872853	-0.00700347	0.159338	-0.00533827	-0.00387339	-1.02558	-0.00533365
0.0205335	6.37173	0.0087249	-0.00698408	0.159755	-0.00532409	-0.00387411	-1.02552	-0.00531368
0.0205116	6.41517	0.00870938	-0.00689835	0.161837	-0.00526363	-0.00387622	-1.02531	-0.00522539
0.0205063	6.43039	0.00869873	-0.00688369	0.163027	-0.00522237	-0.00387673	-1.02517	-0.0052103
0.0204789	6.48387	0.00867696	-0.00681059	0.165891	-0.00513851	-0.00387935	-1.02487	-0.005135
0.020455	6.47783	0.00867244	-0.00678384	0.16629	-0.00512118	-0.00388163	-1.02481	-0.00510744
0.0204513	6.51595	0.00865438	-0.00668451	0.168312	-0.00505222	-0.00388197	-1.02459	-0.00500511
0.020433	6.52986	0.00864604	-0.00659801	0.16955	-0.00502051	-0.00388371	-1.02445	-0.00491599
0.0204236	6.58438	0.00861952	-0.00658571	0.172807	-0.00492037	-0.0038846	-1.02408	-0.00490331
0.0203956	6.61658	0.00859289	-0.00652856	0.175543	-0.00482075	-0.00388723	-1.02375	-0.00484443
0.0203717	6.61121	0.00856954	-0.00648743	0.176035	-0.00473419	-0.00388947	-1.02368	-0.00480204
0.0203675	6.6483	0.00856615	-0.00641306	0.178401	-0.00472166	-0.00388986	-1.0234	-0.00472542
0.0203507	6.6504	0.00855183	-0.00638967	0.179264	-0.00466901	-0.00389143	-1.02328	-0.00470131
0.0203393	6.68282	0.00853929	-0.00632472	0.181608	-0.00462309	-0.00389249	-1.02299	-0.00463438
0.020322	6.6842	0.0085185	-0.00629242	0.182483	-0.00454741	-0.00389409	-1.02287	-0.00460111
0.0203108	6.71433	0.00851233	-0.00620808	0.184841	-0.00452504	-0.00389512	-1.02257	-0.0045142
0.0202897	6.7143	0.00849328	-0.0061957	0.185688	-0.00445633	-0.00389707	-1.02244	-0.00450144
0.0202822	6.74298	0.00848525	-0.00615261	0.188113	-0.00442751	-0.00389776	-1.02213	-0.00445705
0.0202633	6.74059	0.00846554	-0.00609948	0.188882	-0.00435708	-0.0038995	-1.02201	-0.0044023
0.0202535	6.76905	0.00845807	-0.00601566	0.191466	-0.0043305	-0.00390039	-1.02167	-0.00431595
0.0202336	6.76286	0.00843787	-0.00600377	0.192061	-0.004259	-0.00390221	-1.02155	-0.0043037
0.0202245	6.79624	0.00843078	-0.00595637	0.195258	-0.00423401	-0.00390303	-1.02112	-0.00425486
0.0202034	6.80634	0.0084094	-0.00590857	0.19781	-0.00415904	-0.00390495	-1.02073	-0.00420562
0.0201954	6.79853	0.00840338	-0.00582849	0.198386	-0.00413804	-0.00390567	-1.02061	-0.00412314
0.0201718	6.81954	0.00837929	-0.00581388	0.200946	-0.00405438	-0.00390781	-1.02024	-0.00410808
0.0201661	6.81121	0.00837587	-0.00575996	0.201529	-0.00404258	-0.00390832	-1.02012	-0.00405254
0.0201367	6.82879	0.00836149	-0.00571969	0.204008	-0.00399299	-0.00391097	-1.01975	-0.00401107
0.020111	6.82073	0.00834827	-0.00564319	0.204661	-0.00394763	-0.00391327	-1.01962	-0.00393228
0.0201071	6.83635	0.0083268	-0.00562601	0.207298	-0.0038744	-0.00391362	-1.01922	-0.00391458
0.0200876	6.82548	0.00832056	-0.00557086	0.207777	-0.0038532	-0.00391536	-1.0191	-0.00385778
0.0200773	6.83691	0.00829731	-0.00553284	0.210032	-0.00377465	-0.00391627	-1.01875	-0.00381862
0.0200474	6.82972	0.00829274	-0.00544018	0.210893	-0.00375928	-0.00391893	-1.01858	-0.00372318
0.0200216	6.83699	0.00827395	-0.00534802	0.213211	-0.00369631	-0.0039212	-1.0182	-0.00362827
0.0200173	6.82805	0.00826483	-0.00527069	0.213991	-0.00366587	-0.00392159	-1.01804	-0.00354863
0.0199992	6.83302	0.00823682	-0.00525636	0.216257	-0.00357297	-0.00392317	-1.01766	-0.00353387
0.019987	6.82361	0.00821328	-0.00521806	0.217083	-0.00349556	-0.00392425	-1.01749	-0.00349442
0.0199685	6.82597	0.0082087	-0.00516521	0.219391	-0.00348058	-0.00392587	-1.0171	-0.00343999
0.0199566	6.81525	0.00818867	-0.00510221	0.220165	-0.00341525	-0.00392692	-1.01693	-0.0033751
0.0199339	6.81551	0.00818049	-0.00507457	0.222576	-0.0033887	-0.00392889	-1.01652	-0.00334663
0.019926	6.80316	0.00815932	-0.0050033	0.223242	-0.00332029	-0.00392958	-1.01637	-0.00327323
0.0199057	6.80147	0.00815218	-0.00498443	0.225881	-0.00329733	-0.00393135	-1.01591	-0.00325378
0.0198952	6.78703	0.00813045	-0.0049196	0.226313	-0.00322771	-0.00393226	-1.0158	-0.00318701
0.0198739	6.78395	0.00812378	-0.00489479	0.228631	-0.00320646	-0.0039341	-1.0154	-0.00316145
0.0198643	6.77058	0.00810067	-0.00482634	0.229387	-0.0031331	-0.00393493	-1.01523	-0.00309094
0.0198417	6.76178	0.00809528	-0.00480565	0.23248	-0.00311609	-0.00393688	-1.01468	-0.00306963
0.0198332	6.7369	0.00807068	-0.00473487	0.235546	-0.0030387	-0.00393761	-1.01411	-0.00299672
0.0198081	6.70874	0.00806669	-0.00471701	0.238608	-0.00302624	-0.00393977	-1.01352	-0.00297833
0.019802	6.68046	0.00804794	-0.00464831	0.241065	-0.00296773	-0.0039403	-1.01305	-0.00290755
0.0197705	6.66382	0.00803801	-0.00462888	0.241655	-0.00293688	-0.00394298	-1.01292	-0.00288753
0.0197432	6.64972	0.00801247	-0.00454929	0.243591	-0.00285796	-0.00394532	-1.01256	-0.00280552
0.019739	6.63221	0.00800924	-0.00454125	0.244721	-0.00284802	-0.00394567	-1.01234	-0.00279724
0.019718	6.61396	0.00799307	-0.0045011	0.246544	-0.00279844	-0.00394745	-1.01201	-0.00275587
0.0197073	6.59513	0.00798037	-0.00445412	0.24779	-0.00275967	-0.00394837	-1.01177	-0.00270745
0.0196754	6.57439	0.00795142	-0.00438762	0.249607	-0.00267182	-0.00395106	-1.01143	-0.00263891
0.019648	6.55429	0.00792238	-0.00436749	0.250857	-0.00258446	-0.00395337	-1.01119	-0.00261817
0.0196433	6.52712	0.00789892	-0.00428137	0.253182	-0.00251447	-0.00395376	-1.01076	-0.00252938
0.0196241	6.50766	0.00789325	-0.0042062	0.253925	-0.00249761	-0.00395538	-1.0106	-0.00245187
0.0196111	6.48426	0.00787443	-0.00419575	0.25591	-0.00244191	-0.00395647	-1.01024	-0.0024411
0.0195915	6.46247	0.00786403	-0.00414365	0.256999	-0.00241125	-0.00395811	-1.01003	-0.00238736
0.0195788	6.43442	0.00784258	-0.00411064	0.259061	-0.00234829	-0.00395917	-1.00965	-0.0023533
0.0195547	6.41204	0.00783474	-0.0040414	0.260073	-0.00232538	-0.00396117	-1.00946	-0.00228186
0.0195463	6.38124	0.00781492	-0.00402604	0.262227	-0.00226773	-0.00396188	-1.00906	-0.002266
0.0195247	6.35856	0.00780535	-0.00396491	0.263149	-0.00224001	-0.00396367	-1.00888	-0.00220291
0.0195136	6.32367	0.00778473	-0.00394193	0.26549	-0.00218052	-0.00396459	-1.00845	-0.00217918
0.019491	6.30165	0.00777589	-0.00387963	0.266227	-0.00215514	-0.00396646	-1.00831	-0.00211485
0.0194808	6.25482	0.00775421	-0.00385834	0.269313	-0.00209315	-0.0039673	-1.00775	-0.00209286
0.0194569	6.19954	0.00774634	-0.00379451	0.271967	-0.00207075	-0.00396928	-1.00725	-0.00202691
0.0194478	6.17949	0.00772248	-0.00377525	0.272394	-0.00200313	-0.00397002	-1.00717	-0.00200701
0.0194211	6.14717	0.00771672	-0.00370749	0.274316	-0.00198686	-0.00397221	-1.00682	-0.00193699
0.0194147	6.11869	0.00768978	-0.00369266	0.275479	-0.00191121	-0.00397274	-1.0066	-0.00192166
0.0193814	6.07133	0.00768701	-0.00362362	0.277962	-0.00190346	-0.00397546	-1.00614	-0.00185027
0.0193524	6.0486	0.00767316	-0.00361057	0.278566	-0.00186479	-0.00397782	-1.00603	-0.00183679
0.019348	6.00321	0.00765723	-0.00355016	0.280971	-0.00182055	-0.00397818	-1.00559	-0.0017743
0.0193259	5.97901	0.00763524	-0.00352899	0.281653	-0.00175977	-0.00397997	-1.00546	-0.0017524
0.0193144	5.93361	0.00762737	-0.00345546	0.283922	-0.00173812	-0.00398091	-1.00505	-0.00167631
0.0192806	5.90701	0.00759744	-0.0034479	0.284744	-0.00165618	-0.00398364	-1.0049	-0.00166849
0.0192516	5.85929	0.00757089	-0.00341019	0.286995	-0.00158407	-0.00398597	-1.00449	-0.00162947
0.0192467	5.83181	0.00756743	-0.0033673	0.287833	-0.00157473	-0.00398637	-1.00433	-0.00158507
0.0192264	5.78164	0.00755096	-0.00330361	0.290103	-0.00153032	-0.003988	-1.00391	-0.00151913
0.0192127	5.75385	0.00753735	-0.0032872	0.290923	-0.00149376	-0.0039891	-1.00376	-0.00150214
0.0191919	5.70015	0.00751267	-0.00322209	0.293271	-0.00142785	-0.00399076	-1.00333	-0.0014347
0.0191785	5.67311	0.0075072	-0.00320759	0.294011	-0.00141328	-0.00399183	-1.00319	-0.00141968
0.0191531	5.61417	0.00748611	-0.00314496	0.296518	-0.00135738	-0.00399386	-1.00273	-0.0013548
0.0191441	5.58953	0.00747697	-0.00312848	0.297097	-0.00133327	-0.00399457	-1.00261	-0.00133771
0.0191214	5.51567	0.00745516	-0.00306597	0.300181	-0.00127595	-0.00399638	-1.00204	-0.00127294
0.0191096	5.44184	0.00744668	-0.00304984	0.302686	-0.00125375	-0.00399731	-1.00156	-0.00125622
0.0190858	5.41665	0.00742391	-0.00298613	0.303256	-0.00119443	-0.0039992	-1.00144	-0.00119018
0.019075	5.35427	0.00741631	-0.0029717	0.305676	-0.00117471	-0.00400005	-1.00098	-0.00117521
0.0190498	5.3271	0.00739155	-0.00291007	0.306326	-0.00111072	-0.00400204	-1.00085	-0.0011113
0.0190402	5.25853	0.00738588	-0.00289404	0.308894	-0.00109614	-0.00400279	-1.00036	-0.00109468
0.0190121	5.23428	0.00736364	-0.00281687	0.309387	-0.00103913	-0.004005	-1.00024	-0.00101463
0.0190053	5.17524	0.00735539	-0.00275463	0.311544	-0.00101805	-0.00400554	-0.999823	-0.00095006
0.0189702	5.14167	0.00732482	-0.00274017	0.312443	-0.000940441	-0.00400829	-0.999632	-0.00093506
0.0189396	5.06947	0.00729799	-0.00267787	0.314949	-0.000872828	-0.00401067	-0.999134	-0.000870401
0.018935	5.04367	0.0072942	-0.00266396	0.315484	-0.000863302	-0.00401104	-0.999003	-0.000855966
0.0189116	4.97871	0.00728012	-0.00260302	0.317718	-0.000828061	-0.00401286	-0.998553	-0.000792707
0.0188996	4.94622	0.00726351	-0.00258823	0.318521	-0.000786636	-0.00401379	-0.998369	-0.000777348
0.0188641	4.87927	0.00724197	-0.00252837	0.32072	-0.000733202	-0.00401654	-0.997914	-0.000715203
0.0188336	4.84573	0.00723276	-0.00251296	0.321542	-0.000710441	-0.0040189	-0.997718	-0.000699209
0.0188284	4.77584	0.00720975	-0.00245694	0.323778	-0.000653843	-0.0040193	-0.997245	-0.000641035
0.018807	4.74301	0.00720195	-0.00243817	0.324553	-0.000634716	-0.00402095	-0.997054	-0.000621548
0.0187926	4.66848	0.00717784	-0.00238253	0.326889	-0.00057589	-0.00402206	-0.996551	-0.000563766
0.0187707	4.63815	0.00717108	-0.00236385	0.32755	-0.00055946	-0.00402374	-0.996375	-0.000544366
0.0187566	4.55557	0.0071525	-0.00230907	0.330098	-0.000514456	-0.00402482	-0.995816	-0.000487474
0.0187299	4.53104	0.00714015	-0.00228999	0.330534	-0.00048467	-0.00402687	-0.99568	-0.000467664
0.0187205	4.45505	0.00711454	-0.00223454	0.332846	-0.00042319	-0.00402759	-0.995165	-0.000410076
0.0186966	4.42387	0.00710916	-0.0022166	0.333511	-0.000410346	-0.00402941	-0.994977	-0.000391441
0.0186843	4.32265	0.00709261	-0.00215906	0.336503	-0.000370872	-0.00403035	-0.994294	-0.000331682
0.0186592	4.21102	0.00707812	-0.00214366	0.339456	-0.000336487	-0.00403226	-0.99356	-0.000315698
0.0186479	4.0978	0.00705203	-0.0020809	0.342399	-0.00027485	-0.00403312	-0.992815	-0.000250523
0.0186214	4.004	0.00704703	-0.00207119	0.344736	-0.000263089	-0.00403514	-0.992197	-0.000240435
0.0186114	3.97485	0.00702915	-0.00202619	0.345291	-0.00022116	-0.0040359	-0.992011	-0.000193717
0.0185818	3.90647	0.00701588	-0.00199916	0.347149	-0.000190154	-0.00403814	-0.991556	-0.000165651
0.0185747	3.86059	0.00698789	-0.00193964	0.348221	-0.000125111	-0.00403867	-0.991254	-0.00010385
0.0185379	3.79389	0.00698468	-0.00192759	0.349937	-0.000117677	-0.00404146	-0.990805	-9.1344e-05
0.0185058	3.74358	0.00697149	-0.00187248	0.351129	-8.72158e-05	-0.00404387	-0.990472	-3.41253e-05
0.0185009	3.67554	0.00695342	-0.00185648	0.352845	-4.56596e-05	-0.00404424	-0.990018	-1.75137e-05
0.0184766	3.62482	0.0069262	-0.00178581	0.354028	1.66089e-05	-0.00404607	-0.989679	5.58424e-05
0.0184639	3.55421	0.00692212	-0.00172495	0.355783	2.59015e-05	-0.00404703	-0.989203	0.000119018
0.0184266	3.50467	0.00690868	-0.0017156	0.356917	5.64564e-05	-0.00404982	-0.988873	0.000128726
0.0183947	3.42271	0.00689077	-0.0016711	0.358947	9.70073e-05	-0.0040522	-0.988321	0.000174916
0.0183893	3.38263	0.00685937	-0.00164583	0.359794	0.000167659	-0.00405261	-0.988052	0.00020114
0.0183669	3.30262	0.00682793	-0.00158924	0.361771	0.000237859	-0.00405428	-0.98751	0.000259875
0.0183518	3.26047	0.00680242	-0.00157652	0.36267	0.000294407	-0.0040554	-0.987228	0.000273086
0.0183289	3.17584	0.00679644	-0.00152701	0.364732	0.000307608	-0.00405711	-0.986654	0.000324471
0.0183141	3.13684	0.00677446	-0.00150765	0.365536	0.00035597	-0.0040582	-0.986391	0.000344567
0.0182862	3.04432	0.0067649	-0.00145724	0.367776	0.000376907	-0.00406028	-0.985763	0.000396891
0.0182764	3.01198	0.00674149	-0.00143924	0.368395	0.000428021	-0.00406101	-0.985545	0.000415585
0.0182513	2.89256	0.00673333	-0.00138694	0.371281	0.000445759	-0.00406286	-0.984733	0.000469872
0.0182384	2.78269	0.00670924	-0.00137127	0.373735	0.000497929	-0.00406381	-0.983987	0.000486141
0.0182123	2.75992	0.00670171	-0.0013145	0.374101	0.000514164	-0.00406575	-0.983831	0.00054507
0.0182004	2.69513	0.00667598	-0.00130374	0.375635	0.000569429	-0.00406662	-0.983392	0.000556238
0.0181727	2.63525	0.00667005	-0.00125013	0.376961	0.000582125	-0.00406866	-0.982985	0.000611902
0.0181622	2.54688	0.00664407	-0.00123667	0.378976	0.000637504	-0.00406944	-0.982386	0.000625876
0.0181314	2.50636	0.00663835	-0.00117744	0.379802	0.000649643	-0.0040717	-0.982111	0.000687376
0.0181239	2.41015	0.00661393	-0.00117004	0.382017	0.000701308	-0.00407225	-0.981458	0.000695059
0.0180854	2.37756	0.00660662	-0.00113313	0.382646	0.000716718	-0.00407507	-0.981239	0.000733386
0.018052	2.28079	0.00657484	-0.00110385	0.384871	0.000783354	-0.00407752	-0.980583	0.000763786
0.0180469	2.2486	0.00654674	-0.00104797	0.385491	0.000841865	-0.0040779	-0.980366	0.000821815
0.0180213	2.1539	0.00654304	-0.0010381	0.387653	0.00084955	-0.00407976	-0.979725	0.000832062
0.0180081	2.11924	0.00652454	-0.000988921	0.388339	0.000887807	-0.00408072	-0.979494	0.000883142
0.0179693	2.02347	0.00651119	-0.0009728	0.39051	0.00091531	-0.00408355	-0.978848	0.000899887
0.017936	1.98927	0.00648571	-0.000920552	0.391187	0.000967576	-0.00408597	-0.97862	0.00095416
0.0179303	1.89031	0.00647932	-0.000907938	0.393421	0.000980633	-0.00408638	-0.977954	0.000967264
0.017907	1.85881	0.00645642	-0.000857576	0.394038	0.00102725	-0.00408807	-0.977746	0.00101959
0.0178912	1.75465	0.00644741	-0.000843517	0.396384	0.00104552	-0.00408922	-0.977047	0.0010342
0.0178674	1.72796	0.00642376	-0.000792794	0.396893	0.0010933	-0.00409094	-0.976872	0.00108691
0.017852	1.63687	0.00641547	-0.000779539	0.398939	0.00110998	-0.00409206	-0.976263	0.00110069
0.0178229	1.59749	0.0063917	-0.000727036	0.399753	0.00115762	-0.00409416	-0.976004	0.00115527
0.0178126	1.46922	0.0063835	-0.000716002	0.402621	0.001174	-0.0040949	-0.975148	0.00116674
0.0177865	1.33769	0.00635883	-0.000664698	0.405489	0.00122309	-0.00409677	-0.974277	0.00122009
0.0177731	1.22512	0.0063515	-0.000652907	0.407932	0.0012376	-0.00409774	-0.973533	0.00123236
0.0177458	1.20322	0.00632484	-0.000601295	0.408359	0.00129022	-0.0040997	-0.973396	0.00128605
0.0177335	1.12378	0.00631948	-0.000590254	0.410129	0.00130077	-0.00410058	-0.972869	0.00129754
0.0177046	1.0726	0.00629265	-0.000544383	0.411233	0.00135333	-0.00410265	-0.972534	0.00134528
0.0176937	0.970693	0.00628743	-0.000528044	0.413488	0.00136351	-0.00410343	-0.971858	0.00136229
0.0176617	0.940825	0.00626134	-0.000466276	0.414111	0.00141424	-0.00410572	-0.971666	0.00142662
0.0176538	0.847686	0.00625535	-0.000413293	0.416182	0.00142582	-0.00410628	-0.97105	0.00148182
0.0176138	0.80983	0.00622326	-0.000404948	0.41699	0.00148771	-0.00410913	-0.970801	0.00149052
0.0175789	0.717269	0.00619585	-0.000372035	0.419045	0.00154019	-0.00411161	-0.970187	0.00152483
0.0175737	0.678868	0.00619113	-0.00034406	0.419873	0.00154918	-0.00411198	-0.969935	0.001554
0.0175475	0.587195	0.00616873	-0.000293623	0.421911	0.00159179	-0.00411384	-0.969326	0.00160661
0.0175334	0.548159	0.00615899	-0.000283609	0.422756	0.00161023	-0.00411484	-0.969066	0.00161706
0.0174977	0.454876	0.00613284	-0.000248719	0.424831	0.00165956	-0.00411737	-0.968443	0.00165347
0.017493	0.417738	0.00612683	-0.000223594	0.425641	0.00167086	-0.00411769	-0.968195	0.00167969
0.0174698	0.320537	0.00610497	-0.000172862	0.427808	0.00171182	-0.00411933	-0.967543	0.00173267
0.0174525	0.28769	0.00609465	-0.000164013	0.428525	0.00173107	-0.00412055	-0.967318	0.00174191
0.0174246	0.182435	0.0060714	-0.000133135	0.430877	0.00177429	-0.00412251	-0.966608	0.00177416
0.0174119	0.158083	0.00606245	-0.000104862	0.43141	0.00179086	-0.00412341	-0.966437	0.0018037
0.0173813	0.0294349	0.0060392	-5.69461e-05	0.434291	0.00183377	-0.00412555	-0.965562	0.00185378
0.0173711	-0.0782387	0.00603023	-4.61394e-05	0.436702	0.00185025	-0.00412627	-0.964815	0.00186508
0.0173413	-0.0994177	0.00600598	-9.00572e-06	0.437174	0.00189466	-0.00412836	-0.964655	0.0019039
0.0173302	-0.193474	0.005998	1.21573e-05	0.439289	0.00190921	-0.00412913	-0.964006	0.00192603
0.0172994	-0.227272	0.00597161	5.99522e-05	0.440051	0.00195718	-0.00413129	-0.963758	0.00197603
0.0172892	-0.354793	0.00596576	7.00305e-05	0.442929	0.00196777	-0.004132	-0.962867	0.00198657
0.0172562	-0.481447	0.0059365	0.00010476	0.445799	0.00202053	-0.0041343	-0.961948	0.00202291
0.0172481	-0.562521	0.0059335	0.000127482	0.447654	0.00202591	-0.00413486	-0.961346	0.00204669
0.0172154	-0.606593	0.00591851	0.000184515	0.448665	0.00205279	-0.00413714	-0.961011	0.0021064
0.0172068	-0.6815	0.00590123	0.00024113	0.450372	0.00208365	-0.00413773	-0.960458	0.00216569
0.0171655	-0.731445	0.0058774	0.000287569	0.451523	0.00212602	-0.0041406	-0.960075	0.00221434
0.0171281	-0.805175	0.00586895	0.000297329	0.453217	0.00214098	-0.00414319	-0.959525	0.00222456
0.017124	-0.85533	0.00583666	0.000334348	0.454378	0.00219791	-0.00414347	-0.959131	0.00226336
0.0171034	-0.930179	0.00580437	0.000353115	0.456103	0.00225443	-0.00414489	-0.958557	0.00228303
0.0170823	-0.978201	0.00577762	0.000396697	0.457225	0.00230092	-0.00414634	-0.958172	0.00232871
0.017054	-1.06466	0.00577206	0.000408488	0.459228	0.00231055	-0.0041483	-0.957503	0.00234108
0.0170406	-1.09983	0.00575182	0.000448008	0.460064	0.00234551	-0.00414922	-0.957197	0.00238252
0.0170076	-1.18324	0.00573975	0.000463453	0.462002	0.00236627	-0.00415149	-0.956542	0.00239872
0.0169988	-1.22063	0.00571468	0.0005037	0.462898	0.00240923	-0.00415209	-0.956213	0.00244093
0.0169672	-1.30703	0.00570744	0.000518011	0.464917	0.00242159	-0.00415425	-0.95552	0.00245595
0.0169568	-1.34014	0.00568658	0.000558397	0.465722	0.00245709	-0.00415497	-0.955212	0.00249832
0.0169251	-1.43325	0.00567512	0.000572166	0.467908	0.00247651	-0.00415714	-0.954452	0.00251277
0.0169147	-1.45835	0.00565304	0.000613947	0.468537	0.0025138	-0.00415785	-0.954195	0.00255661
0.0168826	-1.5782	0.0056428	0.000625919	0.471362	0.00253103	-0.00416004	-0.953202	0.00256917
0.0168725	-1.67665	0.00562011	0.000671182	0.473748	0.00256907	-0.00416073	-0.952306	0.00261668
0.0168392	-1.69101	0.00561048	0.000679275	0.474142	0.00258517	-0.004163	-0.952113	0.00262517
0.0168302	-1.76437	0.00558625	0.000716256	0.475893	0.00262549	-0.00416361	-0.95148	0.00266399
0.0167941	-1.80643	0.00557816	0.000732237	0.476937	0.0026389	-0.00416606	-0.951065	0.00268076
0.0167877	-1.89948	0.00555019	0.000784808	0.479189	0.00268509	-0.0041665	-0.950225	0.00273594
0.0167559	-1.91876	0.00554584	0.000830539	0.479712	0.00269225	-0.00416865	-0.949978	0.00278393
0.0167452	-2.00557	0.00552409	0.000836991	0.481817	0.00272794	-0.00416938	-0.949189	0.0027907
0.0167025	-2.03064	0.00551353	0.00086236	0.482486	0.00274521	-0.00417227	-0.94889	0.00281732
0.0166685	-2.11646	0.00548462	0.000888788	0.48459	0.00279226	-0.00417457	-0.948086	0.00284505
0.0166597	-2.14079	0.00548122	0.00092566	0.48525	0.00279778	-0.00417516	-0.947782	0.00288374
0.0166168	-2.22352	0.00546419	0.000940202	0.487297	0.00282532	-0.00417806	-0.946987	0.002899
0.0165738	-2.2495	0.00544891	0.000980685	0.488008	0.00284996	-0.00418095	-0.946663	0.00294147
0.0165307	-2.33184	0.00542055	0.000991233	0.490069	0.00289547	-0.00418385	-0.945851	0.00295254
0.0164924	-2.3565	0.00541661	0.00102966	0.490758	0.00290176	-0.00418642	-0.945528	0.00299285
0.0164874	-2.4405	0.00539692	0.00104188	0.492883	0.00293315	-0.00418675	-0.94468	0.00300566
0.0164637	-2.46176	0.00538431	0.00107729	0.493504	0.00295318	-0.00418834	-0.94438	0.0030428
0.0164441	-2.55045	0.00535527	0.00109216	0.49577	0.00299911	-0.00418965	-0.943466	0.00305839
0.0164181	-2.56517	0.00535203	0.00113147	0.496244	0.00300421	-0.00419139	-0.943217	0.00309962
0.0164006	-2.63612	0.00533585	0.00114205	0.498077	0.00302965	-0.00419256	-0.942471	0.00311071
0.0163787	-2.66814	0.00531975	0.00117625	0.498987	0.00305486	-0.00419402	-0.942058	0.00314658
0.0163571	-2.75964	0.00529091	0.00119156	0.501401	0.00309982	-0.00419547	-0.941057	0.00316263
0.0163344	-2.76702	0.00528749	0.0012333	0.50172	0.00310513	-0.00419697	-0.940867	0.0032064
0.0163134	-2.81714	0.0052704	0.0012407	0.503049	0.00313161	-0.00419838	-0.940315	0.00321416
0.0162891	-2.86811	0.00525524	0.00126771	0.504465	0.00315503	-0.00419999	-0.939702	0.00324248
0.0162696	-2.95054	0.00522964	0.00128946	0.506739	0.00319438	-0.00420129	-0.938728	0.00326529
0.0162418	-2.96237	0.005223	0.00133112	0.507194	0.00320455	-0.00420314	-0.938487	0.00330897
0.0162257	-3.02406	0.00519078	0.00133784	0.508887	0.00325369	-0.0042042	-0.937772	0.00331602
0.0161979	-3.05864	0.00516375	0.00136326	0.509936	0.00329463	-0.00420604	-0.937297	0.00334268
0.0161817	-3.15604	0.00515857	0.00138585	0.512685	0.00330246	-0.00420712	-0.936119	0.00336636
0.0161522	-3.23282	0.00513265	0.00143348	0.515026	0.00334145	-0.00420907	-0.935074	0.00341632
0.0161376	-3.24056	0.00512638	0.00148074	0.515416	0.00335086	-0.00421004	-0.93486	0.00346589
0.0161047	-3.29078	0.00509765	0.00152047	0.516872	0.00339377	-0.00421221	-0.934235	0.00350756
0.0160933	-3.332	0.0050942	0.00152763	0.518166	0.00339889	-0.00421296	-0.933658	0.00351507
0.016049	-3.41444	0.005077	0.00155853	0.520664	0.00342443	-0.00421589	-0.932569	0.00354748
0.0160046	-3.41585	0.00506205	0.00157414	0.520914	0.00344655	-0.00421881	-0.932418	0.00356386
0.0159671	-3.44922	0.00503664	0.00161072	0.521919	0.00348397	-0.00422128	-0.931984	0.00360224
0.01596	-3.50516	0.00502992	0.00162028	0.523672	0.00349384	-0.00422174	-0.931216	0.00361228
0.0159319	-3.56821	0.00500631	0.00165314	0.525735	0.00352837	-0.00422359	-0.930301	0.00364675
0.0159154	-3.58473	0.00499781	0.00166606	0.526432	0.00354077	-0.00422467	-0.92997	0.00366031
0.015887	-3.6586	0.00497386	0.00169957	0.528782	0.00357555	-0.00422653	-0.928945	0.00369548
0.0158706	-3.66446	0.00496572	0.00171146	0.529199	0.00358733	-0.0042276	-0.928734	0.00370797
0.0158429	-3.70896	0.00494159	0.00174614	0.530643	0.00362212	-0.00422942	-0.928103	0.00374437
0.0158258	-3.74587	0.00493365	0.0017565	0.531969	0.00363353	-0.00423054	-0.92751	0.00375525
0.015792	-3.81139	0.00490868	0.00179409	0.534234	0.00366929	-0.00423274	-0.926512	0.00379472
0.0157808	-3.81957	0.00490161	0.00180117	0.534751	0.00367937	-0.00423347	-0.926262	0.00380216
0.0157507	-3.8687	0.00487467	0.00183155	0.536437	0.00371766	-0.00423543	-0.925524	0.00383408
0.0157358	-3.89563	0.0048696	0.00184546	0.537534	0.00372484	-0.00423641	-0.925029	0.0038487
0.0157044	-3.97328	0.00485013	0.00188939	0.54032	0.00375234	-0.00423845	-0.923804	0.00389487
0.0156906	-4.04307	0.00483761	0.00192762	0.543119	0.00376996	-0.00423934	-0.922556	0.00393507
0.0156575	-4.10143	0.00481116	0.00193295	0.545593	0.00380702	-0.00424149	-0.921456	0.00394068
0.0156453	-4.102	0.00480565	0.00194987	0.545941	0.00381472	-0.00424228	-0.921284	0.00395847
0.0156088	-4.1328	0.00477811	0.00197614	0.547126	0.00385304	-0.00424465	-0.920765	0.00398613
0.0156	-4.17164	0.00477372	0.00200527	0.548747	0.00385912	-0.00424522	-0.920047	0.0040168
0.0155545	-4.21987	0.00475181	0.00201896	0.550827	0.00388942	-0.00424816	-0.919129	0.00403122
0.0155156	-4.23132	0.00474183	0.002055	0.551576	0.00390317	-0.00425067	-0.918789	0.00406919
0.0155089	-4.27999	0.00470996	0.00206141	0.55361	0.00394687	-0.0042511	-0.917892	0.00407595
0.0154755	-4.29196	0.00468254	0.0020862	0.554404	0.00398422	-0.00425326	-0.917535	0.00410208
0.0154632	-4.33971	0.00467813	0.0021035	0.556478	0.00399021	-0.00425405	-0.916621	0.00412033
0.0154175	-4.34997	0.00465607	0.00213939	0.557238	0.00402006	-0.00425699	-0.916277	0.0041582
0.015378	-4.39814	0.00464633	0.00214522	0.559401	0.0040332	-0.00425952	-0.915322	0.00416435
0.0153716	-4.40544	0.00462256	0.00216937	0.56008	0.00406514	-0.00425994	-0.915014	0.00418985
0.0153444	-4.45623	0.00461457	0.00218658	0.562426	0.00407584	-0.00426168	-0.913976	0.00420802
0.0153256	-4.45815	0.00459106	0.00221931	0.562927	0.00410721	-0.00426288	-0.913744	0.00424261
0.0152978	-4.49011	0.00458284	0.00222757	0.564464	0.00411814	-0.00426466	-0.913063	0.00425134
0.0152796	-4.51225	0.00455852	0.00226272	0.56577	0.00415036	-0.00426583	-0.912478	0.0042885
0.0152452	-4.5552	0.00455115	0.00226821	0.568051	0.00416008	-0.00426802	-0.911459	0.00429431
0.0152334	-4.55806	0.00452494	0.00229357	0.568629	0.00419456	-0.00426877	-0.91119	0.00432113
0.0152031	-4.61307	0.00451951	0.00230849	0.571468	0.00420169	-0.0042707	-0.909922	0.00433693
0.0151872	-4.65691	0.00449234	0.00234208	0.574325	0.00423717	-0.00427172	-0.908621	0.00437248
0.0151555	-4.69831	0.0044879	0.00234842	0.577186	0.00424294	-0.00427373	-0.907314	0.00437919
0.0151408	-4.73177	0.00446571	0.00237869	0.579724	0.00427173	-0.00427466	-0.906135	0.00441125
0.0151074	-4.72722	0.00445633	0.002388	0.580054	0.00428386	-0.00427678	-0.905959	0.0044211
0.0150944	-4.7444	0.0044248	0.00242722	0.581138	0.00432444	-0.00427761	-0.905466	0.00446267
0.0150575	-4.766	0.00439699	0.00246158	0.582696	0.00435999	-0.00427995	-0.904746	0.00449909
0.0150478	-4.76323	0.00439332	0.0024661	0.582912	0.00436467	-0.00428056	-0.904629	0.00450388
0.0150012	-4.77502	0.00437497	0.00248864	0.583686	0.00438799	-0.00428351	-0.904269	0.00452778
0.0149609	-4.79757	0.00436188	0.00250464	0.585296	0.00440457	-0.00428605	-0.903516	0.00454475
0.0149545	-4.79823	0.00433682	0.002536	0.58576	0.00443618	-0.00428646	-0.903283	0.00457803
0.0149223	-4.81838	0.00433049	0.00254283	0.587194	0.00444413	-0.00428848	-0.902616	0.00458527
0.0149076	-4.83365	0.00430813	0.00257048	0.588607	0.00447214	-0.00428941	-0.901939	0.00461462
0.0148607	-4.85269	0.00429915	0.00258068	0.590318	0.00448335	-0.00429236	-0.901116	0.00462544
0.0148206	-4.86162	0.00427606	0.00260875	0.591453	0.00451207	-0.00429488	-0.900559	0.00465525
0.0148137	-4.88407	0.00426785	0.00261819	0.593444	0.00452225	-0.00429531	-0.899602	0.00466527
0.0147856	-4.88711	0.00424468	0.00264685	0.594296	0.00455085	-0.00429707	-0.899164	0.00469572
0.0147666	-4.90876	0.0042366	0.00265536	0.596263	0.0045608	-0.00429826	-0.898211	0.00470475
0.014738	-4.91138	0.00421259	0.00268569	0.597134	0.00459025	-0.00430005	-0.897759	0.00473698
0.0147194	-4.9325	0.0042054	0.00269219	0.599206	0.00459903	-0.00430121	-0.896745	0.00474389
0.0146844	-4.93266	0.00417945	0.00272161	0.599968	0.00463063	-0.0043034	-0.896335	0.00477516
0.0146721	-4.9549	0.00417426	0.00272869	0.602265	0.00463693	-0.00430417	-0.895201	0.00478269
0.0146409	-4.95098	0.0041483	0.00276142	0.602798	0.00466831	-0.00430612	-0.894894	0.00481747
0.0146248	-4.97743	0.00414316	0.00276487	0.605626	0.0046745	-0.00430712	-0.893487	0.00482114
0.0145921	-4.98904	0.0041175	0.00278205	0.608139	0.00470531	-0.00430915	-0.892176	0.00483941
0.0145773	-4.98121	0.00411212	0.00280071	0.608445	0.00471174	-0.00431008	-0.891966	0.00485925
0.0145429	-4.98887	0.00408525	0.00282785	0.609474	0.00474377	-0.00431222	-0.891445	0.0048881
0.0145298	-4.99942	0.00408113	0.00283623	0.611266	0.00474866	-0.00431303	-0.890516	0.00489701
0.0144915	-5.00564	0.00406055	0.00286758	0.613043	0.00477304	-0.00431541	-0.889574	0.00493034
0.0144821	-5.00575	0.0040502	0.00287143	0.614081	0.00478525	-0.00431599	-0.889004	0.00493443
0.0144344	-5.01583	0.00402556	0.00288992	0.61619	0.00481422	-0.00431895	-0.887895	0.00495408
0.0143928	-5.01141	0.00401933	0.00290631	0.616891	0.00482153	-0.00432153	-0.887484	0.0049715
0.0143866	-5.02134	0.00399536	0.00293744	0.619042	0.00484951	-0.00432191	-0.886353	0.00500459
0.0143554	-5.01591	0.00398851	0.00294088	0.6197	0.00485748	-0.00432384	-0.885957	0.00500823
0.0143387	-5.02392	0.00396462	0.00295649	0.621796	0.00488518	-0.00432487	-0.884843	0.00502483
0.0142959	-5.0184	0.00395775	0.00297513	0.622508	0.00489311	-0.00432752	-0.884419	0.00504462
0.0142907	-5.02452	0.00393353	0.00300546	0.624629	0.00492099	-0.00432784	-0.883281	0.00507684
0.0142649	-5.01816	0.00392706	0.00300906	0.625312	0.00492842	-0.00432943	-0.882865	0.00508067
0.0142426	-5.02284	0.00390181	0.00302446	0.627509	0.00495728	-0.0043308	-0.881676	0.00509702
0.0142098	-5.01534	0.00389642	0.00304269	0.628115	0.00496342	-0.00433283	-0.881298	0.00511638
0.0141945	-5.01888	0.00386951	0.00307129	0.630485	0.00499396	-0.00433377	-0.880007	0.00514674
0.0141581	-5.00974	0.00386584	0.00307601	0.630916	0.0049981	-0.00433601	-0.879716	0.00515174
0.0141463	-5.01177	0.00384753	0.00309444	0.633106	0.00501876	-0.00433673	-0.878518	0.00517131
0.0141112	-5.0033	0.00383533	0.00310901	0.63372	0.00503247	-0.00433888	-0.878132	0.00518678
0.0140979	-5.00305	0.00381077	0.00313605	0.636527	0.00505997	-0.0043397	-0.87658	0.00521547
0.0140618	-4.99116	0.00380489	0.00314171	0.639331	0.00506653	-0.00434192	-0.874971	0.00522147
0.0140495	-4.97754	0.00377451	0.00316239	0.641647	0.00510027	-0.00434267	-0.873622	0.00524341
0.0140109	-4.96719	0.00374697	0.0031741	0.642133	0.00513066	-0.00434504	-0.873303	0.00525584
0.014001	-4.96176	0.00374419	0.00320618	0.644315	0.00513371	-0.00434564	-0.872079	0.00528988
0.0139625	-4.95137	0.00373031	0.00323795	0.644944	0.00514894	-0.004348	-0.871684	0.00532359
0.0139525	-4.94398	0.00371394	0.00326436	0.646967	0.00516684	-0.00434861	-0.870537	0.0053516
0.0139038	-4.93336	0.00369264	0.00326942	0.647757	0.00519003	-0.00435158	-0.870056	0.00535697
0.0138601	-4.92383	0.00368376	0.00328722	0.649743	0.00519966	-0.00435425	-0.868929	0.00537586
0.0138551	-4.91264	0.00365966	0.00330058	0.650577	0.00522571	-0.00435456	-0.868423	0.00539003
0.01383	-4.90161	0.00365365	0.00332554	0.6525	0.00523218	-0.00435609	-0.867324	0.00541652
0.0138063	-4.88978	0.00363157	0.00333143	0.653402	0.00525588	-0.00435753	-0.866786	0.00542277
0.0137724	-4.8769	0.00362361	0.00335147	0.655346	0.00526439	-0.0043596	-0.865675	0.00544405
0.0137574	-4.86442	0.0036011	0.00336198	0.656234	0.00528838	-0.00436051	-0.865143	0.00545519
0.0137186	-4.84985	0.00359365	0.00338527	0.65822	0.0052963	-0.00436287	-0.864007	0.00547992
0.0137084	-4.83679	0.00357039	0.00339222	0.659075	0.00532091	-0.00436349	-0.863499	0.0054873
0.0136715	-4.82021	0.00356375	0.00341513	0.661163	0.00532791	-0.00436573	-0.862306	0.00551162
0.0136594	-4.8068	0.00353879	0.00342217	0.661922	0.00535414	-0.00436646	-0.861851	0.00551908
0.0136225	-4.78757	0.00353393	0.00344588	0.664212	0.00535922	-0.0043687	-0.860545	0.00554426
0.0136102	-4.7743	0.00350968	0.00345181	0.66478	0.00538452	-0.00436944	-0.860202	0.00555056
0.0135728	-4.74956	0.00350418	0.00347761	0.667629	0.00539023	-0.0043717	-0.858579	0.00557796
0.013561	-4.71741	0.00347451	0.00348115	0.67008	0.00542095	-0.00437242	-0.857168	0.00558172
0.0135223	-4.70413	0.00344956	0.00349878	0.670521	0.00544661	-0.00437476	-0.856904	0.00560045
0.0135117	-4.69096	0.00344492	0.00351019	0.671782	0.00545137	-0.0043754	-0.856187	0.00561257
0.0134698	-4.67082	0.00342174	0.00353366	0.673393	0.00547505	-0.00437793	-0.855266	0.00563751
0.0134624	-4.64564	0.0034154	0.00353893	0.675315	0.0054815	-0.00437837	-0.854171	0.00564312
0.013425	-4.62845	0.00339236	0.00356737	0.676291	0.00550488	-0.00438062	-0.853612	0.00567336
0.0134129	-4.60042	0.00338597	0.00359136	0.678576	0.00551133	-0.00438135	-0.852314	0.00569889
0.0133634	-4.58524	0.00336476	0.00359551	0.679193	0.0055327	-0.00438433	-0.85196	0.0057033
0.0133241	-4.55767	0.00335661	0.00361307	0.681424	0.00554088	-0.00438669	-0.850697	0.005722
0.0133138	-4.54169	0.0033351	0.00362334	0.6821	0.00556239	-0.00438731	-0.85031	0.00573295
0.0132642	-4.5129	0.00332733	0.00364561	0.684292	0.00557013	-0.00439029	-0.849069	0.00575667
0.0132144	-4.49619	0.0033062	0.00365088	0.685014	0.00559112	-0.00439327	-0.848659	0.00576229
0.0131646	-4.46555	0.00329814	0.00367048	0.687228	0.0055991	-0.00439624	-0.847408	0.0057832
0.0131213	-4.44859	0.00327658	0.00367812	0.687935	0.00562035	-0.00439883	-0.847006	0.00579135
0.0131147	-4.41567	0.00326903	0.00369809	0.690217	0.00562778	-0.00439922	-0.845716	0.00581266
0.013087	-4.399	0.00324649	0.00370506	0.690863	0.00564983	-0.00440088	-0.845351	0.00582011
0.0130648	-4.36259	0.00324	0.00372524	0.693303	0.00565617	-0.0044022	-0.843971	0.00584167
0.013034	-4.34729	0.00321521	0.0037317	0.693795	0.00568026	-0.00440403	-0.843692	0.00584858
0.0130148	-4.32588	0.00321106	0.00375272	0.695159	0.00568428	-0.00440517	-0.842921	0.00587106
0.0129895	-4.29811	0.00319034	0.00375805	0.696722	0.00570428	-0.00440668	-0.842038	0.00587677
0.0129647	-4.25768	0.0031822	0.00377976	0.699032	0.00571211	-0.00440815	-0.840731	0.00590001
0.0129385	-4.24022	0.00315343	0.0037841	0.69967	0.00573965	-0.0044097	-0.840368	0.00590466
0.0129145	-4.19161	0.0031284	0.00380283	0.702592	0.00576345	-0.00441112	-0.838714	0.00592473
0.0128793	-4.13348	0.00312475	0.00380986	0.705537	0.00576692	-0.00441321	-0.83704	0.00593227
0.0128642	-4.07374	0.00310648	0.00383533	0.708486	0.00578418	-0.0044141	-0.835363	0.0059596
0.0128343	-4.01998	0.00309615	0.00385727	0.711011	0.0057939	-0.00441587	-0.833918	0.00598314
0.0128139	-4.00441	0.00307272	0.00386051	0.71145	0.00581587	-0.00441707	-0.833661	0.00598663
0.0127824	-3.98051	0.00306765	0.00387593	0.7127	0.00582061	-0.00441893	-0.83295	0.0060032
0.0127636	-3.94564	0.00304725	0.00388541	0.714392	0.00583961	-0.00442004	-0.831984	0.00601339
0.0127301	-3.90923	0.00303923	0.00390551	0.716064	0.00584705	-0.00442202	-0.831017	0.00603499
0.0127131	-3.88007	0.00301799	0.00391003	0.717338	0.00586669	-0.00442302	-0.830281	0.00603985
0.0126756	-3.84174	0.00301091	0.00392777	0.719134	0.00587321	-0.00442522	-0.829249	0.00605894
0.0126626	-3.81398	0.00299008	0.00393437	0.720285	0.00589233	-0.00442599	-0.828578	0.00606604
0.012612	-3.76742	0.00298268	0.00395246	0.72246	0.00589909	-0.00442896	-0.827317	0.00608551
0.0125614	-3.74572	0.00296137	0.00395843	0.723227	0.00591852	-0.00443193	-0.826862	0.00609193
0.0125162	-3.70351	0.00295455	0.00397625	0.725193	0.00592471	-0.00443457	-0.825723	0.00611113
0.0125106	-3.67784	0.00293209	0.00398221	0.726164	0.00594503	-0.0044349	-0.825144	0.00611755
0.0124827	-3.63259	0.0029265	0.00400039	0.728197	0.00595006	-0.00443653	-0.823955	0.00613714
0.0124599	-3.60782	0.00290456	0.00400572	0.729098	0.00596976	-0.00443787	-0.823415	0.00614288
0.012428	-3.55932	0.00289856	0.00402489	0.731244	0.00597514	-0.00443973	-0.822154	0.00616355
0.012409	-3.5364	0.00287071	0.00402896	0.732026	0.00599995	-0.00444084	-0.821675	0.00616794
0.0123782	-3.48204	0.00284678	0.00404751	0.734402	0.00602112	-0.00444264	-0.820272	0.00618794
0.0123581	-3.46342	0.00284296	0.00405193	0.734948	0.00602449	-0.00444381	-0.819925	0.00619271
0.0123191	-3.3962	0.00282386	0.0040725	0.737866	0.00604128	-0.00444608	-0.818194	0.00621491
0.0123071	-3.32956	0.0028153	0.00407463	0.740422	0.00604878	-0.00444678	-0.816638	0.0062172
0.0122741	-3.31468	0.00279234	0.0040852	0.740771	0.0060688	-0.0044487	-0.816398	0.00622861
0.0122561	-3.2886	0.00278775	0.00409706	0.741848	0.0060728	-0.00444974	-0.815749	0.00624142
0.0122214	-3.24263	0.00276773	0.00411388	0.743675	0.00609014	-0.00445176	-0.814637	0.00625958
0.012205	-3.19377	0.00276029	0.00411923	0.745522	0.00609655	-0.00445271	-0.813502	0.00626536
0.0121688	-3.16374	0.00273935	0.00413891	0.746569	0.00611456	-0.00445481	-0.812842	0.00628661
0.0121538	-3.10755	0.00273294	0.00414114	0.748762	0.00612005	-0.00445568	-0.811496	0.00628902
0.0121145	-3.08496	0.00271297	0.00415225	0.749453	0.0061371	-0.00445795	-0.811041	0.00630101
0.0121026	-3.02838	0.00270568	0.00416279	0.751661	0.0061433	-0.00445864	-0.809685	0.0063124
0.0120513	-3.00603	0.0026854	0.00418218	0.752332	0.00616048	-0.00446161	-0.809236	0.00633333
0.0120082	-2.94979	0.00267853	0.00418419	0.75449	0.00616628	-0.0044641	-0.807901	0.0063355
0.012	-2.9263	0.0026576	0.00419356	0.755205	0.00618389	-0.00446458	-0.807425	0.00634562
0.0119585	-2.86841	0.00265149	0.00420533	0.757388	0.00618901	-0.00446697	-0.806065	0.00635833
0.0119485	-2.84551	0.00262901	0.00422398	0.75807	0.00620777	-0.00446755	-0.805604	0.00637846
0.011909	-2.78488	0.00262455	0.00422623	0.760327	0.00621149	-0.00446983	-0.804191	0.00638088
0.0118971	-2.76377	0.00260226	0.00423543	0.760929	0.00622996	-0.00447051	-0.803779	0.0063908
0.011859	-2.69768	0.00259771	0.00424688	0.763366	0.00623371	-0.0044727	-0.802247	0.00640315
0.0118455	-2.68103	0.00257501	0.00426457	0.76378	0.00625238	-0.00447348	-0.801945	0.00642223
0.0118082	-2.64623	0.00257098	0.00426728	0.765042	0.00625569	-0.00447563	-0.801149	0.00642515
0.011794	-2.60028	0.00255085	0.00427679	0.766639	0.00627213	-0.00447645	-0.800126	0.0064354
0.0117569	-2.53608	0.00254436	0.00428744	0.768865	0.00627741	-0.00447858	-0.798698	0.00644687
0.0117423	-2.51451	0.00251784	0.00430357	0.769476	0.00629889	-0.00447941	-0.798277	0.00646425
0.0117046	-2.43419	0.00249144	0.00430736	0.772333	0.00632012	-0.00448158	-0.796462	0.00646832
0.0116906	-2.34892	0.00247031	0.00431965	0.775168	0.00633699	-0.00448238	-0.79462	0.00648156
0.0116514	-2.26308	0.00246514	0.00432703	0.778003	0.00634111	-0.00448462	-0.79278	0.0064895
0.0116388	-2.1874	0.00244889	0.00434647	0.780461	0.006354	-0.00448535	-0.791176	0.00651041
0.0115964	-2.17265	0.00243895	0.00436566	0.780816	0.00636185	-0.00448777	-0.79092	0.00653105
0.011587	-2.13978	0.00242307	0.00438153	0.781939	0.00637436	-0.00448831	-0.790204	0.0065481
0.01154	-2.08812	0.00241288	0.00438462	0.783662	0.00638235	-0.004491	-0.789099	0.00655143
0.0115352	-2.03989	0.00239403	0.00439588	0.785218	0.00639708	-0.00449128	-0.788084	0.00656353
0.0115107	-2.00028	0.00238692	0.00440334	0.786487	0.00640262	-0.00449267	-0.787261	0.00657154
0.0114832	-1.94874	0.00236946	0.00441813	0.78818	0.00641616	-0.00449424	-0.786175	0.00658744
0.0114446	-1.91258	0.00236107	0.00442182	0.789319	0.00642264	-0.00449645	-0.785435	0.0065914
0.0114312	-1.84935	0.00234298	0.00443498	0.791402	0.00643656	-0.00449721	-0.784098	0.00660554
0.0113792	-1.82422	0.00233533	0.00444006	0.792147	0.00644242	-0.00450017	-0.783613	0.00661099
0.0113271	-1.76749	0.00231609	0.00445344	0.794022	0.00645712	-0.00450314	-0.782416	0.00662536
0.0112812	-1.73637	0.00230971	0.00445806	0.794979	0.00646197	-0.00450575	-0.781798	0.00663033
0.011275	-1.67697	0.00228759	0.00447151	0.796924	0.00647873	-0.0045061	-0.780557	0.00664478
0.0112437	-1.64792	0.00228421	0.00447583	0.79781	0.00648129	-0.00450787	-0.779991	0.00664942
0.0112228	-1.58491	0.00226731	0.00448981	0.79987	0.00649401	-0.00450906	-0.778681	0.00666444
0.0111902	-1.55923	0.00225882	0.00449337	0.800639	0.00650037	-0.00451091	-0.77819	0.00666826
0.0111705	-1.48896	0.0022362	0.00450882	0.802937	0.00651725	-0.00451202	-0.776734	0.00668486
0.0111318	-1.47029	0.00223355	0.00451066	0.803471	0.00651922	-0.00451422	-0.7764	0.00668685
0.0111182	-1.42398	0.00222031	0.00451985	0.80498	0.00652904	-0.00451499	-0.775447	0.00669672
0.011083	-1.38223	0.00220839	0.00452773	0.806304	0.00653784	-0.00451698	-0.774613	0.00670518
0.0110658	-1.31193	0.00218641	0.00454075	0.808572	0.006554	-0.00451795	-0.773189	0.00671918
0.0110292	-1.29267	0.00218336	0.00454456	0.809135	0.00655623	-0.00452002	-0.772845	0.00672328
0.0110134	-1.20557	0.00216814	0.00456116	0.811971	0.00656734	-0.0045209	-0.771066	0.00674113
0.0109747	-1.11655	0.00215844	0.00457533	0.814802	0.00657439	-0.00452309	-0.769312	0.00675637
0.010961	-1.04215	0.00213604	0.00457753	0.817157	0.00659061	-0.00452386	-0.767862	0.00675873
0.0109178	-1.02613	0.00213365	0.00458847	0.817627	0.00659233	-0.00452629	-0.767587	0.0067705
0.0109085	-0.983785	0.00212186	0.00459367	0.819	0.00660081	-0.00452682	-0.766742	0.0067761
0.0108617	-0.938004	0.00210897	0.00460659	0.820464	0.00661004	-0.00452945	-0.765848	0.00679001
0.0108559	-0.869887	0.00209068	0.00460958	0.822652	0.00662309	-0.00452977	-0.764507	0.00679323
0.010827	-0.849068	0.00208442	0.00462088	0.823293	0.00662753	-0.0045314	-0.764134	0.00680541
0.0108033	-0.790788	0.00206415	0.00462526	0.82518	0.00664187	-0.00453273	-0.762982	0.00681013
0.0107614	-0.760886	0.00205999	0.00463675	0.826125	0.00664479	-0.00453508	-0.76242	0.00682252
0.0107507	-0.700263	0.00204003	0.00464071	0.828082	0.0066588	-0.00453568	-0.76123	0.0068268
0.0107067	-0.672795	0.00203569	0.00465126	0.828953	0.00666184	-0.00453814	-0.760721	0.00683819
0.010698	-0.610277	0.00201404	0.00465593	0.830976	0.00667691	-0.00453863	-0.759498	0.00684323
0.0106573	-0.585009	0.00201151	0.00466775	0.831776	0.00667867	-0.0045409	-0.759031	0.00685602
0.0106452	-0.518312	0.00199888	0.00467092	0.833939	0.0066874	-0.00454158	-0.757728	0.00685944
0.0106042	-0.497558	0.00198745	0.00468308	0.834597	0.00669527	-0.00454386	-0.757354	0.00687261
0.0105924	-0.420354	0.00196819	0.00468568	0.837104	0.00670848	-0.00454452	-0.755844	0.00687543
0.0105512	-0.410495	0.00196352	0.00469571	0.837409	0.00671166	-0.00454682	-0.755687	0.0068863
0.0105396	-0.379903	0.00193971	0.00470022	0.838404	0.00672784	-0.00454747	-0.75509	0.00689119
0.0104971	-0.32387	0.00191604	0.00471452	0.840226	0.0067438	-0.00454983	-0.754005	0.00690674
0.0104867	-0.26029	0.00189575	0.00472722	0.84229	0.00675738	-0.00455041	-0.752782	0.00692055
0.010441	-0.237713	0.00189249	0.00472861	0.843021	0.00675955	-0.00455295	-0.752364	0.00692206
0.0104338	-0.151713	0.00187785	0.0047343	0.845826	0.00676928	-0.00455335	-0.75069	0.00692826
0.0103975	-0.0664261	0.00186907	0.00474247	0.848608	0.00677509	-0.00455536	-0.74905	0.00693716
0.0103808	0.0019753	0.00185435	0.00475207	0.850848	0.00678479	-0.00455629	-0.747737	0.00694763
0.0103345	0.0175609	0.00184578	0.00475612	0.851363	0.00679042	-0.00455885	-0.747448	0.00695204
0.0103278	0.0636096	0.00182875	0.00476768	0.852872	0.00680155	-0.00455922	-0.746547	0.00696467
0.010294	0.101772	0.00182261	0.00476954	0.854128	0.00680554	-0.00456109	-0.745806	0.00696671
0.0102747	0.154596	0.00180663	0.00477696	0.855869	0.0068159	-0.00456216	-0.744777	0.00697482
0.0102216	0.184958	0.00179958	0.00478275	0.856873	0.00682045	-0.00456509	-0.744186	0.00698115
0.0101685	0.245685	0.00178309	0.00479416	0.858876	0.00683106	-0.00456802	-0.742993	0.00699363
0.0101153	0.267391	0.00177668	0.00479575	0.859603	0.00683516	-0.00457095	-0.74257	0.00699538
0.0100784	0.325752	0.00175915	0.00480315	0.861533	0.00684634	-0.00457297	-0.74142	0.00700348
0.010062	0.349261	0.00175392	0.00480854	0.862321	0.00684966	-0.00457387	-0.740954	0.00700939
0.0100299	0.409388	0.00173366	0.00481866	0.864316	0.00686247	-0.00457564	-0.739762	0.00702048
0.0100088	0.430261	0.00173128	0.00482112	0.865024	0.00686396	-0.0045768	-0.739345	0.00702318
0.00997624	0.494763	0.00171944	0.00483199	0.867169	0.0068714	-0.00457858	-0.738061	0.0070351
0.00995546	0.51037	0.00170878	0.0048335	0.867707	0.00687806	-0.00457972	-0.73774	0.00703676
0.00991587	0.558418	0.00169166	0.00484098	0.869312	0.00688871	-0.00458189	-0.736779	0.00704497
0.00990211	0.590213	0.00168642	0.00484567	0.870389	0.00689196	-0.00458264	-0.736135	0.00705012
0.00986686	0.656534	0.00166419	0.00485553	0.872616	0.00690566	-0.00458457	-0.734797	0.00706094
0.00984873	0.668131	0.00164209	0.00485764	0.87303	0.00691916	-0.00458556	-0.734546	0.00706326
0.00981195	0.708099	0.00162384	0.00486811	0.874376	0.00693023	-0.00458757	-0.733737	0.00707477
0.0097953	0.746602	0.00162013	0.00486941	0.875687	0.00693247	-0.00458848	-0.732946	0.0070762
0.00975655	0.81607	0.0016064	0.00487587	0.878045	0.00694073	-0.00459059	-0.731522	0.0070833
0.00974183	0.822122	0.00159831	0.00488098	0.878285	0.00694558	-0.0045914	-0.731372	0.00708892
0.009699	0.849912	0.00158473	0.00489236	0.87923	0.00695368	-0.00459373	-0.730802	0.00710143
0.00968833	0.899413	0.00157662	0.00490229	0.880923	0.0069585	-0.00459431	-0.729778	0.00711235
0.00963479	0.964079	0.00156079	0.00490354	0.88315	0.00696787	-0.00459722	-0.728425	0.00711372
0.00958855	0.972434	0.00155507	0.00490954	0.883478	0.00697123	-0.00459974	-0.72822	0.00712032
0.00958121	1.00635	0.00154034	0.00491453	0.884645	0.00697987	-0.00460013	-0.727513	0.00712581
0.00954454	1.04742	0.00153366	0.00492331	0.886075	0.00698377	-0.00460212	-0.726641	0.00713546
0.0095276	1.12158	0.00151847	0.00492533	0.888658	0.0069926	-0.00460304	-0.725069	0.00713769
0.00947395	1.18045	0.0015124	0.00493309	0.890756	0.00699612	-0.00460595	-0.723785	0.00714622
0.009428	1.18985	0.00149629	0.00493595	0.891137	0.0070054	-0.00460844	-0.723545	0.00714935
0.00942027	1.22695	0.00149127	0.00494375	0.892441	0.00700828	-0.00460886	-0.72275	0.00715793
0.00938826	1.26137	0.00147282	0.00494638	0.89368	0.00701881	-0.00461059	-0.721992	0.00716081
0.00936656	1.3193	0.00147028	0.0049544	0.895752	0.00702025	-0.00461176	-0.720727	0.00716961
0.0093339	1.32912	0.0014576	0.00495663	0.896162	0.00702744	-0.00461353	-0.720469	0.00717205
0.0093128	1.36757	0.00144943	0.00496533	0.897537	0.00703204	-0.00461467	-0.719631	0.00718159
0.00927296	1.39816	0.00143217	0.00496669	0.898671	0.00704173	-0.00461682	-0.718937	0.00718309
0.00925902	1.45619	0.00142872	0.0049727	0.900785	0.00704365	-0.00461757	-0.717647	0.00718967
0.00922353	1.4634	0.00141154	0.00497659	0.901121	0.00705321	-0.00461948	-0.717437	0.00719392
0.0092052	1.4966	0.00140816	0.0049846	0.902333	0.00705508	-0.00462047	-0.7167	0.00720268
0.00916816	1.53043	0.00139208	0.0049863	0.903606	0.00706394	-0.00462246	-0.715924	0.00720454
0.00915135	1.58966	0.00138774	0.00499359	0.905819	0.00706632	-0.00462337	-0.714578	0.0072125
0.0091123	1.59249	0.00137189	0.00499584	0.906019	0.00707498	-0.00462547	-0.714455	0.00721495
0.00909747	1.61611	0.00136746	0.00500521	0.9069	0.00707739	-0.00462627	-0.713922	0.00722516
0.00905417	1.65794	0.00135186	0.0050133	0.908489	0.00708584	-0.00462859	-0.71296	0.00723397
0.00904356	1.71317	0.00134733	0.00501441	0.910627	0.00708828	-0.00462916	-0.711668	0.00723517
0.00898962	1.71665	0.00133161	0.00501988	0.910868	0.00709671	-0.00463206	-0.711529	0.00724112
0.00894281	1.74229	0.00132734	0.00502343	0.911851	0.00709899	-0.00463457	-0.710938	0.00724498
0.00893565	1.77924	0.0013111	0.00503062	0.913308	0.00710762	-0.00463495	-0.710065	0.00725279
0.00889984	1.84013	0.0013075	0.00503228	0.915728	0.00710953	-0.00463687	-0.70862	0.00725459
0.00888164	1.88926	0.00129012	0.00503857	0.917787	0.00711867	-0.00463784	-0.707407	0.00726141
0.00882761	1.89256	0.0012878	0.00504096	0.918051	0.00711989	-0.00464073	-0.707267	0.007264
0.00878139	1.91831	0.00127624	0.00504729	0.919087	0.00712593	-0.0046432	-0.706654	0.00727086
0.00877355	1.95091	0.00126825	0.00504947	0.920454	0.00713008	-0.00464362	-0.705856	0.00727322
0.00874129	1.99475	0.00125272	0.00505594	0.922314	0.00713811	-0.00464534	-0.704775	0.00728023
0.00871946	2.00322	0.00124885	0.00505781	0.922795	0.0071401	-0.0046465	-0.704515	0.00728225
0.00868658	2.03995	0.00123156	0.00506478	0.924337	0.00714895	-0.00464825	-0.70362	0.00728981
0.00866535	2.05694	0.00122959	0.00506597	0.925159	0.00714995	-0.00464938	-0.703163	0.00729109
0.00862527	2.10602	0.0012198	0.00507187	0.927277	0.00715492	-0.00465152	-0.701949	0.00729748
0.0086112	2.10683	0.00121049	0.00507397	0.927489	0.00715963	-0.00465227	-0.70186	0.00729975
0.00857544	2.1275	0.00119394	0.0050818	0.928388	0.00716794	-0.00465417	-0.701348	0.00730822
0.00855703	2.15996	0.00119153	0.00508838	0.929857	0.00716914	-0.00465514	-0.700523	0.00731533
0.00851974	2.20292	0.00118033	0.00508946	0.93186	0.00717472	-0.00465712	-0.699411	0.00731651
0.00850284	2.20529	0.00117272	0.00509484	0.932157	0.00717849	-0.00465802	-0.699284	0.00732233
0.00846348	2.22959	0.00115787	0.00509696	0.933267	0.0071858	-0.00466011	-0.698666	0.00732461
0.00844862	2.25465	0.00115406	0.00510277	0.934499	0.00718767	-0.00466089	-0.697998	0.0073309
0.00840498	2.30309	0.0011386	0.00510428	0.936834	0.00719521	-0.0046632	-0.696726	0.00733254
0.00839437	2.34687	0.00113555	0.00510951	0.939133	0.00719669	-0.00466377	-0.695517	0.00733819
0.0083401	2.38342	0.00112251	0.00511145	0.941149	0.00720299	-0.00466663	-0.694478	0.00734029
0.00829295	2.38298	0.00111719	0.00511666	0.941374	0.00720555	-0.00466912	-0.694409	0.00734594
0.00828581	2.40133	0.00110163	0.00511844	0.942303	0.00721299	-0.0046695	-0.693916	0.00734787
0.00825007	2.42689	0.00109898	0.00512351	0.943683	0.00721425	-0.00467138	-0.693201	0.00735335
0.00823149	2.45785	0.0010879	0.00512527	0.945421	0.0072195	-0.00467236	-0.692311	0.00735527
0.00817715	2.46327	0.00108092	0.00513037	0.945933	0.00722279	-0.00467522	-0.69209	0.00736079
0.00813064	2.49319	0.00106517	0.00513194	0.947558	0.00723016	-0.00467767	-0.69125	0.0073625
0.00812278	2.50097	0.00106301	0.00513722	0.948195	0.00723117	-0.00467808	-0.690963	0.00736822
0.00809035	2.53158	0.00105426	0.00513845	0.949927	0.00723523	-0.00467978	-0.69008	0.00736956
0.0080684	2.53628	0.00104526	0.00514347	0.95044	0.00723939	-0.00468093	-0.689867	0.00737503
0.00803534	2.56441	0.00102976	0.00514479	0.952074	0.0072465	-0.00468267	-0.689041	0.00737646
0.00801399	2.57061	0.00102766	0.00515097	0.952677	0.00724746	-0.00468378	-0.68878	0.00738319
0.00797368	2.60089	0.00101975	0.00515622	0.954506	0.00725106	-0.00468589	-0.687869	0.00738893
0.00795956	2.60232	0.00101022	0.00515698	0.954894	0.00725537	-0.00468663	-0.687729	0.00738977
0.00792363	2.62398	0.000992924	0.00516075	0.95624	0.00726313	-0.00468851	-0.687063	0.00739389
0.00790512	2.63465	0.000975787	0.00516283	0.957113	0.00727074	-0.00468948	-0.686665	0.00739618
0.00786763	2.66449	0.000961355	0.00516745	0.959105	0.00727708	-0.00469143	-0.685701	0.00740125
0.00785065	2.66148	0.000958804	0.00516853	0.959289	0.0072782	-0.00469232	-0.685671	0.00740243
0.00781112	2.67408	0.000949732	0.00517267	0.960128	0.00728215	-0.00469438	-0.685263	0.00740701
0.00779616	2.69286	0.000941976	0.00517406	0.961498	0.0072855	-0.00469515	-0.684614	0.00740853
0.00775232	2.71576	0.000930265	0.00517812	0.963294	0.00729054	-0.00469744	-0.68378	0.00741303
0.00774166	2.71515	0.000925304	0.00517943	0.963632	0.00729266	-0.00469799	-0.68367	0.00741448
0.00768713	2.73211	0.000912715	0.00518331	0.96488	0.00729802	-0.00470082	-0.683077	0.00741878
0.0076398	2.7412	0.000908789	0.00518465	0.965794	0.00729968	-0.00470328	-0.682673	0.00742026
0.00763259	2.76806	0.00089592	0.00518847	0.967961	0.00730509	-0.00470365	-0.681666	0.00742451
0.00759653	2.78529	0.00089243	0.00518971	0.969799	0.00730654	-0.00470552	-0.680856	0.0074259
0.00757803	2.78187	0.000880963	0.00519357	0.97001	0.00731131	-0.00470647	-0.680807	0.0074302
0.00752345	2.79294	0.000876228	0.00519462	0.970956	0.00731327	-0.0047093	-0.68037	0.00743138
0.00747678	2.80434	0.000862358	0.00519866	0.972134	0.00731896	-0.00471171	-0.679842	0.0074359
0.00746886	2.8193	0.000860183	0.00519939	0.973728	0.00731985	-0.00471212	-0.67913	0.00743671
0.00743628	2.81912	0.000852046	0.00520295	0.974184	0.00732316	-0.0047138	-0.678959	0.00744071
0.00741425	2.83488	0.000844296	0.005204	0.975743	0.00732629	-0.00471493	-0.678251	0.00744188
0.00738106	2.83494	0.000831287	0.00520805	0.976239	0.0073315	-0.00471664	-0.678059	0.00744644
0.00735963	2.85041	0.000828568	0.00520847	0.97789	0.00733259	-0.00471774	-0.677313	0.00744691
0.00731918	2.84849	0.000818184	0.00521055	0.978268	0.0073367	-0.00471982	-0.677178	0.00744924
0.00730499	2.86063	0.000812998	0.0052128	0.979655	0.00733874	-0.00472055	-0.676554	0.00745178
0.00726891	2.86175	0.000797587	0.00521604	0.98029	0.00734477	-0.00472241	-0.676294	0.00745543
0.00725034	2.8778	0.000782335	0.00521698	0.982337	0.00735065	-0.00472336	-0.675381	0.00745649
0.00721271	2.88673	0.000769965	0.00522051	0.984307	0.00735537	-0.00472529	-0.674534	0.00746047
0.00719567	2.89399	0.000767243	0.00522103	0.986256	0.0073564	-0.00472616	-0.673698	0.00746106
0.00715599	2.89775	0.00075705	0.00522362	0.987902	0.00736024	-0.0047282	-0.673	0.00746399
0.007141	2.89256	0.000752311	0.00522494	0.988104	0.00736202	-0.00472897	-0.672933	0.00746548
0.00709698	2.89768	0.000741541	0.00522819	0.989099	0.00736602	-0.00473122	-0.6725	0.00746915
0.0070863	2.89942	0.00073754	0.00522872	0.990051	0.0073675	-0.00473176	-0.672097	0.00746975
0.0070316	2.90224	0.000726996	0.00523131	0.991276	0.00737137	-0.00473456	-0.671568	0.00747268
0.00698408	2.90054	0.000722929	0.00523236	0.991923	0.00737285	-0.00473698	-0.671301	0.00747386
0.00697688	2.90388	0.000712115	0.00523521	0.993248	0.00737676	-0.00473735	-0.670731	0.00747709
0.00694088	2.90077	0.00070848	0.00523587	0.993788	0.00737807	-0.00473919	-0.670515	0.00747784
0.00692216	2.90377	0.000696976	0.00523887	0.995212	0.00738218	-0.00474014	-0.669899	0.00748124
0.00686742	2.89929	0.000694192	0.00523924	0.995631	0.00738316	-0.00474293	-0.669739	0.00748166
0.00682059	2.90137	0.000682122	0.00524109	0.996986	0.00738741	-0.00474531	-0.669158	0.00748375
0.00681267	2.89693	0.000680066	0.00524249	0.997465	0.00738813	-0.00474571	-0.668971	0.00748534
0.00678	2.89764	0.000670504	0.00524503	0.998838	0.00739145	-0.00474737	-0.668386	0.00748821
0.00675791	2.89252	0.000666102	0.00524562	0.999276	0.00739297	-0.0047485	-0.66822	0.00748887
0.00672463	2.89226	0.0006523	0.00524862	1.00071	0.00739768	-0.00475019	-0.667616	0.00749226
0.00670314	2.88636	0.000639969	0.00525122	1.00107	0.00740183	-0.00475128	-0.667484	0.00749518
0.00666258	2.88516	0.000638661	0.0052515	1.00247	0.00740227	-0.00475333	-0.666897	0.0074955
0.00664837	2.87899	0.000632148	0.0052529	1.00285	0.00740444	-0.00475405	-0.666762	0.00749707
0.0066122	2.87644	0.000625186	0.00525426	1.0043	0.00740674	-0.00475588	-0.666159	0.00749859
0.00659358	2.86966	0.000615615	0.00525624	1.00461	0.00740987	-0.00475683	-0.666056	0.00750081
0.00655587	2.86639	0.000611873	0.00525691	1.00589	0.00741109	-0.00475874	-0.665533	0.00750154
0.00653879	2.85979	0.000601689	0.00525899	1.00637	0.00741437	-0.0047596	-0.665359	0.00750386
0.00649903	2.85329	0.000598724	0.00525943	1.00817	0.00741531	-0.00476161	-0.664633	0.00750435
0.00648399	2.83954	0.000589193	0.00526126	1.00989	0.00741834	-0.00476237	-0.663975	0.00750637
0.0064399	2.82426	0.00058574	0.00526185	1.0116	0.00741942	-0.00476459	-0.663335	0.00750701
0.00642919	2.81047	0.000576126	0.00526362	1.01273	0.00742242	-0.00476513	-0.662935	0.00750896
0.00637437	2.80208	0.000572919	0.00526415	1.01325	0.00742341	-0.0047679	-0.662767	0.00750954
0.00632679	2.79333	0.000563064	0.00526586	1.01432	0.00742644	-0.00477029	-0.662366	0.0075114
0.00631956	2.78432	0.000560263	0.00526634	1.01495	0.00742729	-0.00477066	-0.662154	0.00751192
0.00628337	2.77417	0.000549733	0.00526805	1.016	0.00743046	-0.00477248	-0.661775	0.00751377
0.00626473	2.7646	0.000547772	0.00526842	1.01663	0.00743105	-0.00477342	-0.661571	0.00751416
0.00620991	2.75182	0.00053803	0.00527021	1.0179	0.00743394	-0.00477617	-0.661119	0.00751608
0.00616303	2.74243	0.000535446	0.00527039	1.0183	0.0074347	-0.00477852	-0.661014	0.00751627
0.00615507	2.73056	0.000523285	0.00527129	1.01945	0.00743823	-0.00477892	-0.66061	0.00751723
0.00612236	2.72033	0.000513009	0.00527225	1.01997	0.00744117	-0.00478056	-0.660461	0.00751825
0.00610024	2.70652	0.00051129	0.00527358	1.02116	0.00744166	-0.00478167	-0.660059	0.00751965
0.00606691	2.69608	0.000502746	0.005274	1.02164	0.00744406	-0.00478334	-0.659937	0.00752009
0.0060454	2.68072	0.000499461	0.00527564	1.02289	0.00744497	-0.00478442	-0.659522	0.00752181
0.0060048	2.67032	0.000489327	0.00527697	1.02329	0.00744776	-0.00478645	-0.659432	0.00752319
0.00599056	2.65243	0.000487798	0.00527717	1.02469	0.00744818	-0.00478716	-0.658976	0.00752339
0.00595435	2.64282	0.000480196	0.00527812	1.02493	0.00745023	-0.00478897	-0.658954	0.00752437
0.00593571	2.62846	0.000476301	0.00527859	1.02601	0.00745127	-0.0047899	-0.65861	0.00752486
0.00589796	2.61606	0.000467322	0.00527966	1.02659	0.00745365	-0.00479178	-0.658468	0.00752595
0.00588087	2.59367	0.00046497	0.0052799	1.02808	0.00745427	-0.00479263	-0.658019	0.0075262
0.00584106	2.58466	0.000457121	0.00528079	1.02822	0.0074563	-0.00479462	-0.658045	0.00752709
0.00582602	2.57356	0.000453806	0.00528111	1.02896	0.00745715	-0.00479536	-0.657819	0.00752742
0.00578188	2.55711	0.00044582	0.00528194	1.02987	0.00745918	-0.00479756	-0.657573	0.00752825
0.00577117	2.53327	0.00044281	0.0052822	1.03119	0.00745993	-0.00479809	-0.657222	0.00752852
0.00571632	2.5224	0.000434624	0.00528296	1.03148	0.00746197	-0.00480082	-0.657196	0.00752927
0.0056687	2.50145	0.00043198	0.00528319	1.03273	0.00746262	-0.00480318	-0.656852	0.0075295
0.00566147	2.48938	0.000423236	0.0052839	1.03311	0.00746473	-0.00480354	-0.6568	0.0075302
0.00562537	2.46471	0.000421318	0.00528408	1.03449	0.00746519	-0.00480533	-0.656436	0.00753037
0.00560663	2.45414	0.000411811	0.00528476	1.03473	0.00746744	-0.00480626	-0.656435	0.00753103
0.00555178	2.43418	0.000410824	0.00528486	1.03581	0.00746767	-0.00480897	-0.656155	0.00753113
0.00550488	2.41952	0.000405911	0.00528532	1.03636	0.00746881	-0.00481129	-0.656063	0.00753157
0.00549694	2.39173	0.000400497	0.00528553	1.03774	0.00747005	-0.00481168	-0.655731	0.00753177
0.00546422	2.38117	0.000392939	0.00528603	1.03796	0.00747175	-0.00481329	-0.655741	0.00753224
0.00544209	2.36053	0.000390338	0.0052861	1.03899	0.00747233	-0.00481438	-0.655494	0.00753231
0.00540877	2.34442	0.000380347	0.00528643	1.03958	0.00747452	-0.00481603	-0.655399	0.0075326
0.00538725	2.31332	0.000370525	0.00528657	1.041	0.00747661	-0.00481708	-0.655084	0.00753274
0.00534665	2.30339	0.00036236	0.00528694	1.04117	0.0074783	-0.00481908	-0.655111	0.00753306
0.00533242	2.28474	0.000360871	0.00528717	1.04203	0.0074786	-0.00481978	-0.654918	0.00753326
0.00529622	2.26519	0.000354977	0.0052872	1.04278	0.00747979	-0.00482156	-0.654787	0.00753328
0.00527758	2.23094	0.000351385	0.00528731	1.04421	0.0074805	-0.00482248	-0.654501	0.00753337
0.00523985	2.22129	0.000345574	0.00528736	1.04435	0.00748164	-0.00482433	-0.654534	0.0075334
0.00522276	2.20285	0.000342068	0.00528741	1.04515	0.00748231	-0.00482516	-0.654369	0.00753342
0.00518297	2.18118	0.000335347	0.00528741	1.04595	0.00748358	-0.00482711	-0.654232	0.00753342
0.00516793	2.14055	0.000332921	0.00528739	1.04755	0.00748403	-0.00482785	-0.653934	0.00753337
0.00512382	2.09578	0.000326755	0.00528737	1.04911	0.00748515	-0.00483001	-0.653685	0.00753334
0.00511311	2.05003	0.000323942	0.00528727	1.05067	0.00748565	-0.00483053	-0.653445	0.00753322
0.0050583	2.01026	0.000317659	0.00528722	1.05196	0.00748676	-0.00483321	-0.653262	0.00753317
0.00501072	1.99845	0.000315133	0.00528704	1.0522	0.00748719	-0.00483553	-0.653271	0.00753297
0.00500349	1.97136	0.000308558	0.00528698	1.05318	0.0074883	-0.00483588	-0.653092	0.0075329
0.00496735	1.9521	0.000306493	0.0052867	1.05374	0.00748865	-0.00483764	-0.653023	0.00753261
0.00494869	1.91712	0.000299072	0.00528663	1.05494	0.00748984	-0.00483855	-0.652828	0.00753254
0.00489389	1.90288	0.000298022	0.00528631	1.05527	0.00749001	-0.00484121	-0.652809	0.00753221
0.00484705	1.87307	0.000292813	0.00528619	1.05629	0.00749082	-0.00484349	-0.652638	0.00753209
0.00483911	1.85423	0.000289721	0.00528572	1.0568	0.00749129	-0.00484388	-0.652581	0.0075316
0.00480642	1.82163	0.000282742	0.00528566	1.05786	0.00749232	-0.00484546	-0.652414	0.00753155
0.00478433	1.80393	0.00028159	0.00528537	1.05831	0.00749249	-0.00484653	-0.652367	0.00753126
0.00475105	1.76984	0.000275883	0.00528503	1.0594	0.00749329	-0.00484815	-0.652194	0.00753091
0.00472956	1.75289	0.000273629	0.00528448	1.05982	0.0074936	-0.00484919	-0.652155	0.00753036
0.00468901	1.71576	0.000265837	0.00528432	1.06099	0.00749463	-0.00485115	-0.651971	0.00753019
0.0046748	1.70092	0.000259549	0.00528364	1.06131	0.00749542	-0.00485184	-0.651945	0.0075295
0.00463865	1.65231	0.000258216	0.00528351	1.06283	0.00749558	-0.00485358	-0.651705	0.00752937
0.00462004	1.60805	0.000253049	0.00528293	1.06403	0.00749619	-0.00485448	-0.651546	0.00752878
0.00458236	1.59514	0.000250764	0.00528262	1.06428	0.00749645	-0.0048563	-0.65153	0.00752847
0.0045653	1.55397	0.000245429	0.0052818	1.06551	0.00749704	-0.00485713	-0.65134	0.00752763
0.00452558	1.5413	0.000243483	0.00528165	1.06575	0.00749724	-0.00485904	-0.651329	0.00752747
0.00451057	1.50236	0.00023827	0.00528093	1.06689	0.00749778	-0.00485976	-0.65115	0.00752674
0.00446653	1.48711	0.000236372	0.00528059	1.06721	0.00749796	-0.00486188	-0.651118	0.00752638
0.00445585	1.44747	0.000231078	0.00527966	1.06835	0.00749845	-0.0048624	-0.650948	0.00752542
0.00440114	1.43205	0.000229432	0.00527946	1.06867	0.0074986	-0.00486503	-0.650917	0.00752521
0.00435365	1.39413	0.000223827	0.00527852	1.06973	0.00749907	-0.00486731	-0.650755	0.00752424
0.00434644	1.37657	0.000222662	0.00527824	1.07012	0.00749917	-0.00486766	-0.65071	0.00752394
0.00431041	1.33749	0.000216922	0.00527695	1.07119	0.0074996	-0.00486939	-0.650552	0.00752259
0.00429175	1.32032	0.000216062	0.00527577	1.07156	0.00749966	-0.00487028	-0.650508	0.00752135
0.00423708	1.28073	0.000211809	0.00527558	1.07263	0.00749994	-0.00487291	-0.650349	0.00752115
0.00419034	1.26358	0.000209633	0.00527472	1.073	0.00750008	-0.00487514	-0.650306	0.00752024
0.00418242	1.22222	0.000203976	0.00527414	1.0741	0.0075004	-0.00487552	-0.650143	0.00751963
0.00414981	1.20626	0.000203374	0.00527294	1.07443	0.00750043	-0.00487708	-0.650104	0.00751835
0.00412777	1.16174	0.000200392	0.00527263	1.0756	0.00750057	-0.00487814	-0.64993	0.00751802
0.00409457	1.1484	0.000197287	0.0052713	1.07586	0.0075007	-0.00487973	-0.649905	0.0075166
0.00407314	1.10437	0.000192405	0.00527105	1.07701	0.00750088	-0.00488075	-0.649734	0.00751632
0.0040327	1.09035	0.000191369	0.00526994	1.07728	0.00750091	-0.00488268	-0.649703	0.00751513
0.00401852	1.03455	0.00018681	0.0052694	1.07873	0.00750103	-0.00488336	-0.649491	0.00751454
0.00398247	0.980937	0.000185623	0.00526791	1.08001	0.00750106	-0.00488508	-0.649316	0.00751293
0.00396392	0.972679	0.000181223	0.00526768	1.08012	0.00750112	-0.00488596	-0.649305	0.00751268
0.00392635	0.945545	0.000180047	0.00526669	1.08082	0.00750113	-0.00488775	-0.649209	0.0075116
0.00390933	0.914813	0.000175745	0.0052659	1.08156	0.00750114	-0.00488856	-0.649109	0.00751073
0.00386973	0.875282	0.000174642	0.00526429	1.08252	0.00750114	-0.00489045	-0.648975	0.00750896
0.00385476	0.854745	0.000170338	0.00526405	1.08298	0.0075011	-0.00489116	-0.648916	0.0075087
0.00381086	0.809004	0.000169408	0.00526303	1.08411	0.00750109	-0.00489325	-0.648761	0.00750756
0.00380021	0.794688	0.000164991	0.00526215	1.0844	0.00750099	-0.00489376	-0.64873	0.00750659
0.00374567	0.751489	0.000164344	0.00526054	1.08548	0.00750097	-0.00489635	-0.648581	0.00750479
0.00369833	0.734843	0.000161151	0.00526019	1.08583	0.00750086	-0.0048986	-0.648541	0.00750439
0.00369115	0.69071	0.000159451	0.00525876	1.08692	0.00750079	-0.00489894	-0.648395	0.00750279
0.00365523	0.67466	0.000155482	0.00525816	1.08727	0.00750059	-0.00490064	-0.648358	0.00750212
0.00363665	0.630003	0.000154729	0.00525609	1.08837	0.00750055	-0.00490152	-0.648212	0.00749976
0.00358216	0.614325	0.000151084	0.00525395	1.08871	0.00750032	-0.0049041	-0.648178	0.00749733
0.00353558	0.567795	0.000150178	0.0052522	1.08986	0.00750025	-0.00490631	-0.648031	0.00749533
0.0035277	0.553812	0.000145797	0.00525176	1.09016	0.00749989	-0.00490668	-0.648003	0.00749482
0.00349521	0.503331	0.000141588	0.00525009	1.0914	0.00749948	-0.00490822	-0.647845	0.0074929
0.00347325	0.493138	0.00013819	0.00524952	1.09162	0.00749909	-0.00490926	-0.647834	0.00749224
0.00344017	0.450254	0.000137548	0.00524777	1.09268	0.00749901	-0.00491082	-0.647702	0.00749022
0.00341882	0.432764	0.000135099	0.00524722	1.09308	0.00749868	-0.00491183	-0.647664	0.00748958
0.00337854	0.373305	0.00013368	0.00524544	1.09455	0.00749848	-0.00491373	-0.647489	0.00748752
0.00336442	0.324599	0.000131341	0.00524487	1.09573	0.00749812	-0.00491439	-0.647367	0.00748686
0.00332851	0.311337	0.000129982	0.00524312	1.09604	0.0074979	-0.00491609	-0.647344	0.00748483
0.00331003	0.258717	0.000127362	0.00524247	1.09735	0.00749744	-0.00491696	-0.647197	0.00748406
0.00327261	0.2506	0.000126455	0.00524067	1.09754	0.00749726	-0.00491872	-0.647197	0.00748197
0.00325567	0.215743	0.000124132	0.00524001	1.09841	0.0074968	-0.00491951	-0.647096	0.00748121
0.00321623	0.190392	0.000123098	0.00523815	1.09904	0.00749658	-0.00492137	-0.647037	0.00747905
0.00320132	0.144542	0.000120811	0.00523749	1.10019	0.00749606	-0.00492207	-0.646919	0.00747828
0.00315761	0.12971	0.000119912	0.00523552	1.10056	0.00749584	-0.00492412	-0.646895	0.00747599
0.003147	0.0851588	0.000117611	0.00523493	1.10168	0.00749525	-0.00492462	-0.646777	0.0074753
0.0030927	0.0693725	0.000116897	0.00523276	1.10208	0.00749506	-0.00492717	-0.646749	0.00747278
0.00304558	0.0247169	0.000114426	0.00523231	1.10322	0.00749434	-0.00492937	-0.646635	0.00747225
0.00303843	0.00916947	0.000114052	0.00523052	1.10362	0.00749422	-0.00492971	-0.646608	0.00747018
0.00300265	-0.0360865	0.000112302	0.00522963	1.10478	0.00749366	-0.00493138	-0.646492	0.00746915
0.00298418	-0.0508525	0.000111377	0.00522723	1.10517	0.00749334	-0.00493225	-0.646467	0.00746637
0.00292995	-0.0980084	0.00010914	0.00522691	1.10639	0.00749251	-0.00493478	-0.646348	0.007466
0.0028836	-0.110663	0.000108872	0.00522555	1.10673	0.00749241	-0.00493695	-0.646327	0.00746442
0.00287574	-0.162259	0.000107588	0.00522413	1.10808	0.00749189	-0.00493731	-0.646197	0.00746279
0.00284341	-0.170225	0.000106538	0.0052218	1.10831	0.00749143	-0.00493882	-0.64619	0.0074601
0.00282156	-0.209037	0.000104588	0.00522131	1.10933	0.00749052	-0.00493984	-0.64609	0.00745952
0.00278865	-0.229476	0.000104374	0.00521934	1.10988	0.00749041	-0.00494137	-0.646045	0.00745726
0.00276741	-0.279795	0.000103343	0.00521843	1.11122	0.00748988	-0.00494236	-0.645919	0.00745621
0.00272734	-0.288439	0.00010238	0.0052155	1.11149	0.00748935	-0.00494422	-0.645906	0.00745285
0.00271328	-0.330625	0.000100957	0.005213	1.11261	0.0074885	-0.00494488	-0.645796	0.00744999
0.00267756	-0.347097	0.000100556	0.00521253	1.11308	0.00748825	-0.00494654	-0.645757	0.00744944
0.00265918	-0.405649	9.91993e-05	0.00521063	1.11467	0.00748732	-0.00494739	-0.645606	0.00744727
0.00262196	-0.463641	9.89015e-05	0.0052095	1.11629	0.0074871	-0.00494912	-0.645455	0.00744599
0.0026051	-0.512962	9.76635e-05	0.00520707	1.11769	0.00748612	-0.0049499	-0.645321	0.00744322
0.00256588	-0.520612	9.74171e-05	0.00520643	1.11796	0.00748591	-0.00495172	-0.645302	0.00744249
0.00255106	-0.555142	9.63914e-05	0.00520398	1.11892	0.00748497	-0.0049524	-0.6452	0.00743971
0.00250759	-0.577828	9.61023e-05	0.00520331	1.11959	0.00748468	-0.00495441	-0.645132	0.00743895
0.00249703	-0.613815	9.50737e-05	0.00520075	1.12062	0.00748356	-0.0049549	-0.645029	0.00743606
0.00244304	-0.634345	9.49571e-05	0.00520014	1.12124	0.00748342	-0.0049574	-0.644963	0.00743538
0.00239618	-0.675875	9.44329e-05	0.00519778	1.12244	0.00748275	-0.00495956	-0.644834	0.00743272
0.00238908	-0.690265	9.39814e-05	0.00519692	1.1229	0.00748212	-0.00495989	-0.644781	0.00743176
0.00235355	-0.729268	9.33219e-05	0.00519366	1.12403	0.00748105	-0.00496153	-0.644657	0.00742811
0.00233514	-0.745811	9.31749e-05	0.00519072	1.12456	0.00748078	-0.00496238	-0.644592	0.00742483
0.00228123	-0.78598	9.26273e-05	0.00519035	1.12575	0.00747962	-0.00496486	-0.644456	0.00742442
0.00223515	-0.80071	9.25377e-05	0.00518879	1.12624	0.0074794	-0.00496698	-0.644392	0.00742269
0.00222736	-0.843484	9.21965e-05	0.005187	1.12751	0.00747843	-0.00496734	-0.644241	0.00742071
0.00219523	-0.854974	9.20695e-05	0.0051846	1.12792	0.00747799	-0.00496881	-0.644179	0.00741805
0.00217351	-0.910034	9.17702e-05	0.0051836	1.12957	0.00747655	-0.00496981	-0.643975	0.00741695
0.0021408	-0.952312	9.16468e-05	0.00518068	1.13094	0.00747527	-0.00497131	-0.643785	0.00741373
0.00211969	-0.961744	9.16395e-05	0.00518017	1.1313	0.00747508	-0.00497228	-0.643717	0.00741317
0.00207986	-1.00561	9.16403e-05	0.00517809	1.13265	0.00747423	-0.00497411	-0.643537	0.00741088
0.00206591	-1.01415	9.16775e-05	0.00517669	1.133	0.00747357	-0.00497475	-0.643472	0.00740935
0.00203042	-1.05504	9.1858e-05	0.00517363	1.13428	0.00747218	-0.00497638	-0.64329	0.007406
0.00201216	-1.066	9.1884e-05	0.00517318	1.1347	0.00747204	-0.00497721	-0.643206	0.0074055
0.00197518	-1.1072	9.20235e-05	0.00517129	1.13602	0.00747137	-0.00497891	-0.643013	0.00740343
0.00195843	-1.117	9.22588e-05	0.00516963	1.13641	0.00747047	-0.00497967	-0.642931	0.00740162
0.00191947	-1.15431	9.2629e-05	0.00516663	1.13762	0.00746934	-0.00498146	-0.642742	0.00739834
0.00190475	-1.16746	9.28017e-05	0.00516605	1.13813	0.00746888	-0.00498213	-0.642639	0.00739771
0.00186158	-1.20551	9.33532e-05	0.00516374	1.13939	0.0074676	-0.0049841	-0.642434	0.00739519
0.00185109	-1.21695	9.35127e-05	0.00516244	1.13985	0.00746726	-0.00498458	-0.642332	0.00739377
0.00179747	-1.25414	9.42137e-05	0.00515944	1.14111	0.00746593	-0.00498703	-0.642118	0.00739051
0.00175095	-1.26575	9.43916e-05	0.0051588	1.14158	0.00746562	-0.00498915	-0.642009	0.0073898
0.00174388	-1.30361	9.51666e-05	0.00515624	1.14288	0.00746436	-0.00498948	-0.64178	0.007387
0.00170854	-1.31366	9.54381e-05	0.00515513	1.14332	0.00746395	-0.00499109	-0.64167	0.00738579
0.00169032	-1.35344	9.66521e-05	0.00515143	1.14471	0.00746225	-0.00499192	-0.641417	0.00738176
0.0016368	-1.36067	9.80334e-05	0.00514771	1.14507	0.00746054	-0.00499436	-0.641316	0.0073777
0.00159106	-1.39696	9.92689e-05	0.00514466	1.14636	0.00745914	-0.00499644	-0.641074	0.00737437
0.00158331	-1.40716	9.95817e-05	0.00514397	1.14682	0.0074588	-0.00499679	-0.640951	0.00737361
0.00155142	-1.45498	0.000100806	0.00514121	1.14856	0.00745753	-0.00499824	-0.640612	0.00737059
0.00152986	-1.49499	0.000101297	0.0051402	1.15016	0.00745704	-0.00499922	-0.640251	0.00736949
0.0014974	-1.49665	0.000102704	0.00513728	1.15037	0.0074557	-0.0050007	-0.64016	0.00736628
0.00147645	-1.51649	0.000103179	0.00513642	1.15112	0.00745526	-0.00500165	-0.64001	0.00736534
0.00143693	-1.54193	0.000104566	0.00513369	1.15214	0.00745403	-0.00500345	-0.639784	0.00736235
0.00142307	-1.57113	0.000105227	0.00513262	1.15334	0.00745346	-0.00500408	-0.639507	0.00736116
0.00138785	-1.58384	0.000106784	0.00512983	1.15394	0.00745218	-0.00500568	-0.639345	0.0073581
0.00136973	-1.62809	0.000107442	0.00512879	1.15572	0.00745165	-0.0050065	-0.638951	0.00735696
0.00133304	-1.66116	0.000109124	0.00512598	1.15723	0.00745034	-0.00500816	-0.638573	0.00735387
0.00131643	-1.66592	0.000109823	0.00512496	1.15758	0.00744982	-0.00500892	-0.638451	0.00735274
0.00127776	-1.69334	0.000111698	0.00512204	1.15874	0.00744845	-0.00501067	-0.638189	0.00734952
0.00126316	-1.70649	0.00011237	0.00512111	1.15941	0.00744797	-0.00501133	-0.638006	0.00734849
0.00122033	-1.73734	0.000114534	0.00511796	1.16078	0.00744648	-0.00501327	-0.637675	0.00734501
0.00120993	-1.74493	0.000115083	0.00511725	1.16127	0.00744611	-0.00501375	-0.637527	0.00734421
0.00115674	-1.7729	0.000117372	0.00511426	1.16253	0.00744461	-0.00501615	-0.637224	0.00734089
0.00111059	-1.78306	0.000117961	0.00511337	1.16314	0.00744424	-0.00501824	-0.63705	0.00733992
0.00110359	-1.81124	0.000120413	0.00510949	1.16446	0.00744271	-0.00501856	-0.636722	0.00733559
0.00106861	-1.81979	0.000121004	0.00510614	1.16502	0.00744235	-0.00502014	-0.636556	0.00733185
0.00105048	-1.84906	0.000123495	0.0051056	1.16644	0.00744087	-0.00502096	-0.636204	0.00733125
0.000997409	-1.85542	0.000124212	0.0051032	1.16693	0.00744045	-0.00502336	-0.63605	0.00732856
0.000952041	-1.88789	0.000127141	0.00510171	1.16853	0.00743879	-0.00502541	-0.635648	0.00732689
0.000944378	-1.88974	0.000127585	0.00509853	1.16886	0.00743854	-0.00502576	-0.635534	0.00732333
0.000912759	-1.91058	0.000129566	0.0050978	1.16991	0.00743746	-0.00502718	-0.635266	0.0073225
0.000891387	-1.92473	0.000131123	0.0050949	1.17077	0.00743663	-0.00502815	-0.635027	0.00731924
0.000859206	-1.95249	0.000133969	0.00509389	1.17231	0.00743514	-0.0050296	-0.634624	0.0073181
0.000838438	-1.95627	0.000134825	0.00509094	1.17275	0.0074347	-0.00503054	-0.634484	0.00731477
0.000799252	-1.98165	0.000137951	0.00508998	1.17414	0.00743313	-0.0050323	-0.634121	0.00731368
0.00078553	-1.98811	0.000138691	0.00508707	1.17472	0.00743277	-0.00503292	-0.633947	0.00731039
0.000750629	-2.02194	0.00014182	0.00508606	1.17666	0.00743125	-0.00503449	-0.633437	0.00730925
0.000732664	-2.0475	0.000142721	0.00508308	1.17846	0.00743083	-0.0050353	-0.632936	0.00730587
0.000696303	-2.04701	0.000146286	0.00508214	1.17874	0.00742917	-0.00503694	-0.63283	0.0073048
0.00067984	-2.06153	0.000146914	0.00507902	1.17964	0.00742888	-0.00503768	-0.632595	0.00730126
0.00064154	-2.0773	0.000149676	0.00507821	1.18075	0.00742764	-0.0050394	-0.63229	0.00730034
0.000627059	-2.10251	0.000151271	0.00507476	1.18251	0.00742693	-0.00504005	-0.631805	0.00729642
0.000584637	-2.10225	0.000155122	0.00507428	1.18284	0.00742526	-0.00504196	-0.631692	0.00729588
0.000574321	-2.11725	0.00015579	0.00507196	1.18385	0.00742498	-0.00504242	-0.631421	0.00729325
0.000521627	-2.12998	0.000158745	0.00507034	1.18489	0.00742373	-0.00504479	-0.631129	0.00729141
0.000475926	-2.15308	0.000160473	0.00506717	1.18666	0.00742302	-0.00504684	-0.63064	0.00728781
0.000468977	-2.15289	0.000165317	0.0050664	1.18702	0.00742106	-0.00504715	-0.63052	0.00728693
0.000434246	-2.16785	0.000170324	0.00506289	1.18814	0.0074191	-0.00504871	-0.630216	0.00728295
0.000416372	-2.17807	0.000174894	0.00506245	1.18912	0.00741737	-0.00504951	-0.629934	0.00728246
0.000363811	-2.19692	0.000175493	0.00506027	1.19073	0.00741715	-0.00505187	-0.629483	0.00727998
0.000318898	-2.19928	0.000178281	0.0050585	1.19128	0.00741612	-0.00505388	-0.629314	0.00727798
0.000311296	-2.22454	0.000180823	0.00505455	1.19337	0.00741519	-0.00505422	-0.628731	0.0072735
0.000279984	-2.24033	0.000185017	0.0050512	1.19519	0.00741369	-0.00505562	-0.6282	0.00726972
0.000258826	-2.24013	0.000186315	0.00505059	1.19563	0.00741323	-0.00505656	-0.628062	0.00726903
0.000226962	-2.25432	0.00019032	0.00504778	1.19695	0.00741185	-0.00505799	-0.627687	0.00726586
0.000206403	-2.26009	0.000191968	0.00504663	1.19781	0.00741128	-0.00505891	-0.627427	0.00726457
0.000167623	-2.27661	0.00019618	0.00504371	1.19955	0.00740987	-0.00506064	-0.626927	0.00726127
0.000154026	-2.2767	0.000197782	0.00504267	1.20005	0.00740934	-0.00506125	-0.626767	0.00726011
0.000119469	-2.29298	0.000202166	0.00503973	1.20175	0.0074079	-0.00506279	-0.626272	0.00725681
0.000101696	-2.29318	0.000203756	0.00503871	1.20228	0.00740739	-0.00506358	-0.626099	0.00725565
6.57076e-05	-2.3079	0.000208457	0.00503566	1.20394	0.0074059	-0.00506519	-0.625615	0.00725224
4.94138e-05	-2.30854	0.00020989	0.00503474	1.20453	0.00740546	-0.00506591	-0.625423	0.00725121
1.14958e-05	-2.32223	0.000215167	0.00503144	1.20621	0.00740383	-0.0050676	-0.624924	0.00724752
-2.82075e-06	-2.32253	0.000216183	0.00503078	1.2068	0.00740353	-0.00506824	-0.624728	0.00724678
-4.48047e-05	-2.33537	0.000220747	0.00502751	1.2085	0.00740216	-0.00507011	-0.624219	0.00724314
-5.50071e-05	-2.33529	0.000222636	0.00502681	1.20909	0.0074016	-0.00507056	-0.62402	0.00724236
-0.000107145	-2.34759	0.000229246	0.00502341	1.21084	0.00739968	-0.00507288	-0.623485	0.00723858
-0.000152376	-2.34673	0.000235243	0.00502285	1.21139	0.00739798	-0.0050749	-0.623295	0.00723796
-0.000159233	-2.35899	0.000236014	0.00502004	1.21327	0.00739776	-0.0050752	-0.622716	0.00723485
-0.000193506	-2.35679	0.000239711	0.00501888	1.21371	0.00739674	-0.00507672	-0.62255	0.00723358
-0.000211272	-2.36482	0.000242938	0.00501541	1.21505	0.00739585	-0.00507751	-0.62213	0.00722974
-0.000263262	-2.36731	0.000248219	0.00501492	1.21602	0.00739442	-0.00507982	-0.621809	0.00722921
-0.000307706	-2.37631	0.000250018	0.00501249	1.2179	0.00739394	-0.0050818	-0.621201	0.00722653
-0.000315201	-2.37389	0.000255765	0.00501096	1.21838	0.00739242	-0.00508213	-0.621018	0.00722485
-0.00034616	-2.38408	0.000257254	0.00500746	1.22042	0.00739204	-0.0050835	-0.620361	0.00722103
-0.000367089	-2.38017	0.000262701	0.00500699	1.22074	0.00739063	-0.00508443	-0.620222	0.00722052
-0.000398596	-2.38444	0.000264644	0.00500463	1.2217	0.00739013	-0.00508583	-0.619904	0.00721795
-0.000418926	-2.38841	0.000270305	0.00500302	1.22306	0.00738871	-0.00508673	-0.619442	0.0072162
-0.000457285	-2.39325	0.000272188	0.00499971	1.22496	0.00738824	-0.00508843	-0.618793	0.00721261
-0.000470711	-2.39041	0.000278082	0.00499906	1.22547	0.00738678	-0.00508903	-0.618585	0.0072119
-0.000504863	-2.39688	0.000279885	0.0049958	1.22743	0.00738634	-0.00509054	-0.617917	0.00720838
-0.000522445	-2.39322	0.000286205	0.00499509	1.22786	0.00738481	-0.00509132	-0.617731	0.00720761
-0.000558019	-2.39676	0.000287734	0.00499172	1.22917	0.00738445	-0.00509289	-0.617281	0.00720399
-0.000574126	-2.39675	0.000294631	0.00499112	1.23024	0.00738281	-0.00509361	-0.616885	0.00720334
-0.000611588	-2.40068	0.000295735	0.00498809	1.23261	0.00738255	-0.00509527	-0.61604	0.00720008
-0.000625755	-2.39923	0.000301132	0.00498715	1.23461	0.0073813	-0.00509589	-0.615284	0.00719908
-0.000667231	-2.39524	0.000303886	0.00498318	1.23509	0.00738066	-0.00509773	-0.615066	0.00719483
-0.00067733	-2.39744	0.000311213	0.00497979	1.23689	0.00737899	-0.00509818	-0.61441	0.00719121
-0.000728852	-2.39381	0.000312188	0.00497921	1.23751	0.00737877	-0.00510046	-0.614144	0.00719059
-0.000773524	-2.39483	0.000317037	0.00497633	1.23939	0.00737768	-0.00510244	-0.613448	0.00718752
-0.00078032	-2.3907	0.000320639	0.00497525	1.23995	0.00737688	-0.00510274	-0.613193	0.00718637
-0.000814286	-2.39103	0.000329238	0.00497216	1.24203	0.007375	-0.00510424	-0.612415	0.00718308
-0.000831733	-2.38607	0.000337985	0.00497128	1.24241	0.00737311	-0.00510501	-0.612221	0.00718215
-0.000883092	-2.38571	0.000345434	0.00496827	1.2436	0.00737152	-0.00510728	-0.611767	0.00717895
-0.000926975	-2.38293	0.000346879	0.00496732	1.24485	0.00737122	-0.00510922	-0.611266	0.00717794
-0.000934396	-2.37958	0.000352582	0.00496439	1.24674	0.00737003	-0.00510955	-0.610513	0.00717483
-0.000964978	-2.37475	0.00035592	0.00496336	1.24734	0.00736933	-0.00511091	-0.610238	0.00717374
-0.000985644	-2.37166	0.000362959	0.00496045	1.24977	0.00736788	-0.00511182	-0.609281	0.00717064
-0.00101676	-2.3628	0.000365105	0.00495941	1.25226	0.00736744	-0.0051132	-0.608239	0.00716954
-0.00103684	-2.35279	0.000371234	0.00495646	1.25477	0.0073662	-0.00511408	-0.607179	0.00716642
-0.0010747	-2.34163	0.000374436	0.00495546	1.25729	0.00736555	-0.00511576	-0.606103	0.00716535
-0.00108797	-2.33048	0.000380967	0.0049524	1.25941	0.00736425	-0.00511635	-0.605175	0.00716211
-0.0011217	-2.32444	0.00038391	0.00495151	1.25986	0.00736366	-0.00511784	-0.60493	0.00716117
-0.00113905	-2.31965	0.000390771	0.00494821	1.26118	0.00736231	-0.00511861	-0.604386	0.00715767
-0.00117417	-2.31286	0.000393527	0.00494757	1.2624	0.00736177	-0.00512016	-0.60386	0.00715699
-0.00119007	-2.30538	0.000401019	0.00494437	1.26381	0.00736032	-0.00512086	-0.603235	0.0071536
-0.00122707	-2.29816	0.000403287	0.00494363	1.26494	0.00735988	-0.0051225	-0.602726	0.00715281
-0.00124104	-2.29052	0.000412157	0.00494015	1.26631	0.00735818	-0.00512312	-0.602136	0.00714913
-0.00128199	-2.28271	0.000413188	0.00493969	1.26752	0.00735798	-0.00512493	-0.601598	0.00714864
-0.00129194	-2.27414	0.000418366	0.0049374	1.26893	0.007357	-0.00512537	-0.60097	0.00714621
-0.00134279	-2.26591	0.00042323	0.00493576	1.2701	0.00735608	-0.00512762	-0.600443	0.00714447
-0.00138689	-2.2552	0.00043097	0.00493234	1.27186	0.00735464	-0.00512957	-0.599671	0.00714084
-0.00139358	-2.24736	0.000433412	0.00493183	1.27271	0.00735418	-0.00512986	-0.599271	0.0071403
-0.001427	-2.23742	0.000443732	0.00492928	1.27433	0.00735228	-0.00513134	-0.598559	0.00713759
-0.00144431	-2.22883	0.000454191	0.0049279	1.27532	0.00735038	-0.00513211	-0.598103	0.00713613
-0.00149498	-2.21745	0.000462854	0.0049244	1.27704	0.00734881	-0.00513435	-0.597345	0.00713241
-0.0015383	-2.20876	0.000464787	0.00492398	1.27796	0.00734847	-0.00513627	-0.596915	0.00713197
-0.00154559	-2.19604	0.000471499	0.00492188	1.27982	0.00734727	-0.00513659	-0.596092	0.00712973
-0.00157575	-2.18753	0.000475519	0.00492007	1.28061	0.00734655	-0.00513792	-0.595718	0.0071278
-0.00159614	-2.17216	0.000483783	0.00491659	1.28282	0.00734509	-0.00513883	-0.594741	0.0071241
-0.00162683	-2.16484	0.000486388	0.00491615	1.28328	0.00734464	-0.00514018	-0.594501	0.00712363
-0.00164663	-2.15472	0.000493515	0.00491398	1.2847	0.00734339	-0.00514106	-0.593878	0.00712131
-0.00168399	-2.14356	0.000497391	0.00491224	1.28595	0.00734271	-0.00514271	-0.593312	0.00711947
-0.00169706	-2.12637	0.000504989	0.00490906	1.28807	0.0073414	-0.00514329	-0.59236	0.00711606
-0.00173031	-2.11818	0.000508528	0.00490834	1.28867	0.00734079	-0.00514476	-0.59207	0.0071153
-0.00174743	-2.10158	0.000516471	0.00490526	1.29079	0.00733943	-0.00514552	-0.591129	0.00711201
-0.00178206	-2.09323	0.000519799	0.00490444	1.29139	0.00733886	-0.00514705	-0.590842	0.00711113
-0.00179773	-2.07636	0.000528428	0.00490054	1.29345	0.00733739	-0.00514774	-0.58992	0.00710697
-0.00183419	-2.06745	0.000531201	0.0048972	1.29412	0.00733692	-0.00514936	-0.589603	0.0071034
-0.00184798	-2.04951	0.000541451	0.00489664	1.29623	0.0073352	-0.00514997	-0.588666	0.0071028
-0.00188832	-2.04055	0.000542736	0.00489383	1.29688	0.00733498	-0.00515175	-0.588357	0.0070998
-0.00189816	-2.02159	0.000549183	0.00489274	1.29903	0.0073339	-0.00515219	-0.587396	0.00709864
-0.00194828	-2.01268	0.0005544	0.00488952	1.29965	0.00733303	-0.0051544	-0.587101	0.0070952
-0.00199172	-1.99219	0.000563655	0.00488884	1.30191	0.0073315	-0.00515633	-0.586091	0.00709448
-0.00199833	-1.98378	0.000566195	0.00488579	1.30244	0.00733108	-0.00515662	-0.585836	0.00709122
-0.00203137	-1.96875	0.000576787	0.00488494	1.30404	0.00732934	-0.00515808	-0.585119	0.00709032
-0.00204832	-1.95542	0.000578118	0.00488195	1.30522	0.00732912	-0.00515883	-0.584579	0.00708714
-0.00209825	-1.93241	0.000584796	0.00488104	1.30751	0.00732803	-0.00516104	-0.583548	0.00708617
-0.00214091	-1.92369	0.000590169	0.0048781	1.30806	0.00732715	-0.00516293	-0.583286	0.00708305
-0.00214811	-1.90725	0.000599618	0.00487713	1.30971	0.00732562	-0.00516325	-0.582545	0.00708202
-0.00217782	-1.89347	0.000602348	0.00487417	1.31088	0.00732518	-0.00516456	-0.582012	0.00707889
[truncated: 7,411 more rows]
