# Supplementary material for: Impedance Iterative Learning Backstepping Control for Output-Constrained Multisection Continuum Arms Based on PMA
Source: Micromachines (Basel). 2022 Sep 16;13(9):1532. doi: 10.3390/mi13091532 (PMC9506357; doi:10.3390/mi13091532)
Supplement: Supplementary file 1 [file micromachines-13-01532-s001.zip › S2-Control Algorithm and Co-Simulation/S2-Control Algorithm and Co-Simulation/compare_.m]

compare=xlsread('对比实验.xls');
t=[0:5/9410:5];
x=compare(:,1); %第1列的全部,BLF
y=compare(:,2); %第2列的全部,PID
z=compare(:,3); %第3列的全部,SMC
figure(1)
plot(t,x,'-r',t,y,'-g',t,z,'-b',t,exp(-2*t)+0.01,'b',t,-exp(-2*t)-0.01,'b') ; %绘制曲线
grid on;
axes('position',[0.55,0.55,0.3,0.3]);%画小图指令
plot(t,x,'-r',t,y,'-g',t,z,'-b',t,exp(-2*t)+0.01,'b',t,-exp(-2*t)-0.01,'b') ; %绘制曲线
grid on;
A=compare(:,4); %第4列的全部,BLF
B=compare(:,5); %第5列的全部,PID
C=compare(:,6); %第6列的全部,SMC
figure(2)
plot(t,A,'-r',t,B,'-g',t,C,'-b',t,exp(-2*t)+0.01,'b',t,-exp(-2*t)-0.01,'b') ; %绘制曲线
grid on;
axes('position',[0.55,0.55,0.3,0.3]);%画小图指令
plot(t,A,'-r',t,B,'-g',t,C,'-b',t,exp(-2*t)+0.01,'b',t,-exp(-2*t)-0.01,'b') ; %绘制曲线
grid on;
D=compare(:,7); %第4列的全部,BLF
E=compare(:,8); %第5列的全部,PID
F=compare(:,9); %第6列的全部,SMC
figure(3)
plot(t,D,'-r',t,E,'-g',t,F,'-b',t,exp(-2*t)+0.01,'y',t,-exp(-2*t)-0.01,'y') ; %绘制曲线
grid on;
axes('position',[0.55,0.55,0.3,0.3]);%画小图指令
plot(t,D,'-r',t,E,'-g',t,F,'-b',t,exp(-2*t)+0.01,'y',t,-exp(-2*t)-0.01,'y') ; %绘制曲线
grid on;
