# Supplementary material for: Impedance Iterative Learning Backstepping Control for Output-Constrained Multisection Continuum Arms Based on PMA
Source: Micromachines (Basel). 2022 Sep 16;13(9):1532. doi: 10.3390/mi13091532 (PMC9506357; doi:10.3390/mi13091532)
Supplement: Supplementary file 1 [file micromachines-13-01532-s001.zip › S2-Control Algorithm and Co-Simulation/S2-Control Algorithm and Co-Simulation/controller.m]

function[sys,x0,str,ts]=controller(t,x,u,flag)
switch flag,
    case 0,
        [sys,x0,str,ts]=mdlInitializeSizes;
    case 3,
        sys=mdlOutputs(t,x,u);
    case {2,4,9}
        sys=[];
    otherwise
        error(['Unhandled flag=',num2str(flag)]);
end

function[sys,x0,str,ts]=mdlInitializeSizes

sizes=simsizes;
sizes.NumContStates  = 0;       %连续状态变量
sizes.NumDiscStates  = 0;        %离散状态变量
sizes.NumOutputs     = 30;       %输出变量
sizes.NumInputs      = 270;     %输入变量
sizes.DirFeedthrough = 1;       %是否有反馈环
sizes.NumSampleTimes = 0;       %采样时间，0没有用到，1有用到
sys = simsizes(sizes);
x0=[];
str = [];
ts  = [];

function sys=mdlOutputs(t,x,u)
%%输入
%theta1
theta1=[u(1),u(2),u(3),u(4),u(5),u(6),u(7),u(8),u(9),u(10),u(11),u(12),u(13),u(14),u(15),u(16),u(17),u(18),u(19),u(20),u(21)];
%theta2
theta2=[u(22),u(23),u(24),u(25),u(26),u(27),u(28),u(29),u(30),u(31),u(32),u(33),u(34),u(35),u(36),u(37),u(38),u(39),u(40),u(41),u(42)];
%theta3
theta3=[u(43),u(44),u(45),u(46),u(47),u(48),u(49),u(50),u(51),u(52),u(53),u(54),u(55),u(56),u(57),u(58),u(59),u(60),u(61),u(62),u(63)];
%theta4
theta4=[u(64),u(65),u(66),u(67),u(68),u(69),u(70),u(71),u(72),u(73),u(74),u(75),u(76),u(77),u(78),u(79),u(80),u(81),u(82),u(83),u(84)];
%theta5
theta5=[u(85),u(86),u(87),u(88),u(89),u(90),u(91),u(92),u(93),u(94),u(95),u(96),u(97),u(98),u(99),u(100),u(101),u(102),u(103),u(104),u(105)];
%theta6
theta6=[u(106),u(107),u(108),u(109),u(110),u(111),u(112),u(113),u(114),u(115),u(116),u(117),u(118),u(119),u(120),u(121),u(122),u(123),u(124),u(125),u(126)];
%theta7
theta7=[u(127),u(128),u(129),u(130),u(131),u(132),u(133),u(134),u(135),u(136),u(137),u(138),u(139),u(140),u(141),u(142),u(143),u(144),u(145),u(146),u(147)];
%theta8
theta8=[u(148),u(149),u(150),u(151),u(152),u(153),u(154),u(155),u(156),u(157),u(158),u(159),u(160),u(161),u(162),u(163),u(164),u(165),u(166),u(167),u(168)];
%theta9
theta9=[u(169),u(170),u(171),u(172),u(173),u(174),u(175),u(176),u(177),u(178),u(179),u(180),u(181),u(182),u(183),u(184),u(185),u(186),u(187),u(188),u(189)];
%theta10
theta10=[u(190),u(191),u(192),u(193),u(194),u(195),u(196),u(197),u(198),u(199),u(200),u(201),u(202),u(203),u(204),u(205),u(206),u(207),u(208),u(209),u(210)];
%状态量
x1=[u(211);u(212);u(213);u(214);u(215);u(216);u(217);u(218);u(219);u(220)];     %实际角度θ φ
x2=[u(221);u(222);u(223);u(224);u(225);u(226);u(227);u(228);u(229);u(230)];    %实际角速度dθ dφ
%期望轨迹
y1d=[u(231);u(232);u(233);u(234);u(235);u(236);u(237);u(238);u(239);u(240)];        %期望角度
y2d=[u(241);u(242);u(243);u(244);u(245);u(246);u(247);u(248);u(249);u(250)];        %期望角速度
y3d=[u(251);u(252);u(253);u(254);u(255);u(256);u(257);u(258);u(259);u(260)];       %期望角加速度

%干扰估计值
d=[u(261);u(262);u(263);u(264);u(265);u(266);u(267);u(268);u(269);u(270)];

%%%%%%%%%%%%%控制参数%%%%%%%%%%%%%%
% c11=[1.8 1.8 0.2 0.2 0.2 0.2 0.2 0.2 0.2 0.2];
% c1=diag(c11);
% k11=[10 10 1 1 1 1 1 1 1 1];
% k1=diag(k11);
% k22=[2 2 0.2 0.2 0.2 0.2 0.2 0.2 0.2 0.2];
% k2=diag(k22);
%%%%%%%%%%%%%%%%%%%%%%%%%%%%%%%%%%
% e1=y1d-x1;%跟踪误差
% e2=y2d-x2;
% theta=[theta1;theta2;theta3;theta4;theta5;theta6;theta7;theta8;theta9;theta10];
% 
% s=c1*e1+e2;%须保证当t=0时，s=0；
% fai=[c1*e2+y3d;x2+s;1];%已知状态部分
k11=[10 10 10 10 10 10 10 10 10 10];
k1=diag(k11);
k22=[20 20 20 20 20 20 20 20 20 20];
k2=diag(k22);
k33=[.5 .5 .5 .5 .5 .5 .5 .5 .5 .5];
k3=diag(k33);
%%%%%%%%%%%%%%%%%%%%%%%%%%%%%%%%%%
% e1=y1d-x1;%跟踪误差
% de1=y2d-x2;
% rou=10*exp(-2*t)+0.2;
% drou=-20*exp(-2*t);
% % K1=abs(drou/rou);
% K1=5;
% Lk=0.5*pi*e1'*e1/(rou*rou);
% z1k=y2d-K1*e1+K1*rou*rou*e1*sin(2*Lk)/(pi*e1'*e1)+k1*cos(Lk)*cos(Lk)*e1;
% e2=z1k-x2;
% A=de1'*e1+e1'*de1;
% dLk=0.5*pi*(A*rou-2*e1'*e1*drou)/(rou*rou*rou);
% I1=2*rou*drou*e1*sin(2*Lk)/(e1'*e1)+rou*rou((de1*e1'*e1-e1*A)*sin(2*Lk)/((e1'*e1)*(e1'*e1))+2*e1*cos(2*Lk)*dLk/(e1'*e1));
% I2=-2*k1*cos(Lk)*sin(Lk)*dLk*e1+k1*cos(Lk)*cos(Lk)*de1;
% % dz1k=y3d-K1*de1+K1*I1/pi+I2;
% dz1k=y3d+(400*exp(-3*t))/(10*exp(-2*t)+1/100)^2-(20*exp(-t))/(10*exp(-2*t)+1/100)+k1*de1*cos((pi*exp(2*t))/((20*exp(-2*t)+1/50)*(10*exp(-2*t)+1/100)))^2+(800*sin((pi*exp(2*t))/((20*exp(-2*t)+1/50)*(10*exp(-2*t)+1/100)))*exp(-5*t)*cos((pi*exp(2*t))/((20*exp(-2*t)+1/50)*(10*exp(-2*t)+1/100))))/pi+(120*sin((pi*exp(2*t))/((20*exp(-2*t)+1/50)*(10*exp(-2*t)+1/100)))*exp(-3*t)*cos((pi*exp(2*t))/((20*exp(-2*t)+1/50)*(10*exp(-2*t)+1/100)))*(10*exp(-2*t)+1/100))/pi-(40*exp(-3*t)*cos((pi*exp(2*t))/((20*exp(-2*t)+1/50)*(10*exp(-2*t)+1/100)))^2*(10*exp(-2*t)+1/100)*((20*pi)/((20*exp(-2*t)+1/50)*(10*exp(-2*t)+1/100)^2)+(40*pi)/((20*exp(-2*t)+1/50)^2*(10*exp(-2*t)+1/100))+(2*pi*exp(2*t))/((20*exp(-2*t)+1/50)*(10*exp(-2*t)+1/100))))/pi-2*k1*sin((pi*exp(2*t))/((20*exp(-2*t)+1/50)*(10*exp(-2*t)+1/100)))*de1*cos((pi*exp(2*t))/((20*exp(-2*t)+1/50)*(10*exp(-2*t)+1/100)))*((20*pi)/((20*exp(-2*t)+1/50)*(10*exp(-2*t)+1/100)^2)+(40*pi)/((20*exp(-2*t)+1/50)^2*(10*exp(-2*t)+1/100))+(2*pi*exp(2*t))/((20*exp(-2*t)+1/50)*(10*exp(-2*t)+1/100)))+(40*sin((pi*exp(2*t))/((20*exp(-2*t)+1/50)*(10*exp(-2*t)+1/100)))^2*exp(-3*t)*(10*exp(-2*t)+1/100)*((20*pi)/((20*exp(-2*t)+1/50)*(10*exp(-2*t)+1/100)^2)+(40*pi)/((20*exp(-2*t)+1/50)^2*(10*exp(-2*t)+1/100))+(2*pi*exp(2*t))/((20*exp(-2*t)+1/50)*(10*exp(-2*t)+1/100))))/pi;
% fai=[dz1k;z1k;1];

e1=y1d-x1;%跟踪误差
de1=y2d-x2;
rou=1*exp(-2*t)+0.01;
drou=-2*exp(-2*t);
Lk=pi*(e1'*e1)/(2*rou*rou);
K1=2;
z1k=y2d+2*K1*rou*rou*sin(Lk)*cos(Lk)*e1/(pi*e1'*e1)-K1*e1+k1*cos(Lk)*cos(Lk)*e1;
e2=z1k-x2;
A=de1'*e1+e1'*de1;
B=0.5*pi*(rou*A-2*drou*e1'*e1)/(rou*rou*rou);
I1=2*rou*drou*sin(2*Lk)/(e1'*e1)*e1+rou*rou*((de1*e1'*e1-e1*A)*sin(2*Lk)/((e1'*e1)*(e1'*e1))+2*e1*cos(2*Lk)*B/(e1'*e1));
I2=-2*k1*cos(Lk)*sin(Lk)*B*e1+k1*cos(Lk)*cos(Lk)*de1;
dz1k=y3d-K1*de1+K1*I1/pi+I2;
% dz1k=y3d+(400*exp(-3*t))/(10*exp(-2*t)+1/100)^2-(20*exp(-t))/(10*exp(-2*t)+1/100)+k1*de1*cos((pi*exp(2*t))/((20*exp(-2*t)+1/50)*(10*exp(-2*t)+1/100)))^2+(800*sin((pi*exp(2*t))/((20*exp(-2*t)+1/50)*(10*exp(-2*t)+1/100)))*exp(-5*t)*cos((pi*exp(2*t))/((20*exp(-2*t)+1/50)*(10*exp(-2*t)+1/100))))/pi+(120*sin((pi*exp(2*t))/((20*exp(-2*t)+1/50)*(10*exp(-2*t)+1/100)))*exp(-3*t)*cos((pi*exp(2*t))/((20*exp(-2*t)+1/50)*(10*exp(-2*t)+1/100)))*(10*exp(-2*t)+1/100))/pi-(40*exp(-3*t)*cos((pi*exp(2*t))/((20*exp(-2*t)+1/50)*(10*exp(-2*t)+1/100)))^2*(10*exp(-2*t)+1/100)*((20*pi)/((20*exp(-2*t)+1/50)*(10*exp(-2*t)+1/100)^2)+(40*pi)/((20*exp(-2*t)+1/50)^2*(10*exp(-2*t)+1/100))+(2*pi*exp(2*t))/((20*exp(-2*t)+1/50)*(10*exp(-2*t)+1/100))))/pi-2*k1*sin((pi*exp(2*t))/((20*exp(-2*t)+1/50)*(10*exp(-2*t)+1/100)))*de1*cos((pi*exp(2*t))/((20*exp(-2*t)+1/50)*(10*exp(-2*t)+1/100)))*((20*pi)/((20*exp(-2*t)+1/50)*(10*exp(-2*t)+1/100)^2)+(40*pi)/((20*exp(-2*t)+1/50)^2*(10*exp(-2*t)+1/100))+(2*pi*exp(2*t))/((20*exp(-2*t)+1/50)*(10*exp(-2*t)+1/100)))+(40*sin((pi*exp(2*t))/((20*exp(-2*t)+1/50)*(10*exp(-2*t)+1/100)))^2*exp(-3*t)*(10*exp(-2*t)+1/100)*((20*pi)/((20*exp(-2*t)+1/50)*(10*exp(-2*t)+1/100)^2)+(40*pi)/((20*exp(-2*t)+1/50)^2*(10*exp(-2*t)+1/100))+(2*pi*exp(2*t))/((20*exp(-2*t)+1/50)*(10*exp(-2*t)+1/100))))/pi;

theta=[theta1;theta2;theta3;theta4;theta5;theta6;theta7;theta8;theta9;theta10];
fai=[dz1k;z1k;1];

S=2;
if S==1
    % theta*fai
%     uk=theta*fai+k2*e2+k3*sign(e2)+d+e1/(cos(Lk)*cos(Lk));
    uk=theta*fai+k2*e2+k3*sign(e2)+d;
% elseif S==2                 %%加入sat函数以消除控制率的抖振，
%     a=1;
%     b=1;                    %%a，b为正奇数，且a<b
%     lamada=1;
%     if abs(s)<=lamada
% %         sat=(s/lamada);
%         sat=nthroot(s/lamada,b/a);      %改函数nthroot(a,b)表示a开b次根号方
%     else
%         sat=sign(s);
%     end
%     uk=theta*fai+k1*s+k2*sat+d;
% end
elseif S==2                 %%加入sat函数以消除控制率的抖振，
    a=1;
    b=1;                    %%a，b为正奇数，且a<b
    lamada=1;
    if abs(e2)<=lamada
%         sat=(s/lamada);
        sat=nthroot(e2/lamada,b/a);      %改函数nthroot(a,b)表示a开b次根号方
    else
        sat=sign(e2);
    end
%     uk=theta*fai+k1*s+k2*sat+d;
    uk=theta*fai+d+e1/(cos(Lk)*cos(Lk))+k2*e2+k3*sat;
end

sys(1)=uk(1);sys(2)=uk(2);sys(3)=uk(3);sys(4)=uk(4);sys(5)=uk(5);
sys(6)=uk(6);sys(7)=uk(7);sys(8)=uk(8);sys(9)=uk(9);sys(10)=uk(10);
% sys(11)=s(1);sys(12)=s(2);sys(13)=s(3);sys(14)=s(4);sys(15)=s(5);
% sys(16)=s(6);sys(17)=s(7);sys(18)=s(8);sys(19)=s(9);sys(20)=s(10);
% sys(21)=norm(s);
sys(11)=e1(1);sys(12)=e1(2);sys(13)=e1(3);sys(14)=e1(4);sys(15)=e1(5);
sys(16)=e1(6);sys(17)=e1(7);sys(18)=e1(8);sys(19)=e1(9);sys(20)=e1(10);
sys(21)=e2(1);sys(22)=e2(2);sys(23)=e2(3);sys(24)=e2(4);sys(25)=e2(5);
sys(26)=e2(6);sys(27)=e2(7);sys(28)=e2(8);sys(29)=e2(9);sys(30)=e2(10);
