# Supplementary material for: Impedance Iterative Learning Backstepping Control for Output-Constrained Multisection Continuum Arms Based on PMA
Source: Micromachines (Basel). 2022 Sep 16;13(9):1532. doi: 10.3390/mi13091532 (PMC9506357; doi:10.3390/mi13091532)
Supplement: Supplementary file 1 [file micromachines-13-01532-s001.zip › S2-Control Algorithm and Co-Simulation/S2-Control Algorithm and Co-Simulation/Controls_Plant_2.adm]

Adams View model name: model_1
!
!-------------------------------- SYSTEM UNITS ---------------------------------
!
UNITS/
, FORCE = NEWTON
, MASS = KILOGRAM
, LENGTH = METER
, TIME = SECOND
!
!----------------------------------- PARTS -------------------------------------
!
!----------------------------------- Ground ------------------------------------
!
!                            adams_view_name='ground'
PART/1
, GROUND
!
!                           adams_view_name='MARKER_1'
MARKER/1
, PART = 1
!
!                           adams_view_name='MARKER_3'
MARKER/3
, PART = 1
, QP = 0.2, 0.35, 0
!
!------------------------------------ Part -------------------------------------
!
!                           adams_view_name='PART_A0'
PART/6
, QG = 0.9663265773, -0.9963739814, 0.9316618869
, REULER = 180D, 90D, 270D
, MASS = 1040.704251
, CM = 237
, IP = 679.1473134, 613.4835302, 233.7270442
!
!                           adams_view_name='MARKER_2'
MARKER/2
, PART = 6
, QP = 0.9316618869, 0.7663265773, 1.346373981
, REULER = 270D, 90D, 0D
!
!                           adams_view_name='MARKER_6'
MARKER/6
, PART = 6
, QP = 0.9342540876, 0.9663272627, 2.76778211
, REULER = 106.5093288D, 0D, 0D
!
!                          adams_view_name='MARKER_16'
MARKER/16
, PART = 6
, QP = 0.9342540876, 0.9663272627, 2.76778211
, REULER = 270D, 0D, 0D
!
!                            adams_view_name='PSMAR'
MARKER/25
, PART = 6
!
!                            adams_view_name='PSMAR1'
MARKER/26
, PART = 6
!
!                            adams_view_name='PSMAR2'
MARKER/27
, PART = 6
!
!                            adams_view_name='PSMAR3'
MARKER/28
, PART = 6
!
!                            adams_view_name='PSMAR4'
MARKER/29
, PART = 6
!
!                            adams_view_name='PSMAR5'
MARKER/30
, PART = 6
!
!                            adams_view_name='PSMAR6'
MARKER/31
, PART = 6
!
!                            adams_view_name='PSMAR7'
MARKER/32
, PART = 6
!
!                            adams_view_name='PSMAR8'
MARKER/33
, PART = 6
!
!                            adams_view_name='PSMAR9'
MARKER/34
, PART = 6
!
!                           adams_view_name='PSMAR10'
MARKER/35
, PART = 6
!
!                           adams_view_name='PSMAR11'
MARKER/36
, PART = 6
!
!                           adams_view_name='PSMAR12'
MARKER/37
, PART = 6
!
!                           adams_view_name='PSMAR13'
MARKER/38
, PART = 6
!
!                           adams_view_name='PSMAR14'
MARKER/39
, PART = 6
!
!                           adams_view_name='PSMAR15'
MARKER/40
, PART = 6
!
!                           adams_view_name='PSMAR16'
MARKER/41
, PART = 6
!
!                           adams_view_name='PSMAR17'
MARKER/42
, PART = 6
!
!                           adams_view_name='PSMAR18'
MARKER/43
, PART = 6
!
!                           adams_view_name='PSMAR19'
MARKER/44
, PART = 6
!
!                           adams_view_name='PSMAR20'
MARKER/45
, PART = 6
!
!                           adams_view_name='PSMAR21'
MARKER/46
, PART = 6
!
!                           adams_view_name='PSMAR22'
MARKER/47
, PART = 6
!
!                           adams_view_name='PSMAR23'
MARKER/48
, PART = 6
!
!                           adams_view_name='PSMAR24'
MARKER/49
, PART = 6
!
!                           adams_view_name='PSMAR25'
MARKER/50
, PART = 6
!
!                           adams_view_name='PSMAR26'
MARKER/51
, PART = 6
!
!                           adams_view_name='PSMAR27'
MARKER/52
, PART = 6
!
!                           adams_view_name='PSMAR28'
MARKER/53
, PART = 6
!
!                           adams_view_name='PSMAR29'
MARKER/54
, PART = 6
!
!                           adams_view_name='PSMAR30'
MARKER/55
, PART = 6
!
!                           adams_view_name='PSMAR31'
MARKER/56
, PART = 6
!
!                           adams_view_name='PSMAR32'
MARKER/57
, PART = 6
!
!                           adams_view_name='PSMAR33'
MARKER/58
, PART = 6
!
!                           adams_view_name='PSMAR34'
MARKER/59
, PART = 6
!
!                           adams_view_name='PSMAR35'
MARKER/60
, PART = 6
!
!                           adams_view_name='PSMAR36'
MARKER/61
, PART = 6
!
!                           adams_view_name='PSMAR37'
MARKER/62
, PART = 6
!
!                           adams_view_name='PSMAR38'
MARKER/63
, PART = 6
!
!                           adams_view_name='PSMAR39'
MARKER/64
, PART = 6
!
!                           adams_view_name='PSMAR40'
MARKER/65
, PART = 6
!
!                           adams_view_name='PSMAR41'
MARKER/66
, PART = 6
!
!                           adams_view_name='PSMAR42'
MARKER/67
, PART = 6
!
!                           adams_view_name='PSMAR43'
MARKER/68
, PART = 6
!
!                           adams_view_name='PSMAR44'
MARKER/69
, PART = 6
!
!                           adams_view_name='PSMAR45'
MARKER/70
, PART = 6
!
!                           adams_view_name='PSMAR46'
MARKER/71
, PART = 6
!
!                           adams_view_name='PSMAR47'
MARKER/72
, PART = 6
!
!                           adams_view_name='PSMAR48'
MARKER/73
, PART = 6
!
!                           adams_view_name='PSMAR49'
MARKER/74
, PART = 6
!
!                           adams_view_name='PSMAR50'
MARKER/75
, PART = 6
!
!                           adams_view_name='PSMAR51'
MARKER/76
, PART = 6
!
!                           adams_view_name='PSMAR52'
MARKER/77
, PART = 6
!
!                           adams_view_name='PSMAR53'
MARKER/78
, PART = 6
!
!                           adams_view_name='PSMAR54'
MARKER/79
, PART = 6
!
!                           adams_view_name='PSMAR55'
MARKER/80
, PART = 6
!
!                           adams_view_name='PSMAR56'
MARKER/81
, PART = 6
!
!                           adams_view_name='PSMAR57'
MARKER/82
, PART = 6
!
!                           adams_view_name='PSMAR58'
MARKER/83
, PART = 6
!
!                           adams_view_name='PSMAR59'
MARKER/84
, PART = 6
!
!                           adams_view_name='PSMAR60'
MARKER/85
, PART = 6
!
!                           adams_view_name='PSMAR61'
MARKER/86
, PART = 6
!
!                           adams_view_name='PSMAR62'
MARKER/87
, PART = 6
!
!                           adams_view_name='PSMAR63'
MARKER/88
, PART = 6
!
!                           adams_view_name='PSMAR64'
MARKER/89
, PART = 6
!
!                           adams_view_name='PSMAR65'
MARKER/90
, PART = 6
!
!                           adams_view_name='PSMAR66'
MARKER/91
, PART = 6
!
!                           adams_view_name='PSMAR67'
MARKER/92
, PART = 6
!
!                           adams_view_name='PSMAR68'
MARKER/93
, PART = 6
!
!                           adams_view_name='PSMAR69'
MARKER/94
, PART = 6
!
!                           adams_view_name='PSMAR70'
MARKER/95
, PART = 6
!
!                           adams_view_name='PSMAR71'
MARKER/96
, PART = 6
!
!                           adams_view_name='PSMAR72'
MARKER/97
, PART = 6
!
!                           adams_view_name='PSMAR73'
MARKER/98
, PART = 6
!
!                           adams_view_name='PSMAR74'
MARKER/99
, PART = 6
!
!                           adams_view_name='PSMAR75'
MARKER/100
, PART = 6
!
!                           adams_view_name='PSMAR76'
MARKER/101
, PART = 6
!
!                           adams_view_name='PSMAR77'
MARKER/102
, PART = 6
!
!                           adams_view_name='PSMAR78'
MARKER/103
, PART = 6
!
!                           adams_view_name='PSMAR79'
MARKER/104
, PART = 6
!
!                           adams_view_name='PSMAR80'
MARKER/105
, PART = 6
!
!                           adams_view_name='PSMAR81'
MARKER/106
, PART = 6
!
!                           adams_view_name='PSMAR82'
MARKER/107
, PART = 6
!
!                           adams_view_name='PSMAR83'
MARKER/108
, PART = 6
!
!                           adams_view_name='PSMAR84'
MARKER/109
, PART = 6
!
!                           adams_view_name='PSMAR85'
MARKER/110
, PART = 6
!
!                           adams_view_name='PSMAR86'
MARKER/111
, PART = 6
!
!                           adams_view_name='PSMAR87'
MARKER/112
, PART = 6
!
!                           adams_view_name='PSMAR88'
MARKER/113
, PART = 6
!
!                           adams_view_name='PSMAR89'
MARKER/114
, PART = 6
!
!                           adams_view_name='PSMAR90'
MARKER/115
, PART = 6
!
!                           adams_view_name='PSMAR91'
MARKER/116
, PART = 6
!
!                           adams_view_name='PSMAR92'
MARKER/117
, PART = 6
!
!                           adams_view_name='PSMAR93'
MARKER/118
, PART = 6
!
!                           adams_view_name='PSMAR94'
MARKER/119
, PART = 6
!
!                           adams_view_name='PSMAR95'
MARKER/120
, PART = 6
!
!                           adams_view_name='PSMAR96'
MARKER/121
, PART = 6
!
!                           adams_view_name='PSMAR97'
MARKER/122
, PART = 6
!
!                           adams_view_name='PSMAR98'
MARKER/123
, PART = 6
!
!                           adams_view_name='PSMAR99'
MARKER/124
, PART = 6
!
!                           adams_view_name='PSMAR100'
MARKER/125
, PART = 6
!
!                           adams_view_name='PSMAR101'
MARKER/126
, PART = 6
!
!                           adams_view_name='PSMAR102'
MARKER/127
, PART = 6
!
!                           adams_view_name='PSMAR103'
MARKER/128
, PART = 6
!
!                           adams_view_name='PSMAR104'
MARKER/129
, PART = 6
!
!                           adams_view_name='PSMAR105'
MARKER/130
, PART = 6
!
!                           adams_view_name='PSMAR106'
MARKER/131
, PART = 6
!
!                           adams_view_name='PSMAR107'
MARKER/132
, PART = 6
!
!                           adams_view_name='PSMAR108'
MARKER/133
, PART = 6
!
!                           adams_view_name='PSMAR109'
MARKER/134
, PART = 6
!
!                           adams_view_name='PSMAR110'
MARKER/135
, PART = 6
!
!                           adams_view_name='PSMAR111'
MARKER/136
, PART = 6
!
!                           adams_view_name='PSMAR112'
MARKER/137
, PART = 6
!
!                           adams_view_name='PSMAR113'
MARKER/138
, PART = 6
!
!                           adams_view_name='PSMAR114'
MARKER/139
, PART = 6
!
!                           adams_view_name='PSMAR115'
MARKER/140
, PART = 6
!
!                           adams_view_name='PSMAR116'
MARKER/141
, PART = 6
!
!                           adams_view_name='PSMAR117'
MARKER/142
, PART = 6
!
!                           adams_view_name='PSMAR118'
MARKER/143
, PART = 6
!
!                           adams_view_name='PSMAR119'
MARKER/144
, PART = 6
!
!                           adams_view_name='PSMAR120'
MARKER/145
, PART = 6
!
!                           adams_view_name='PSMAR121'
MARKER/146
, PART = 6
!
!                           adams_view_name='PSMAR122'
MARKER/147
, PART = 6
!
!                           adams_view_name='PSMAR123'
MARKER/148
, PART = 6
!
!                           adams_view_name='PSMAR124'
MARKER/149
, PART = 6
!
!                           adams_view_name='PSMAR125'
MARKER/150
, PART = 6
!
!                           adams_view_name='PSMAR126'
MARKER/151
, PART = 6
!
!                           adams_view_name='PSMAR127'
MARKER/152
, PART = 6
!
!                           adams_view_name='PSMAR128'
MARKER/153
, PART = 6
!
!                           adams_view_name='PSMAR129'
MARKER/154
, PART = 6
!
!                           adams_view_name='PSMAR130'
MARKER/155
, PART = 6
!
!                           adams_view_name='PSMAR131'
MARKER/156
, PART = 6
!
!                           adams_view_name='PSMAR132'
MARKER/157
, PART = 6
!
!                           adams_view_name='PSMAR133'
MARKER/158
, PART = 6
!
!                           adams_view_name='PSMAR134'
MARKER/159
, PART = 6
!
!                           adams_view_name='PSMAR135'
MARKER/160
, PART = 6
!
!                           adams_view_name='PSMAR136'
MARKER/161
, PART = 6
!
!                           adams_view_name='PSMAR137'
MARKER/162
, PART = 6
!
!                           adams_view_name='PSMAR138'
MARKER/163
, PART = 6
!
!                           adams_view_name='PSMAR139'
MARKER/164
, PART = 6
!
!                           adams_view_name='PSMAR140'
MARKER/165
, PART = 6
!
!                           adams_view_name='PSMAR141'
MARKER/166
, PART = 6
!
!                           adams_view_name='PSMAR142'
MARKER/167
, PART = 6
!
!                           adams_view_name='PSMAR143'
MARKER/168
, PART = 6
!
!                           adams_view_name='PSMAR144'
MARKER/169
, PART = 6
!
!                           adams_view_name='PSMAR145'
MARKER/170
, PART = 6
!
!                           adams_view_name='PSMAR146'
MARKER/171
, PART = 6
!
!                           adams_view_name='PSMAR147'
MARKER/172
, PART = 6
!
!                           adams_view_name='PSMAR148'
MARKER/173
, PART = 6
!
!                           adams_view_name='PSMAR149'
MARKER/174
, PART = 6
!
!                           adams_view_name='PSMAR150'
MARKER/175
, PART = 6
!
!                           adams_view_name='PSMAR151'
MARKER/176
, PART = 6
!
!                           adams_view_name='PSMAR152'
MARKER/177
, PART = 6
!
!                           adams_view_name='PSMAR153'
MARKER/178
, PART = 6
!
!                           adams_view_name='PSMAR154'
MARKER/179
, PART = 6
!
!                           adams_view_name='PSMAR155'
MARKER/180
, PART = 6
!
!                           adams_view_name='PSMAR156'
MARKER/181
, PART = 6
!
!                           adams_view_name='PSMAR157'
MARKER/182
, PART = 6
!
!                           adams_view_name='PSMAR158'
MARKER/183
, PART = 6
!
!                           adams_view_name='PSMAR159'
MARKER/184
, PART = 6
!
!                           adams_view_name='PSMAR160'
MARKER/185
, PART = 6
!
!                           adams_view_name='PSMAR161'
MARKER/186
, PART = 6
!
!                           adams_view_name='PSMAR162'
MARKER/187
, PART = 6
!
!                           adams_view_name='PSMAR163'
MARKER/188
, PART = 6
!
!                           adams_view_name='PSMAR164'
MARKER/189
, PART = 6
!
!                           adams_view_name='PSMAR165'
MARKER/190
, PART = 6
!
!                           adams_view_name='PSMAR166'
MARKER/191
, PART = 6
!
!                           adams_view_name='PSMAR167'
MARKER/192
, PART = 6
!
!                           adams_view_name='PSMAR168'
MARKER/193
, PART = 6
!
!                           adams_view_name='PSMAR169'
MARKER/194
, PART = 6
!
!                           adams_view_name='PSMAR170'
MARKER/195
, PART = 6
!
!                           adams_view_name='PSMAR171'
MARKER/196
, PART = 6
!
!                           adams_view_name='PSMAR172'
MARKER/197
, PART = 6
!
!                           adams_view_name='PSMAR173'
MARKER/198
, PART = 6
!
!                           adams_view_name='PSMAR174'
MARKER/199
, PART = 6
!
!                           adams_view_name='PSMAR175'
MARKER/200
, PART = 6
!
!                           adams_view_name='PSMAR176'
MARKER/201
, PART = 6
!
!                           adams_view_name='PSMAR177'
MARKER/202
, PART = 6
!
!                           adams_view_name='PSMAR178'
MARKER/203
, PART = 6
!
!                           adams_view_name='PSMAR179'
MARKER/204
, PART = 6
!
!                           adams_view_name='PSMAR180'
MARKER/205
, PART = 6
!
!                           adams_view_name='PSMAR181'
MARKER/206
, PART = 6
!
!                           adams_view_name='PSMAR182'
MARKER/207
, PART = 6
!
!                           adams_view_name='PSMAR183'
MARKER/208
, PART = 6
!
!                           adams_view_name='PSMAR184'
MARKER/209
, PART = 6
!
!                           adams_view_name='PSMAR185'
MARKER/210
, PART = 6
!
!                           adams_view_name='PSMAR186'
MARKER/211
, PART = 6
!
!                           adams_view_name='PSMAR187'
MARKER/212
, PART = 6
!
!                           adams_view_name='PSMAR188'
MARKER/213
, PART = 6
!
!                           adams_view_name='PSMAR189'
MARKER/214
, PART = 6
!
!                           adams_view_name='PSMAR190'
MARKER/215
, PART = 6
!
!                           adams_view_name='PSMAR191'
MARKER/216
, PART = 6
!
!                           adams_view_name='PSMAR192'
MARKER/217
, PART = 6
!
!                           adams_view_name='PSMAR193'
MARKER/218
, PART = 6
!
!                           adams_view_name='PSMAR194'
MARKER/219
, PART = 6
!
!                           adams_view_name='PSMAR195'
MARKER/220
, PART = 6
!
!                           adams_view_name='PSMAR196'
MARKER/221
, PART = 6
!
!                           adams_view_name='PSMAR197'
MARKER/222
, PART = 6
!
!                           adams_view_name='PSMAR198'
MARKER/223
, PART = 6
!
!                           adams_view_name='PSMAR199'
MARKER/224
, PART = 6
!
!                           adams_view_name='PSMAR200'
MARKER/225
, PART = 6
!
!                           adams_view_name='PSMAR201'
MARKER/226
, PART = 6
!
!                           adams_view_name='PSMAR202'
MARKER/227
, PART = 6
!
!                           adams_view_name='PSMAR203'
MARKER/228
, PART = 6
!
!                           adams_view_name='PSMAR204'
MARKER/229
, PART = 6
!
!                           adams_view_name='PSMAR205'
MARKER/230
, PART = 6
!
!                           adams_view_name='PSMAR206'
MARKER/231
, PART = 6
!
!                           adams_view_name='PSMAR207'
MARKER/232
, PART = 6
!
!                           adams_view_name='PSMAR208'
MARKER/233
, PART = 6
!
!                           adams_view_name='PSMAR209'
MARKER/234
, PART = 6
!
!                           adams_view_name='PSMAR210'
MARKER/235
, PART = 6
!
!                           adams_view_name='PSMAR211'
MARKER/236
, PART = 6
!
!                              adams_view_name='cm'
MARKER/237
, PART = 6
, QP = 0.1840447235, 0.49695466, 1.451956566
, REULER = 93.85655283D, 91.50225482D, 322.291318D
!
!------------------------------------ Part -------------------------------------
!
!                           adams_view_name='PART_A2'
PART/24
, QG = 0.9663265773, -0.9963739814, 0.9316618869
, REULER = 180D, 90D, 270D
, MASS = 37.09609876
, CM = 240
, IP = 1.882179333, 1.506367174, 0.4403790842
!
!                           adams_view_name='MARKER_7'
MARKER/7
, PART = 24
, QP = 1.172786552, 0.5268932366, 2.69378201
, REULER = 94.45145623D, 0D, 0D
!
!                          adams_view_name='MARKER_10'
MARKER/10
, PART = 24
, QP = 1.089682709, 0.186902426, 2.709966998
, REULER = 270D, 90D, 0D
!
!                          adams_view_name='MARKER_17'
MARKER/17
, PART = 24
, QP = 1.172786552, 0.5268932366, 2.69378201
, REULER = 270D, 0D, 0D
!
!                            adams_view_name='PSMAR'
MARKER/238
, PART = 24
!
!                            adams_view_name='PSMAR1'
MARKER/239
, PART = 24
!
!                              adams_view_name='cm'
MARKER/240
, PART = 24
, QP = 1.124500475, 0.3292565971, 2.952760434
, REULER = 346.2605961D, 40.14253115D, 0.013819342D
!
!------------------------------------ Part -------------------------------------
!
!                           adams_view_name='PART_A1'
PART/28
, QG = 0.9663265773, -0.9963739814, 0.9316618869
, REULER = 180D, 90D, 270D
, MASS = 9.695702258
, CM = 242
, IP = 0.4392197034, 0.4227906941, 0.0240641736
!
!                           adams_view_name='MARKER_5'
MARKER/5
, PART = 28
, QP = 0.9342540876, 0.9663272627, 2.76778211
, REULER = 106.5093288D, 0D, 0D
!
!                           adams_view_name='MARKER_8'
MARKER/8
, PART = 28
, QP = 1.172786552, 0.5268932366, 2.69378201
, REULER = 94.45145623D, 0D, 0D
!
!                          adams_view_name='MARKER_15'
MARKER/15
, PART = 28
, QP = 0.9342540876, 0.9663272627, 2.76778211
, REULER = 270D, 0D, 0D
!
!                          adams_view_name='MARKER_18'
MARKER/18
, PART = 28
, QP = 1.172786552, 0.5268932366, 2.69378201
, REULER = 270D, 0D, 0D
!
!                            adams_view_name='PSMAR'
MARKER/241
, PART = 28
!
!                              adams_view_name='cm'
MARKER/242
, PART = 28
, QP = 1.02395119, 0.801084818, 2.737326598
, REULER = 208.4937493D, 90.8175593D, 89.99956436D
!
!------------------------------------ Part -------------------------------------
!
!                           adams_view_name='PART_C3'
PART/219
, QG = 0.9663265773, -0.9963739814, 0.9316618869
, REULER = 180D, 90D, 270D
, MASS = 0.1401336475
, CM = 244
, IP = 1.085559289E-04, 5.872738118E-05, 5.872738118E-05
!
!                           adams_view_name='MARKER_9'
MARKER/9
, PART = 219
, QP = 1.089682709, 0.186902426, 2.709966998
, REULER = 270D, 90D, 0D
!
!                            adams_view_name='PSMAR'
MARKER/243
, PART = 219
!
!                              adams_view_name='cm'
MARKER/244
, PART = 219
, QP = 1.089682709, 0.186902426, 2.687202589
, REULER = 180D, 90D, 90D
!
!                            adams_view_name='PSMAR1'
MARKER/245
, PART = 219
!
!                          adams_view_name='MARKER_308'
MARKER/308
, PART = 219
, NODE_ID = 769
, QP = 1.096876285, 0.1629597346, 2.690466998
, REULER = 270D, 90D, 0D
!
!                          adams_view_name='MARKER_310'
MARKER/310
, PART = 219
, QP = 1.113625401, 0.1940960014, 2.690466998
, REULER = 270D, 90D, 0D
!
!                          adams_view_name='MARKER_312'
MARKER/312
, PART = 219
, QP = 1.082489134, 0.2108451174, 2.690466998
, REULER = 270D, 90D, 0D
!
!                          adams_view_name='MARKER_314'
MARKER/314
, PART = 219
, QP = 1.065740018, 0.1797088506, 2.690466998
, REULER = 270D, 90D, 0D
!
!                          adams_view_name='MARKER_339'
MARKER/339
, PART = 219
, QP = 1.096876285, 0.1629597346, 2.690466998
, REULER = 270D, 90D, 0D
!
!                          adams_view_name='MARKER_341'
MARKER/341
, PART = 219
, QP = 1.113625401, 0.1940960014, 2.690466998
, REULER = 270D, 90D, 0D
!
!                          adams_view_name='MARKER_343'
MARKER/343
, PART = 219
, QP = 1.082489134, 0.2108451174, 2.690466998
, REULER = 270D, 90D, 0D
!
!                          adams_view_name='MARKER_345'
MARKER/345
, PART = 219
, QP = 1.065740018, 0.1797088506, 2.690466998
, REULER = 270D, 90D, 0D
!
!------------------------------------ Part -------------------------------------
!
!                           adams_view_name='PART_C2'
PART/226
, QG = 0.9663265773, -0.9963739814, 0.9316618869
, REULER = 180D, 90D, 270D
, MASS = 0.7015535354
, CM = 251
, IP = 6.041791619E-04, 3.253715872E-04, 3.253715872E-04
!
!                            adams_view_name='PSMAR'
MARKER/250
, PART = 226
!
!                              adams_view_name='cm'
MARKER/251
, PART = 226
, QP = 1.089682709, 0.186902426, 2.470554879
, REULER = 180D, 90D, 90D
!
!                            adams_view_name='PSMAR1'
MARKER/252
, PART = 226
!
!                          adams_view_name='MARKER_309'
MARKER/309
, PART = 226
, QP = 1.096876285, 0.1629597346, 2.475466998
, REULER = 270D, 90D, 0D
!
!                          adams_view_name='MARKER_311'
MARKER/311
, PART = 226
, QP = 1.113625401, 0.1940960014, 2.475466998
, REULER = 270D, 90D, 0D
!
!                          adams_view_name='MARKER_313'
MARKER/313
, PART = 226
, QP = 1.082489134, 0.2108451174, 2.475466998
, REULER = 270D, 90D, 0D
!
!                          adams_view_name='MARKER_315'
MARKER/315
, PART = 226
, QP = 1.065740018, 0.1797088506, 2.475466998
, REULER = 270D, 90D, 0D
!
!                          adams_view_name='MARKER_316'
MARKER/316
, PART = 226
, QP = 1.096876285, 0.1629597346, 2.470466998
, REULER = 270D, 90D, 0D
!
!                          adams_view_name='MARKER_318'
MARKER/318
, PART = 226
, QP = 1.113625401, 0.1940960014, 2.470466998
, REULER = 270D, 90D, 0D
!
!                          adams_view_name='MARKER_320'
MARKER/320
, PART = 226
, QP = 1.082489134, 0.2108451174, 2.470466998
, REULER = 270D, 90D, 0D
!
!                          adams_view_name='MARKER_322'
MARKER/322
, PART = 226
, QP = 1.065740018, 0.1797088506, 2.470466998
, REULER = 270D, 90D, 0D
!
!                          adams_view_name='MARKER_347'
MARKER/347
, PART = 226
, QP = 1.096876285, 0.1629597346, 2.475466998
, REULER = 270D, 90D, 0D
!
!                          adams_view_name='MARKER_349'
MARKER/349
, PART = 226
, QP = 1.113625401, 0.1940960014, 2.475466998
, REULER = 270D, 90D, 0D
!
!                          adams_view_name='MARKER_351'
MARKER/351
, PART = 226
, QP = 1.082489134, 0.2108451174, 2.475466998
, REULER = 270D, 90D, 0D
!
!                          adams_view_name='MARKER_353'
MARKER/353
, PART = 226
, QP = 1.065740018, 0.1797088506, 2.475466998
, REULER = 270D, 90D, 0D
!
!                          adams_view_name='MARKER_355'
MARKER/355
, PART = 226
, QP = 1.096876285, 0.1629597346, 2.470466998
, REULER = 270D, 90D, 0D
!
!                          adams_view_name='MARKER_357'
MARKER/357
, PART = 226
, QP = 1.113625401, 0.1940960014, 2.470466998
, REULER = 270D, 90D, 0D
!
!                          adams_view_name='MARKER_359'
MARKER/359
, PART = 226
, QP = 1.082489134, 0.2108451174, 2.470466998
, REULER = 270D, 90D, 0D
!
!                          adams_view_name='MARKER_361'
MARKER/361
, PART = 226
, QP = 1.065740018, 0.1797088506, 2.470466998
, REULER = 270D, 90D, 0D
!
!------------------------------------ Part -------------------------------------
!
!                           adams_view_name='PART_C1'
PART/227
, QG = 0.9663265773, -0.9963739814, 0.9316618869
, REULER = 180D, 90D, 270D
, MASS = 0.3584476353
, CM = 254
, IP = 3.073312894E-04, 1.567049398E-04, 1.567049398E-04
!
!                            adams_view_name='PSMAR'
MARKER/253
, PART = 227
!
!                              adams_view_name='cm'
MARKER/254
, PART = 227
, QP = 1.089682709, 0.186902426, 2.255424996
, REULER = 180D, 90D, 90D
!
!                             adams_view_name='MAR0'
MARKER/259
, PART = 227
, QP = 1.089682709, 0.186902426, 2.250466998
, REULER = 270D, 90D, 0D
!
!                          adams_view_name='MARKER_317'
MARKER/317
, PART = 227
, QP = 1.096876285, 0.1629597346, 2.255466998
, REULER = 270D, 90D, 0D
!
!                          adams_view_name='MARKER_319'
MARKER/319
, PART = 227
, QP = 1.113625401, 0.1940960014, 2.255466998
, REULER = 270D, 90D, 0D
!
!                          adams_view_name='MARKER_321'
MARKER/321
, PART = 227
, QP = 1.082489134, 0.2108451174, 2.255466998
, REULER = 270D, 90D, 0D
!
!                          adams_view_name='MARKER_323'
MARKER/323
, PART = 227
, QP = 1.065740018, 0.1797088506, 2.255466998
, REULER = 270D, 90D, 0D
!
!                          adams_view_name='MARKER_363'
MARKER/363
, PART = 227
, QP = 1.096876285, 0.1629597346, 2.255466998
, REULER = 270D, 90D, 0D
!
!                          adams_view_name='MARKER_365'
MARKER/365
, PART = 227
, QP = 1.113625401, 0.1940960014, 2.255466998
, REULER = 270D, 90D, 0D
!
!                          adams_view_name='MARKER_367'
MARKER/367
, PART = 227
, QP = 1.082489134, 0.2108451174, 2.255466998
, REULER = 270D, 90D, 0D
!
!                          adams_view_name='MARKER_369'
MARKER/369
, PART = 227
, QP = 1.065740018, 0.1797088506, 2.255466998
, REULER = 270D, 90D, 0D
!
!-------------------------------- FLEX BODIES ----------------------------------
!
!--------------------------------- Flex Body -----------------------------------
!
!                           adams_view_name='FLEX_G_1'
FLEX_BODY/1
, MATRICES = 1, 2, 3, 4, 5, 6, 7, 8, 9, 10, 11, 12
, QG = -1, 0, 0
, MNF_FILE = D:/temp/guan1.mnf
!
!                          adams_view_name='MARKER_338'
MARKER/338
, FLEX_BODY = 1
, NODE_ID = 769
, QP = 1.803366843, 1.694093017, -0.165214398
!
!                          adams_view_name='MARKER_346'
MARKER/346
, FLEX_BODY = 1
, NODE_ID = 770
, QP = 1.803366843, 1.479093017, -0.165214398
!
!                         adams_view_name='INT_NODE_769'
MARKER/370
, FLEX_BODY = 1
, NODE_ID = 769
, QP = 1.803366843, 1.694093017, -0.165214398
!
!                         adams_view_name='INT_NODE_770'
MARKER/371
, FLEX_BODY = 1
, NODE_ID = 770
, QP = 1.803366843, 1.479093017, -0.165214398
!
!--------------------------------- Flex Body -----------------------------------
!
!                           adams_view_name='FLEX_G_2'
FLEX_BODY/2
, MATRICES = 13, 14, 15, 16, 17, 18, 19, 20, 21, 22, 23, 24
, QG = 0.9374449739, 0, 1.621403329
, REULER = 90D, 90D, 270D
, MNF_FILE = D:/temp/guan1.mnf
!
!                         adams_view_name='INT_NODE_769'
MARKER/324
, FLEX_BODY = 2
, NODE_ID = 769
, QP = 1.803366843, 1.694093017, -0.165214398
!
!                         adams_view_name='INT_NODE_770'
MARKER/325
, FLEX_BODY = 2
, NODE_ID = 770
, QP = 1.803366843, 1.479093017, -0.165214398
!
!                          adams_view_name='MARKER_340'
MARKER/340
, FLEX_BODY = 2
, NODE_ID = 769
, QP = 1.803366843, 1.694093017, -0.165214398
, REULER = 270D, 90D, 90D
!
!                          adams_view_name='MARKER_348'
MARKER/348
, FLEX_BODY = 2
, NODE_ID = 770
, QP = 1.803366843, 1.479093017, -0.165214398
, REULER = 270D, 90D, 90D
!
!--------------------------------- Flex Body -----------------------------------
!
!                           adams_view_name='FLEX_G_3'
FLEX_BODY/3
, MATRICES = 25, 26, 27, 28, 29, 30, 31, 32, 33, 34, 35, 36
, QG = 2.558848303, 0, -0.3160416452
, REULER = 180D, 180D, 0D
, MNF_FILE = D:/temp/guan1.mnf
!
!                         adams_view_name='INT_NODE_769'
MARKER/326
, FLEX_BODY = 3
, NODE_ID = 769
, QP = 1.803366843, 1.694093017, -0.165214398
!
!                         adams_view_name='INT_NODE_770'
MARKER/327
, FLEX_BODY = 3
, NODE_ID = 770
, QP = 1.803366843, 1.479093017, -0.165214398
!
!                          adams_view_name='MARKER_342'
MARKER/342
, FLEX_BODY = 3
, NODE_ID = 769
, QP = 1.803366843, 1.694093017, -0.165214398
, REULER = 180D, 180D, 0D
!
!                          adams_view_name='MARKER_350'
MARKER/350
, FLEX_BODY = 3
, NODE_ID = 770
, QP = 1.803366843, 1.479093017, -0.165214398
, REULER = 180D, 180D, 0D
!
!--------------------------------- Flex Body -----------------------------------
!
!                           adams_view_name='FLEX_G_4'
FLEX_BODY/4
, MATRICES = 37, 38, 39, 40, 41, 42, 43, 44, 45, 46, 47, 48
, QG = 0.6214033287, 0, -1.937444974
, REULER = 270D, 90D, 90D
, MNF_FILE = D:/temp/guan1.mnf
!
!                         adams_view_name='INT_NODE_769'
MARKER/328
, FLEX_BODY = 4
, NODE_ID = 769
, QP = 1.803366843, 1.694093017, -0.165214398
!
!                         adams_view_name='INT_NODE_770'
MARKER/329
, FLEX_BODY = 4
, NODE_ID = 770
, QP = 1.803366843, 1.479093017, -0.165214398
!
!                          adams_view_name='MARKER_344'
MARKER/344
, FLEX_BODY = 4
, NODE_ID = 769
, QP = 1.803366843, 1.694093017, -0.165214398
, REULER = 90D, 90D, 270D
!
!                          adams_view_name='MARKER_352'
MARKER/352
, FLEX_BODY = 4
, NODE_ID = 770
, QP = 1.803366843, 1.479093017, -0.165214398
, REULER = 90D, 90D, 270D
!
!--------------------------------- Flex Body -----------------------------------
!
!                           adams_view_name='FLEX_G_5'
FLEX_BODY/5
, MATRICES = 49, 50, 51, 52, 53, 54, 55, 56, 57, 58, 59, 60
, QG = -1, -0.22, 0
, MNF_FILE = D:/temp/guan1.mnf
!
!                         adams_view_name='INT_NODE_769'
MARKER/330
, FLEX_BODY = 5
, NODE_ID = 769
, QP = 1.803366843, 1.694093017, -0.165214398
!
!                         adams_view_name='INT_NODE_770'
MARKER/331
, FLEX_BODY = 5
, NODE_ID = 770
, QP = 1.803366843, 1.479093017, -0.165214398
!
!                          adams_view_name='MARKER_354'
MARKER/354
, FLEX_BODY = 5
, NODE_ID = 769
, QP = 1.803366843, 1.694093017, -0.165214398
!
!                          adams_view_name='MARKER_362'
MARKER/362
, FLEX_BODY = 5
, NODE_ID = 770
, QP = 1.803366843, 1.479093017, -0.165214398
!
!--------------------------------- Flex Body -----------------------------------
!
!                           adams_view_name='FLEX_G_6'
FLEX_BODY/6
, MATRICES = 61, 62, 63, 64, 65, 66, 67, 68, 69, 70, 71, 72
, QG = 0.9374449739, -0.22, 1.621403329
, REULER = 90D, 90D, 270D
, MNF_FILE = D:/temp/guan1.mnf
!
!                         adams_view_name='INT_NODE_769'
MARKER/332
, FLEX_BODY = 6
, NODE_ID = 769
, QP = 1.803366843, 1.694093017, -0.165214398
!
!                         adams_view_name='INT_NODE_770'
MARKER/333
, FLEX_BODY = 6
, NODE_ID = 770
, QP = 1.803366843, 1.479093017, -0.165214398
!
!                          adams_view_name='MARKER_356'
MARKER/356
, FLEX_BODY = 6
, NODE_ID = 769
, QP = 1.803366843, 1.694093017, -0.165214398
, REULER = 270D, 90D, 90D
!
!                          adams_view_name='MARKER_364'
MARKER/364
, FLEX_BODY = 6
, NODE_ID = 770
, QP = 1.803366843, 1.479093017, -0.165214398
, REULER = 270D, 90D, 90D
!
!--------------------------------- Flex Body -----------------------------------
!
!                           adams_view_name='FLEX_G_7'
FLEX_BODY/7
, MATRICES = 73, 74, 75, 76, 77, 78, 79, 80, 81, 82, 83, 84
, QG = 2.558848303, -0.22, -0.3160416452
, REULER = 180D, 180D, 0D
, MNF_FILE = D:/temp/guan1.mnf
!
!                         adams_view_name='INT_NODE_769'
MARKER/334
, FLEX_BODY = 7
, NODE_ID = 769
, QP = 1.803366843, 1.694093017, -0.165214398
!
!                         adams_view_name='INT_NODE_770'
MARKER/335
, FLEX_BODY = 7
, NODE_ID = 770
, QP = 1.803366843, 1.479093017, -0.165214398
!
!                          adams_view_name='MARKER_358'
MARKER/358
, FLEX_BODY = 7
, NODE_ID = 769
, QP = 1.803366843, 1.694093017, -0.165214398
, REULER = 180D, 180D, 0D
!
!                          adams_view_name='MARKER_366'
MARKER/366
, FLEX_BODY = 7
, NODE_ID = 770
, QP = 1.803366843, 1.479093017, -0.165214398
, REULER = 180D, 180D, 0D
!
!--------------------------------- Flex Body -----------------------------------
!
!                           adams_view_name='FLEX_G_8'
FLEX_BODY/8
, MATRICES = 85, 86, 87, 88, 89, 90, 91, 92, 93, 94, 95, 96
, QG = 0.6214033287, -0.22, -1.937444974
, REULER = 270D, 90D, 90D
, MNF_FILE = D:/temp/guan1.mnf
!
!                         adams_view_name='INT_NODE_769'
MARKER/336
, FLEX_BODY = 8
, NODE_ID = 769
, QP = 1.803366843, 1.694093017, -0.165214398
!
!                         adams_view_name='INT_NODE_770'
MARKER/337
, FLEX_BODY = 8
, NODE_ID = 770
, QP = 1.803366843, 1.479093017, -0.165214398
!
!                          adams_view_name='MARKER_360'
MARKER/360
, FLEX_BODY = 8
, NODE_ID = 769
, QP = 1.803366843, 1.694093017, -0.165214398
, REULER = 90D, 90D, 270D
!
!                          adams_view_name='MARKER_368'
MARKER/368
, FLEX_BODY = 8
, NODE_ID = 770
, QP = 1.803366843, 1.479093017, -0.165214398
, REULER = 90D, 90D, 270D
!
!------------------------------ DYNAMIC GRAPHICS -------------------------------
!
!                   adams_view_name='SFORCE_1_force_graphic_1'
GRAPHICS/236
, FORCE
, ETYPE = SFORCE
, EID = 3
, EMARKER = 15
!
!                  adams_view_name='SFORCE_1_2_force_graphic_1'
GRAPHICS/237
, FORCE
, ETYPE = SFORCE
, EID = 4
, EMARKER = 17
!
!                   adams_view_name='SFORCE_5_force_graphic_1'
GRAPHICS/238
, FORCE
, ETYPE = SFORCE
, EID = 5
, EMARKER = 308
!
!                   adams_view_name='SFORCE_6_force_graphic_1'
GRAPHICS/239
, FORCE
, ETYPE = SFORCE
, EID = 6
, EMARKER = 310
!
!                   adams_view_name='SFORCE_7_force_graphic_1'
GRAPHICS/240
, FORCE
, ETYPE = SFORCE
, EID = 7
, EMARKER = 312
!
!                   adams_view_name='SFORCE_8_force_graphic_1'
GRAPHICS/241
, FORCE
, ETYPE = SFORCE
, EID = 8
, EMARKER = 314
!
!                   adams_view_name='SFORCE_9_force_graphic_1'
GRAPHICS/242
, FORCE
, ETYPE = SFORCE
, EID = 9
, EMARKER = 316
!
!                  adams_view_name='SFORCE_10_force_graphic_1'
GRAPHICS/243
, FORCE
, ETYPE = SFORCE
, EID = 10
, EMARKER = 318
!
!                  adams_view_name='SFORCE_11_force_graphic_1'
GRAPHICS/244
, FORCE
, ETYPE = SFORCE
, EID = 11
, EMARKER = 320
!
!                  adams_view_name='SFORCE_12_force_graphic_1'
GRAPHICS/245
, FORCE
, ETYPE = SFORCE
, EID = 12
, EMARKER = 322
!
!-------------------------------- CONSTRAINTS ----------------------------------
!
!                           adams_view_name='JOINT_1'
JOINT/1
, FIXED
, I = 2
, J = 3
!
!                           adams_view_name='JOINT_2'
JOINT/2
, REVOLUTE
, I = 5
, J = 6
!
!                           adams_view_name='JOINT_3'
JOINT/3
, REVOLUTE
, I = 7
, J = 8
!
!                           adams_view_name='JOINT_4'
JOINT/4
, FIXED
, I = 9
, J = 10
!
!                           adams_view_name='JOINT_5'
JOINT/5
, FIXED
, I = 338
, J = 339
!
!                           adams_view_name='JOINT_6'
JOINT/6
, FIXED
, I = 340
, J = 341
!
!                           adams_view_name='JOINT_7'
JOINT/7
, FIXED
, I = 342
, J = 343
!
!                           adams_view_name='JOINT_8'
JOINT/8
, FIXED
, I = 344
, J = 345
!
!                           adams_view_name='JOINT_9'
JOINT/9
, FIXED
, I = 346
, J = 347
!
!                           adams_view_name='JOINT_10'
JOINT/10
, FIXED
, I = 348
, J = 349
!
!                           adams_view_name='JOINT_11'
JOINT/11
, FIXED
, I = 350
, J = 351
!
!                           adams_view_name='JOINT_12'
JOINT/12
, FIXED
, I = 352
, J = 353
!
!                           adams_view_name='JOINT_13'
JOINT/13
, FIXED
, I = 354
, J = 355
!
!                           adams_view_name='JOINT_14'
JOINT/14
, FIXED
, I = 356
, J = 357
!
!                           adams_view_name='JOINT_15'
JOINT/15
, FIXED
, I = 358
, J = 359
!
!                           adams_view_name='JOINT_16'
JOINT/16
, FIXED
, I = 360
, J = 361
!
!                           adams_view_name='JOINT_17'
JOINT/17
, FIXED
, I = 362
, J = 363
!
!                           adams_view_name='JOINT_18'
JOINT/18
, FIXED
, I = 364
, J = 365
!
!                           adams_view_name='JOINT_19'
JOINT/19
, FIXED
, I = 366
, J = 367
!
!                           adams_view_name='JOINT_20'
JOINT/20
, FIXED
, I = 368
, J = 369
!
!----------------------------------- FORCES ------------------------------------
!
!                           adams_view_name='SFORCE_1'
SFORCE/3
, ROTATIONAL
, I = 15
, J = 16
, FUNCTION = VARVAL(9)
!
!                           adams_view_name='SFORCE_2'
SFORCE/4
, ROTATIONAL
, I = 17
, J = 18
, FUNCTION = VARVAL(10)
!
!                          adams_view_name='SFORCE_a1'
SFORCE/5
, TRANSLATIONAL
, I = 308
, J = 309
, FUNCTION = VARVAL(24)
!
!                          adams_view_name='SFORCE_a2'
SFORCE/6
, TRANSLATIONAL
, I = 310
, J = 311
, FUNCTION = VARVAL(25)
!
!                          adams_view_name='SFORCE_a3'
SFORCE/7
, TRANSLATIONAL
, I = 312
, J = 313
, FUNCTION = VARVAL(26)
!
!                          adams_view_name='SFORCE_a4'
SFORCE/8
, TRANSLATIONAL
, I = 314
, J = 315
, FUNCTION = VARVAL(27)
!
!                          adams_view_name='SFORCE_b1'
SFORCE/9
, TRANSLATIONAL
, I = 316
, J = 317
, FUNCTION = VARVAL(28)
!
!                          adams_view_name='SFORCE_b2'
SFORCE/10
, TRANSLATIONAL
, I = 318
, J = 319
, FUNCTION = VARVAL(29)
!
!                          adams_view_name='SFORCE_b3'
SFORCE/11
, TRANSLATIONAL
, I = 320
, J = 321
, FUNCTION = VARVAL(30)
!
!                          adams_view_name='SFORCE_b4'
SFORCE/12
, TRANSLATIONAL
, I = 322
, J = 323
, FUNCTION = VARVAL(31)
!
!------------------------------ DATA STRUCTURES --------------------------------
!
!*** MATRIX AUTOMATICALLY GENERATED BY Adams View -- DO NOT EDIT ***
!*** Generalized Stiffness
!                      adams_view_name='FLEX_G_1_GENSTIFF'
!                      adams_view_units='no_units'
MATRIX/1
, FILE = Controls_Plant_2_FLEX_G_1.mtx
, NAME = GENSTIFF
!
!*** MATRIX AUTOMATICALLY GENERATED BY Adams View -- DO NOT EDIT ***
!*** Total mass
!                       adams_view_name='FLEX_G_1_INVAR1'
!                       adams_view_units='no_units'
MATRIX/2
, FILE = Controls_Plant_2_FLEX_G_1.mtx
, NAME = INVAR1
!
!*** MATRIX AUTOMATICALLY GENERATED BY Adams View -- DO NOT EDIT ***
!*** Undeformed body CM
!                       adams_view_name='FLEX_G_1_INVAR2'
!                       adams_view_units='no_units'
MATRIX/3
, FILE = Controls_Plant_2_FLEX_G_1.mtx
, NAME = INVAR2
!
!*** MATRIX AUTOMATICALLY GENERATED BY Adams View -- DO NOT EDIT ***
!*** First order correction for CM
!                       adams_view_name='FLEX_G_1_INVAR3'
!                       adams_view_units='no_units'
MATRIX/4
, FILE = Controls_Plant_2_FLEX_G_1.mtx
, NAME = INVAR3
!
!*** MATRIX AUTOMATICALLY GENERATED BY Adams View -- DO NOT EDIT ***
!*** Inertial coupling of deformations and rotations
!                       adams_view_name='FLEX_G_1_INVAR4'
!                       adams_view_units='no_units'
MATRIX/5
, FILE = Controls_Plant_2_FLEX_G_1.mtx
, NAME = INVAR4
!
!*** MATRIX AUTOMATICALLY GENERATED BY Adams View -- DO NOT EDIT ***
!*** Generalized Mass matrix for modes
!                       adams_view_name='FLEX_G_1_INVAR6'
!                       adams_view_units='no_units'
MATRIX/6
, FILE = Controls_Plant_2_FLEX_G_1.mtx
, NAME = INVAR6
!
!*** MATRIX AUTOMATICALLY GENERATED BY Adams View -- DO NOT EDIT ***
!*** Undeformed Body Inertia Tensor
!                       adams_view_name='FLEX_G_1_INVAR7'
!                       adams_view_units='no_units'
MATRIX/7
, FILE = Controls_Plant_2_FLEX_G_1.mtx
, NAME = INVAR7
!
!*** MATRIX AUTOMATICALLY GENERATED BY Adams View -- DO NOT EDIT ***
!*** First order correction for Inertia Tensor
!                       adams_view_name='FLEX_G_1_INVAR8'
!                       adams_view_units='no_units'
MATRIX/8
, FILE = Controls_Plant_2_FLEX_G_1.mtx
, NAME = INVAR8
!
!*** MATRIX AUTOMATICALLY GENERATED BY Adams View -- DO NOT EDIT ***
!*** Translational terms in mode shapes
!                       adams_view_name='FLEX_G_1_T_MODE'
!                       adams_view_units='no_units'
MATRIX/9
, FILE = Controls_Plant_2_FLEX_G_1.mtx
, NAME = T_MODE
!
!*** MATRIX AUTOMATICALLY GENERATED BY Adams View -- DO NOT EDIT ***
!*** Rotational terms in mode shapes
!                       adams_view_name='FLEX_G_1_R_MODE'
!                       adams_view_units='no_units'
MATRIX/10
, FILE = Controls_Plant_2_FLEX_G_1.mtx
, NAME = R_MODE
!
!*** MATRIX AUTOMATICALLY GENERATED BY Adams View -- DO NOT EDIT ***
!*** Selected node IDs and locations
!                       adams_view_name='FLEX_G_1_SELNOD'
!                       adams_view_units='no_units'
MATRIX/11
, FILE = Controls_Plant_2_FLEX_G_1.mtx
, NAME = SELNOD
!
!*** MATRIX AUTOMATICALLY GENERATED BY Adams View -- DO NOT EDIT ***
!*** Selected modes and frequencies (Hz)
!                       adams_view_name='FLEX_G_1_SELMOD'
!                       adams_view_units='no_units'
MATRIX/12
, FILE = Controls_Plant_2_FLEX_G_1.mtx
, NAME = SELMOD
!
!*** MATRIX AUTOMATICALLY GENERATED BY Adams View -- DO NOT EDIT ***
!*** Generalized Stiffness
!                      adams_view_name='FLEX_G_2_GENSTIFF'
!                      adams_view_units='no_units'
MATRIX/13
, FILE = Controls_Plant_2_FLEX_G_2.mtx
, NAME = GENSTIFF
!
!*** MATRIX AUTOMATICALLY GENERATED BY Adams View -- DO NOT EDIT ***
!*** Total mass
!                       adams_view_name='FLEX_G_2_INVAR1'
!                       adams_view_units='no_units'
MATRIX/14
, FILE = Controls_Plant_2_FLEX_G_2.mtx
, NAME = INVAR1
!
!*** MATRIX AUTOMATICALLY GENERATED BY Adams View -- DO NOT EDIT ***
!*** Undeformed body CM
!                       adams_view_name='FLEX_G_2_INVAR2'
!                       adams_view_units='no_units'
MATRIX/15
, FILE = Controls_Plant_2_FLEX_G_2.mtx
, NAME = INVAR2
!
!*** MATRIX AUTOMATICALLY GENERATED BY Adams View -- DO NOT EDIT ***
!*** First order correction for CM
!                       adams_view_name='FLEX_G_2_INVAR3'
!                       adams_view_units='no_units'
MATRIX/16
, FILE = Controls_Plant_2_FLEX_G_2.mtx
, NAME = INVAR3
!
!*** MATRIX AUTOMATICALLY GENERATED BY Adams View -- DO NOT EDIT ***
!*** Inertial coupling of deformations and rotations
!                       adams_view_name='FLEX_G_2_INVAR4'
!                       adams_view_units='no_units'
MATRIX/17
, FILE = Controls_Plant_2_FLEX_G_2.mtx
, NAME = INVAR4
!
!*** MATRIX AUTOMATICALLY GENERATED BY Adams View -- DO NOT EDIT ***
!*** Generalized Mass matrix for modes
!                       adams_view_name='FLEX_G_2_INVAR6'
!                       adams_view_units='no_units'
MATRIX/18
, FILE = Controls_Plant_2_FLEX_G_2.mtx
, NAME = INVAR6
!
!*** MATRIX AUTOMATICALLY GENERATED BY Adams View -- DO NOT EDIT ***
!*** Undeformed Body Inertia Tensor
!                       adams_view_name='FLEX_G_2_INVAR7'
!                       adams_view_units='no_units'
MATRIX/19
, FILE = Controls_Plant_2_FLEX_G_2.mtx
, NAME = INVAR7
!
!*** MATRIX AUTOMATICALLY GENERATED BY Adams View -- DO NOT EDIT ***
!*** First order correction for Inertia Tensor
!                       adams_view_name='FLEX_G_2_INVAR8'
!                       adams_view_units='no_units'
MATRIX/20
, FILE = Controls_Plant_2_FLEX_G_2.mtx
, NAME = INVAR8
!
!*** MATRIX AUTOMATICALLY GENERATED BY Adams View -- DO NOT EDIT ***
!*** Translational terms in mode shapes
!                       adams_view_name='FLEX_G_2_T_MODE'
!                       adams_view_units='no_units'
MATRIX/21
, FILE = Controls_Plant_2_FLEX_G_2.mtx
, NAME = T_MODE
!
!*** MATRIX AUTOMATICALLY GENERATED BY Adams View -- DO NOT EDIT ***
!*** Rotational terms in mode shapes
!                       adams_view_name='FLEX_G_2_R_MODE'
!                       adams_view_units='no_units'
MATRIX/22
, FILE = Controls_Plant_2_FLEX_G_2.mtx
, NAME = R_MODE
!
!*** MATRIX AUTOMATICALLY GENERATED BY Adams View -- DO NOT EDIT ***
!*** Selected node IDs and locations
!                       adams_view_name='FLEX_G_2_SELNOD'
!                       adams_view_units='no_units'
MATRIX/23
, FILE = Controls_Plant_2_FLEX_G_2.mtx
, NAME = SELNOD
!
!*** MATRIX AUTOMATICALLY GENERATED BY Adams View -- DO NOT EDIT ***
!*** Selected modes and frequencies (Hz)
!                       adams_view_name='FLEX_G_2_SELMOD'
!                       adams_view_units='no_units'
MATRIX/24
, FILE = Controls_Plant_2_FLEX_G_2.mtx
, NAME = SELMOD
!
!*** MATRIX AUTOMATICALLY GENERATED BY Adams View -- DO NOT EDIT ***
!*** Generalized Stiffness
!                      adams_view_name='FLEX_G_3_GENSTIFF'
!                      adams_view_units='no_units'
MATRIX/25
, FILE = Controls_Plant_2_FLEX_G_3.mtx
, NAME = GENSTIFF
!
!*** MATRIX AUTOMATICALLY GENERATED BY Adams View -- DO NOT EDIT ***
!*** Total mass
!                       adams_view_name='FLEX_G_3_INVAR1'
!                       adams_view_units='no_units'
MATRIX/26
, FILE = Controls_Plant_2_FLEX_G_3.mtx
, NAME = INVAR1
!
!*** MATRIX AUTOMATICALLY GENERATED BY Adams View -- DO NOT EDIT ***
!*** Undeformed body CM
!                       adams_view_name='FLEX_G_3_INVAR2'
!                       adams_view_units='no_units'
MATRIX/27
, FILE = Controls_Plant_2_FLEX_G_3.mtx
, NAME = INVAR2
!
!*** MATRIX AUTOMATICALLY GENERATED BY Adams View -- DO NOT EDIT ***
!*** First order correction for CM
!                       adams_view_name='FLEX_G_3_INVAR3'
!                       adams_view_units='no_units'
MATRIX/28
, FILE = Controls_Plant_2_FLEX_G_3.mtx
, NAME = INVAR3
!
!*** MATRIX AUTOMATICALLY GENERATED BY Adams View -- DO NOT EDIT ***
!*** Inertial coupling of deformations and rotations
!                       adams_view_name='FLEX_G_3_INVAR4'
!                       adams_view_units='no_units'
MATRIX/29
, FILE = Controls_Plant_2_FLEX_G_3.mtx
, NAME = INVAR4
!
!*** MATRIX AUTOMATICALLY GENERATED BY Adams View -- DO NOT EDIT ***
!*** Generalized Mass matrix for modes
!                       adams_view_name='FLEX_G_3_INVAR6'
!                       adams_view_units='no_units'
MATRIX/30
, FILE = Controls_Plant_2_FLEX_G_3.mtx
, NAME = INVAR6
!
!*** MATRIX AUTOMATICALLY GENERATED BY Adams View -- DO NOT EDIT ***
!*** Undeformed Body Inertia Tensor
!                       adams_view_name='FLEX_G_3_INVAR7'
!                       adams_view_units='no_units'
MATRIX/31
, FILE = Controls_Plant_2_FLEX_G_3.mtx
, NAME = INVAR7
!
!*** MATRIX AUTOMATICALLY GENERATED BY Adams View -- DO NOT EDIT ***
!*** First order correction for Inertia Tensor
!                       adams_view_name='FLEX_G_3_INVAR8'
!                       adams_view_units='no_units'
MATRIX/32
, FILE = Controls_Plant_2_FLEX_G_3.mtx
, NAME = INVAR8
!
!*** MATRIX AUTOMATICALLY GENERATED BY Adams View -- DO NOT EDIT ***
!*** Translational terms in mode shapes
!                       adams_view_name='FLEX_G_3_T_MODE'
!                       adams_view_units='no_units'
MATRIX/33
, FILE = Controls_Plant_2_FLEX_G_3.mtx
, NAME = T_MODE
!
!*** MATRIX AUTOMATICALLY GENERATED BY Adams View -- DO NOT EDIT ***
!*** Rotational terms in mode shapes
!                       adams_view_name='FLEX_G_3_R_MODE'
!                       adams_view_units='no_units'
MATRIX/34
, FILE = Controls_Plant_2_FLEX_G_3.mtx
, NAME = R_MODE
!
!*** MATRIX AUTOMATICALLY GENERATED BY Adams View -- DO NOT EDIT ***
!*** Selected node IDs and locations
!                       adams_view_name='FLEX_G_3_SELNOD'
!                       adams_view_units='no_units'
MATRIX/35
, FILE = Controls_Plant_2_FLEX_G_3.mtx
, NAME = SELNOD
!
!*** MATRIX AUTOMATICALLY GENERATED BY Adams View -- DO NOT EDIT ***
!*** Selected modes and frequencies (Hz)
!                       adams_view_name='FLEX_G_3_SELMOD'
!                       adams_view_units='no_units'
MATRIX/36
, FILE = Controls_Plant_2_FLEX_G_3.mtx
, NAME = SELMOD
!
!*** MATRIX AUTOMATICALLY GENERATED BY Adams View -- DO NOT EDIT ***
!*** Generalized Stiffness
!                      adams_view_name='FLEX_G_4_GENSTIFF'
!                      adams_view_units='no_units'
MATRIX/37
, FILE = Controls_Plant_2_FLEX_G_4.mtx
, NAME = GENSTIFF
!
!*** MATRIX AUTOMATICALLY GENERATED BY Adams View -- DO NOT EDIT ***
!*** Total mass
!                       adams_view_name='FLEX_G_4_INVAR1'
!                       adams_view_units='no_units'
MATRIX/38
, FILE = Controls_Plant_2_FLEX_G_4.mtx
, NAME = INVAR1
!
!*** MATRIX AUTOMATICALLY GENERATED BY Adams View -- DO NOT EDIT ***
!*** Undeformed body CM
!                       adams_view_name='FLEX_G_4_INVAR2'
!                       adams_view_units='no_units'
MATRIX/39
, FILE = Controls_Plant_2_FLEX_G_4.mtx
, NAME = INVAR2
!
!*** MATRIX AUTOMATICALLY GENERATED BY Adams View -- DO NOT EDIT ***
!*** First order correction for CM
!                       adams_view_name='FLEX_G_4_INVAR3'
!                       adams_view_units='no_units'
MATRIX/40
, FILE = Controls_Plant_2_FLEX_G_4.mtx
, NAME = INVAR3
!
!*** MATRIX AUTOMATICALLY GENERATED BY Adams View -- DO NOT EDIT ***
!*** Inertial coupling of deformations and rotations
!                       adams_view_name='FLEX_G_4_INVAR4'
!                       adams_view_units='no_units'
MATRIX/41
, FILE = Controls_Plant_2_FLEX_G_4.mtx
, NAME = INVAR4
!
!*** MATRIX AUTOMATICALLY GENERATED BY Adams View -- DO NOT EDIT ***
!*** Generalized Mass matrix for modes
!                       adams_view_name='FLEX_G_4_INVAR6'
!                       adams_view_units='no_units'
MATRIX/42
, FILE = Controls_Plant_2_FLEX_G_4.mtx
, NAME = INVAR6
!
!*** MATRIX AUTOMATICALLY GENERATED BY Adams View -- DO NOT EDIT ***
!*** Undeformed Body Inertia Tensor
!                       adams_view_name='FLEX_G_4_INVAR7'
!                       adams_view_units='no_units'
MATRIX/43
, FILE = Controls_Plant_2_FLEX_G_4.mtx
, NAME = INVAR7
!
!*** MATRIX AUTOMATICALLY GENERATED BY Adams View -- DO NOT EDIT ***
!*** First order correction for Inertia Tensor
!                       adams_view_name='FLEX_G_4_INVAR8'
!                       adams_view_units='no_units'
MATRIX/44
, FILE = Controls_Plant_2_FLEX_G_4.mtx
, NAME = INVAR8
!
!*** MATRIX AUTOMATICALLY GENERATED BY Adams View -- DO NOT EDIT ***
!*** Translational terms in mode shapes
!                       adams_view_name='FLEX_G_4_T_MODE'
!                       adams_view_units='no_units'
MATRIX/45
, FILE = Controls_Plant_2_FLEX_G_4.mtx
, NAME = T_MODE
!
!*** MATRIX AUTOMATICALLY GENERATED BY Adams View -- DO NOT EDIT ***
!*** Rotational terms in mode shapes
!                       adams_view_name='FLEX_G_4_R_MODE'
!                       adams_view_units='no_units'
MATRIX/46
, FILE = Controls_Plant_2_FLEX_G_4.mtx
, NAME = R_MODE
!
!*** MATRIX AUTOMATICALLY GENERATED BY Adams View -- DO NOT EDIT ***
!*** Selected node IDs and locations
!                       adams_view_name='FLEX_G_4_SELNOD'
!                       adams_view_units='no_units'
MATRIX/47
, FILE = Controls_Plant_2_FLEX_G_4.mtx
, NAME = SELNOD
!
!*** MATRIX AUTOMATICALLY GENERATED BY Adams View -- DO NOT EDIT ***
!*** Selected modes and frequencies (Hz)
!                       adams_view_name='FLEX_G_4_SELMOD'
!                       adams_view_units='no_units'
MATRIX/48
, FILE = Controls_Plant_2_FLEX_G_4.mtx
, NAME = SELMOD
!
!*** MATRIX AUTOMATICALLY GENERATED BY Adams View -- DO NOT EDIT ***
!*** Generalized Stiffness
!                      adams_view_name='FLEX_G_5_GENSTIFF'
!                      adams_view_units='no_units'
MATRIX/49
, FILE = Controls_Plant_2_FLEX_G_5.mtx
, NAME = GENSTIFF
!
!*** MATRIX AUTOMATICALLY GENERATED BY Adams View -- DO NOT EDIT ***
!*** Total mass
!                       adams_view_name='FLEX_G_5_INVAR1'
!                       adams_view_units='no_units'
MATRIX/50
, FILE = Controls_Plant_2_FLEX_G_5.mtx
, NAME = INVAR1
!
!*** MATRIX AUTOMATICALLY GENERATED BY Adams View -- DO NOT EDIT ***
!*** Undeformed body CM
!                       adams_view_name='FLEX_G_5_INVAR2'
!                       adams_view_units='no_units'
MATRIX/51
, FILE = Controls_Plant_2_FLEX_G_5.mtx
, NAME = INVAR2
!
!*** MATRIX AUTOMATICALLY GENERATED BY Adams View -- DO NOT EDIT ***
!*** First order correction for CM
!                       adams_view_name='FLEX_G_5_INVAR3'
!                       adams_view_units='no_units'
MATRIX/52
, FILE = Controls_Plant_2_FLEX_G_5.mtx
, NAME = INVAR3
!
!*** MATRIX AUTOMATICALLY GENERATED BY Adams View -- DO NOT EDIT ***
!*** Inertial coupling of deformations and rotations
!                       adams_view_name='FLEX_G_5_INVAR4'
!                       adams_view_units='no_units'
MATRIX/53
, FILE = Controls_Plant_2_FLEX_G_5.mtx
, NAME = INVAR4
!
!*** MATRIX AUTOMATICALLY GENERATED BY Adams View -- DO NOT EDIT ***
!*** Generalized Mass matrix for modes
!                       adams_view_name='FLEX_G_5_INVAR6'
!                       adams_view_units='no_units'
MATRIX/54
, FILE = Controls_Plant_2_FLEX_G_5.mtx
, NAME = INVAR6
!
!*** MATRIX AUTOMATICALLY GENERATED BY Adams View -- DO NOT EDIT ***
!*** Undeformed Body Inertia Tensor
!                       adams_view_name='FLEX_G_5_INVAR7'
!                       adams_view_units='no_units'
MATRIX/55
, FILE = Controls_Plant_2_FLEX_G_5.mtx
, NAME = INVAR7
!
!*** MATRIX AUTOMATICALLY GENERATED BY Adams View -- DO NOT EDIT ***
!*** First order correction for Inertia Tensor
!                       adams_view_name='FLEX_G_5_INVAR8'
!                       adams_view_units='no_units'
MATRIX/56
, FILE = Controls_Plant_2_FLEX_G_5.mtx
, NAME = INVAR8
!
!*** MATRIX AUTOMATICALLY GENERATED BY Adams View -- DO NOT EDIT ***
!*** Translational terms in mode shapes
!                       adams_view_name='FLEX_G_5_T_MODE'
!                       adams_view_units='no_units'
MATRIX/57
, FILE = Controls_Plant_2_FLEX_G_5.mtx
, NAME = T_MODE
!
!*** MATRIX AUTOMATICALLY GENERATED BY Adams View -- DO NOT EDIT ***
!*** Rotational terms in mode shapes
!                       adams_view_name='FLEX_G_5_R_MODE'
!                       adams_view_units='no_units'
MATRIX/58
, FILE = Controls_Plant_2_FLEX_G_5.mtx
, NAME = R_MODE
!
!*** MATRIX AUTOMATICALLY GENERATED BY Adams View -- DO NOT EDIT ***
!*** Selected node IDs and locations
!                       adams_view_name='FLEX_G_5_SELNOD'
!                       adams_view_units='no_units'
MATRIX/59
, FILE = Controls_Plant_2_FLEX_G_5.mtx
, NAME = SELNOD
!
!*** MATRIX AUTOMATICALLY GENERATED BY Adams View -- DO NOT EDIT ***
!*** Selected modes and frequencies (Hz)
!                       adams_view_name='FLEX_G_5_SELMOD'
!                       adams_view_units='no_units'
MATRIX/60
, FILE = Controls_Plant_2_FLEX_G_5.mtx
, NAME = SELMOD
!
!*** MATRIX AUTOMATICALLY GENERATED BY Adams View -- DO NOT EDIT ***
!*** Generalized Stiffness
!                      adams_view_name='FLEX_G_6_GENSTIFF'
!                      adams_view_units='no_units'
MATRIX/61
, FILE = Controls_Plant_2_FLEX_G_6.mtx
, NAME = GENSTIFF
!
!*** MATRIX AUTOMATICALLY GENERATED BY Adams View -- DO NOT EDIT ***
!*** Total mass
!                       adams_view_name='FLEX_G_6_INVAR1'
!                       adams_view_units='no_units'
MATRIX/62
, FILE = Controls_Plant_2_FLEX_G_6.mtx
, NAME = INVAR1
!
!*** MATRIX AUTOMATICALLY GENERATED BY Adams View -- DO NOT EDIT ***
!*** Undeformed body CM
!                       adams_view_name='FLEX_G_6_INVAR2'
!                       adams_view_units='no_units'
MATRIX/63
, FILE = Controls_Plant_2_FLEX_G_6.mtx
, NAME = INVAR2
!
!*** MATRIX AUTOMATICALLY GENERATED BY Adams View -- DO NOT EDIT ***
!*** First order correction for CM
!                       adams_view_name='FLEX_G_6_INVAR3'
!                       adams_view_units='no_units'
MATRIX/64
, FILE = Controls_Plant_2_FLEX_G_6.mtx
, NAME = INVAR3
!
!*** MATRIX AUTOMATICALLY GENERATED BY Adams View -- DO NOT EDIT ***
!*** Inertial coupling of deformations and rotations
!                       adams_view_name='FLEX_G_6_INVAR4'
!                       adams_view_units='no_units'
MATRIX/65
, FILE = Controls_Plant_2_FLEX_G_6.mtx
, NAME = INVAR4
!
!*** MATRIX AUTOMATICALLY GENERATED BY Adams View -- DO NOT EDIT ***
!*** Generalized Mass matrix for modes
!                       adams_view_name='FLEX_G_6_INVAR6'
!                       adams_view_units='no_units'
MATRIX/66
, FILE = Controls_Plant_2_FLEX_G_6.mtx
, NAME = INVAR6
!
!*** MATRIX AUTOMATICALLY GENERATED BY Adams View -- DO NOT EDIT ***
!*** Undeformed Body Inertia Tensor
!                       adams_view_name='FLEX_G_6_INVAR7'
!                       adams_view_units='no_units'
MATRIX/67
, FILE = Controls_Plant_2_FLEX_G_6.mtx
, NAME = INVAR7
!
!*** MATRIX AUTOMATICALLY GENERATED BY Adams View -- DO NOT EDIT ***
!*** First order correction for Inertia Tensor
!                       adams_view_name='FLEX_G_6_INVAR8'
!                       adams_view_units='no_units'
MATRIX/68
, FILE = Controls_Plant_2_FLEX_G_6.mtx
, NAME = INVAR8
!
!*** MATRIX AUTOMATICALLY GENERATED BY Adams View -- DO NOT EDIT ***
!*** Translational terms in mode shapes
!                       adams_view_name='FLEX_G_6_T_MODE'
!                       adams_view_units='no_units'
MATRIX/69
, FILE = Controls_Plant_2_FLEX_G_6.mtx
, NAME = T_MODE
!
!*** MATRIX AUTOMATICALLY GENERATED BY Adams View -- DO NOT EDIT ***
!*** Rotational terms in mode shapes
!                       adams_view_name='FLEX_G_6_R_MODE'
!                       adams_view_units='no_units'
MATRIX/70
, FILE = Controls_Plant_2_FLEX_G_6.mtx
, NAME = R_MODE
!
!*** MATRIX AUTOMATICALLY GENERATED BY Adams View -- DO NOT EDIT ***
!*** Selected node IDs and locations
!                       adams_view_name='FLEX_G_6_SELNOD'
!                       adams_view_units='no_units'
MATRIX/71
, FILE = Controls_Plant_2_FLEX_G_6.mtx
, NAME = SELNOD
!
!*** MATRIX AUTOMATICALLY GENERATED BY Adams View -- DO NOT EDIT ***
!*** Selected modes and frequencies (Hz)
!                       adams_view_name='FLEX_G_6_SELMOD'
!                       adams_view_units='no_units'
MATRIX/72
, FILE = Controls_Plant_2_FLEX_G_6.mtx
, NAME = SELMOD
!
!*** MATRIX AUTOMATICALLY GENERATED BY Adams View -- DO NOT EDIT ***
!*** Generalized Stiffness
!                      adams_view_name='FLEX_G_7_GENSTIFF'
!                      adams_view_units='no_units'
MATRIX/73
, FILE = Controls_Plant_2_FLEX_G_7.mtx
, NAME = GENSTIFF
!
!*** MATRIX AUTOMATICALLY GENERATED BY Adams View -- DO NOT EDIT ***
!*** Total mass
!                       adams_view_name='FLEX_G_7_INVAR1'
!                       adams_view_units='no_units'
MATRIX/74
, FILE = Controls_Plant_2_FLEX_G_7.mtx
, NAME = INVAR1
!
!*** MATRIX AUTOMATICALLY GENERATED BY Adams View -- DO NOT EDIT ***
!*** Undeformed body CM
!                       adams_view_name='FLEX_G_7_INVAR2'
!                       adams_view_units='no_units'
MATRIX/75
, FILE = Controls_Plant_2_FLEX_G_7.mtx
, NAME = INVAR2
!
!*** MATRIX AUTOMATICALLY GENERATED BY Adams View -- DO NOT EDIT ***
!*** First order correction for CM
!                       adams_view_name='FLEX_G_7_INVAR3'
!                       adams_view_units='no_units'
MATRIX/76
, FILE = Controls_Plant_2_FLEX_G_7.mtx
, NAME = INVAR3
!
!*** MATRIX AUTOMATICALLY GENERATED BY Adams View -- DO NOT EDIT ***
!*** Inertial coupling of deformations and rotations
!                       adams_view_name='FLEX_G_7_INVAR4'
!                       adams_view_units='no_units'
MATRIX/77
, FILE = Controls_Plant_2_FLEX_G_7.mtx
, NAME = INVAR4
!
!*** MATRIX AUTOMATICALLY GENERATED BY Adams View -- DO NOT EDIT ***
!*** Generalized Mass matrix for modes
!                       adams_view_name='FLEX_G_7_INVAR6'
!                       adams_view_units='no_units'
MATRIX/78
, FILE = Controls_Plant_2_FLEX_G_7.mtx
, NAME = INVAR6
!
!*** MATRIX AUTOMATICALLY GENERATED BY Adams View -- DO NOT EDIT ***
!*** Undeformed Body Inertia Tensor
!                       adams_view_name='FLEX_G_7_INVAR7'
!                       adams_view_units='no_units'
MATRIX/79
, FILE = Controls_Plant_2_FLEX_G_7.mtx
, NAME = INVAR7
!
!*** MATRIX AUTOMATICALLY GENERATED BY Adams View -- DO NOT EDIT ***
!*** First order correction for Inertia Tensor
!                       adams_view_name='FLEX_G_7_INVAR8'
!                       adams_view_units='no_units'
MATRIX/80
, FILE = Controls_Plant_2_FLEX_G_7.mtx
, NAME = INVAR8
!
!*** MATRIX AUTOMATICALLY GENERATED BY Adams View -- DO NOT EDIT ***
!*** Translational terms in mode shapes
!                       adams_view_name='FLEX_G_7_T_MODE'
!                       adams_view_units='no_units'
MATRIX/81
, FILE = Controls_Plant_2_FLEX_G_7.mtx
, NAME = T_MODE
!
!*** MATRIX AUTOMATICALLY GENERATED BY Adams View -- DO NOT EDIT ***
!*** Rotational terms in mode shapes
!                       adams_view_name='FLEX_G_7_R_MODE'
!                       adams_view_units='no_units'
MATRIX/82
, FILE = Controls_Plant_2_FLEX_G_7.mtx
, NAME = R_MODE
!
!*** MATRIX AUTOMATICALLY GENERATED BY Adams View -- DO NOT EDIT ***
!*** Selected node IDs and locations
!                       adams_view_name='FLEX_G_7_SELNOD'
!                       adams_view_units='no_units'
MATRIX/83
, FILE = Controls_Plant_2_FLEX_G_7.mtx
, NAME = SELNOD
!
!*** MATRIX AUTOMATICALLY GENERATED BY Adams View -- DO NOT EDIT ***
!*** Selected modes and frequencies (Hz)
!                       adams_view_name='FLEX_G_7_SELMOD'
!                       adams_view_units='no_units'
MATRIX/84
, FILE = Controls_Plant_2_FLEX_G_7.mtx
, NAME = SELMOD
!
!*** MATRIX AUTOMATICALLY GENERATED BY Adams View -- DO NOT EDIT ***
!*** Generalized Stiffness
!                      adams_view_name='FLEX_G_8_GENSTIFF'
!                      adams_view_units='no_units'
MATRIX/85
, FILE = Controls_Plant_2_FLEX_G_8.mtx
, NAME = GENSTIFF
!
!*** MATRIX AUTOMATICALLY GENERATED BY Adams View -- DO NOT EDIT ***
!*** Total mass
!                       adams_view_name='FLEX_G_8_INVAR1'
!                       adams_view_units='no_units'
MATRIX/86
, FILE = Controls_Plant_2_FLEX_G_8.mtx
, NAME = INVAR1
!
!*** MATRIX AUTOMATICALLY GENERATED BY Adams View -- DO NOT EDIT ***
!*** Undeformed body CM
!                       adams_view_name='FLEX_G_8_INVAR2'
!                       adams_view_units='no_units'
MATRIX/87
, FILE = Controls_Plant_2_FLEX_G_8.mtx
, NAME = INVAR2
!
!*** MATRIX AUTOMATICALLY GENERATED BY Adams View -- DO NOT EDIT ***
!*** First order correction for CM
!                       adams_view_name='FLEX_G_8_INVAR3'
!                       adams_view_units='no_units'
MATRIX/88
, FILE = Controls_Plant_2_FLEX_G_8.mtx
, NAME = INVAR3
!
!*** MATRIX AUTOMATICALLY GENERATED BY Adams View -- DO NOT EDIT ***
!*** Inertial coupling of deformations and rotations
!                       adams_view_name='FLEX_G_8_INVAR4'
!                       adams_view_units='no_units'
MATRIX/89
, FILE = Controls_Plant_2_FLEX_G_8.mtx
, NAME = INVAR4
!
!*** MATRIX AUTOMATICALLY GENERATED BY Adams View -- DO NOT EDIT ***
!*** Generalized Mass matrix for modes
!                       adams_view_name='FLEX_G_8_INVAR6'
!                       adams_view_units='no_units'
MATRIX/90
, FILE = Controls_Plant_2_FLEX_G_8.mtx
, NAME = INVAR6
!
!*** MATRIX AUTOMATICALLY GENERATED BY Adams View -- DO NOT EDIT ***
!*** Undeformed Body Inertia Tensor
!                       adams_view_name='FLEX_G_8_INVAR7'
!                       adams_view_units='no_units'
MATRIX/91
, FILE = Controls_Plant_2_FLEX_G_8.mtx
, NAME = INVAR7
!
!*** MATRIX AUTOMATICALLY GENERATED BY Adams View -- DO NOT EDIT ***
!*** First order correction for Inertia Tensor
!                       adams_view_name='FLEX_G_8_INVAR8'
!                       adams_view_units='no_units'
MATRIX/92
, FILE = Controls_Plant_2_FLEX_G_8.mtx
, NAME = INVAR8
!
!*** MATRIX AUTOMATICALLY GENERATED BY Adams View -- DO NOT EDIT ***
!*** Translational terms in mode shapes
!                       adams_view_name='FLEX_G_8_T_MODE'
!                       adams_view_units='no_units'
MATRIX/93
, FILE = Controls_Plant_2_FLEX_G_8.mtx
, NAME = T_MODE
!
!*** MATRIX AUTOMATICALLY GENERATED BY Adams View -- DO NOT EDIT ***
!*** Rotational terms in mode shapes
!                       adams_view_name='FLEX_G_8_R_MODE'
!                       adams_view_units='no_units'
MATRIX/94
, FILE = Controls_Plant_2_FLEX_G_8.mtx
, NAME = R_MODE
!
!*** MATRIX AUTOMATICALLY GENERATED BY Adams View -- DO NOT EDIT ***
!*** Selected node IDs and locations
!                       adams_view_name='FLEX_G_8_SELNOD'
!                       adams_view_units='no_units'
MATRIX/95
, FILE = Controls_Plant_2_FLEX_G_8.mtx
, NAME = SELNOD
!
!*** MATRIX AUTOMATICALLY GENERATED BY Adams View -- DO NOT EDIT ***
!*** Selected modes and frequencies (Hz)
!                       adams_view_name='FLEX_G_8_SELMOD'
!                       adams_view_units='no_units'
MATRIX/96
, FILE = Controls_Plant_2_FLEX_G_8.mtx
, NAME = SELMOD
!
!                           adams_view_name='OUT_AG1'
VARIABLE/5
, IC = 0
, FUNCTION = AZ(5, 6)
!
!                           adams_view_name='OUT_AG2'
VARIABLE/6
, IC = 0
, FUNCTION = AZ(7, 8)
!
!                            adams_view_name='INT_T1'
VARIABLE/9
, IC = 0
, FUNCTION = 0
!
!                            adams_view_name='INT_T2'
VARIABLE/10
, IC = 0
, FUNCTION = 0
!
!                            adams_view_name='OUT_DX'
VARIABLE/13
, IC = 0
, FUNCTION = DX(259)
!
!                            adams_view_name='OUT_DY'
VARIABLE/14
, IC = 0
, FUNCTION = DY(259)
!
!                            adams_view_name='OUT_DZ'
VARIABLE/15
, IC = 0
, FUNCTION = DZ(259)
!
!                         adams_view_name='OUT_TOP_D1Y'
VARIABLE/16
, IC = 0
, FUNCTION = DY(308, 309)
!
!                         adams_view_name='OUT_TOP_D2Y'
VARIABLE/17
, IC = 0
, FUNCTION = DY(310, 311)
!
!                         adams_view_name='OUT_TOP_D3Y'
VARIABLE/18
, IC = 0
, FUNCTION = DY(312, 313)
!
!                         adams_view_name='OUT_TOP_D4Y'
VARIABLE/19
, IC = 0
, FUNCTION = DY(314, 315)
!
!                         adams_view_name='OUT_BOT_D1Y'
VARIABLE/20
, IC = 0
, FUNCTION = DY(316, 317)
!
!                         adams_view_name='OUT_BOT_D2Y'
VARIABLE/21
, IC = 0
, FUNCTION = DY(318, 319)
!
!                         adams_view_name='OUT_BOT_D3Y'
VARIABLE/22
, IC = 0
, FUNCTION = DY(320, 321)
!
!                         adams_view_name='OUT_BOT_D4Y'
VARIABLE/23
, IC = 0
, FUNCTION = DY(322, 323)
!
!                          adams_view_name='INT_TOP_F1'
VARIABLE/24
, IC = 0
, FUNCTION = 0
!
!                          adams_view_name='INT_TOP_F2'
VARIABLE/25
, IC = 0
, FUNCTION = 0
!
!                          adams_view_name='INT_TOP_F3'
VARIABLE/26
, IC = 0
, FUNCTION = 0
!
!                          adams_view_name='INT_TOP_F4'
VARIABLE/27
, IC = 0
, FUNCTION = 0
!
!                          adams_view_name='INT_BOT_F1'
VARIABLE/28
, IC = 0
, FUNCTION = 0
!
!                          adams_view_name='INT_BOT_F2'
VARIABLE/29
, IC = 0
, FUNCTION = 0
!
!                          adams_view_name='INT_BOT_F3'
VARIABLE/30
, IC = 0
, FUNCTION = 0
!
!                          adams_view_name='INT_BOT_F4'
VARIABLE/31
, IC = 0
, FUNCTION = 0
!
!                 adams_view_name='Controls_Plant_1.ctrl_pinput'
PINPUT/1
, VARIABLES = 9, 10, 24, 25, 26, 27, 28, 29, 30, 31
!
!                 adams_view_name='Controls_Plant_2.ctrl_pinput'
PINPUT/2
, VARIABLES = 9, 10, 24, 25, 26, 27, 28, 29, 30, 31
!
!                adams_view_name='Controls_Plant_1.ctrl_poutput'
POUTPUT/1
, VARIABLES = 5, 6, 16, 17, 18, 19, 20, 21, 22, 23, 13, 14, 15
!
!                adams_view_name='Controls_Plant_2.ctrl_poutput'
POUTPUT/2
, VARIABLES = 5, 6, 16, 17, 18, 19, 20, 21, 22, 23, 13, 14, 15
!
!------------------------- GRAVITATIONAL ACCELERATION --------------------------
!
ACCGRAV/
, JGRAV = -9.80665
!
!----------------------------- ANALYSIS SETTINGS -------------------------------
!
OUTPUT/
, REQSAVE
, GRSAVE
!
RESULTS/
, XRF
!
END
