# Supplementary material for: Impedance Iterative Learning Backstepping Control for Output-Constrained Multisection Continuum Arms Based on PMA
Source: Micromachines (Basel). 2022 Sep 16;13(9):1532. doi: 10.3390/mi13091532 (PMC9506357; doi:10.3390/mi13091532)
Supplement: Supplementary file 1 [file micromachines-13-01532-s001.zip › S2-Control Algorithm and Co-Simulation/S2-Control Algorithm and Co-Simulation/Controls_Plant_2.cmd]

!
!-------------------------- Default Units for Model ---------------------------!
!
!
defaults units  &
   length = meter  &
   angle = deg  &
   force = newton  &
   mass = kg  &
   time = sec
!
defaults units  &
   coordinate_system_type = cartesian  &
   orientation_type = body313
!
!--------------------------- Model Specific Colors ----------------------------!
!
!
if condition = (! db_exists(".colors.COLOR_R142G254B245"))
!
color create  &
   color_name = .colors.COLOR_R142G254B245  &
   red_component = 0.5607843137  &
   blue_component = 0.9647058824  &
   green_component = 0.9960784314
!
else 
!
color modify  &
   color_name = .colors.COLOR_R142G254B245  &
   red_component = 0.5607843137  &
   blue_component = 0.9647058824  &
   green_component = 0.9960784314
!
end 
!
if condition = (! db_exists(".colors.COLOR_R120G255B230"))
!
color create  &
   color_name = .colors.COLOR_R120G255B230  &
   red_component = 0.4705882353  &
   blue_component = 0.9019607843  &
   green_component = 1.0
!
else 
!
color modify  &
   color_name = .colors.COLOR_R120G255B230  &
   red_component = 0.4705882353  &
   blue_component = 0.9019607843  &
   green_component = 1.0
!
end 
!
if condition = (! db_exists(".colors.COLOR_R197G192B187"))
!
color create  &
   color_name = .colors.COLOR_R197G192B187  &
   red_component = 0.7764705882  &
   blue_component = 0.737254902  &
   green_component = 0.7568627451
!
else 
!
color modify  &
   color_name = .colors.COLOR_R197G192B187  &
   red_component = 0.7764705882  &
   blue_component = 0.737254902  &
   green_component = 0.7568627451
!
end 
!
if condition = (! db_exists(".colors.COLOR_R223G134B255"))
!
color create  &
   color_name = .colors.COLOR_R223G134B255  &
   red_component = 0.8745098039  &
   blue_component = 1.0  &
   green_component = 0.5294117647
!
else 
!
color modify  &
   color_name = .colors.COLOR_R223G134B255  &
   red_component = 0.8745098039  &
   blue_component = 1.0  &
   green_component = 0.5294117647
!
end 
!
if condition = (! db_exists(".colors.COLOR_R255G139B000"))
!
color create  &
   color_name = .colors.COLOR_R255G139B000  &
   red_component = 1.0  &
   blue_component = 0.0  &
   green_component = 0.5490196078
!
else 
!
color modify  &
   color_name = .colors.COLOR_R255G139B000  &
   red_component = 1.0  &
   blue_component = 0.0  &
   green_component = 0.5490196078
!
end 
!
if condition = (! db_exists(".colors.COLOR_R039G255B223"))
!
color create  &
   color_name = .colors.COLOR_R039G255B223  &
   red_component = 0.1529411765  &
   blue_component = 0.8745098039  &
   green_component = 1.0
!
else 
!
color modify  &
   color_name = .colors.COLOR_R039G255B223  &
   red_component = 0.1529411765  &
   blue_component = 0.8745098039  &
   green_component = 1.0
!
end 
!
if condition = (! db_exists(".colors.COLOR_R000G246B203"))
!
color create  &
   color_name = .colors.COLOR_R000G246B203  &
   red_component = 0.0  &
   blue_component = 0.7960784314  &
   green_component = 0.968627451
!
else 
!
color modify  &
   color_name = .colors.COLOR_R000G246B203  &
   red_component = 0.0  &
   blue_component = 0.7960784314  &
   green_component = 0.968627451
!
end 
!
if condition = (! db_exists(".colors.COLOR_R119G255B229"))
!
color create  &
   color_name = .colors.COLOR_R119G255B229  &
   red_component = 0.4666666667  &
   blue_component = 0.8980392157  &
   green_component = 1.0
!
else 
!
color modify  &
   color_name = .colors.COLOR_R119G255B229  &
   red_component = 0.4666666667  &
   blue_component = 0.8980392157  &
   green_component = 1.0
!
end 
!
if condition = (! db_exists(".colors.COLOR_R064G064B064"))
!
color create  &
   color_name = .colors.COLOR_R064G064B064  &
   red_component = 0.2509803922  &
   blue_component = 0.2509803922  &
   green_component = 0.2509803922
!
else 
!
color modify  &
   color_name = .colors.COLOR_R064G064B064  &
   red_component = 0.2509803922  &
   blue_component = 0.2509803922  &
   green_component = 0.2509803922
!
end 
!
if condition = (! db_exists(".colors.COLOR_R129G148B163"))
!
color create  &
   color_name = .colors.COLOR_R129G148B163  &
   red_component = 0.5098039216  &
   blue_component = 0.6392156863  &
   green_component = 0.5843137255
!
else 
!
color modify  &
   color_name = .colors.COLOR_R129G148B163  &
   red_component = 0.5098039216  &
   blue_component = 0.6392156863  &
   green_component = 0.5843137255
!
end 
!
if condition = (! db_exists(".colors.COLOR_R128G146B162"))
!
color create  &
   color_name = .colors.COLOR_R128G146B162  &
   red_component = 0.5019607843  &
   blue_component = 0.6352941176  &
   green_component = 0.5764705882
!
else 
!
color modify  &
   color_name = .colors.COLOR_R128G146B162  &
   red_component = 0.5019607843  &
   blue_component = 0.6352941176  &
   green_component = 0.5764705882
!
end 
!
if condition = (! db_exists(".colors.COLOR_R071G089B093"))
!
color create  &
   color_name = .colors.COLOR_R071G089B093  &
   red_component = 0.2823529412  &
   blue_component = 0.368627451  &
   green_component = 0.3529411765
!
else 
!
color modify  &
   color_name = .colors.COLOR_R071G089B093  &
   red_component = 0.2823529412  &
   blue_component = 0.368627451  &
   green_component = 0.3529411765
!
end 
!
if condition = (! db_exists(".colors.COLOR_R203G210B238"))
!
color create  &
   color_name = .colors.COLOR_R203G210B238  &
   red_component = 0.7960784314  &
   blue_component = 0.937254902  &
   green_component = 0.8235294118
!
else 
!
color modify  &
   color_name = .colors.COLOR_R203G210B238  &
   red_component = 0.7960784314  &
   blue_component = 0.937254902  &
   green_component = 0.8235294118
!
end 
!
if condition = (! db_exists(".colors.COLOR_R191G191B191"))
!
color create  &
   color_name = .colors.COLOR_R191G191B191  &
   red_component = 0.7529411765  &
   blue_component = 0.7529411765  &
   green_component = 0.7529411765
!
else 
!
color modify  &
   color_name = .colors.COLOR_R191G191B191  &
   red_component = 0.7529411765  &
   blue_component = 0.7529411765  &
   green_component = 0.7529411765
!
end 
!
if condition = (! db_exists(".colors.COLOR_R168G158B141"))
!
color create  &
   color_name = .colors.COLOR_R168G158B141  &
   red_component = 0.6588235294  &
   blue_component = 0.5568627451  &
   green_component = 0.6196078431
!
else 
!
color modify  &
   color_name = .colors.COLOR_R168G158B141  &
   red_component = 0.6588235294  &
   blue_component = 0.5568627451  &
   green_component = 0.6196078431
!
end 
!
if condition = (! db_exists(".colors.COLOR_R202G209B237"))
!
color create  &
   color_name = .colors.COLOR_R202G209B237  &
   red_component = 0.7921568627  &
   blue_component = 0.9333333333  &
   green_component = 0.8196078431
!
else 
!
color modify  &
   color_name = .colors.COLOR_R202G209B237  &
   red_component = 0.7921568627  &
   blue_component = 0.9333333333  &
   green_component = 0.8196078431
!
end 
!
if condition = (! db_exists(".colors.COLOR_R150G244B255"))
!
color create  &
   color_name = .colors.COLOR_R150G244B255  &
   red_component = 0.5921568627  &
   blue_component = 1.0  &
   green_component = 0.9607843137
!
else 
!
color modify  &
   color_name = .colors.COLOR_R150G244B255  &
   red_component = 0.5921568627  &
   blue_component = 1.0  &
   green_component = 0.9607843137
!
end 
!
if condition = (! db_exists(".colors.COLOR_R167G233B255"))
!
color create  &
   color_name = .colors.COLOR_R167G233B255  &
   red_component = 0.6549019608  &
   blue_component = 1.0  &
   green_component = 0.9176470588
!
else 
!
color modify  &
   color_name = .colors.COLOR_R167G233B255  &
   red_component = 0.6549019608  &
   blue_component = 1.0  &
   green_component = 0.9176470588
!
end 
!
if condition = (! db_exists(".colors.COLOR_R002G061B210"))
!
color create  &
   color_name = .colors.COLOR_R002G061B210  &
   red_component = 7.8431372549E-03  &
   blue_component = 0.8235294118  &
   green_component = 0.2392156863
!
else 
!
color modify  &
   color_name = .colors.COLOR_R002G061B210  &
   red_component = 7.8431372549E-03  &
   blue_component = 0.8235294118  &
   green_component = 0.2392156863
!
end 
!
if condition = (! db_exists(".colors.COLOR_R167G236B255"))
!
color create  &
   color_name = .colors.COLOR_R167G236B255  &
   red_component = 0.6549019608  &
   blue_component = 1.0  &
   green_component = 0.9294117647
!
else 
!
color modify  &
   color_name = .colors.COLOR_R167G236B255  &
   red_component = 0.6549019608  &
   blue_component = 1.0  &
   green_component = 0.9294117647
!
end 
!
!------------------------ Default Attributes for Model ------------------------!
!
!
defaults attributes  &
   inheritance = bottom_up  &
   icon_visibility = on  &
   grid_visibility = off  &
   size_of_icons = 2.0E-03  &
   spacing_for_grid = 1.0
!
!--------------------------- Plugins used by Model ----------------------------!
!
!
plugin load  &
   plugin_name = .MDI.plugins.controls
!
!------------------------------ Adams View Model ------------------------------!
!
!
model create  &
   model_name = model_1
!
model attributes  &
   model_name = .model_1  &
   size_of_icons = 2.0E-03
!
view erase
!
!-------------------------------- Data storage --------------------------------!
!
!
data_element create variable  &
   variable_name = .model_1.OUT_AG1  &
   adams_id = 5  &
   initial_condition = 0.0  &
   function = ""
!
data_element create variable  &
   variable_name = .model_1.OUT_AG2  &
   adams_id = 6  &
   initial_condition = 0.0  &
   function = ""
!
data_element create variable  &
   variable_name = .model_1.INT_T1  &
   adams_id = 9  &
   initial_condition = 0.0  &
   function = ""
!
data_element create variable  &
   variable_name = .model_1.INT_T2  &
   adams_id = 10  &
   initial_condition = 0.0  &
   function = ""
!
data_element create variable  &
   variable_name = .model_1.OUT_DX  &
   adams_id = 13  &
   initial_condition = 0.0  &
   function = ""
!
data_element create variable  &
   variable_name = .model_1.OUT_DY  &
   adams_id = 14  &
   initial_condition = 0.0  &
   function = ""
!
data_element create variable  &
   variable_name = .model_1.OUT_DZ  &
   adams_id = 15  &
   initial_condition = 0.0  &
   function = ""
!
data_element create variable  &
   variable_name = .model_1.OUT_TOP_D1Y  &
   adams_id = 16  &
   initial_condition = 0.0  &
   function = ""
!
data_element create variable  &
   variable_name = .model_1.OUT_TOP_D2Y  &
   adams_id = 17  &
   initial_condition = 0.0  &
   function = ""
!
data_element create variable  &
   variable_name = .model_1.OUT_TOP_D3Y  &
   adams_id = 18  &
   initial_condition = 0.0  &
   function = ""
!
data_element create variable  &
   variable_name = .model_1.OUT_TOP_D4Y  &
   adams_id = 19  &
   initial_condition = 0.0  &
   function = ""
!
data_element create variable  &
   variable_name = .model_1.OUT_BOT_D1Y  &
   adams_id = 20  &
   initial_condition = 0.0  &
   function = ""
!
data_element create variable  &
   variable_name = .model_1.OUT_BOT_D2Y  &
   adams_id = 21  &
   initial_condition = 0.0  &
   function = ""
!
data_element create variable  &
   variable_name = .model_1.OUT_BOT_D3Y  &
   adams_id = 22  &
   initial_condition = 0.0  &
   function = ""
!
data_element create variable  &
   variable_name = .model_1.OUT_BOT_D4Y  &
   adams_id = 23  &
   initial_condition = 0.0  &
   function = ""
!
data_element create variable  &
   variable_name = .model_1.INT_TOP_F1  &
   adams_id = 24  &
   initial_condition = 0.0  &
   function = ""
!
data_element create variable  &
   variable_name = .model_1.INT_TOP_F2  &
   adams_id = 25  &
   initial_condition = 0.0  &
   function = ""
!
data_element create variable  &
   variable_name = .model_1.INT_TOP_F3  &
   adams_id = 26  &
   initial_condition = 0.0  &
   function = ""
!
data_element create variable  &
   variable_name = .model_1.INT_TOP_F4  &
   adams_id = 27  &
   initial_condition = 0.0  &
   function = ""
!
data_element create variable  &
   variable_name = .model_1.INT_BOT_F1  &
   adams_id = 28  &
   initial_condition = 0.0  &
   function = ""
!
data_element create variable  &
   variable_name = .model_1.INT_BOT_F2  &
   adams_id = 29  &
   initial_condition = 0.0  &
   function = ""
!
data_element create variable  &
   variable_name = .model_1.INT_BOT_F3  &
   adams_id = 30  &
   initial_condition = 0.0  &
   function = ""
!
data_element create variable  &
   variable_name = .model_1.INT_BOT_F4  &
   adams_id = 31  &
   initial_condition = 0.0  &
   function = ""
!
!--------------------------------- Materials ----------------------------------!
!
!
material create  &
   material_name = .model_1.aluminum  &
   adams_id = 1  &
   density = 2740.0  &
   youngs_modulus = 7.1705E+10  &
   poissons_ratio = 0.33
!
material create  &
   material_name = .model_1.steel  &
   adams_id = 2  &
   density = 7801.0  &
   youngs_modulus = 2.07E+11  &
   poissons_ratio = 0.29
!
!-------------------------------- Rigid Parts ---------------------------------!
!
! Create parts and their dependent markers and graphics
!
!----------------------------------- ground -----------------------------------!
!
!
! ****** Ground Part ******
!
defaults model  &
   part_name = ground
!
defaults coordinate_system  &
   default_coordinate_system = .model_1.ground
!
! ****** Markers for current part ******
!
marker create  &
   marker_name = .model_1.ground.MARKER_1  &
   adams_id = 1  &
   location = 0.0, 0.0, 0.0  &
   orientation = 0.0d, 0.0d, 0.0d
!
marker attributes  &
   marker_name = .model_1.ground.MARKER_1  &
   size_of_icons = 2.0E-03
!
marker create  &
   marker_name = .model_1.ground.MARKER_3  &
   adams_id = 3  &
   location = 0.2, 0.35, 0.0  &
   orientation = 0.0d, 0.0d, 0.0d
!
marker attributes  &
   marker_name = .model_1.ground.MARKER_3  &
   size_of_icons = 2.0E-03
!
part attributes  &
   part_name = .model_1.ground  &
   size_of_icons = 2.0E-03
!
!---------------------------------- PART_A0 -----------------------------------!
!
!
defaults coordinate_system  &
   default_coordinate_system = .model_1.ground
!
part create rigid_body name_and_position  &
   part_name = .model_1.PART_A0  &
   adams_id = 6  &
   location = 0.9663265773, -0.9963739814, 0.9316618869  &
   orientation = 180.0d, 90.0d, 270.0d
!
defaults coordinate_system  &
   default_coordinate_system = .model_1.PART_A0
!
! ****** Markers for current part ******
!
marker create  &
   marker_name = .model_1.PART_A0.PSMAR  &
   adams_id = 25  &
   location = 0.0, 0.0, 0.0  &
   orientation = 0.0d, 0.0d, 0.0d
!
marker attributes  &
   marker_name = .model_1.PART_A0.PSMAR  &
   visibility = off  &
   size_of_icons = 2.0E-03
!
marker create  &
   marker_name = .model_1.PART_A0.PSMAR1  &
   adams_id = 26  &
   location = 0.0, 0.0, 0.0  &
   orientation = 0.0d, 0.0d, 0.0d
!
marker attributes  &
   marker_name = .model_1.PART_A0.PSMAR1  &
   visibility = off  &
   size_of_icons = 2.0E-03
!
marker create  &
   marker_name = .model_1.PART_A0.PSMAR2  &
   adams_id = 27  &
   location = 0.0, 0.0, 0.0  &
   orientation = 0.0d, 0.0d, 0.0d
!
marker attributes  &
   marker_name = .model_1.PART_A0.PSMAR2  &
   visibility = off  &
   size_of_icons = 2.0E-03
!
marker create  &
   marker_name = .model_1.PART_A0.PSMAR3  &
   adams_id = 28  &
   location = 0.0, 0.0, 0.0  &
   orientation = 0.0d, 0.0d, 0.0d
!
marker attributes  &
   marker_name = .model_1.PART_A0.PSMAR3  &
   visibility = off  &
   size_of_icons = 2.0E-03
!
marker create  &
   marker_name = .model_1.PART_A0.PSMAR4  &
   adams_id = 29  &
   location = 0.0, 0.0, 0.0  &
   orientation = 0.0d, 0.0d, 0.0d
!
marker attributes  &
   marker_name = .model_1.PART_A0.PSMAR4  &
   visibility = off  &
   size_of_icons = 2.0E-03
!
marker create  &
   marker_name = .model_1.PART_A0.PSMAR5  &
   adams_id = 30  &
   location = 0.0, 0.0, 0.0  &
   orientation = 0.0d, 0.0d, 0.0d
!
marker attributes  &
   marker_name = .model_1.PART_A0.PSMAR5  &
   visibility = off  &
   size_of_icons = 2.0E-03
!
marker create  &
   marker_name = .model_1.PART_A0.PSMAR6  &
   adams_id = 31  &
   location = 0.0, 0.0, 0.0  &
   orientation = 0.0d, 0.0d, 0.0d
!
marker attributes  &
   marker_name = .model_1.PART_A0.PSMAR6  &
   visibility = off  &
   size_of_icons = 2.0E-03
!
marker create  &
   marker_name = .model_1.PART_A0.PSMAR7  &
   adams_id = 32  &
   location = 0.0, 0.0, 0.0  &
   orientation = 0.0d, 0.0d, 0.0d
!
marker attributes  &
   marker_name = .model_1.PART_A0.PSMAR7  &
   visibility = off  &
   size_of_icons = 2.0E-03
!
marker create  &
   marker_name = .model_1.PART_A0.PSMAR8  &
   adams_id = 33  &
   location = 0.0, 0.0, 0.0  &
   orientation = 0.0d, 0.0d, 0.0d
!
marker attributes  &
   marker_name = .model_1.PART_A0.PSMAR8  &
   visibility = off  &
   size_of_icons = 2.0E-03
!
marker create  &
   marker_name = .model_1.PART_A0.PSMAR9  &
   adams_id = 34  &
   location = 0.0, 0.0, 0.0  &
   orientation = 0.0d, 0.0d, 0.0d
!
marker attributes  &
   marker_name = .model_1.PART_A0.PSMAR9  &
   visibility = off  &
   size_of_icons = 2.0E-03
!
marker create  &
   marker_name = .model_1.PART_A0.PSMAR10  &
   adams_id = 35  &
   location = 0.0, 0.0, 0.0  &
   orientation = 0.0d, 0.0d, 0.0d
!
marker attributes  &
   marker_name = .model_1.PART_A0.PSMAR10  &
   visibility = off  &
   size_of_icons = 2.0E-03
!
marker create  &
   marker_name = .model_1.PART_A0.PSMAR11  &
   adams_id = 36  &
   location = 0.0, 0.0, 0.0  &
   orientation = 0.0d, 0.0d, 0.0d
!
marker attributes  &
   marker_name = .model_1.PART_A0.PSMAR11  &
   visibility = off  &
   size_of_icons = 2.0E-03
!
marker create  &
   marker_name = .model_1.PART_A0.PSMAR12  &
   adams_id = 37  &
   location = 0.0, 0.0, 0.0  &
   orientation = 0.0d, 0.0d, 0.0d
!
marker attributes  &
   marker_name = .model_1.PART_A0.PSMAR12  &
   visibility = off  &
   size_of_icons = 2.0E-03
!
marker create  &
   marker_name = .model_1.PART_A0.PSMAR13  &
   adams_id = 38  &
   location = 0.0, 0.0, 0.0  &
   orientation = 0.0d, 0.0d, 0.0d
!
marker attributes  &
   marker_name = .model_1.PART_A0.PSMAR13  &
   visibility = off  &
   size_of_icons = 2.0E-03
!
marker create  &
   marker_name = .model_1.PART_A0.PSMAR14  &
   adams_id = 39  &
   location = 0.0, 0.0, 0.0  &
   orientation = 0.0d, 0.0d, 0.0d
!
marker attributes  &
   marker_name = .model_1.PART_A0.PSMAR14  &
   visibility = off  &
   size_of_icons = 2.0E-03
!
marker create  &
   marker_name = .model_1.PART_A0.PSMAR15  &
   adams_id = 40  &
   location = 0.0, 0.0, 0.0  &
   orientation = 0.0d, 0.0d, 0.0d
!
marker attributes  &
   marker_name = .model_1.PART_A0.PSMAR15  &
   visibility = off  &
   size_of_icons = 2.0E-03
!
marker create  &
   marker_name = .model_1.PART_A0.PSMAR16  &
   adams_id = 41  &
   location = 0.0, 0.0, 0.0  &
   orientation = 0.0d, 0.0d, 0.0d
!
marker attributes  &
   marker_name = .model_1.PART_A0.PSMAR16  &
   visibility = off  &
   size_of_icons = 2.0E-03
!
marker create  &
   marker_name = .model_1.PART_A0.PSMAR17  &
   adams_id = 42  &
   location = 0.0, 0.0, 0.0  &
   orientation = 0.0d, 0.0d, 0.0d
!
marker attributes  &
   marker_name = .model_1.PART_A0.PSMAR17  &
   visibility = off  &
   size_of_icons = 2.0E-03
!
marker create  &
   marker_name = .model_1.PART_A0.PSMAR18  &
   adams_id = 43  &
   location = 0.0, 0.0, 0.0  &
   orientation = 0.0d, 0.0d, 0.0d
!
marker attributes  &
   marker_name = .model_1.PART_A0.PSMAR18  &
   visibility = off  &
   size_of_icons = 2.0E-03
!
marker create  &
   marker_name = .model_1.PART_A0.PSMAR19  &
   adams_id = 44  &
   location = 0.0, 0.0, 0.0  &
   orientation = 0.0d, 0.0d, 0.0d
!
marker attributes  &
   marker_name = .model_1.PART_A0.PSMAR19  &
   visibility = off  &
   size_of_icons = 2.0E-03
!
marker create  &
   marker_name = .model_1.PART_A0.PSMAR20  &
   adams_id = 45  &
   location = 0.0, 0.0, 0.0  &
   orientation = 0.0d, 0.0d, 0.0d
!
marker attributes  &
   marker_name = .model_1.PART_A0.PSMAR20  &
   visibility = off  &
   size_of_icons = 2.0E-03
!
marker create  &
   marker_name = .model_1.PART_A0.PSMAR21  &
   adams_id = 46  &
   location = 0.0, 0.0, 0.0  &
   orientation = 0.0d, 0.0d, 0.0d
!
marker attributes  &
   marker_name = .model_1.PART_A0.PSMAR21  &
   visibility = off  &
   size_of_icons = 2.0E-03
!
marker create  &
   marker_name = .model_1.PART_A0.PSMAR22  &
   adams_id = 47  &
   location = 0.0, 0.0, 0.0  &
   orientation = 0.0d, 0.0d, 0.0d
!
marker attributes  &
   marker_name = .model_1.PART_A0.PSMAR22  &
   visibility = off  &
   size_of_icons = 2.0E-03
!
marker create  &
   marker_name = .model_1.PART_A0.PSMAR23  &
   adams_id = 48  &
   location = 0.0, 0.0, 0.0  &
   orientation = 0.0d, 0.0d, 0.0d
!
marker attributes  &
   marker_name = .model_1.PART_A0.PSMAR23  &
   visibility = off  &
   size_of_icons = 2.0E-03
!
marker create  &
   marker_name = .model_1.PART_A0.PSMAR24  &
   adams_id = 49  &
   location = 0.0, 0.0, 0.0  &
   orientation = 0.0d, 0.0d, 0.0d
!
marker attributes  &
   marker_name = .model_1.PART_A0.PSMAR24  &
   visibility = off  &
   size_of_icons = 2.0E-03
!
marker create  &
   marker_name = .model_1.PART_A0.PSMAR25  &
   adams_id = 50  &
   location = 0.0, 0.0, 0.0  &
   orientation = 0.0d, 0.0d, 0.0d
!
marker attributes  &
   marker_name = .model_1.PART_A0.PSMAR25  &
   visibility = off  &
   size_of_icons = 2.0E-03
!
marker create  &
   marker_name = .model_1.PART_A0.PSMAR26  &
   adams_id = 51  &
   location = 0.0, 0.0, 0.0  &
   orientation = 0.0d, 0.0d, 0.0d
!
marker attributes  &
   marker_name = .model_1.PART_A0.PSMAR26  &
   visibility = off  &
   size_of_icons = 2.0E-03
!
marker create  &
   marker_name = .model_1.PART_A0.PSMAR27  &
   adams_id = 52  &
   location = 0.0, 0.0, 0.0  &
   orientation = 0.0d, 0.0d, 0.0d
!
marker attributes  &
   marker_name = .model_1.PART_A0.PSMAR27  &
   visibility = off  &
   size_of_icons = 2.0E-03
!
marker create  &
   marker_name = .model_1.PART_A0.PSMAR28  &
   adams_id = 53  &
   location = 0.0, 0.0, 0.0  &
   orientation = 0.0d, 0.0d, 0.0d
!
marker attributes  &
   marker_name = .model_1.PART_A0.PSMAR28  &
   visibility = off  &
   size_of_icons = 2.0E-03
!
marker create  &
   marker_name = .model_1.PART_A0.PSMAR29  &
   adams_id = 54  &
   location = 0.0, 0.0, 0.0  &
   orientation = 0.0d, 0.0d, 0.0d
!
marker attributes  &
   marker_name = .model_1.PART_A0.PSMAR29  &
   visibility = off  &
   size_of_icons = 2.0E-03
!
marker create  &
   marker_name = .model_1.PART_A0.PSMAR30  &
   adams_id = 55  &
   location = 0.0, 0.0, 0.0  &
   orientation = 0.0d, 0.0d, 0.0d
!
marker attributes  &
   marker_name = .model_1.PART_A0.PSMAR30  &
   visibility = off  &
   size_of_icons = 2.0E-03
!
marker create  &
   marker_name = .model_1.PART_A0.PSMAR31  &
   adams_id = 56  &
   location = 0.0, 0.0, 0.0  &
   orientation = 0.0d, 0.0d, 0.0d
!
marker attributes  &
   marker_name = .model_1.PART_A0.PSMAR31  &
   visibility = off  &
   size_of_icons = 2.0E-03
!
marker create  &
   marker_name = .model_1.PART_A0.PSMAR32  &
   adams_id = 57  &
   location = 0.0, 0.0, 0.0  &
   orientation = 0.0d, 0.0d, 0.0d
!
marker attributes  &
   marker_name = .model_1.PART_A0.PSMAR32  &
   visibility = off  &
   size_of_icons = 2.0E-03
!
marker create  &
   marker_name = .model_1.PART_A0.PSMAR33  &
   adams_id = 58  &
   location = 0.0, 0.0, 0.0  &
   orientation = 0.0d, 0.0d, 0.0d
!
marker attributes  &
   marker_name = .model_1.PART_A0.PSMAR33  &
   visibility = off  &
   size_of_icons = 2.0E-03
!
marker create  &
   marker_name = .model_1.PART_A0.PSMAR34  &
   adams_id = 59  &
   location = 0.0, 0.0, 0.0  &
   orientation = 0.0d, 0.0d, 0.0d
!
marker attributes  &
   marker_name = .model_1.PART_A0.PSMAR34  &
   visibility = off  &
   size_of_icons = 2.0E-03
!
marker create  &
   marker_name = .model_1.PART_A0.PSMAR35  &
   adams_id = 60  &
   location = 0.0, 0.0, 0.0  &
   orientation = 0.0d, 0.0d, 0.0d
!
marker attributes  &
   marker_name = .model_1.PART_A0.PSMAR35  &
   visibility = off  &
   size_of_icons = 2.0E-03
!
marker create  &
   marker_name = .model_1.PART_A0.PSMAR36  &
   adams_id = 61  &
   location = 0.0, 0.0, 0.0  &
   orientation = 0.0d, 0.0d, 0.0d
!
marker attributes  &
   marker_name = .model_1.PART_A0.PSMAR36  &
   visibility = off  &
   size_of_icons = 2.0E-03
!
marker create  &
   marker_name = .model_1.PART_A0.PSMAR37  &
   adams_id = 62  &
   location = 0.0, 0.0, 0.0  &
   orientation = 0.0d, 0.0d, 0.0d
!
marker attributes  &
   marker_name = .model_1.PART_A0.PSMAR37  &
   visibility = off  &
   size_of_icons = 2.0E-03
!
marker create  &
   marker_name = .model_1.PART_A0.PSMAR38  &
   adams_id = 63  &
   location = 0.0, 0.0, 0.0  &
   orientation = 0.0d, 0.0d, 0.0d
!
marker attributes  &
   marker_name = .model_1.PART_A0.PSMAR38  &
   visibility = off  &
   size_of_icons = 2.0E-03
!
marker create  &
   marker_name = .model_1.PART_A0.PSMAR39  &
   adams_id = 64  &
   location = 0.0, 0.0, 0.0  &
   orientation = 0.0d, 0.0d, 0.0d
!
marker attributes  &
   marker_name = .model_1.PART_A0.PSMAR39  &
   visibility = off  &
   size_of_icons = 2.0E-03
!
marker create  &
   marker_name = .model_1.PART_A0.PSMAR40  &
   adams_id = 65  &
   location = 0.0, 0.0, 0.0  &
   orientation = 0.0d, 0.0d, 0.0d
!
marker attributes  &
   marker_name = .model_1.PART_A0.PSMAR40  &
   visibility = off  &
   size_of_icons = 2.0E-03
!
marker create  &
   marker_name = .model_1.PART_A0.PSMAR41  &
   adams_id = 66  &
   location = 0.0, 0.0, 0.0  &
   orientation = 0.0d, 0.0d, 0.0d
!
marker attributes  &
   marker_name = .model_1.PART_A0.PSMAR41  &
   visibility = off  &
   size_of_icons = 2.0E-03
!
marker create  &
   marker_name = .model_1.PART_A0.PSMAR42  &
   adams_id = 67  &
   location = 0.0, 0.0, 0.0  &
   orientation = 0.0d, 0.0d, 0.0d
!
marker attributes  &
   marker_name = .model_1.PART_A0.PSMAR42  &
   visibility = off  &
   size_of_icons = 2.0E-03
!
marker create  &
   marker_name = .model_1.PART_A0.PSMAR43  &
   adams_id = 68  &
   location = 0.0, 0.0, 0.0  &
   orientation = 0.0d, 0.0d, 0.0d
!
marker attributes  &
   marker_name = .model_1.PART_A0.PSMAR43  &
   visibility = off  &
   size_of_icons = 2.0E-03
!
marker create  &
   marker_name = .model_1.PART_A0.PSMAR44  &
   adams_id = 69  &
   location = 0.0, 0.0, 0.0  &
   orientation = 0.0d, 0.0d, 0.0d
!
marker attributes  &
   marker_name = .model_1.PART_A0.PSMAR44  &
   visibility = off  &
   size_of_icons = 2.0E-03
!
marker create  &
   marker_name = .model_1.PART_A0.PSMAR45  &
   adams_id = 70  &
   location = 0.0, 0.0, 0.0  &
   orientation = 0.0d, 0.0d, 0.0d
!
marker attributes  &
   marker_name = .model_1.PART_A0.PSMAR45  &
   visibility = off  &
   size_of_icons = 2.0E-03
!
marker create  &
   marker_name = .model_1.PART_A0.PSMAR46  &
   adams_id = 71  &
   location = 0.0, 0.0, 0.0  &
   orientation = 0.0d, 0.0d, 0.0d
!
marker attributes  &
   marker_name = .model_1.PART_A0.PSMAR46  &
   visibility = off  &
   size_of_icons = 2.0E-03
!
marker create  &
   marker_name = .model_1.PART_A0.PSMAR47  &
   adams_id = 72  &
   location = 0.0, 0.0, 0.0  &
   orientation = 0.0d, 0.0d, 0.0d
!
marker attributes  &
   marker_name = .model_1.PART_A0.PSMAR47  &
   visibility = off  &
   size_of_icons = 2.0E-03
!
marker create  &
   marker_name = .model_1.PART_A0.PSMAR48  &
   adams_id = 73  &
   location = 0.0, 0.0, 0.0  &
   orientation = 0.0d, 0.0d, 0.0d
!
marker attributes  &
   marker_name = .model_1.PART_A0.PSMAR48  &
   visibility = off  &
   size_of_icons = 2.0E-03
!
marker create  &
   marker_name = .model_1.PART_A0.PSMAR49  &
   adams_id = 74  &
   location = 0.0, 0.0, 0.0  &
   orientation = 0.0d, 0.0d, 0.0d
!
marker attributes  &
   marker_name = .model_1.PART_A0.PSMAR49  &
   visibility = off  &
   size_of_icons = 2.0E-03
!
marker create  &
   marker_name = .model_1.PART_A0.PSMAR50  &
   adams_id = 75  &
   location = 0.0, 0.0, 0.0  &
   orientation = 0.0d, 0.0d, 0.0d
!
marker attributes  &
   marker_name = .model_1.PART_A0.PSMAR50  &
   visibility = off  &
   size_of_icons = 2.0E-03
!
marker create  &
   marker_name = .model_1.PART_A0.PSMAR51  &
   adams_id = 76  &
   location = 0.0, 0.0, 0.0  &
   orientation = 0.0d, 0.0d, 0.0d
!
marker attributes  &
   marker_name = .model_1.PART_A0.PSMAR51  &
   visibility = off  &
   size_of_icons = 2.0E-03
!
marker create  &
   marker_name = .model_1.PART_A0.PSMAR52  &
   adams_id = 77  &
   location = 0.0, 0.0, 0.0  &
   orientation = 0.0d, 0.0d, 0.0d
!
marker attributes  &
   marker_name = .model_1.PART_A0.PSMAR52  &
   visibility = off  &
   size_of_icons = 2.0E-03
!
marker create  &
   marker_name = .model_1.PART_A0.PSMAR53  &
   adams_id = 78  &
   location = 0.0, 0.0, 0.0  &
   orientation = 0.0d, 0.0d, 0.0d
!
marker attributes  &
   marker_name = .model_1.PART_A0.PSMAR53  &
   visibility = off  &
   size_of_icons = 2.0E-03
!
marker create  &
   marker_name = .model_1.PART_A0.PSMAR54  &
   adams_id = 79  &
   location = 0.0, 0.0, 0.0  &
   orientation = 0.0d, 0.0d, 0.0d
!
marker attributes  &
   marker_name = .model_1.PART_A0.PSMAR54  &
   visibility = off  &
   size_of_icons = 2.0E-03
!
marker create  &
   marker_name = .model_1.PART_A0.PSMAR55  &
   adams_id = 80  &
   location = 0.0, 0.0, 0.0  &
   orientation = 0.0d, 0.0d, 0.0d
!
marker attributes  &
   marker_name = .model_1.PART_A0.PSMAR55  &
   visibility = off  &
   size_of_icons = 2.0E-03
!
marker create  &
   marker_name = .model_1.PART_A0.PSMAR56  &
   adams_id = 81  &
   location = 0.0, 0.0, 0.0  &
   orientation = 0.0d, 0.0d, 0.0d
!
marker attributes  &
   marker_name = .model_1.PART_A0.PSMAR56  &
   visibility = off  &
   size_of_icons = 2.0E-03
!
marker create  &
   marker_name = .model_1.PART_A0.PSMAR57  &
   adams_id = 82  &
   location = 0.0, 0.0, 0.0  &
   orientation = 0.0d, 0.0d, 0.0d
!
marker attributes  &
   marker_name = .model_1.PART_A0.PSMAR57  &
   visibility = off  &
   size_of_icons = 2.0E-03
!
marker create  &
   marker_name = .model_1.PART_A0.PSMAR58  &
   adams_id = 83  &
   location = 0.0, 0.0, 0.0  &
   orientation = 0.0d, 0.0d, 0.0d
!
marker attributes  &
   marker_name = .model_1.PART_A0.PSMAR58  &
   visibility = off  &
   size_of_icons = 2.0E-03
!
marker create  &
   marker_name = .model_1.PART_A0.PSMAR59  &
   adams_id = 84  &
   location = 0.0, 0.0, 0.0  &
   orientation = 0.0d, 0.0d, 0.0d
!
marker attributes  &
   marker_name = .model_1.PART_A0.PSMAR59  &
   visibility = off  &
   size_of_icons = 2.0E-03
!
marker create  &
   marker_name = .model_1.PART_A0.PSMAR60  &
   adams_id = 85  &
   location = 0.0, 0.0, 0.0  &
   orientation = 0.0d, 0.0d, 0.0d
!
marker attributes  &
   marker_name = .model_1.PART_A0.PSMAR60  &
   visibility = off  &
   size_of_icons = 2.0E-03
!
marker create  &
   marker_name = .model_1.PART_A0.PSMAR61  &
   adams_id = 86  &
   location = 0.0, 0.0, 0.0  &
   orientation = 0.0d, 0.0d, 0.0d
!
marker attributes  &
   marker_name = .model_1.PART_A0.PSMAR61  &
   visibility = off  &
   size_of_icons = 2.0E-03
!
marker create  &
   marker_name = .model_1.PART_A0.PSMAR62  &
   adams_id = 87  &
   location = 0.0, 0.0, 0.0  &
   orientation = 0.0d, 0.0d, 0.0d
!
marker attributes  &
   marker_name = .model_1.PART_A0.PSMAR62  &
   visibility = off  &
   size_of_icons = 2.0E-03
!
marker create  &
   marker_name = .model_1.PART_A0.PSMAR63  &
   adams_id = 88  &
   location = 0.0, 0.0, 0.0  &
   orientation = 0.0d, 0.0d, 0.0d
!
marker attributes  &
   marker_name = .model_1.PART_A0.PSMAR63  &
   visibility = off  &
   size_of_icons = 2.0E-03
!
marker create  &
   marker_name = .model_1.PART_A0.PSMAR64  &
   adams_id = 89  &
   location = 0.0, 0.0, 0.0  &
   orientation = 0.0d, 0.0d, 0.0d
!
marker attributes  &
   marker_name = .model_1.PART_A0.PSMAR64  &
   visibility = off  &
   size_of_icons = 2.0E-03
!
marker create  &
   marker_name = .model_1.PART_A0.PSMAR65  &
   adams_id = 90  &
   location = 0.0, 0.0, 0.0  &
   orientation = 0.0d, 0.0d, 0.0d
!
marker attributes  &
   marker_name = .model_1.PART_A0.PSMAR65  &
   visibility = off  &
   size_of_icons = 2.0E-03
!
marker create  &
   marker_name = .model_1.PART_A0.PSMAR66  &
   adams_id = 91  &
   location = 0.0, 0.0, 0.0  &
   orientation = 0.0d, 0.0d, 0.0d
!
marker attributes  &
   marker_name = .model_1.PART_A0.PSMAR66  &
   visibility = off  &
   size_of_icons = 2.0E-03
!
marker create  &
   marker_name = .model_1.PART_A0.PSMAR67  &
   adams_id = 92  &
   location = 0.0, 0.0, 0.0  &
   orientation = 0.0d, 0.0d, 0.0d
!
marker attributes  &
   marker_name = .model_1.PART_A0.PSMAR67  &
   visibility = off  &
   size_of_icons = 2.0E-03
!
marker create  &
   marker_name = .model_1.PART_A0.PSMAR68  &
   adams_id = 93  &
   location = 0.0, 0.0, 0.0  &
   orientation = 0.0d, 0.0d, 0.0d
!
marker attributes  &
   marker_name = .model_1.PART_A0.PSMAR68  &
   visibility = off  &
   size_of_icons = 2.0E-03
!
marker create  &
   marker_name = .model_1.PART_A0.PSMAR69  &
   adams_id = 94  &
   location = 0.0, 0.0, 0.0  &
   orientation = 0.0d, 0.0d, 0.0d
!
marker attributes  &
   marker_name = .model_1.PART_A0.PSMAR69  &
   visibility = off  &
   size_of_icons = 2.0E-03
!
marker create  &
   marker_name = .model_1.PART_A0.PSMAR70  &
   adams_id = 95  &
   location = 0.0, 0.0, 0.0  &
   orientation = 0.0d, 0.0d, 0.0d
!
marker attributes  &
   marker_name = .model_1.PART_A0.PSMAR70  &
   visibility = off  &
   size_of_icons = 2.0E-03
!
marker create  &
   marker_name = .model_1.PART_A0.PSMAR71  &
   adams_id = 96  &
   location = 0.0, 0.0, 0.0  &
   orientation = 0.0d, 0.0d, 0.0d
!
marker attributes  &
   marker_name = .model_1.PART_A0.PSMAR71  &
   visibility = off  &
   size_of_icons = 2.0E-03
!
marker create  &
   marker_name = .model_1.PART_A0.PSMAR72  &
   adams_id = 97  &
   location = 0.0, 0.0, 0.0  &
   orientation = 0.0d, 0.0d, 0.0d
!
marker attributes  &
   marker_name = .model_1.PART_A0.PSMAR72  &
   visibility = off  &
   size_of_icons = 2.0E-03
!
marker create  &
   marker_name = .model_1.PART_A0.PSMAR73  &
   adams_id = 98  &
   location = 0.0, 0.0, 0.0  &
   orientation = 0.0d, 0.0d, 0.0d
!
marker attributes  &
   marker_name = .model_1.PART_A0.PSMAR73  &
   visibility = off  &
   size_of_icons = 2.0E-03
!
marker create  &
   marker_name = .model_1.PART_A0.PSMAR74  &
   adams_id = 99  &
   location = 0.0, 0.0, 0.0  &
   orientation = 0.0d, 0.0d, 0.0d
!
marker attributes  &
   marker_name = .model_1.PART_A0.PSMAR74  &
   visibility = off  &
   size_of_icons = 2.0E-03
!
marker create  &
   marker_name = .model_1.PART_A0.PSMAR75  &
   adams_id = 100  &
   location = 0.0, 0.0, 0.0  &
   orientation = 0.0d, 0.0d, 0.0d
!
marker attributes  &
   marker_name = .model_1.PART_A0.PSMAR75  &
   visibility = off  &
   size_of_icons = 2.0E-03
!
marker create  &
   marker_name = .model_1.PART_A0.PSMAR76  &
   adams_id = 101  &
   location = 0.0, 0.0, 0.0  &
   orientation = 0.0d, 0.0d, 0.0d
!
marker attributes  &
   marker_name = .model_1.PART_A0.PSMAR76  &
   visibility = off  &
   size_of_icons = 2.0E-03
!
marker create  &
   marker_name = .model_1.PART_A0.PSMAR77  &
   adams_id = 102  &
   location = 0.0, 0.0, 0.0  &
   orientation = 0.0d, 0.0d, 0.0d
!
marker attributes  &
   marker_name = .model_1.PART_A0.PSMAR77  &
   visibility = off  &
   size_of_icons = 2.0E-03
!
marker create  &
   marker_name = .model_1.PART_A0.PSMAR78  &
   adams_id = 103  &
   location = 0.0, 0.0, 0.0  &
   orientation = 0.0d, 0.0d, 0.0d
!
marker attributes  &
   marker_name = .model_1.PART_A0.PSMAR78  &
   visibility = off  &
   size_of_icons = 2.0E-03
!
marker create  &
   marker_name = .model_1.PART_A0.PSMAR79  &
   adams_id = 104  &
   location = 0.0, 0.0, 0.0  &
   orientation = 0.0d, 0.0d, 0.0d
!
marker attributes  &
   marker_name = .model_1.PART_A0.PSMAR79  &
   visibility = off  &
   size_of_icons = 2.0E-03
!
marker create  &
   marker_name = .model_1.PART_A0.PSMAR80  &
   adams_id = 105  &
   location = 0.0, 0.0, 0.0  &
   orientation = 0.0d, 0.0d, 0.0d
!
marker attributes  &
   marker_name = .model_1.PART_A0.PSMAR80  &
   visibility = off  &
   size_of_icons = 2.0E-03
!
marker create  &
   marker_name = .model_1.PART_A0.PSMAR81  &
   adams_id = 106  &
   location = 0.0, 0.0, 0.0  &
   orientation = 0.0d, 0.0d, 0.0d
!
marker attributes  &
   marker_name = .model_1.PART_A0.PSMAR81  &
   visibility = off  &
   size_of_icons = 2.0E-03
!
marker create  &
   marker_name = .model_1.PART_A0.PSMAR82  &
   adams_id = 107  &
   location = 0.0, 0.0, 0.0  &
   orientation = 0.0d, 0.0d, 0.0d
!
marker attributes  &
   marker_name = .model_1.PART_A0.PSMAR82  &
   visibility = off  &
   size_of_icons = 2.0E-03
!
marker create  &
   marker_name = .model_1.PART_A0.PSMAR83  &
   adams_id = 108  &
   location = 0.0, 0.0, 0.0  &
   orientation = 0.0d, 0.0d, 0.0d
!
marker attributes  &
   marker_name = .model_1.PART_A0.PSMAR83  &
   visibility = off  &
   size_of_icons = 2.0E-03
!
marker create  &
   marker_name = .model_1.PART_A0.PSMAR84  &
   adams_id = 109  &
   location = 0.0, 0.0, 0.0  &
   orientation = 0.0d, 0.0d, 0.0d
!
marker attributes  &
   marker_name = .model_1.PART_A0.PSMAR84  &
   visibility = off  &
   size_of_icons = 2.0E-03
!
marker create  &
   marker_name = .model_1.PART_A0.PSMAR85  &
   adams_id = 110  &
   location = 0.0, 0.0, 0.0  &
   orientation = 0.0d, 0.0d, 0.0d
!
marker attributes  &
   marker_name = .model_1.PART_A0.PSMAR85  &
   visibility = off  &
   size_of_icons = 2.0E-03
!
marker create  &
   marker_name = .model_1.PART_A0.PSMAR86  &
   adams_id = 111  &
   location = 0.0, 0.0, 0.0  &
   orientation = 0.0d, 0.0d, 0.0d
!
marker attributes  &
   marker_name = .model_1.PART_A0.PSMAR86  &
   visibility = off  &
   size_of_icons = 2.0E-03
!
marker create  &
   marker_name = .model_1.PART_A0.PSMAR87  &
   adams_id = 112  &
   location = 0.0, 0.0, 0.0  &
   orientation = 0.0d, 0.0d, 0.0d
!
marker attributes  &
   marker_name = .model_1.PART_A0.PSMAR87  &
   visibility = off  &
   size_of_icons = 2.0E-03
!
marker create  &
   marker_name = .model_1.PART_A0.PSMAR88  &
   adams_id = 113  &
   location = 0.0, 0.0, 0.0  &
   orientation = 0.0d, 0.0d, 0.0d
!
marker attributes  &
   marker_name = .model_1.PART_A0.PSMAR88  &
   visibility = off  &
   size_of_icons = 2.0E-03
!
marker create  &
   marker_name = .model_1.PART_A0.PSMAR89  &
   adams_id = 114  &
   location = 0.0, 0.0, 0.0  &
   orientation = 0.0d, 0.0d, 0.0d
!
marker attributes  &
   marker_name = .model_1.PART_A0.PSMAR89  &
   visibility = off  &
   size_of_icons = 2.0E-03
!
marker create  &
   marker_name = .model_1.PART_A0.PSMAR90  &
   adams_id = 115  &
   location = 0.0, 0.0, 0.0  &
   orientation = 0.0d, 0.0d, 0.0d
!
marker attributes  &
   marker_name = .model_1.PART_A0.PSMAR90  &
   visibility = off  &
   size_of_icons = 2.0E-03
!
marker create  &
   marker_name = .model_1.PART_A0.PSMAR91  &
   adams_id = 116  &
   location = 0.0, 0.0, 0.0  &
   orientation = 0.0d, 0.0d, 0.0d
!
marker attributes  &
   marker_name = .model_1.PART_A0.PSMAR91  &
   visibility = off  &
   size_of_icons = 2.0E-03
!
marker create  &
   marker_name = .model_1.PART_A0.PSMAR92  &
   adams_id = 117  &
   location = 0.0, 0.0, 0.0  &
   orientation = 0.0d, 0.0d, 0.0d
!
marker attributes  &
   marker_name = .model_1.PART_A0.PSMAR92  &
   visibility = off  &
   size_of_icons = 2.0E-03
!
marker create  &
   marker_name = .model_1.PART_A0.PSMAR93  &
   adams_id = 118  &
   location = 0.0, 0.0, 0.0  &
   orientation = 0.0d, 0.0d, 0.0d
!
marker attributes  &
   marker_name = .model_1.PART_A0.PSMAR93  &
   visibility = off  &
   size_of_icons = 2.0E-03
!
marker create  &
   marker_name = .model_1.PART_A0.PSMAR94  &
   adams_id = 119  &
   location = 0.0, 0.0, 0.0  &
   orientation = 0.0d, 0.0d, 0.0d
!
marker attributes  &
   marker_name = .model_1.PART_A0.PSMAR94  &
   visibility = off  &
   size_of_icons = 2.0E-03
!
marker create  &
   marker_name = .model_1.PART_A0.PSMAR95  &
   adams_id = 120  &
   location = 0.0, 0.0, 0.0  &
   orientation = 0.0d, 0.0d, 0.0d
!
marker attributes  &
   marker_name = .model_1.PART_A0.PSMAR95  &
   visibility = off  &
   size_of_icons = 2.0E-03
!
marker create  &
   marker_name = .model_1.PART_A0.PSMAR96  &
   adams_id = 121  &
   location = 0.0, 0.0, 0.0  &
   orientation = 0.0d, 0.0d, 0.0d
!
marker attributes  &
   marker_name = .model_1.PART_A0.PSMAR96  &
   visibility = off  &
   size_of_icons = 2.0E-03
!
marker create  &
   marker_name = .model_1.PART_A0.PSMAR97  &
   adams_id = 122  &
   location = 0.0, 0.0, 0.0  &
   orientation = 0.0d, 0.0d, 0.0d
!
marker attributes  &
   marker_name = .model_1.PART_A0.PSMAR97  &
   visibility = off  &
   size_of_icons = 2.0E-03
!
marker create  &
   marker_name = .model_1.PART_A0.PSMAR98  &
   adams_id = 123  &
   location = 0.0, 0.0, 0.0  &
   orientation = 0.0d, 0.0d, 0.0d
!
marker attributes  &
   marker_name = .model_1.PART_A0.PSMAR98  &
   visibility = off  &
   size_of_icons = 2.0E-03
!
marker create  &
   marker_name = .model_1.PART_A0.PSMAR99  &
   adams_id = 124  &
   location = 0.0, 0.0, 0.0  &
   orientation = 0.0d, 0.0d, 0.0d
!
marker attributes  &
   marker_name = .model_1.PART_A0.PSMAR99  &
   visibility = off  &
   size_of_icons = 2.0E-03
!
marker create  &
   marker_name = .model_1.PART_A0.PSMAR100  &
   adams_id = 125  &
   location = 0.0, 0.0, 0.0  &
   orientation = 0.0d, 0.0d, 0.0d
!
marker attributes  &
   marker_name = .model_1.PART_A0.PSMAR100  &
   visibility = off  &
   size_of_icons = 2.0E-03
!
marker create  &
   marker_name = .model_1.PART_A0.PSMAR101  &
   adams_id = 126  &
   location = 0.0, 0.0, 0.0  &
   orientation = 0.0d, 0.0d, 0.0d
!
marker attributes  &
   marker_name = .model_1.PART_A0.PSMAR101  &
   visibility = off  &
   size_of_icons = 2.0E-03
!
marker create  &
   marker_name = .model_1.PART_A0.PSMAR102  &
   adams_id = 127  &
   location = 0.0, 0.0, 0.0  &
   orientation = 0.0d, 0.0d, 0.0d
!
marker attributes  &
   marker_name = .model_1.PART_A0.PSMAR102  &
   visibility = off  &
   size_of_icons = 2.0E-03
!
marker create  &
   marker_name = .model_1.PART_A0.PSMAR103  &
   adams_id = 128  &
   location = 0.0, 0.0, 0.0  &
   orientation = 0.0d, 0.0d, 0.0d
!
marker attributes  &
   marker_name = .model_1.PART_A0.PSMAR103  &
   visibility = off  &
   size_of_icons = 2.0E-03
!
marker create  &
   marker_name = .model_1.PART_A0.PSMAR104  &
   adams_id = 129  &
   location = 0.0, 0.0, 0.0  &
   orientation = 0.0d, 0.0d, 0.0d
!
marker attributes  &
   marker_name = .model_1.PART_A0.PSMAR104  &
   visibility = off  &
   size_of_icons = 2.0E-03
!
marker create  &
   marker_name = .model_1.PART_A0.PSMAR105  &
   adams_id = 130  &
   location = 0.0, 0.0, 0.0  &
   orientation = 0.0d, 0.0d, 0.0d
!
marker attributes  &
   marker_name = .model_1.PART_A0.PSMAR105  &
   visibility = off  &
   size_of_icons = 2.0E-03
!
marker create  &
   marker_name = .model_1.PART_A0.PSMAR106  &
   adams_id = 131  &
   location = 0.0, 0.0, 0.0  &
   orientation = 0.0d, 0.0d, 0.0d
!
marker attributes  &
   marker_name = .model_1.PART_A0.PSMAR106  &
   visibility = off  &
   size_of_icons = 2.0E-03
!
marker create  &
   marker_name = .model_1.PART_A0.PSMAR107  &
   adams_id = 132  &
   location = 0.0, 0.0, 0.0  &
   orientation = 0.0d, 0.0d, 0.0d
!
marker attributes  &
   marker_name = .model_1.PART_A0.PSMAR107  &
   visibility = off  &
   size_of_icons = 2.0E-03
!
marker create  &
   marker_name = .model_1.PART_A0.PSMAR108  &
   adams_id = 133  &
   location = 0.0, 0.0, 0.0  &
   orientation = 0.0d, 0.0d, 0.0d
!
marker attributes  &
   marker_name = .model_1.PART_A0.PSMAR108  &
   visibility = off  &
   size_of_icons = 2.0E-03
!
marker create  &
   marker_name = .model_1.PART_A0.PSMAR109  &
   adams_id = 134  &
   location = 0.0, 0.0, 0.0  &
   orientation = 0.0d, 0.0d, 0.0d
!
marker attributes  &
   marker_name = .model_1.PART_A0.PSMAR109  &
   visibility = off  &
   size_of_icons = 2.0E-03
!
marker create  &
   marker_name = .model_1.PART_A0.PSMAR110  &
   adams_id = 135  &
   location = 0.0, 0.0, 0.0  &
   orientation = 0.0d, 0.0d, 0.0d
!
marker attributes  &
   marker_name = .model_1.PART_A0.PSMAR110  &
   visibility = off  &
   size_of_icons = 2.0E-03
!
marker create  &
   marker_name = .model_1.PART_A0.PSMAR111  &
   adams_id = 136  &
   location = 0.0, 0.0, 0.0  &
   orientation = 0.0d, 0.0d, 0.0d
!
marker attributes  &
   marker_name = .model_1.PART_A0.PSMAR111  &
   visibility = off  &
   size_of_icons = 2.0E-03
!
marker create  &
   marker_name = .model_1.PART_A0.PSMAR112  &
   adams_id = 137  &
   location = 0.0, 0.0, 0.0  &
   orientation = 0.0d, 0.0d, 0.0d
!
marker attributes  &
   marker_name = .model_1.PART_A0.PSMAR112  &
   visibility = off  &
   size_of_icons = 2.0E-03
!
marker create  &
   marker_name = .model_1.PART_A0.PSMAR113  &
   adams_id = 138  &
   location = 0.0, 0.0, 0.0  &
   orientation = 0.0d, 0.0d, 0.0d
!
marker attributes  &
   marker_name = .model_1.PART_A0.PSMAR113  &
   visibility = off  &
   size_of_icons = 2.0E-03
!
marker create  &
   marker_name = .model_1.PART_A0.PSMAR114  &
   adams_id = 139  &
   location = 0.0, 0.0, 0.0  &
   orientation = 0.0d, 0.0d, 0.0d
!
marker attributes  &
   marker_name = .model_1.PART_A0.PSMAR114  &
   visibility = off  &
   size_of_icons = 2.0E-03
!
marker create  &
   marker_name = .model_1.PART_A0.PSMAR115  &
   adams_id = 140  &
   location = 0.0, 0.0, 0.0  &
   orientation = 0.0d, 0.0d, 0.0d
!
marker attributes  &
   marker_name = .model_1.PART_A0.PSMAR115  &
   visibility = off  &
   size_of_icons = 2.0E-03
!
marker create  &
   marker_name = .model_1.PART_A0.PSMAR116  &
   adams_id = 141  &
   location = 0.0, 0.0, 0.0  &
   orientation = 0.0d, 0.0d, 0.0d
!
marker attributes  &
   marker_name = .model_1.PART_A0.PSMAR116  &
   visibility = off  &
   size_of_icons = 2.0E-03
!
marker create  &
   marker_name = .model_1.PART_A0.PSMAR117  &
   adams_id = 142  &
   location = 0.0, 0.0, 0.0  &
   orientation = 0.0d, 0.0d, 0.0d
!
marker attributes  &
   marker_name = .model_1.PART_A0.PSMAR117  &
   visibility = off  &
   size_of_icons = 2.0E-03
!
marker create  &
   marker_name = .model_1.PART_A0.PSMAR118  &
   adams_id = 143  &
   location = 0.0, 0.0, 0.0  &
   orientation = 0.0d, 0.0d, 0.0d
!
marker attributes  &
   marker_name = .model_1.PART_A0.PSMAR118  &
   visibility = off  &
   size_of_icons = 2.0E-03
!
marker create  &
   marker_name = .model_1.PART_A0.PSMAR119  &
   adams_id = 144  &
   location = 0.0, 0.0, 0.0  &
   orientation = 0.0d, 0.0d, 0.0d
!
marker attributes  &
   marker_name = .model_1.PART_A0.PSMAR119  &
   visibility = off  &
   size_of_icons = 2.0E-03
!
marker create  &
   marker_name = .model_1.PART_A0.PSMAR120  &
   adams_id = 145  &
   location = 0.0, 0.0, 0.0  &
   orientation = 0.0d, 0.0d, 0.0d
!
marker attributes  &
   marker_name = .model_1.PART_A0.PSMAR120  &
   visibility = off  &
   size_of_icons = 2.0E-03
!
marker create  &
   marker_name = .model_1.PART_A0.PSMAR121  &
   adams_id = 146  &
   location = 0.0, 0.0, 0.0  &
   orientation = 0.0d, 0.0d, 0.0d
!
marker attributes  &
   marker_name = .model_1.PART_A0.PSMAR121  &
   visibility = off  &
   size_of_icons = 2.0E-03
!
marker create  &
   marker_name = .model_1.PART_A0.PSMAR122  &
   adams_id = 147  &
   location = 0.0, 0.0, 0.0  &
   orientation = 0.0d, 0.0d, 0.0d
!
marker attributes  &
   marker_name = .model_1.PART_A0.PSMAR122  &
   visibility = off  &
   size_of_icons = 2.0E-03
!
marker create  &
   marker_name = .model_1.PART_A0.PSMAR123  &
   adams_id = 148  &
   location = 0.0, 0.0, 0.0  &
   orientation = 0.0d, 0.0d, 0.0d
!
marker attributes  &
   marker_name = .model_1.PART_A0.PSMAR123  &
   visibility = off  &
   size_of_icons = 2.0E-03
!
marker create  &
   marker_name = .model_1.PART_A0.PSMAR124  &
   adams_id = 149  &
   location = 0.0, 0.0, 0.0  &
   orientation = 0.0d, 0.0d, 0.0d
!
marker attributes  &
   marker_name = .model_1.PART_A0.PSMAR124  &
   visibility = off  &
   size_of_icons = 2.0E-03
!
marker create  &
   marker_name = .model_1.PART_A0.PSMAR125  &
   adams_id = 150  &
   location = 0.0, 0.0, 0.0  &
   orientation = 0.0d, 0.0d, 0.0d
!
marker attributes  &
   marker_name = .model_1.PART_A0.PSMAR125  &
   visibility = off  &
   size_of_icons = 2.0E-03
!
marker create  &
   marker_name = .model_1.PART_A0.PSMAR126  &
   adams_id = 151  &
   location = 0.0, 0.0, 0.0  &
   orientation = 0.0d, 0.0d, 0.0d
!
marker attributes  &
   marker_name = .model_1.PART_A0.PSMAR126  &
   visibility = off  &
   size_of_icons = 2.0E-03
!
marker create  &
   marker_name = .model_1.PART_A0.PSMAR127  &
   adams_id = 152  &
   location = 0.0, 0.0, 0.0  &
   orientation = 0.0d, 0.0d, 0.0d
!
marker attributes  &
   marker_name = .model_1.PART_A0.PSMAR127  &
   visibility = off  &
   size_of_icons = 2.0E-03
!
marker create  &
   marker_name = .model_1.PART_A0.PSMAR128  &
   adams_id = 153  &
   location = 0.0, 0.0, 0.0  &
   orientation = 0.0d, 0.0d, 0.0d
!
marker attributes  &
   marker_name = .model_1.PART_A0.PSMAR128  &
   visibility = off  &
   size_of_icons = 2.0E-03
!
marker create  &
   marker_name = .model_1.PART_A0.PSMAR129  &
   adams_id = 154  &
   location = 0.0, 0.0, 0.0  &
   orientation = 0.0d, 0.0d, 0.0d
!
marker attributes  &
   marker_name = .model_1.PART_A0.PSMAR129  &
   visibility = off  &
   size_of_icons = 2.0E-03
!
marker create  &
   marker_name = .model_1.PART_A0.PSMAR130  &
   adams_id = 155  &
   location = 0.0, 0.0, 0.0  &
   orientation = 0.0d, 0.0d, 0.0d
!
marker attributes  &
   marker_name = .model_1.PART_A0.PSMAR130  &
   visibility = off  &
   size_of_icons = 2.0E-03
!
marker create  &
   marker_name = .model_1.PART_A0.PSMAR131  &
   adams_id = 156  &
   location = 0.0, 0.0, 0.0  &
   orientation = 0.0d, 0.0d, 0.0d
!
marker attributes  &
   marker_name = .model_1.PART_A0.PSMAR131  &
   visibility = off  &
   size_of_icons = 2.0E-03
!
marker create  &
   marker_name = .model_1.PART_A0.PSMAR132  &
   adams_id = 157  &
   location = 0.0, 0.0, 0.0  &
   orientation = 0.0d, 0.0d, 0.0d
!
marker attributes  &
   marker_name = .model_1.PART_A0.PSMAR132  &
   visibility = off  &
   size_of_icons = 2.0E-03
!
marker create  &
   marker_name = .model_1.PART_A0.PSMAR133  &
   adams_id = 158  &
   location = 0.0, 0.0, 0.0  &
   orientation = 0.0d, 0.0d, 0.0d
!
marker attributes  &
   marker_name = .model_1.PART_A0.PSMAR133  &
   visibility = off  &
   size_of_icons = 2.0E-03
!
marker create  &
   marker_name = .model_1.PART_A0.PSMAR134  &
   adams_id = 159  &
   location = 0.0, 0.0, 0.0  &
   orientation = 0.0d, 0.0d, 0.0d
!
marker attributes  &
   marker_name = .model_1.PART_A0.PSMAR134  &
   visibility = off  &
   size_of_icons = 2.0E-03
!
marker create  &
   marker_name = .model_1.PART_A0.PSMAR135  &
   adams_id = 160  &
   location = 0.0, 0.0, 0.0  &
   orientation = 0.0d, 0.0d, 0.0d
!
marker attributes  &
   marker_name = .model_1.PART_A0.PSMAR135  &
   visibility = off  &
   size_of_icons = 2.0E-03
!
marker create  &
   marker_name = .model_1.PART_A0.PSMAR136  &
   adams_id = 161  &
   location = 0.0, 0.0, 0.0  &
   orientation = 0.0d, 0.0d, 0.0d
!
marker attributes  &
   marker_name = .model_1.PART_A0.PSMAR136  &
   visibility = off  &
   size_of_icons = 2.0E-03
!
marker create  &
   marker_name = .model_1.PART_A0.PSMAR137  &
   adams_id = 162  &
   location = 0.0, 0.0, 0.0  &
   orientation = 0.0d, 0.0d, 0.0d
!
marker attributes  &
   marker_name = .model_1.PART_A0.PSMAR137  &
   visibility = off  &
   size_of_icons = 2.0E-03
!
marker create  &
   marker_name = .model_1.PART_A0.PSMAR138  &
   adams_id = 163  &
   location = 0.0, 0.0, 0.0  &
   orientation = 0.0d, 0.0d, 0.0d
!
marker attributes  &
   marker_name = .model_1.PART_A0.PSMAR138  &
   visibility = off  &
   size_of_icons = 2.0E-03
!
marker create  &
   marker_name = .model_1.PART_A0.PSMAR139  &
   adams_id = 164  &
   location = 0.0, 0.0, 0.0  &
   orientation = 0.0d, 0.0d, 0.0d
!
marker attributes  &
   marker_name = .model_1.PART_A0.PSMAR139  &
   visibility = off  &
   size_of_icons = 2.0E-03
!
marker create  &
   marker_name = .model_1.PART_A0.PSMAR140  &
   adams_id = 165  &
   location = 0.0, 0.0, 0.0  &
   orientation = 0.0d, 0.0d, 0.0d
!
marker attributes  &
   marker_name = .model_1.PART_A0.PSMAR140  &
   visibility = off  &
   size_of_icons = 2.0E-03
!
marker create  &
   marker_name = .model_1.PART_A0.PSMAR141  &
   adams_id = 166  &
   location = 0.0, 0.0, 0.0  &
   orientation = 0.0d, 0.0d, 0.0d
!
marker attributes  &
   marker_name = .model_1.PART_A0.PSMAR141  &
   visibility = off  &
   size_of_icons = 2.0E-03
!
marker create  &
   marker_name = .model_1.PART_A0.PSMAR142  &
   adams_id = 167  &
   location = 0.0, 0.0, 0.0  &
   orientation = 0.0d, 0.0d, 0.0d
!
marker attributes  &
   marker_name = .model_1.PART_A0.PSMAR142  &
   visibility = off  &
   size_of_icons = 2.0E-03
!
marker create  &
   marker_name = .model_1.PART_A0.PSMAR143  &
   adams_id = 168  &
   location = 0.0, 0.0, 0.0  &
   orientation = 0.0d, 0.0d, 0.0d
!
marker attributes  &
   marker_name = .model_1.PART_A0.PSMAR143  &
   visibility = off  &
   size_of_icons = 2.0E-03
!
marker create  &
   marker_name = .model_1.PART_A0.PSMAR144  &
   adams_id = 169  &
   location = 0.0, 0.0, 0.0  &
   orientation = 0.0d, 0.0d, 0.0d
!
marker attributes  &
   marker_name = .model_1.PART_A0.PSMAR144  &
   visibility = off  &
   size_of_icons = 2.0E-03
!
marker create  &
   marker_name = .model_1.PART_A0.PSMAR145  &
   adams_id = 170  &
   location = 0.0, 0.0, 0.0  &
   orientation = 0.0d, 0.0d, 0.0d
!
marker attributes  &
   marker_name = .model_1.PART_A0.PSMAR145  &
   visibility = off  &
   size_of_icons = 2.0E-03
!
marker create  &
   marker_name = .model_1.PART_A0.PSMAR146  &
   adams_id = 171  &
   location = 0.0, 0.0, 0.0  &
   orientation = 0.0d, 0.0d, 0.0d
!
marker attributes  &
   marker_name = .model_1.PART_A0.PSMAR146  &
   visibility = off  &
   size_of_icons = 2.0E-03
!
marker create  &
   marker_name = .model_1.PART_A0.PSMAR147  &
   adams_id = 172  &
   location = 0.0, 0.0, 0.0  &
   orientation = 0.0d, 0.0d, 0.0d
!
marker attributes  &
   marker_name = .model_1.PART_A0.PSMAR147  &
   visibility = off  &
   size_of_icons = 2.0E-03
!
marker create  &
   marker_name = .model_1.PART_A0.PSMAR148  &
   adams_id = 173  &
   location = 0.0, 0.0, 0.0  &
   orientation = 0.0d, 0.0d, 0.0d
!
marker attributes  &
   marker_name = .model_1.PART_A0.PSMAR148  &
   visibility = off  &
   size_of_icons = 2.0E-03
!
marker create  &
   marker_name = .model_1.PART_A0.PSMAR149  &
   adams_id = 174  &
   location = 0.0, 0.0, 0.0  &
   orientation = 0.0d, 0.0d, 0.0d
!
marker attributes  &
   marker_name = .model_1.PART_A0.PSMAR149  &
   visibility = off  &
   size_of_icons = 2.0E-03
!
marker create  &
   marker_name = .model_1.PART_A0.PSMAR150  &
   adams_id = 175  &
   location = 0.0, 0.0, 0.0  &
   orientation = 0.0d, 0.0d, 0.0d
!
marker attributes  &
   marker_name = .model_1.PART_A0.PSMAR150  &
   visibility = off  &
   size_of_icons = 2.0E-03
!
marker create  &
   marker_name = .model_1.PART_A0.PSMAR151  &
   adams_id = 176  &
   location = 0.0, 0.0, 0.0  &
   orientation = 0.0d, 0.0d, 0.0d
!
marker attributes  &
   marker_name = .model_1.PART_A0.PSMAR151  &
   visibility = off  &
   size_of_icons = 2.0E-03
!
marker create  &
   marker_name = .model_1.PART_A0.PSMAR152  &
   adams_id = 177  &
   location = 0.0, 0.0, 0.0  &
   orientation = 0.0d, 0.0d, 0.0d
!
marker attributes  &
   marker_name = .model_1.PART_A0.PSMAR152  &
   visibility = off  &
   size_of_icons = 2.0E-03
!
marker create  &
   marker_name = .model_1.PART_A0.PSMAR153  &
   adams_id = 178  &
   location = 0.0, 0.0, 0.0  &
   orientation = 0.0d, 0.0d, 0.0d
!
marker attributes  &
   marker_name = .model_1.PART_A0.PSMAR153  &
   visibility = off  &
   size_of_icons = 2.0E-03
!
marker create  &
   marker_name = .model_1.PART_A0.PSMAR154  &
   adams_id = 179  &
   location = 0.0, 0.0, 0.0  &
   orientation = 0.0d, 0.0d, 0.0d
!
marker attributes  &
   marker_name = .model_1.PART_A0.PSMAR154  &
   visibility = off  &
   size_of_icons = 2.0E-03
!
marker create  &
   marker_name = .model_1.PART_A0.PSMAR155  &
   adams_id = 180  &
   location = 0.0, 0.0, 0.0  &
   orientation = 0.0d, 0.0d, 0.0d
!
marker attributes  &
   marker_name = .model_1.PART_A0.PSMAR155  &
   visibility = off  &
   size_of_icons = 2.0E-03
!
marker create  &
   marker_name = .model_1.PART_A0.PSMAR156  &
   adams_id = 181  &
   location = 0.0, 0.0, 0.0  &
   orientation = 0.0d, 0.0d, 0.0d
!
marker attributes  &
   marker_name = .model_1.PART_A0.PSMAR156  &
   visibility = off  &
   size_of_icons = 2.0E-03
!
marker create  &
   marker_name = .model_1.PART_A0.PSMAR157  &
   adams_id = 182  &
   location = 0.0, 0.0, 0.0  &
   orientation = 0.0d, 0.0d, 0.0d
!
marker attributes  &
   marker_name = .model_1.PART_A0.PSMAR157  &
   visibility = off  &
   size_of_icons = 2.0E-03
!
marker create  &
   marker_name = .model_1.PART_A0.PSMAR158  &
   adams_id = 183  &
   location = 0.0, 0.0, 0.0  &
   orientation = 0.0d, 0.0d, 0.0d
!
marker attributes  &
   marker_name = .model_1.PART_A0.PSMAR158  &
   visibility = off  &
   size_of_icons = 2.0E-03
!
marker create  &
   marker_name = .model_1.PART_A0.PSMAR159  &
   adams_id = 184  &
   location = 0.0, 0.0, 0.0  &
   orientation = 0.0d, 0.0d, 0.0d
!
marker attributes  &
   marker_name = .model_1.PART_A0.PSMAR159  &
   visibility = off  &
   size_of_icons = 2.0E-03
!
marker create  &
   marker_name = .model_1.PART_A0.PSMAR160  &
   adams_id = 185  &
   location = 0.0, 0.0, 0.0  &
   orientation = 0.0d, 0.0d, 0.0d
!
marker attributes  &
   marker_name = .model_1.PART_A0.PSMAR160  &
   visibility = off  &
   size_of_icons = 2.0E-03
!
marker create  &
   marker_name = .model_1.PART_A0.PSMAR161  &
   adams_id = 186  &
   location = 0.0, 0.0, 0.0  &
   orientation = 0.0d, 0.0d, 0.0d
!
marker attributes  &
   marker_name = .model_1.PART_A0.PSMAR161  &
   visibility = off  &
   size_of_icons = 2.0E-03
!
marker create  &
   marker_name = .model_1.PART_A0.PSMAR162  &
   adams_id = 187  &
   location = 0.0, 0.0, 0.0  &
   orientation = 0.0d, 0.0d, 0.0d
!
marker attributes  &
   marker_name = .model_1.PART_A0.PSMAR162  &
   visibility = off  &
   size_of_icons = 2.0E-03
!
marker create  &
   marker_name = .model_1.PART_A0.PSMAR163  &
   adams_id = 188  &
   location = 0.0, 0.0, 0.0  &
   orientation = 0.0d, 0.0d, 0.0d
!
marker attributes  &
   marker_name = .model_1.PART_A0.PSMAR163  &
   visibility = off  &
   size_of_icons = 2.0E-03
!
marker create  &
   marker_name = .model_1.PART_A0.PSMAR164  &
   adams_id = 189  &
   location = 0.0, 0.0, 0.0  &
   orientation = 0.0d, 0.0d, 0.0d
!
marker attributes  &
   marker_name = .model_1.PART_A0.PSMAR164  &
   visibility = off  &
   size_of_icons = 2.0E-03
!
marker create  &
   marker_name = .model_1.PART_A0.PSMAR165  &
   adams_id = 190  &
   location = 0.0, 0.0, 0.0  &
   orientation = 0.0d, 0.0d, 0.0d
!
marker attributes  &
   marker_name = .model_1.PART_A0.PSMAR165  &
   visibility = off  &
   size_of_icons = 2.0E-03
!
marker create  &
   marker_name = .model_1.PART_A0.PSMAR166  &
   adams_id = 191  &
   location = 0.0, 0.0, 0.0  &
   orientation = 0.0d, 0.0d, 0.0d
!
marker attributes  &
   marker_name = .model_1.PART_A0.PSMAR166  &
   visibility = off  &
   size_of_icons = 2.0E-03
!
marker create  &
   marker_name = .model_1.PART_A0.PSMAR167  &
   adams_id = 192  &
   location = 0.0, 0.0, 0.0  &
   orientation = 0.0d, 0.0d, 0.0d
!
marker attributes  &
   marker_name = .model_1.PART_A0.PSMAR167  &
   visibility = off  &
   size_of_icons = 2.0E-03
!
marker create  &
   marker_name = .model_1.PART_A0.PSMAR168  &
   adams_id = 193  &
   location = 0.0, 0.0, 0.0  &
   orientation = 0.0d, 0.0d, 0.0d
!
marker attributes  &
   marker_name = .model_1.PART_A0.PSMAR168  &
   visibility = off  &
   size_of_icons = 2.0E-03
!
marker create  &
   marker_name = .model_1.PART_A0.PSMAR169  &
   adams_id = 194  &
   location = 0.0, 0.0, 0.0  &
   orientation = 0.0d, 0.0d, 0.0d
!
marker attributes  &
   marker_name = .model_1.PART_A0.PSMAR169  &
   visibility = off  &
   size_of_icons = 2.0E-03
!
marker create  &
   marker_name = .model_1.PART_A0.PSMAR170  &
   adams_id = 195  &
   location = 0.0, 0.0, 0.0  &
   orientation = 0.0d, 0.0d, 0.0d
!
marker attributes  &
   marker_name = .model_1.PART_A0.PSMAR170  &
   visibility = off  &
   size_of_icons = 2.0E-03
!
marker create  &
   marker_name = .model_1.PART_A0.PSMAR171  &
   adams_id = 196  &
   location = 0.0, 0.0, 0.0  &
   orientation = 0.0d, 0.0d, 0.0d
!
marker attributes  &
   marker_name = .model_1.PART_A0.PSMAR171  &
   visibility = off  &
   size_of_icons = 2.0E-03
!
marker create  &
   marker_name = .model_1.PART_A0.PSMAR172  &
   adams_id = 197  &
   location = 0.0, 0.0, 0.0  &
   orientation = 0.0d, 0.0d, 0.0d
!
marker attributes  &
   marker_name = .model_1.PART_A0.PSMAR172  &
   visibility = off  &
   size_of_icons = 2.0E-03
!
marker create  &
   marker_name = .model_1.PART_A0.PSMAR173  &
   adams_id = 198  &
   location = 0.0, 0.0, 0.0  &
   orientation = 0.0d, 0.0d, 0.0d
!
marker attributes  &
   marker_name = .model_1.PART_A0.PSMAR173  &
   visibility = off  &
   size_of_icons = 2.0E-03
!
marker create  &
   marker_name = .model_1.PART_A0.PSMAR174  &
   adams_id = 199  &
   location = 0.0, 0.0, 0.0  &
   orientation = 0.0d, 0.0d, 0.0d
!
marker attributes  &
   marker_name = .model_1.PART_A0.PSMAR174  &
   visibility = off  &
   size_of_icons = 2.0E-03
!
marker create  &
   marker_name = .model_1.PART_A0.PSMAR175  &
   adams_id = 200  &
   location = 0.0, 0.0, 0.0  &
   orientation = 0.0d, 0.0d, 0.0d
!
marker attributes  &
   marker_name = .model_1.PART_A0.PSMAR175  &
   visibility = off  &
   size_of_icons = 2.0E-03
!
marker create  &
   marker_name = .model_1.PART_A0.PSMAR176  &
   adams_id = 201  &
   location = 0.0, 0.0, 0.0  &
   orientation = 0.0d, 0.0d, 0.0d
!
marker attributes  &
   marker_name = .model_1.PART_A0.PSMAR176  &
   visibility = off  &
   size_of_icons = 2.0E-03
!
marker create  &
   marker_name = .model_1.PART_A0.PSMAR177  &
   adams_id = 202  &
   location = 0.0, 0.0, 0.0  &
   orientation = 0.0d, 0.0d, 0.0d
!
marker attributes  &
   marker_name = .model_1.PART_A0.PSMAR177  &
   visibility = off  &
   size_of_icons = 2.0E-03
!
marker create  &
   marker_name = .model_1.PART_A0.PSMAR178  &
   adams_id = 203  &
   location = 0.0, 0.0, 0.0  &
   orientation = 0.0d, 0.0d, 0.0d
!
marker attributes  &
   marker_name = .model_1.PART_A0.PSMAR178  &
   visibility = off  &
   size_of_icons = 2.0E-03
!
marker create  &
   marker_name = .model_1.PART_A0.PSMAR179  &
   adams_id = 204  &
   location = 0.0, 0.0, 0.0  &
   orientation = 0.0d, 0.0d, 0.0d
!
marker attributes  &
   marker_name = .model_1.PART_A0.PSMAR179  &
   visibility = off  &
   size_of_icons = 2.0E-03
!
marker create  &
   marker_name = .model_1.PART_A0.PSMAR180  &
   adams_id = 205  &
   location = 0.0, 0.0, 0.0  &
   orientation = 0.0d, 0.0d, 0.0d
!
marker attributes  &
   marker_name = .model_1.PART_A0.PSMAR180  &
   visibility = off  &
   size_of_icons = 2.0E-03
!
marker create  &
   marker_name = .model_1.PART_A0.PSMAR181  &
   adams_id = 206  &
   location = 0.0, 0.0, 0.0  &
   orientation = 0.0d, 0.0d, 0.0d
!
marker attributes  &
   marker_name = .model_1.PART_A0.PSMAR181  &
   visibility = off  &
   size_of_icons = 2.0E-03
!
marker create  &
   marker_name = .model_1.PART_A0.PSMAR182  &
   adams_id = 207  &
   location = 0.0, 0.0, 0.0  &
   orientation = 0.0d, 0.0d, 0.0d
!
marker attributes  &
   marker_name = .model_1.PART_A0.PSMAR182  &
   visibility = off  &
   size_of_icons = 2.0E-03
!
marker create  &
   marker_name = .model_1.PART_A0.PSMAR183  &
   adams_id = 208  &
   location = 0.0, 0.0, 0.0  &
   orientation = 0.0d, 0.0d, 0.0d
!
marker attributes  &
   marker_name = .model_1.PART_A0.PSMAR183  &
   visibility = off  &
   size_of_icons = 2.0E-03
!
marker create  &
   marker_name = .model_1.PART_A0.PSMAR184  &
   adams_id = 209  &
   location = 0.0, 0.0, 0.0  &
   orientation = 0.0d, 0.0d, 0.0d
!
marker attributes  &
   marker_name = .model_1.PART_A0.PSMAR184  &
   visibility = off  &
   size_of_icons = 2.0E-03
!
marker create  &
   marker_name = .model_1.PART_A0.PSMAR185  &
   adams_id = 210  &
   location = 0.0, 0.0, 0.0  &
   orientation = 0.0d, 0.0d, 0.0d
!
marker attributes  &
   marker_name = .model_1.PART_A0.PSMAR185  &
   visibility = off  &
   size_of_icons = 2.0E-03
!
marker create  &
   marker_name = .model_1.PART_A0.PSMAR186  &
   adams_id = 211  &
   location = 0.0, 0.0, 0.0  &
   orientation = 0.0d, 0.0d, 0.0d
!
marker attributes  &
   marker_name = .model_1.PART_A0.PSMAR186  &
   visibility = off  &
   size_of_icons = 2.0E-03
!
marker create  &
   marker_name = .model_1.PART_A0.PSMAR187  &
   adams_id = 212  &
   location = 0.0, 0.0, 0.0  &
   orientation = 0.0d, 0.0d, 0.0d
!
marker attributes  &
   marker_name = .model_1.PART_A0.PSMAR187  &
   visibility = off  &
   size_of_icons = 2.0E-03
!
marker create  &
   marker_name = .model_1.PART_A0.PSMAR188  &
   adams_id = 213  &
   location = 0.0, 0.0, 0.0  &
   orientation = 0.0d, 0.0d, 0.0d
!
marker attributes  &
   marker_name = .model_1.PART_A0.PSMAR188  &
   visibility = off  &
   size_of_icons = 2.0E-03
!
marker create  &
   marker_name = .model_1.PART_A0.PSMAR189  &
   adams_id = 214  &
   location = 0.0, 0.0, 0.0  &
   orientation = 0.0d, 0.0d, 0.0d
!
marker attributes  &
   marker_name = .model_1.PART_A0.PSMAR189  &
   visibility = off  &
   size_of_icons = 2.0E-03
!
marker create  &
   marker_name = .model_1.PART_A0.PSMAR190  &
   adams_id = 215  &
   location = 0.0, 0.0, 0.0  &
   orientation = 0.0d, 0.0d, 0.0d
!
marker attributes  &
   marker_name = .model_1.PART_A0.PSMAR190  &
   visibility = off  &
   size_of_icons = 2.0E-03
!
marker create  &
   marker_name = .model_1.PART_A0.PSMAR191  &
   adams_id = 216  &
   location = 0.0, 0.0, 0.0  &
   orientation = 0.0d, 0.0d, 0.0d
!
marker attributes  &
   marker_name = .model_1.PART_A0.PSMAR191  &
   visibility = off  &
   size_of_icons = 2.0E-03
!
marker create  &
   marker_name = .model_1.PART_A0.PSMAR192  &
   adams_id = 217  &
   location = 0.0, 0.0, 0.0  &
   orientation = 0.0d, 0.0d, 0.0d
!
marker attributes  &
   marker_name = .model_1.PART_A0.PSMAR192  &
   visibility = off  &
   size_of_icons = 2.0E-03
!
marker create  &
   marker_name = .model_1.PART_A0.PSMAR193  &
   adams_id = 218  &
   location = 0.0, 0.0, 0.0  &
   orientation = 0.0d, 0.0d, 0.0d
!
marker attributes  &
   marker_name = .model_1.PART_A0.PSMAR193  &
   visibility = off  &
   size_of_icons = 2.0E-03
!
marker create  &
   marker_name = .model_1.PART_A0.PSMAR194  &
   adams_id = 219  &
   location = 0.0, 0.0, 0.0  &
   orientation = 0.0d, 0.0d, 0.0d
!
marker attributes  &
   marker_name = .model_1.PART_A0.PSMAR194  &
   visibility = off  &
   size_of_icons = 2.0E-03
!
marker create  &
   marker_name = .model_1.PART_A0.PSMAR195  &
   adams_id = 220  &
   location = 0.0, 0.0, 0.0  &
   orientation = 0.0d, 0.0d, 0.0d
!
marker attributes  &
   marker_name = .model_1.PART_A0.PSMAR195  &
   visibility = off  &
   size_of_icons = 2.0E-03
!
marker create  &
   marker_name = .model_1.PART_A0.PSMAR196  &
   adams_id = 221  &
   location = 0.0, 0.0, 0.0  &
   orientation = 0.0d, 0.0d, 0.0d
!
marker attributes  &
   marker_name = .model_1.PART_A0.PSMAR196  &
   visibility = off  &
   size_of_icons = 2.0E-03
!
marker create  &
   marker_name = .model_1.PART_A0.PSMAR197  &
   adams_id = 222  &
   location = 0.0, 0.0, 0.0  &
   orientation = 0.0d, 0.0d, 0.0d
!
marker attributes  &
   marker_name = .model_1.PART_A0.PSMAR197  &
   visibility = off  &
   size_of_icons = 2.0E-03
!
marker create  &
   marker_name = .model_1.PART_A0.PSMAR198  &
   adams_id = 223  &
   location = 0.0, 0.0, 0.0  &
   orientation = 0.0d, 0.0d, 0.0d
!
marker attributes  &
   marker_name = .model_1.PART_A0.PSMAR198  &
   visibility = off  &
   size_of_icons = 2.0E-03
!
marker create  &
   marker_name = .model_1.PART_A0.PSMAR199  &
   adams_id = 224  &
   location = 0.0, 0.0, 0.0  &
   orientation = 0.0d, 0.0d, 0.0d
!
marker attributes  &
   marker_name = .model_1.PART_A0.PSMAR199  &
   visibility = off  &
   size_of_icons = 2.0E-03
!
marker create  &
   marker_name = .model_1.PART_A0.PSMAR200  &
   adams_id = 225  &
   location = 0.0, 0.0, 0.0  &
   orientation = 0.0d, 0.0d, 0.0d
!
marker attributes  &
   marker_name = .model_1.PART_A0.PSMAR200  &
   visibility = off  &
   size_of_icons = 2.0E-03
!
marker create  &
   marker_name = .model_1.PART_A0.PSMAR201  &
   adams_id = 226  &
   location = 0.0, 0.0, 0.0  &
   orientation = 0.0d, 0.0d, 0.0d
!
marker attributes  &
   marker_name = .model_1.PART_A0.PSMAR201  &
   visibility = off  &
   size_of_icons = 2.0E-03
!
marker create  &
   marker_name = .model_1.PART_A0.PSMAR202  &
   adams_id = 227  &
   location = 0.0, 0.0, 0.0  &
   orientation = 0.0d, 0.0d, 0.0d
!
marker attributes  &
   marker_name = .model_1.PART_A0.PSMAR202  &
   visibility = off  &
   size_of_icons = 2.0E-03
!
marker create  &
   marker_name = .model_1.PART_A0.PSMAR203  &
   adams_id = 228  &
   location = 0.0, 0.0, 0.0  &
   orientation = 0.0d, 0.0d, 0.0d
!
marker attributes  &
   marker_name = .model_1.PART_A0.PSMAR203  &
   visibility = off  &
   size_of_icons = 2.0E-03
!
marker create  &
   marker_name = .model_1.PART_A0.PSMAR204  &
   adams_id = 229  &
   location = 0.0, 0.0, 0.0  &
   orientation = 0.0d, 0.0d, 0.0d
!
marker attributes  &
   marker_name = .model_1.PART_A0.PSMAR204  &
   visibility = off  &
   size_of_icons = 2.0E-03
!
marker create  &
   marker_name = .model_1.PART_A0.PSMAR205  &
   adams_id = 230  &
   location = 0.0, 0.0, 0.0  &
   orientation = 0.0d, 0.0d, 0.0d
!
marker attributes  &
   marker_name = .model_1.PART_A0.PSMAR205  &
   visibility = off  &
   size_of_icons = 2.0E-03
!
marker create  &
   marker_name = .model_1.PART_A0.PSMAR206  &
   adams_id = 231  &
   location = 0.0, 0.0, 0.0  &
   orientation = 0.0d, 0.0d, 0.0d
!
marker attributes  &
   marker_name = .model_1.PART_A0.PSMAR206  &
   visibility = off  &
   size_of_icons = 2.0E-03
!
marker create  &
   marker_name = .model_1.PART_A0.PSMAR207  &
   adams_id = 232  &
   location = 0.0, 0.0, 0.0  &
   orientation = 0.0d, 0.0d, 0.0d
!
marker attributes  &
   marker_name = .model_1.PART_A0.PSMAR207  &
   visibility = off  &
   size_of_icons = 2.0E-03
!
marker create  &
   marker_name = .model_1.PART_A0.PSMAR208  &
   adams_id = 233  &
   location = 0.0, 0.0, 0.0  &
   orientation = 0.0d, 0.0d, 0.0d
!
marker attributes  &
   marker_name = .model_1.PART_A0.PSMAR208  &
   visibility = off  &
   size_of_icons = 2.0E-03
!
marker create  &
   marker_name = .model_1.PART_A0.PSMAR209  &
   adams_id = 234  &
   location = 0.0, 0.0, 0.0  &
   orientation = 0.0d, 0.0d, 0.0d
!
marker attributes  &
   marker_name = .model_1.PART_A0.PSMAR209  &
   visibility = off  &
   size_of_icons = 2.0E-03
!
marker create  &
   marker_name = .model_1.PART_A0.PSMAR210  &
   adams_id = 235  &
   location = 0.0, 0.0, 0.0  &
   orientation = 0.0d, 0.0d, 0.0d
!
marker attributes  &
   marker_name = .model_1.PART_A0.PSMAR210  &
   visibility = off  &
   size_of_icons = 2.0E-03
!
marker create  &
   marker_name = .model_1.PART_A0.PSMAR211  &
   adams_id = 236  &
   location = 0.0, 0.0, 0.0  &
   orientation = 0.0d, 0.0d, 0.0d
!
marker attributes  &
   marker_name = .model_1.PART_A0.PSMAR211  &
   visibility = off  &
   size_of_icons = 2.0E-03
!
marker create  &
   marker_name = .model_1.PART_A0.cm  &
   adams_id = 237  &
   location = 0.1840447235, 0.49695466, 1.4519565665  &
   orientation = 93.8565528321d, 91.5022548195d, 322.2913179864d
!
marker attributes  &
   marker_name = .model_1.PART_A0.cm  &
   size_of_icons = 2.0E-03
!
marker create  &
   marker_name = .model_1.PART_A0.MARKER_2  &
   adams_id = 2  &
   location = 0.9316618869, 0.7663265773, 1.3463739814  &
   orientation = 270.0d, 90.0d, 0.0d
!
marker attributes  &
   marker_name = .model_1.PART_A0.MARKER_2  &
   size_of_icons = 2.0E-03
!
marker create  &
   marker_name = .model_1.PART_A0.MARKER_6  &
   adams_id = 6  &
   location = 0.9342540876, 0.9663272627, 2.7677821104  &
   orientation = 106.5093288366d, 0.0d, 0.0d
!
marker attributes  &
   marker_name = .model_1.PART_A0.MARKER_6  &
   size_of_icons = 2.0E-03
!
marker create  &
   marker_name = .model_1.PART_A0.MARKER_16  &
   adams_id = 16  &
   location = 0.9342540876, 0.9663272627, 2.7677821104  &
   orientation = 270.0d, 0.0d, 0.0d
!
marker attributes  &
   marker_name = .model_1.PART_A0.MARKER_16  &
   size_of_icons = 2.0E-03
!
part create rigid_body mass_properties  &
   part_name = .model_1.PART_A0  &
   material_type = .model_1.aluminum
!
! ****** Graphics for current part ******
!
part attributes  &
   part_name = .model_1.PART_A0  &
   color = WHITE  &
   size_of_icons = 2.0E-03
!
!---------------------------------- PART_A2 -----------------------------------!
!
!
defaults coordinate_system  &
   default_coordinate_system = .model_1.ground
!
part create rigid_body name_and_position  &
   part_name = .model_1.PART_A2  &
   adams_id = 24  &
   location = 0.9663265773, -0.9963739814, 0.9316618869  &
   orientation = 180.0d, 90.0d, 270.0d
!
defaults coordinate_system  &
   default_coordinate_system = .model_1.PART_A2
!
! ****** Markers for current part ******
!
marker create  &
   marker_name = .model_1.PART_A2.PSMAR  &
   adams_id = 238  &
   location = 0.0, 0.0, 0.0  &
   orientation = 0.0d, 0.0d, 0.0d
!
marker attributes  &
   marker_name = .model_1.PART_A2.PSMAR  &
   visibility = off  &
   size_of_icons = 2.0E-03
!
marker create  &
   marker_name = .model_1.PART_A2.PSMAR1  &
   adams_id = 239  &
   location = 0.0, 0.0, 0.0  &
   orientation = 0.0d, 0.0d, 0.0d
!
marker attributes  &
   marker_name = .model_1.PART_A2.PSMAR1  &
   visibility = off  &
   size_of_icons = 2.0E-03
!
marker create  &
   marker_name = .model_1.PART_A2.cm  &
   adams_id = 240  &
   location = 1.1245004752, 0.3292565971, 2.9527604339  &
   orientation = 346.2605960789d, 40.1425311475d, 1.3819342003E-02d
!
marker attributes  &
   marker_name = .model_1.PART_A2.cm  &
   size_of_icons = 2.0E-03
!
marker create  &
   marker_name = .model_1.PART_A2.MARKER_7  &
   adams_id = 7  &
   location = 1.1727865524, 0.5268932366, 2.6937820104  &
   orientation = 94.4514562277d, 0.0d, 0.0d
!
marker attributes  &
   marker_name = .model_1.PART_A2.MARKER_7  &
   size_of_icons = 2.0E-03
!
marker create  &
   marker_name = .model_1.PART_A2.MARKER_10  &
   adams_id = 10  &
   location = 1.0896827095, 0.186902426, 2.7099669985  &
   orientation = 270.0d, 90.0d, 0.0d
!
marker attributes  &
   marker_name = .model_1.PART_A2.MARKER_10  &
   size_of_icons = 2.0E-03
!
marker create  &
   marker_name = .model_1.PART_A2.MARKER_17  &
   adams_id = 17  &
   location = 1.1727865524, 0.5268932366, 2.6937820104  &
   orientation = 270.0d, 0.0d, 0.0d
!
marker attributes  &
   marker_name = .model_1.PART_A2.MARKER_17  &
   size_of_icons = 2.0E-03
!
part create rigid_body mass_properties  &
   part_name = .model_1.PART_A2  &
   material_type = .model_1.aluminum
!
! ****** Graphics for current part ******
!
part attributes  &
   part_name = .model_1.PART_A2  &
   color = COLOR_R129G148B163  &
   size_of_icons = 2.0E-03
!
!---------------------------------- PART_A1 -----------------------------------!
!
!
defaults coordinate_system  &
   default_coordinate_system = .model_1.ground
!
part create rigid_body name_and_position  &
   part_name = .model_1.PART_A1  &
   adams_id = 28  &
   location = 0.9663265773, -0.9963739814, 0.9316618869  &
   orientation = 180.0d, 90.0d, 270.0d
!
defaults coordinate_system  &
   default_coordinate_system = .model_1.PART_A1
!
! ****** Markers for current part ******
!
marker create  &
   marker_name = .model_1.PART_A1.PSMAR  &
   adams_id = 241  &
   location = 0.0, 0.0, 0.0  &
   orientation = 0.0d, 0.0d, 0.0d
!
marker attributes  &
   marker_name = .model_1.PART_A1.PSMAR  &
   visibility = off  &
   size_of_icons = 2.0E-03
!
marker create  &
   marker_name = .model_1.PART_A1.cm  &
   adams_id = 242  &
   location = 1.0239511898, 0.801084818, 2.7373265979  &
   orientation = 208.4937493206d, 90.8175592976d, 89.9995643601d
!
marker attributes  &
   marker_name = .model_1.PART_A1.cm  &
   size_of_icons = 2.0E-03
!
marker create  &
   marker_name = .model_1.PART_A1.MARKER_5  &
   adams_id = 5  &
   location = 0.9342540876, 0.9663272627, 2.7677821104  &
   orientation = 106.5093288366d, 0.0d, 0.0d
!
marker attributes  &
   marker_name = .model_1.PART_A1.MARKER_5  &
   size_of_icons = 2.0E-03
!
marker create  &
   marker_name = .model_1.PART_A1.MARKER_8  &
   adams_id = 8  &
   location = 1.1727865524, 0.5268932366, 2.6937820104  &
   orientation = 94.4514562277d, 0.0d, 0.0d
!
marker attributes  &
   marker_name = .model_1.PART_A1.MARKER_8  &
   size_of_icons = 2.0E-03
!
marker create  &
   marker_name = .model_1.PART_A1.MARKER_15  &
   adams_id = 15  &
   location = 0.9342540876, 0.9663272627, 2.7677821104  &
   orientation = 270.0d, 0.0d, 0.0d
!
marker attributes  &
   marker_name = .model_1.PART_A1.MARKER_15  &
   size_of_icons = 2.0E-03
!
marker create  &
   marker_name = .model_1.PART_A1.MARKER_18  &
   adams_id = 18  &
   location = 1.1727865524, 0.5268932366, 2.6937820104  &
   orientation = 270.0d, 0.0d, 0.0d
!
marker attributes  &
   marker_name = .model_1.PART_A1.MARKER_18  &
   size_of_icons = 2.0E-03
!
part create rigid_body mass_properties  &
   part_name = .model_1.PART_A1  &
   material_type = .model_1.aluminum
!
! ****** Graphics for current part ******
!
part attributes  &
   part_name = .model_1.PART_A1  &
   color = WHITE  &
   size_of_icons = 2.0E-03
!
!---------------------------------- PART_C3 -----------------------------------!
!
!
defaults coordinate_system  &
   default_coordinate_system = .model_1.ground
!
part create rigid_body name_and_position  &
   part_name = .model_1.PART_C3  &
   adams_id = 219  &
   location = 0.9663265773, -0.9963739814, 0.9316618869  &
   orientation = 180.0d, 90.0d, 270.0d
!
defaults coordinate_system  &
   default_coordinate_system = .model_1.PART_C3
!
! ****** Markers for current part ******
!
marker create  &
   marker_name = .model_1.PART_C3.PSMAR  &
   adams_id = 243  &
   location = 0.0, 0.0, 0.0  &
   orientation = 0.0d, 0.0d, 0.0d
!
marker attributes  &
   marker_name = .model_1.PART_C3.PSMAR  &
   visibility = off  &
   size_of_icons = 2.0E-03
!
marker create  &
   marker_name = .model_1.PART_C3.cm  &
   adams_id = 244  &
   location = 1.0896827095, 0.186902426, 2.6872025894  &
   orientation = 180.0d, 90.0d, 90.0d
!
marker attributes  &
   marker_name = .model_1.PART_C3.cm  &
   size_of_icons = 2.0E-03
!
marker create  &
   marker_name = .model_1.PART_C3.PSMAR1  &
   adams_id = 245  &
   location = 0.0, 0.0, 0.0  &
   orientation = 0.0d, 0.0d, 0.0d
!
marker attributes  &
   marker_name = .model_1.PART_C3.PSMAR1  &
   visibility = off  &
   size_of_icons = 2.0E-03
!
marker create  &
   marker_name = .model_1.PART_C3.MARKER_9  &
   adams_id = 9  &
   location = 1.0896827095, 0.186902426, 2.7099669985  &
   orientation = 270.0d, 90.0d, 0.0d
!
marker attributes  &
   marker_name = .model_1.PART_C3.MARKER_9  &
   size_of_icons = 2.0E-03
!
marker create  &
   marker_name = .model_1.PART_C3.MARKER_310  &
   adams_id = 310  &
   location = 1.1136254009, 0.1940960014, 2.6904669985  &
   orientation = 270.0d, 90.0d, 0.0d
!
marker create  &
   marker_name = .model_1.PART_C3.MARKER_312  &
   adams_id = 312  &
   location = 1.0824891341, 0.2108451174, 2.6904669985  &
   orientation = 270.0d, 90.0d, 0.0d
!
marker create  &
   marker_name = .model_1.PART_C3.MARKER_314  &
   adams_id = 314  &
   location = 1.0657400181, 0.1797088506, 2.6904669985  &
   orientation = 270.0d, 90.0d, 0.0d
!
marker create  &
   marker_name = .model_1.PART_C3.MARKER_308  &
   adams_id = 308  &
   node_id = 769  &
   location = 1.0968762849, 0.1629597346, 2.6904669985  &
   orientation = 270.0d, 90.0d, 0.0d
!
marker create  &
   marker_name = .model_1.PART_C3.MARKER_339  &
   adams_id = 339  &
   location = 1.0968762849, 0.1629597346, 2.6904669985  &
   orientation = 270.0d, 90.0d, 0.0d
!
marker create  &
   marker_name = .model_1.PART_C3.MARKER_341  &
   adams_id = 341  &
   location = 1.1136254009, 0.1940960014, 2.6904669985  &
   orientation = 270.0d, 90.0d, 0.0d
!
marker create  &
   marker_name = .model_1.PART_C3.MARKER_343  &
   adams_id = 343  &
   location = 1.0824891341, 0.2108451174, 2.6904669985  &
   orientation = 270.0d, 90.0d, 0.0d
!
marker create  &
   marker_name = .model_1.PART_C3.MARKER_345  &
   adams_id = 345  &
   location = 1.0657400181, 0.1797088506, 2.6904669985  &
   orientation = 270.0d, 90.0d, 0.0d
!
part create rigid_body mass_properties  &
   part_name = .model_1.PART_C3  &
   material_type = .model_1.aluminum
!
! ****** Graphics for current part ******
!
part attributes  &
   part_name = .model_1.PART_C3  &
   color = COLOR_R197G192B187  &
   size_of_icons = 2.0E-03
!
!---------------------------------- PART_C2 -----------------------------------!
!
!
defaults coordinate_system  &
   default_coordinate_system = .model_1.ground
!
part create rigid_body name_and_position  &
   part_name = .model_1.PART_C2  &
   adams_id = 226  &
   location = 0.9663265773, -0.9963739814, 0.9316618869  &
   orientation = 180.0d, 90.0d, 270.0d
!
defaults coordinate_system  &
   default_coordinate_system = .model_1.PART_C2
!
! ****** Markers for current part ******
!
marker create  &
   marker_name = .model_1.PART_C2.PSMAR  &
   adams_id = 250  &
   location = 0.0, 0.0, 0.0  &
   orientation = 0.0d, 0.0d, 0.0d
!
marker attributes  &
   marker_name = .model_1.PART_C2.PSMAR  &
   visibility = off  &
   size_of_icons = 2.0E-03
!
marker create  &
   marker_name = .model_1.PART_C2.cm  &
   adams_id = 251  &
   location = 1.0896827095, 0.186902426, 2.4705548791  &
   orientation = 180.0d, 90.0d, 90.0d
!
marker attributes  &
   marker_name = .model_1.PART_C2.cm  &
   size_of_icons = 2.0E-03
!
marker create  &
   marker_name = .model_1.PART_C2.PSMAR1  &
   adams_id = 252  &
   location = 0.0, 0.0, 0.0  &
   orientation = 0.0d, 0.0d, 0.0d
!
marker attributes  &
   marker_name = .model_1.PART_C2.PSMAR1  &
   visibility = off  &
   size_of_icons = 2.0E-03
!
marker create  &
   marker_name = .model_1.PART_C2.MARKER_309  &
   adams_id = 309  &
   location = 1.0968762849, 0.1629597346, 2.4754669985  &
   orientation = 270.0d, 90.0d, 0.0d
!
marker create  &
   marker_name = .model_1.PART_C2.MARKER_311  &
   adams_id = 311  &
   location = 1.1136254009, 0.1940960014, 2.4754669985  &
   orientation = 270.0d, 90.0d, 0.0d
!
marker create  &
   marker_name = .model_1.PART_C2.MARKER_313  &
   adams_id = 313  &
   location = 1.0824891341, 0.2108451174, 2.4754669985  &
   orientation = 270.0d, 90.0d, 0.0d
!
marker create  &
   marker_name = .model_1.PART_C2.MARKER_315  &
   adams_id = 315  &
   location = 1.0657400181, 0.1797088506, 2.4754669985  &
   orientation = 270.0d, 90.0d, 0.0d
!
marker create  &
   marker_name = .model_1.PART_C2.MARKER_316  &
   adams_id = 316  &
   location = 1.0968762849, 0.1629597346, 2.4704669985  &
   orientation = 270.0d, 90.0d, 0.0d
!
marker create  &
   marker_name = .model_1.PART_C2.MARKER_318  &
   adams_id = 318  &
   location = 1.1136254009, 0.1940960014, 2.4704669985  &
   orientation = 270.0d, 90.0d, 0.0d
!
marker create  &
   marker_name = .model_1.PART_C2.MARKER_320  &
   adams_id = 320  &
   location = 1.0824891341, 0.2108451174, 2.4704669985  &
   orientation = 270.0d, 90.0d, 0.0d
!
marker create  &
   marker_name = .model_1.PART_C2.MARKER_322  &
   adams_id = 322  &
   location = 1.0657400181, 0.1797088506, 2.4704669985  &
   orientation = 270.0d, 90.0d, 0.0d
!
marker create  &
   marker_name = .model_1.PART_C2.MARKER_347  &
   adams_id = 347  &
   location = 1.0968762849, 0.1629597346, 2.4754669985  &
   orientation = 270.0d, 90.0d, 0.0d
!
marker create  &
   marker_name = .model_1.PART_C2.MARKER_349  &
   adams_id = 349  &
   location = 1.1136254009, 0.1940960014, 2.4754669985  &
   orientation = 270.0d, 90.0d, 0.0d
!
marker create  &
   marker_name = .model_1.PART_C2.MARKER_351  &
   adams_id = 351  &
   location = 1.0824891341, 0.2108451174, 2.4754669985  &
   orientation = 270.0d, 90.0d, 0.0d
!
marker create  &
   marker_name = .model_1.PART_C2.MARKER_353  &
   adams_id = 353  &
   location = 1.0657400181, 0.1797088506, 2.4754669985  &
   orientation = 270.0d, 90.0d, 0.0d
!
marker create  &
   marker_name = .model_1.PART_C2.MARKER_355  &
   adams_id = 355  &
   location = 1.0968762849, 0.1629597346, 2.4704669985  &
   orientation = 270.0d, 90.0d, 0.0d
!
marker create  &
   marker_name = .model_1.PART_C2.MARKER_357  &
   adams_id = 357  &
   location = 1.1136254009, 0.1940960014, 2.4704669985  &
   orientation = 270.0d, 90.0d, 0.0d
!
marker create  &
   marker_name = .model_1.PART_C2.MARKER_359  &
   adams_id = 359  &
   location = 1.0824891341, 0.2108451174, 2.4704669985  &
   orientation = 270.0d, 90.0d, 0.0d
!
marker create  &
   marker_name = .model_1.PART_C2.MARKER_361  &
   adams_id = 361  &
   location = 1.0657400181, 0.1797088506, 2.4704669985  &
   orientation = 270.0d, 90.0d, 0.0d
!
part create rigid_body mass_properties  &
   part_name = .model_1.PART_C2  &
   material_type = .model_1.steel
!
! ****** Graphics for current part ******
!
part attributes  &
   part_name = .model_1.PART_C2  &
   color = COLOR_R197G192B187  &
   size_of_icons = 2.0E-03
!
!---------------------------------- PART_C1 -----------------------------------!
!
!
defaults coordinate_system  &
   default_coordinate_system = .model_1.ground
!
part create rigid_body name_and_position  &
   part_name = .model_1.PART_C1  &
   adams_id = 227  &
   location = 0.9663265773, -0.9963739814, 0.9316618869  &
   orientation = 180.0d, 90.0d, 270.0d
!
defaults coordinate_system  &
   default_coordinate_system = .model_1.PART_C1
!
! ****** Markers for current part ******
!
marker create  &
   marker_name = .model_1.PART_C1.PSMAR  &
   adams_id = 253  &
   location = 0.0, 0.0, 0.0  &
   orientation = 0.0d, 0.0d, 0.0d
!
marker attributes  &
   marker_name = .model_1.PART_C1.PSMAR  &
   visibility = off  &
   size_of_icons = 2.0E-03
!
marker create  &
   marker_name = .model_1.PART_C1.cm  &
   adams_id = 254  &
   location = 1.0896827095, 0.186902426, 2.2554249959  &
   orientation = 180.0d, 90.0d, 90.0d
!
marker attributes  &
   marker_name = .model_1.PART_C1.cm  &
   size_of_icons = 2.0E-03
!
marker create  &
   marker_name = .model_1.PART_C1.MAR0  &
   adams_id = 259  &
   location = 1.0896827095, 0.186902426, 2.2504669985  &
   orientation = 270.0d, 90.0d, 0.0d
!
marker attributes  &
   marker_name = .model_1.PART_C1.MAR0  &
   size_of_icons = 2.0E-03
!
marker create  &
   marker_name = .model_1.PART_C1.MARKER_317  &
   adams_id = 317  &
   location = 1.0968762849, 0.1629597346, 2.2554669985  &
   orientation = 270.0d, 90.0d, 0.0d
!
marker create  &
   marker_name = .model_1.PART_C1.MARKER_319  &
   adams_id = 319  &
   location = 1.1136254009, 0.1940960014, 2.2554669985  &
   orientation = 270.0d, 90.0d, 0.0d
!
marker create  &
   marker_name = .model_1.PART_C1.MARKER_321  &
   adams_id = 321  &
   location = 1.0824891341, 0.2108451174, 2.2554669985  &
   orientation = 270.0d, 90.0d, 0.0d
!
marker create  &
   marker_name = .model_1.PART_C1.MARKER_323  &
   adams_id = 323  &
   location = 1.0657400181, 0.1797088506, 2.2554669985  &
   orientation = 270.0d, 90.0d, 0.0d
!
marker create  &
   marker_name = .model_1.PART_C1.MARKER_363  &
   adams_id = 363  &
   location = 1.0968762849, 0.1629597346, 2.2554669985  &
   orientation = 270.0d, 90.0d, 0.0d
!
marker create  &
   marker_name = .model_1.PART_C1.MARKER_365  &
   adams_id = 365  &
   location = 1.1136254009, 0.1940960014, 2.2554669985  &
   orientation = 270.0d, 90.0d, 0.0d
!
marker create  &
   marker_name = .model_1.PART_C1.MARKER_367  &
   adams_id = 367  &
   location = 1.0824891341, 0.2108451174, 2.2554669985  &
   orientation = 270.0d, 90.0d, 0.0d
!
marker create  &
   marker_name = .model_1.PART_C1.MARKER_369  &
   adams_id = 369  &
   location = 1.0657400181, 0.1797088506, 2.2554669985  &
   orientation = 270.0d, 90.0d, 0.0d
!
part create rigid_body mass_properties  &
   part_name = .model_1.PART_C1  &
   material_type = .model_1.steel
!
! ****** Graphics for current part ******
!
part attributes  &
   part_name = .model_1.PART_C1  &
   color = COLOR_R197G192B187  &
   size_of_icons = 2.0E-03
!
! ****** Graphics from Parasolid file ******
!
file parasolid read  &
   file_name = "Controls_Plant_2.xmt_txt"  &
   model_name = .model_1
!
geometry attributes  &
   geometry_name = .model_1.PART_A0.SHEET5  &
   color = WHITE
!
geometry attributes  &
   geometry_name = .model_1.PART_A0.SOLID1  &
   color = COLOR_R142G254B245
!
geometry attributes  &
   geometry_name = .model_1.PART_A0.SOLID2  &
   color = COLOR_R120G255B230
!
geometry attributes  &
   geometry_name = .model_1.PART_A0.SOLID3  &
   color = COLOR_R197G192B187
!
geometry attributes  &
   geometry_name = .model_1.PART_A0.SOLID4  &
   color = COLOR_R223G134B255
!
geometry attributes  &
   geometry_name = .model_1.PART_A0.SOLID6  &
   color = COLOR_R223G134B255
!
geometry attributes  &
   geometry_name = .model_1.PART_A0.SOLID7  &
   color = COLOR_R223G134B255
!
geometry attributes  &
   geometry_name = .model_1.PART_A0.SOLID8  &
   color = COLOR_R223G134B255
!
geometry attributes  &
   geometry_name = .model_1.PART_A0.SOLID9  &
   color = COLOR_R255G139B000
!
geometry attributes  &
   geometry_name = .model_1.PART_A0.SOLID10  &
   color = COLOR_R039G255B223
!
geometry attributes  &
   geometry_name = .model_1.PART_A0.SOLID11  &
   color = COLOR_R255G139B000
!
geometry attributes  &
   geometry_name = .model_1.PART_A0.SOLID12  &
   color = COLOR_R000G246B203
!
geometry attributes  &
   geometry_name = .model_1.PART_A0.SOLID13  &
   color = COLOR_R000G246B203
!
geometry attributes  &
   geometry_name = .model_1.PART_A0.SOLID14  &
   color = COLOR_R255G139B000
!
geometry attributes  &
   geometry_name = .model_1.PART_A0.SOLID15  &
   color = COLOR_R120G255B230
!
geometry attributes  &
   geometry_name = .model_1.PART_A0.SOLID16  &
   color = COLOR_R120G255B230
!
geometry attributes  &
   geometry_name = .model_1.PART_A0.SOLID17  &
   color = COLOR_R119G255B229
!
geometry attributes  &
   geometry_name = .model_1.PART_A0.SOLID18  &
   color = COLOR_R119G255B229
!
geometry attributes  &
   geometry_name = .model_1.PART_A0.SOLID19  &
   color = COLOR_R119G255B229
!
geometry attributes  &
   geometry_name = .model_1.PART_A0.SOLID20  &
   color = COLOR_R119G255B229
!
geometry attributes  &
   geometry_name = .model_1.PART_A0.SOLID21  &
   color = WHITE
!
geometry attributes  &
   geometry_name = .model_1.PART_A0.SOLID22  &
   color = COLOR_R064G064B064
!
geometry attributes  &
   geometry_name = .model_1.PART_A0.SOLID33  &
   color = WHITE
!
geometry attributes  &
   geometry_name = .model_1.PART_A0.SOLID34  &
   color = WHITE
!
geometry attributes  &
   geometry_name = .model_1.PART_A0.SOLID35  &
   color = COLOR_R203G210B238
!
geometry attributes  &
   geometry_name = .model_1.PART_A0.SOLID36  &
   color = COLOR_R203G210B238
!
geometry attributes  &
   geometry_name = .model_1.PART_A0.SOLID37  &
   color = COLOR_R203G210B238
!
geometry attributes  &
   geometry_name = .model_1.PART_A0.SOLID38  &
   color = COLOR_R203G210B238
!
geometry attributes  &
   geometry_name = .model_1.PART_A0.SOLID39  &
   color = COLOR_R203G210B238
!
geometry attributes  &
   geometry_name = .model_1.PART_A0.SOLID40  &
   color = WHITE
!
geometry attributes  &
   geometry_name = .model_1.PART_A0.SOLID41  &
   color = COLOR_R191G191B191
!
geometry attributes  &
   geometry_name = .model_1.PART_A0.SOLID42  &
   color = COLOR_R191G191B191
!
geometry attributes  &
   geometry_name = .model_1.PART_A0.SOLID43  &
   color = COLOR_R191G191B191
!
geometry attributes  &
   geometry_name = .model_1.PART_A0.SOLID44  &
   color = COLOR_R191G191B191
!
geometry attributes  &
   geometry_name = .model_1.PART_A0.SOLID45  &
   color = COLOR_R203G210B238
!
geometry attributes  &
   geometry_name = .model_1.PART_A0.SOLID46  &
   color = COLOR_R203G210B238
!
geometry attributes  &
   geometry_name = .model_1.PART_A0.SOLID47  &
   color = COLOR_R168G158B141
!
geometry attributes  &
   geometry_name = .model_1.PART_A0.SOLID48  &
   color = COLOR_R168G158B141
!
geometry attributes  &
   geometry_name = .model_1.PART_A0.SOLID49  &
   color = COLOR_R168G158B141
!
geometry attributes  &
   geometry_name = .model_1.PART_A0.SOLID50  &
   color = COLOR_R202G209B237
!
geometry attributes  &
   geometry_name = .model_1.PART_A0.SOLID51  &
   color = COLOR_R202G209B237
!
geometry attributes  &
   geometry_name = .model_1.PART_A0.SOLID52  &
   color = COLOR_R202G209B237
!
geometry attributes  &
   geometry_name = .model_1.PART_A0.SOLID53  &
   color = COLOR_R168G158B141
!
geometry attributes  &
   geometry_name = .model_1.PART_A0.SOLID54  &
   color = COLOR_R168G158B141
!
geometry attributes  &
   geometry_name = .model_1.PART_A0.SOLID55  &
   color = COLOR_R150G244B255
!
geometry attributes  &
   geometry_name = .model_1.PART_A0.SOLID56  &
   color = COLOR_R167G233B255
!
geometry attributes  &
   geometry_name = .model_1.PART_A0.SOLID57  &
   color = COLOR_R002G061B210
!
geometry attributes  &
   geometry_name = .model_1.PART_A0.SOLID58  &
   color = COLOR_R168G158B141
!
geometry attributes  &
   geometry_name = .model_1.PART_A0.SOLID59  &
   color = COLOR_R202G209B237
!
geometry attributes  &
   geometry_name = .model_1.PART_A0.SOLID60  &
   color = COLOR_R202G209B237
!
geometry attributes  &
   geometry_name = .model_1.PART_A0.SOLID61  &
   color = COLOR_R202G209B237
!
geometry attributes  &
   geometry_name = .model_1.PART_A0.SOLID62  &
   color = COLOR_R202G209B237
!
geometry attributes  &
   geometry_name = .model_1.PART_A0.SOLID63  &
   color = COLOR_R202G209B237
!
geometry attributes  &
   geometry_name = .model_1.PART_A0.SOLID64  &
   color = COLOR_R202G209B237
!
geometry attributes  &
   geometry_name = .model_1.PART_A0.SOLID65  &
   color = COLOR_R202G209B237
!
geometry attributes  &
   geometry_name = .model_1.PART_A0.SOLID66  &
   color = COLOR_R202G209B237
!
geometry attributes  &
   geometry_name = .model_1.PART_A0.SOLID67  &
   color = COLOR_R202G209B237
!
geometry attributes  &
   geometry_name = .model_1.PART_A0.SOLID68  &
   color = COLOR_R167G236B255
!
geometry attributes  &
   geometry_name = .model_1.PART_A0.SOLID69  &
   color = COLOR_R168G158B141
!
geometry attributes  &
   geometry_name = .model_1.PART_A0.SOLID70  &
   color = COLOR_R168G158B141
!
geometry attributes  &
   geometry_name = .model_1.PART_A0.SOLID71  &
   color = COLOR_R168G158B141
!
geometry attributes  &
   geometry_name = .model_1.PART_A0.SOLID72  &
   color = COLOR_R202G209B237
!
geometry attributes  &
   geometry_name = .model_1.PART_A0.SOLID73  &
   color = COLOR_R202G209B237
!
geometry attributes  &
   geometry_name = .model_1.PART_A0.SOLID74  &
   color = COLOR_R202G209B237
!
geometry attributes  &
   geometry_name = .model_1.PART_A0.SOLID75  &
   color = COLOR_R168G158B141
!
geometry attributes  &
   geometry_name = .model_1.PART_A0.SOLID76  &
   color = COLOR_R168G158B141
!
geometry attributes  &
   geometry_name = .model_1.PART_A0.SOLID77  &
   color = COLOR_R150G244B255
!
geometry attributes  &
   geometry_name = .model_1.PART_A0.SOLID78  &
   color = COLOR_R167G233B255
!
geometry attributes  &
   geometry_name = .model_1.PART_A0.SOLID79  &
   color = COLOR_R002G061B210
!
geometry attributes  &
   geometry_name = .model_1.PART_A0.SOLID80  &
   color = COLOR_R168G158B141
!
geometry attributes  &
   geometry_name = .model_1.PART_A0.SOLID81  &
   color = COLOR_R202G209B237
!
geometry attributes  &
   geometry_name = .model_1.PART_A0.SOLID82  &
   color = COLOR_R202G209B237
!
geometry attributes  &
   geometry_name = .model_1.PART_A0.SOLID83  &
   color = COLOR_R202G209B237
!
geometry attributes  &
   geometry_name = .model_1.PART_A0.SOLID84  &
   color = COLOR_R202G209B237
!
geometry attributes  &
   geometry_name = .model_1.PART_A0.SOLID85  &
   color = COLOR_R202G209B237
!
geometry attributes  &
   geometry_name = .model_1.PART_A0.SOLID86  &
   color = COLOR_R202G209B237
!
geometry attributes  &
   geometry_name = .model_1.PART_A0.SOLID87  &
   color = COLOR_R202G209B237
!
geometry attributes  &
   geometry_name = .model_1.PART_A0.SOLID88  &
   color = COLOR_R202G209B237
!
geometry attributes  &
   geometry_name = .model_1.PART_A0.SOLID89  &
   color = COLOR_R202G209B237
!
geometry attributes  &
   geometry_name = .model_1.PART_A0.SOLID90  &
   color = COLOR_R167G236B255
!
geometry attributes  &
   geometry_name = .model_1.PART_A0.SOLID91  &
   color = COLOR_R168G158B141
!
geometry attributes  &
   geometry_name = .model_1.PART_A0.SOLID92  &
   color = COLOR_R168G158B141
!
geometry attributes  &
   geometry_name = .model_1.PART_A0.SOLID93  &
   color = COLOR_R168G158B141
!
geometry attributes  &
   geometry_name = .model_1.PART_A0.SOLID94  &
   color = COLOR_R202G209B237
!
geometry attributes  &
   geometry_name = .model_1.PART_A0.SOLID95  &
   color = COLOR_R202G209B237
!
geometry attributes  &
   geometry_name = .model_1.PART_A0.SOLID96  &
   color = COLOR_R202G209B237
!
geometry attributes  &
   geometry_name = .model_1.PART_A0.SOLID97  &
   color = COLOR_R168G158B141
!
geometry attributes  &
   geometry_name = .model_1.PART_A0.SOLID98  &
   color = COLOR_R168G158B141
!
geometry attributes  &
   geometry_name = .model_1.PART_A0.SOLID99  &
   color = COLOR_R150G244B255
!
geometry attributes  &
   geometry_name = .model_1.PART_A0.SOLID100  &
   color = COLOR_R167G233B255
!
geometry attributes  &
   geometry_name = .model_1.PART_A0.SOLID101  &
   color = COLOR_R002G061B210
!
geometry attributes  &
   geometry_name = .model_1.PART_A0.SOLID102  &
   color = COLOR_R168G158B141
!
geometry attributes  &
   geometry_name = .model_1.PART_A0.SOLID103  &
   color = COLOR_R202G209B237
!
geometry attributes  &
   geometry_name = .model_1.PART_A0.SOLID104  &
   color = COLOR_R202G209B237
!
geometry attributes  &
   geometry_name = .model_1.PART_A0.SOLID105  &
   color = COLOR_R202G209B237
!
geometry attributes  &
   geometry_name = .model_1.PART_A0.SOLID106  &
   color = COLOR_R202G209B237
!
geometry attributes  &
   geometry_name = .model_1.PART_A0.SOLID107  &
   color = COLOR_R202G209B237
!
geometry attributes  &
   geometry_name = .model_1.PART_A0.SOLID108  &
   color = COLOR_R202G209B237
!
geometry attributes  &
   geometry_name = .model_1.PART_A0.SOLID109  &
   color = COLOR_R202G209B237
!
geometry attributes  &
   geometry_name = .model_1.PART_A0.SOLID110  &
   color = COLOR_R202G209B237
!
geometry attributes  &
   geometry_name = .model_1.PART_A0.SOLID111  &
   color = COLOR_R202G209B237
!
geometry attributes  &
   geometry_name = .model_1.PART_A0.SOLID112  &
   color = COLOR_R167G236B255
!
geometry attributes  &
   geometry_name = .model_1.PART_A0.SOLID113  &
   color = COLOR_R168G158B141
!
geometry attributes  &
   geometry_name = .model_1.PART_A0.SOLID114  &
   color = COLOR_R168G158B141
!
geometry attributes  &
   geometry_name = .model_1.PART_A0.SOLID115  &
   color = COLOR_R168G158B141
!
geometry attributes  &
   geometry_name = .model_1.PART_A0.SOLID116  &
   color = COLOR_R202G209B237
!
geometry attributes  &
   geometry_name = .model_1.PART_A0.SOLID117  &
   color = COLOR_R202G209B237
!
geometry attributes  &
   geometry_name = .model_1.PART_A0.SOLID118  &
   color = COLOR_R202G209B237
!
geometry attributes  &
   geometry_name = .model_1.PART_A0.SOLID119  &
   color = COLOR_R168G158B141
!
geometry attributes  &
   geometry_name = .model_1.PART_A0.SOLID120  &
   color = COLOR_R168G158B141
!
geometry attributes  &
   geometry_name = .model_1.PART_A0.SOLID121  &
   color = COLOR_R150G244B255
!
geometry attributes  &
   geometry_name = .model_1.PART_A0.SOLID122  &
   color = COLOR_R167G233B255
!
geometry attributes  &
   geometry_name = .model_1.PART_A0.SOLID123  &
   color = COLOR_R002G061B210
!
geometry attributes  &
   geometry_name = .model_1.PART_A0.SOLID124  &
   color = COLOR_R168G158B141
!
geometry attributes  &
   geometry_name = .model_1.PART_A0.SOLID125  &
   color = COLOR_R202G209B237
!
geometry attributes  &
   geometry_name = .model_1.PART_A0.SOLID126  &
   color = COLOR_R202G209B237
!
geometry attributes  &
   geometry_name = .model_1.PART_A0.SOLID127  &
   color = COLOR_R202G209B237
!
geometry attributes  &
   geometry_name = .model_1.PART_A0.SOLID128  &
   color = COLOR_R202G209B237
!
geometry attributes  &
   geometry_name = .model_1.PART_A0.SOLID129  &
   color = COLOR_R202G209B237
!
geometry attributes  &
   geometry_name = .model_1.PART_A0.SOLID130  &
   color = COLOR_R202G209B237
!
geometry attributes  &
   geometry_name = .model_1.PART_A0.SOLID131  &
   color = COLOR_R202G209B237
!
geometry attributes  &
   geometry_name = .model_1.PART_A0.SOLID132  &
   color = COLOR_R202G209B237
!
geometry attributes  &
   geometry_name = .model_1.PART_A0.SOLID133  &
   color = COLOR_R202G209B237
!
geometry attributes  &
   geometry_name = .model_1.PART_A0.SOLID134  &
   color = COLOR_R167G236B255
!
geometry attributes  &
   geometry_name = .model_1.PART_A0.SOLID135  &
   color = COLOR_R168G158B141
!
geometry attributes  &
   geometry_name = .model_1.PART_A0.SOLID136  &
   color = COLOR_R168G158B141
!
geometry attributes  &
   geometry_name = .model_1.PART_A0.SOLID137  &
   color = COLOR_R168G158B141
!
geometry attributes  &
   geometry_name = .model_1.PART_A0.SOLID138  &
   color = COLOR_R202G209B237
!
geometry attributes  &
   geometry_name = .model_1.PART_A0.SOLID139  &
   color = COLOR_R202G209B237
!
geometry attributes  &
   geometry_name = .model_1.PART_A0.SOLID140  &
   color = COLOR_R202G209B237
!
geometry attributes  &
   geometry_name = .model_1.PART_A0.SOLID141  &
   color = COLOR_R168G158B141
!
geometry attributes  &
   geometry_name = .model_1.PART_A0.SOLID142  &
   color = COLOR_R168G158B141
!
geometry attributes  &
   geometry_name = .model_1.PART_A0.SOLID143  &
   color = COLOR_R150G244B255
!
geometry attributes  &
   geometry_name = .model_1.PART_A0.SOLID144  &
   color = COLOR_R167G233B255
!
geometry attributes  &
   geometry_name = .model_1.PART_A0.SOLID145  &
   color = COLOR_R002G061B210
!
geometry attributes  &
   geometry_name = .model_1.PART_A0.SOLID146  &
   color = COLOR_R168G158B141
!
geometry attributes  &
   geometry_name = .model_1.PART_A0.SOLID147  &
   color = COLOR_R202G209B237
!
geometry attributes  &
   geometry_name = .model_1.PART_A0.SOLID148  &
   color = COLOR_R202G209B237
!
geometry attributes  &
   geometry_name = .model_1.PART_A0.SOLID149  &
   color = COLOR_R202G209B237
!
geometry attributes  &
   geometry_name = .model_1.PART_A0.SOLID150  &
   color = COLOR_R202G209B237
!
geometry attributes  &
   geometry_name = .model_1.PART_A0.SOLID151  &
   color = COLOR_R202G209B237
!
geometry attributes  &
   geometry_name = .model_1.PART_A0.SOLID152  &
   color = COLOR_R202G209B237
!
geometry attributes  &
   geometry_name = .model_1.PART_A0.SOLID153  &
   color = COLOR_R202G209B237
!
geometry attributes  &
   geometry_name = .model_1.PART_A0.SOLID154  &
   color = COLOR_R202G209B237
!
geometry attributes  &
   geometry_name = .model_1.PART_A0.SOLID155  &
   color = COLOR_R202G209B237
!
geometry attributes  &
   geometry_name = .model_1.PART_A0.SOLID156  &
   color = COLOR_R167G236B255
!
geometry attributes  &
   geometry_name = .model_1.PART_A0.SOLID157  &
   color = COLOR_R168G158B141
!
geometry attributes  &
   geometry_name = .model_1.PART_A0.SOLID158  &
   color = COLOR_R168G158B141
!
geometry attributes  &
   geometry_name = .model_1.PART_A0.SOLID159  &
   color = COLOR_R168G158B141
!
geometry attributes  &
   geometry_name = .model_1.PART_A0.SOLID160  &
   color = COLOR_R202G209B237
!
geometry attributes  &
   geometry_name = .model_1.PART_A0.SOLID161  &
   color = COLOR_R202G209B237
!
geometry attributes  &
   geometry_name = .model_1.PART_A0.SOLID162  &
   color = COLOR_R202G209B237
!
geometry attributes  &
   geometry_name = .model_1.PART_A0.SOLID163  &
   color = COLOR_R168G158B141
!
geometry attributes  &
   geometry_name = .model_1.PART_A0.SOLID164  &
   color = COLOR_R168G158B141
!
geometry attributes  &
   geometry_name = .model_1.PART_A0.SOLID165  &
   color = COLOR_R150G244B255
!
geometry attributes  &
   geometry_name = .model_1.PART_A0.SOLID166  &
   color = COLOR_R167G233B255
!
geometry attributes  &
   geometry_name = .model_1.PART_A0.SOLID167  &
   color = COLOR_R002G061B210
!
geometry attributes  &
   geometry_name = .model_1.PART_A0.SOLID168  &
   color = COLOR_R168G158B141
!
geometry attributes  &
   geometry_name = .model_1.PART_A0.SOLID169  &
   color = COLOR_R202G209B237
!
geometry attributes  &
   geometry_name = .model_1.PART_A0.SOLID170  &
   color = COLOR_R202G209B237
!
geometry attributes  &
   geometry_name = .model_1.PART_A0.SOLID171  &
   color = COLOR_R202G209B237
!
geometry attributes  &
   geometry_name = .model_1.PART_A0.SOLID172  &
   color = COLOR_R202G209B237
!
geometry attributes  &
   geometry_name = .model_1.PART_A0.SOLID173  &
   color = COLOR_R202G209B237
!
geometry attributes  &
   geometry_name = .model_1.PART_A0.SOLID174  &
   color = COLOR_R202G209B237
!
geometry attributes  &
   geometry_name = .model_1.PART_A0.SOLID175  &
   color = COLOR_R202G209B237
!
geometry attributes  &
   geometry_name = .model_1.PART_A0.SOLID176  &
   color = COLOR_R202G209B237
!
geometry attributes  &
   geometry_name = .model_1.PART_A0.SOLID177  &
   color = COLOR_R202G209B237
!
geometry attributes  &
   geometry_name = .model_1.PART_A0.SOLID178  &
   color = COLOR_R167G236B255
!
geometry attributes  &
   geometry_name = .model_1.PART_A0.SOLID179  &
   color = COLOR_R168G158B141
!
geometry attributes  &
   geometry_name = .model_1.PART_A0.SOLID180  &
   color = COLOR_R168G158B141
!
geometry attributes  &
   geometry_name = .model_1.PART_A0.SOLID181  &
   color = COLOR_R168G158B141
!
geometry attributes  &
   geometry_name = .model_1.PART_A0.SOLID182  &
   color = COLOR_R202G209B237
!
geometry attributes  &
   geometry_name = .model_1.PART_A0.SOLID183  &
   color = COLOR_R202G209B237
!
geometry attributes  &
   geometry_name = .model_1.PART_A0.SOLID184  &
   color = COLOR_R202G209B237
!
geometry attributes  &
   geometry_name = .model_1.PART_A0.SOLID185  &
   color = COLOR_R168G158B141
!
geometry attributes  &
   geometry_name = .model_1.PART_A0.SOLID186  &
   color = COLOR_R168G158B141
!
geometry attributes  &
   geometry_name = .model_1.PART_A0.SOLID187  &
   color = COLOR_R150G244B255
!
geometry attributes  &
   geometry_name = .model_1.PART_A0.SOLID188  &
   color = COLOR_R167G233B255
!
geometry attributes  &
   geometry_name = .model_1.PART_A0.SOLID189  &
   color = COLOR_R002G061B210
!
geometry attributes  &
   geometry_name = .model_1.PART_A0.SOLID190  &
   color = COLOR_R168G158B141
!
geometry attributes  &
   geometry_name = .model_1.PART_A0.SOLID191  &
   color = COLOR_R202G209B237
!
geometry attributes  &
   geometry_name = .model_1.PART_A0.SOLID192  &
   color = COLOR_R202G209B237
!
geometry attributes  &
   geometry_name = .model_1.PART_A0.SOLID193  &
   color = COLOR_R202G209B237
!
geometry attributes  &
   geometry_name = .model_1.PART_A0.SOLID194  &
   color = COLOR_R202G209B237
!
geometry attributes  &
   geometry_name = .model_1.PART_A0.SOLID195  &
   color = COLOR_R202G209B237
!
geometry attributes  &
   geometry_name = .model_1.PART_A0.SOLID196  &
   color = COLOR_R202G209B237
!
geometry attributes  &
   geometry_name = .model_1.PART_A0.SOLID197  &
   color = COLOR_R202G209B237
!
geometry attributes  &
   geometry_name = .model_1.PART_A0.SOLID198  &
   color = COLOR_R202G209B237
!
geometry attributes  &
   geometry_name = .model_1.PART_A0.SOLID199  &
   color = COLOR_R202G209B237
!
geometry attributes  &
   geometry_name = .model_1.PART_A0.SOLID200  &
   color = COLOR_R167G236B255
!
geometry attributes  &
   geometry_name = .model_1.PART_A0.SOLID201  &
   color = COLOR_R168G158B141
!
geometry attributes  &
   geometry_name = .model_1.PART_A0.SOLID202  &
   color = COLOR_R168G158B141
!
geometry attributes  &
   geometry_name = .model_1.PART_A0.SOLID203  &
   color = COLOR_R168G158B141
!
geometry attributes  &
   geometry_name = .model_1.PART_A0.SOLID204  &
   color = COLOR_R202G209B237
!
geometry attributes  &
   geometry_name = .model_1.PART_A0.SOLID205  &
   color = COLOR_R202G209B237
!
geometry attributes  &
   geometry_name = .model_1.PART_A0.SOLID206  &
   color = COLOR_R202G209B237
!
geometry attributes  &
   geometry_name = .model_1.PART_A0.SOLID207  &
   color = COLOR_R168G158B141
!
geometry attributes  &
   geometry_name = .model_1.PART_A0.SOLID208  &
   color = COLOR_R168G158B141
!
geometry attributes  &
   geometry_name = .model_1.PART_A0.SOLID209  &
   color = COLOR_R150G244B255
!
geometry attributes  &
   geometry_name = .model_1.PART_A0.SOLID210  &
   color = COLOR_R167G233B255
!
geometry attributes  &
   geometry_name = .model_1.PART_A0.SOLID211  &
   color = COLOR_R002G061B210
!
geometry attributes  &
   geometry_name = .model_1.PART_A0.SOLID212  &
   color = COLOR_R168G158B141
!
geometry attributes  &
   geometry_name = .model_1.PART_A0.SOLID213  &
   color = COLOR_R202G209B237
!
geometry attributes  &
   geometry_name = .model_1.PART_A0.SOLID214  &
   color = COLOR_R202G209B237
!
geometry attributes  &
   geometry_name = .model_1.PART_A0.SOLID215  &
   color = COLOR_R202G209B237
!
geometry attributes  &
   geometry_name = .model_1.PART_A0.SOLID216  &
   color = COLOR_R202G209B237
!
geometry attributes  &
   geometry_name = .model_1.PART_A0.SOLID217  &
   color = COLOR_R202G209B237
!
geometry attributes  &
   geometry_name = .model_1.PART_A0.SOLID218  &
   color = COLOR_R202G209B237
!
geometry attributes  &
   geometry_name = .model_1.PART_A0.SOLID219  &
   color = COLOR_R202G209B237
!
geometry attributes  &
   geometry_name = .model_1.PART_A0.SOLID220  &
   color = COLOR_R202G209B237
!
geometry attributes  &
   geometry_name = .model_1.PART_A0.SOLID221  &
   color = COLOR_R202G209B237
!
geometry attributes  &
   geometry_name = .model_1.PART_A0.SOLID222  &
   color = COLOR_R167G236B255
!
geometry attributes  &
   geometry_name = .model_1.PART_A2.SOLID23  &
   color = COLOR_R129G148B163
!
geometry attributes  &
   geometry_name = .model_1.PART_A2.SOLID24  &
   color = COLOR_R129G148B163
!
geometry attributes  &
   geometry_name = .model_1.PART_A2.SOLID25  &
   color = COLOR_R128G146B162
!
geometry attributes  &
   geometry_name = .model_1.PART_A2.SOLID26  &
   color = WHITE
!
geometry attributes  &
   geometry_name = .model_1.PART_A2.SOLID27  &
   color = WHITE
!
geometry attributes  &
   geometry_name = .model_1.PART_A2.SOLID28  &
   color = WHITE
!
geometry attributes  &
   geometry_name = .model_1.PART_A2.SOLID29  &
   color = COLOR_R071G089B093
!
geometry attributes  &
   geometry_name = .model_1.PART_A1.SOLID32  &
   color = WHITE
!
geometry attributes  &
   geometry_name = .model_1.PART_C3.SOLID223  &
   color = COLOR_R197G192B187
!
geometry attributes  &
   geometry_name = .model_1.PART_C3.SOLID224  &
   color = COLOR_R197G192B187
!
geometry attributes  &
   geometry_name = .model_1.PART_C2.SOLID230  &
   color = COLOR_R197G192B187
!
geometry attributes  &
   geometry_name = .model_1.PART_C2.SOLID225  &
   color = COLOR_R197G192B187
!
geometry attributes  &
   geometry_name = .model_1.PART_C1.SOLID231  &
   color = COLOR_R197G192B187
!
!------------------------------ Flexible Bodies -------------------------------!
!
! Create flexible bodies and their dependent markers
!
!---------------------------------- FLEX_G_1 ----------------------------------!
!
!
defaults coordinate_system  &
   default_coordinate_system = .model_1.ground
!
part create flexible_body name_and_position  &
   flexible_body_name = .model_1.FLEX_G_1  &
   adams_id = 1  &
   modal_neutral_file_name = "D:/temp/guan1.mnf"  &
   location = -1.0, 0.0, 0.0  &
   orientation = 0.0, 0.0, 0.0
!
part modify flexible_body name_and_position  &
   flexible_body_name = .model_1.FLEX_G_1  &
   adams_id = 1
!
part create flexible_body modal_ics  &
   flexible_body_name = .model_1.FLEX_G_1  &
   selected_modes = 7, 8, 9, 10, 11, 12, 13, 14, 15, 16, 17, 18, 19, 20, 21,  &
                    22, 23, 24, 25, 26, 27, 28, 29, 30, 31, 32, 33, 34, 35,  &
                    36
!
part modify flexible_body deformed_mode_display  &
   flexible_body_name = .model_1.FLEX_G_1  &
   display_only_deformed = yes
!
part modify flexible_body visual_representation  &
   flexible_body_name = .model_1.FLEX_G_1  &
   scale_factor = 1.0
!
defaults coordinate_system  &
   default_coordinate_system = .model_1.FLEX_G_1
!
! ****** Markers for current flexible body ******
!
undo begin_block suppress = yes
!
! IMPORTANT: Flexible body marker creation is grouped
! inside the same undo block for greater efficiency
!
marker modify  &
   marker_name = .model_1.FLEX_G_1.INT_NODE_769  &
   adams_id = 370  &
   node_id = 769  &
   orientation = 0.0d, 0.0d, 0.0d
!
marker modify  &
   marker_name = .model_1.FLEX_G_1.INT_NODE_770  &
   adams_id = 371  &
   node_id = 770  &
   orientation = 0.0d, 0.0d, 0.0d
!
marker create  &
   marker_name = .model_1.FLEX_G_1.MARKER_338  &
   adams_id = 338  &
   node_id = 769  &
   orientation = 0.0d, 0.0d, 0.0d
!
marker create  &
   marker_name = .model_1.FLEX_G_1.MARKER_346  &
   adams_id = 346  &
   node_id = 770  &
   orientation = 0.0d, 0.0d, 0.0d
!
undo end_block
!
part attributes  &
   flexible_body_name = .model_1.FLEX_G_1  &
   color = PEACH  &
   name_visibility = off
!
!---------------------------------- FLEX_G_2 ----------------------------------!
!
!
defaults coordinate_system  &
   default_coordinate_system = .model_1.ground
!
part create flexible_body name_and_position  &
   flexible_body_name = .model_1.FLEX_G_2  &
   adams_id = 2  &
   modal_neutral_file_name = "D:/temp/guan1.mnf"  &
   location = 0.9374449739, 0.0, 1.6214033287  &
   orientation = 90.0, 90.0, 270.0
!
part modify flexible_body name_and_position  &
   flexible_body_name = .model_1.FLEX_G_2  &
   adams_id = 2
!
part create flexible_body modal_ics  &
   flexible_body_name = .model_1.FLEX_G_2  &
   selected_modes = 7, 8, 9, 10, 11, 12, 13, 14, 15, 16, 17, 18, 19, 20, 21,  &
                    22, 23, 24, 25, 26, 27, 28, 29, 30, 31, 32, 33, 34, 35,  &
                    36
!
part modify flexible_body deformed_mode_display  &
   flexible_body_name = .model_1.FLEX_G_2  &
   display_only_deformed = yes
!
part modify flexible_body visual_representation  &
   flexible_body_name = .model_1.FLEX_G_2  &
   scale_factor = 1.0
!
defaults coordinate_system  &
   default_coordinate_system = .model_1.FLEX_G_2
!
! ****** Markers for current flexible body ******
!
undo begin_block suppress = yes
!
! IMPORTANT: Flexible body marker creation is grouped
! inside the same undo block for greater efficiency
!
marker modify  &
   marker_name = .model_1.FLEX_G_2.INT_NODE_769  &
   adams_id = 324  &
   node_id = 769  &
   orientation = 0.0d, 0.0d, 0.0d
!
marker modify  &
   marker_name = .model_1.FLEX_G_2.INT_NODE_770  &
   adams_id = 325  &
   node_id = 770  &
   orientation = 0.0d, 0.0d, 0.0d
!
marker create  &
   marker_name = .model_1.FLEX_G_2.MARKER_340  &
   adams_id = 340  &
   node_id = 769  &
   orientation = 270.0d, 90.0d, 90.0d
!
marker create  &
   marker_name = .model_1.FLEX_G_2.MARKER_348  &
   adams_id = 348  &
   node_id = 770  &
   orientation = 270.0d, 90.0d, 90.0d
!
undo end_block
!
part attributes  &
   flexible_body_name = .model_1.FLEX_G_2  &
   color = PEACH  &
   name_visibility = off
!
!---------------------------------- FLEX_G_3 ----------------------------------!
!
!
defaults coordinate_system  &
   default_coordinate_system = .model_1.ground
!
part create flexible_body name_and_position  &
   flexible_body_name = .model_1.FLEX_G_3  &
   adams_id = 3  &
   modal_neutral_file_name = "D:/temp/guan1.mnf"  &
   location = 2.5588483026, 0.0, -0.3160416452  &
   orientation = 180.0, 180.0, 0.0
!
part modify flexible_body name_and_position  &
   flexible_body_name = .model_1.FLEX_G_3  &
   adams_id = 3
!
part create flexible_body modal_ics  &
   flexible_body_name = .model_1.FLEX_G_3  &
   selected_modes = 7, 8, 9, 10, 11, 12, 13, 14, 15, 16, 17, 18, 19, 20, 21,  &
                    22, 23, 24, 25, 26, 27, 28, 29, 30, 31, 32, 33, 34, 35,  &
                    36
!
part modify flexible_body deformed_mode_display  &
   flexible_body_name = .model_1.FLEX_G_3  &
   display_only_deformed = yes
!
part modify flexible_body visual_representation  &
   flexible_body_name = .model_1.FLEX_G_3  &
   scale_factor = 1.0
!
defaults coordinate_system  &
   default_coordinate_system = .model_1.FLEX_G_3
!
! ****** Markers for current flexible body ******
!
undo begin_block suppress = yes
!
! IMPORTANT: Flexible body marker creation is grouped
! inside the same undo block for greater efficiency
!
marker modify  &
   marker_name = .model_1.FLEX_G_3.INT_NODE_769  &
   adams_id = 326  &
   node_id = 769  &
   orientation = 0.0d, 0.0d, 0.0d
!
marker modify  &
   marker_name = .model_1.FLEX_G_3.INT_NODE_770  &
   adams_id = 327  &
   node_id = 770  &
   orientation = 0.0d, 0.0d, 0.0d
!
marker create  &
   marker_name = .model_1.FLEX_G_3.MARKER_342  &
   adams_id = 342  &
   node_id = 769  &
   orientation = 180.0d, 180.0d, 0.0d
!
marker create  &
   marker_name = .model_1.FLEX_G_3.MARKER_350  &
   adams_id = 350  &
   node_id = 770  &
   orientation = 180.0d, 180.0d, 0.0d
!
undo end_block
!
part attributes  &
   flexible_body_name = .model_1.FLEX_G_3  &
   color = PEACH  &
   name_visibility = off
!
!---------------------------------- FLEX_G_4 ----------------------------------!
!
!
defaults coordinate_system  &
   default_coordinate_system = .model_1.ground
!
part create flexible_body name_and_position  &
   flexible_body_name = .model_1.FLEX_G_4  &
   adams_id = 4  &
   modal_neutral_file_name = "D:/temp/guan1.mnf"  &
   location = 0.6214033287, 0.0, -1.9374449739  &
   orientation = 270.0, 90.0, 90.0
!
part modify flexible_body name_and_position  &
   flexible_body_name = .model_1.FLEX_G_4  &
   adams_id = 4
!
part create flexible_body modal_ics  &
   flexible_body_name = .model_1.FLEX_G_4  &
   selected_modes = 7, 8, 9, 10, 11, 12, 13, 14, 15, 16, 17, 18, 19, 20, 21,  &
                    22, 23, 24, 25, 26, 27, 28, 29, 30, 31, 32, 33, 34, 35,  &
                    36
!
part modify flexible_body deformed_mode_display  &
   flexible_body_name = .model_1.FLEX_G_4  &
   display_only_deformed = yes
!
part modify flexible_body visual_representation  &
   flexible_body_name = .model_1.FLEX_G_4  &
   scale_factor = 1.0
!
defaults coordinate_system  &
   default_coordinate_system = .model_1.FLEX_G_4
!
! ****** Markers for current flexible body ******
!
undo begin_block suppress = yes
!
! IMPORTANT: Flexible body marker creation is grouped
! inside the same undo block for greater efficiency
!
marker modify  &
   marker_name = .model_1.FLEX_G_4.INT_NODE_769  &
   adams_id = 328  &
   node_id = 769  &
   orientation = 0.0d, 0.0d, 0.0d
!
marker modify  &
   marker_name = .model_1.FLEX_G_4.INT_NODE_770  &
   adams_id = 329  &
   node_id = 770  &
   orientation = 0.0d, 0.0d, 0.0d
!
marker create  &
   marker_name = .model_1.FLEX_G_4.MARKER_344  &
   adams_id = 344  &
   node_id = 769  &
   orientation = 90.0d, 90.0d, 270.0d
!
marker create  &
   marker_name = .model_1.FLEX_G_4.MARKER_352  &
   adams_id = 352  &
   node_id = 770  &
   orientation = 90.0d, 90.0d, 270.0d
!
undo end_block
!
part attributes  &
   flexible_body_name = .model_1.FLEX_G_4  &
   color = PEACH  &
   name_visibility = off
!
!---------------------------------- FLEX_G_5 ----------------------------------!
!
!
defaults coordinate_system  &
   default_coordinate_system = .model_1.ground
!
part create flexible_body name_and_position  &
   flexible_body_name = .model_1.FLEX_G_5  &
   adams_id = 5  &
   modal_neutral_file_name = "D:/temp/guan1.mnf"  &
   location = -1.0, -0.22, 0.0  &
   orientation = 0.0, 0.0, 0.0
!
part modify flexible_body name_and_position  &
   flexible_body_name = .model_1.FLEX_G_5  &
   adams_id = 5
!
part create flexible_body modal_ics  &
   flexible_body_name = .model_1.FLEX_G_5  &
   selected_modes = 7, 8, 9, 10, 11, 12, 13, 14, 15, 16, 17, 18, 19, 20, 21,  &
                    22, 23, 24, 25, 26, 27, 28, 29, 30, 31, 32, 33, 34, 35,  &
                    36
!
part modify flexible_body deformed_mode_display  &
   flexible_body_name = .model_1.FLEX_G_5  &
   display_only_deformed = yes
!
part modify flexible_body visual_representation  &
   flexible_body_name = .model_1.FLEX_G_5  &
   scale_factor = 1.0
!
defaults coordinate_system  &
   default_coordinate_system = .model_1.FLEX_G_5
!
! ****** Markers for current flexible body ******
!
undo begin_block suppress = yes
!
! IMPORTANT: Flexible body marker creation is grouped
! inside the same undo block for greater efficiency
!
marker modify  &
   marker_name = .model_1.FLEX_G_5.INT_NODE_769  &
   adams_id = 330  &
   node_id = 769  &
   orientation = 0.0d, 0.0d, 0.0d
!
marker modify  &
   marker_name = .model_1.FLEX_G_5.INT_NODE_770  &
   adams_id = 331  &
   node_id = 770  &
   orientation = 0.0d, 0.0d, 0.0d
!
marker create  &
   marker_name = .model_1.FLEX_G_5.MARKER_354  &
   adams_id = 354  &
   node_id = 769  &
   orientation = 0.0d, 0.0d, 0.0d
!
marker create  &
   marker_name = .model_1.FLEX_G_5.MARKER_362  &
   adams_id = 362  &
   node_id = 770  &
   orientation = 0.0d, 0.0d, 0.0d
!
undo end_block
!
part attributes  &
   flexible_body_name = .model_1.FLEX_G_5  &
   color = PEACH  &
   name_visibility = off
!
!---------------------------------- FLEX_G_6 ----------------------------------!
!
!
defaults coordinate_system  &
   default_coordinate_system = .model_1.ground
!
part create flexible_body name_and_position  &
   flexible_body_name = .model_1.FLEX_G_6  &
   adams_id = 6  &
   modal_neutral_file_name = "D:/temp/guan1.mnf"  &
   location = 0.9374449739, -0.22, 1.6214033287  &
   orientation = 90.0, 90.0, 270.0
!
part modify flexible_body name_and_position  &
   flexible_body_name = .model_1.FLEX_G_6  &
   adams_id = 6
!
part create flexible_body modal_ics  &
   flexible_body_name = .model_1.FLEX_G_6  &
   selected_modes = 7, 8, 9, 10, 11, 12, 13, 14, 15, 16, 17, 18, 19, 20, 21,  &
                    22, 23, 24, 25, 26, 27, 28, 29, 30, 31, 32, 33, 34, 35,  &
                    36
!
part modify flexible_body deformed_mode_display  &
   flexible_body_name = .model_1.FLEX_G_6  &
   display_only_deformed = yes
!
part modify flexible_body visual_representation  &
   flexible_body_name = .model_1.FLEX_G_6  &
   scale_factor = 1.0
!
defaults coordinate_system  &
   default_coordinate_system = .model_1.FLEX_G_6
!
! ****** Markers for current flexible body ******
!
undo begin_block suppress = yes
!
! IMPORTANT: Flexible body marker creation is grouped
! inside the same undo block for greater efficiency
!
marker modify  &
   marker_name = .model_1.FLEX_G_6.INT_NODE_769  &
   adams_id = 332  &
   node_id = 769  &
   orientation = 0.0d, 0.0d, 0.0d
!
marker modify  &
   marker_name = .model_1.FLEX_G_6.INT_NODE_770  &
   adams_id = 333  &
   node_id = 770  &
   orientation = 0.0d, 0.0d, 0.0d
!
marker create  &
   marker_name = .model_1.FLEX_G_6.MARKER_356  &
   adams_id = 356  &
   node_id = 769  &
   orientation = 270.0d, 90.0d, 90.0d
!
marker create  &
   marker_name = .model_1.FLEX_G_6.MARKER_364  &
   adams_id = 364  &
   node_id = 770  &
   orientation = 270.0d, 90.0d, 90.0d
!
undo end_block
!
part attributes  &
   flexible_body_name = .model_1.FLEX_G_6  &
   color = PEACH  &
   name_visibility = off
!
!---------------------------------- FLEX_G_7 ----------------------------------!
!
!
defaults coordinate_system  &
   default_coordinate_system = .model_1.ground
!
part create flexible_body name_and_position  &
   flexible_body_name = .model_1.FLEX_G_7  &
   adams_id = 7  &
   modal_neutral_file_name = "D:/temp/guan1.mnf"  &
   location = 2.5588483026, -0.22, -0.3160416452  &
   orientation = 180.0, 180.0, 0.0
!
part modify flexible_body name_and_position  &
   flexible_body_name = .model_1.FLEX_G_7  &
   adams_id = 7
!
part create flexible_body modal_ics  &
   flexible_body_name = .model_1.FLEX_G_7  &
   selected_modes = 7, 8, 9, 10, 11, 12, 13, 14, 15, 16, 17, 18, 19, 20, 21,  &
                    22, 23, 24, 25, 26, 27, 28, 29, 30, 31, 32, 33, 34, 35,  &
                    36
!
part modify flexible_body deformed_mode_display  &
   flexible_body_name = .model_1.FLEX_G_7  &
   display_only_deformed = yes
!
part modify flexible_body visual_representation  &
   flexible_body_name = .model_1.FLEX_G_7  &
   scale_factor = 1.0
!
defaults coordinate_system  &
   default_coordinate_system = .model_1.FLEX_G_7
!
! ****** Markers for current flexible body ******
!
undo begin_block suppress = yes
!
! IMPORTANT: Flexible body marker creation is grouped
! inside the same undo block for greater efficiency
!
marker modify  &
   marker_name = .model_1.FLEX_G_7.INT_NODE_769  &
   adams_id = 334  &
   node_id = 769  &
   orientation = 0.0d, 0.0d, 0.0d
!
marker modify  &
   marker_name = .model_1.FLEX_G_7.INT_NODE_770  &
   adams_id = 335  &
   node_id = 770  &
   orientation = 0.0d, 0.0d, 0.0d
!
marker create  &
   marker_name = .model_1.FLEX_G_7.MARKER_358  &
   adams_id = 358  &
   node_id = 769  &
   orientation = 180.0d, 180.0d, 0.0d
!
marker create  &
   marker_name = .model_1.FLEX_G_7.MARKER_366  &
   adams_id = 366  &
   node_id = 770  &
   orientation = 180.0d, 180.0d, 0.0d
!
undo end_block
!
part attributes  &
   flexible_body_name = .model_1.FLEX_G_7  &
   color = PEACH  &
   name_visibility = off
!
!---------------------------------- FLEX_G_8 ----------------------------------!
!
!
defaults coordinate_system  &
   default_coordinate_system = .model_1.ground
!
part create flexible_body name_and_position  &
   flexible_body_name = .model_1.FLEX_G_8  &
   adams_id = 8  &
   modal_neutral_file_name = "D:/temp/guan1.mnf"  &
   location = 0.6214033287, -0.22, -1.9374449739  &
   orientation = 270.0, 90.0, 90.0
!
part modify flexible_body name_and_position  &
   flexible_body_name = .model_1.FLEX_G_8  &
   adams_id = 8
!
part create flexible_body modal_ics  &
   flexible_body_name = .model_1.FLEX_G_8  &
   selected_modes = 7, 8, 9, 10, 11, 12, 13, 14, 15, 16, 17, 18, 19, 20, 21,  &
                    22, 23, 24, 25, 26, 27, 28, 29, 30, 31, 32, 33, 34, 35,  &
                    36
!
part modify flexible_body deformed_mode_display  &
   flexible_body_name = .model_1.FLEX_G_8  &
   display_only_deformed = yes
!
part modify flexible_body visual_representation  &
   flexible_body_name = .model_1.FLEX_G_8  &
   scale_factor = 1.0
!
defaults coordinate_system  &
   default_coordinate_system = .model_1.FLEX_G_8
!
! ****** Markers for current flexible body ******
!
undo begin_block suppress = yes
!
! IMPORTANT: Flexible body marker creation is grouped
! inside the same undo block for greater efficiency
!
marker modify  &
   marker_name = .model_1.FLEX_G_8.INT_NODE_769  &
   adams_id = 336  &
   node_id = 769  &
   orientation = 0.0d, 0.0d, 0.0d
!
marker modify  &
   marker_name = .model_1.FLEX_G_8.INT_NODE_770  &
   adams_id = 337  &
   node_id = 770  &
   orientation = 0.0d, 0.0d, 0.0d
!
marker create  &
   marker_name = .model_1.FLEX_G_8.MARKER_360  &
   adams_id = 360  &
   node_id = 769  &
   orientation = 90.0d, 90.0d, 270.0d
!
marker create  &
   marker_name = .model_1.FLEX_G_8.MARKER_368  &
   adams_id = 368  &
   node_id = 770  &
   orientation = 90.0d, 90.0d, 270.0d
!
undo end_block
!
part attributes  &
   flexible_body_name = .model_1.FLEX_G_8  &
   color = PEACH  &
   name_visibility = off
!
!----------------------------------- Joints -----------------------------------!
!
!
constraint create joint fixed  &
   joint_name = .model_1.JOINT_1  &
   adams_id = 1  &
   i_marker_name = .model_1.PART_A0.MARKER_2  &
   j_marker_name = .model_1.ground.MARKER_3
!
constraint attributes  &
   constraint_name = .model_1.JOINT_1  &
   name_visibility = off  &
   size_of_icons = 2.0E-03
!
constraint create joint revolute  &
   joint_name = .model_1.JOINT_2  &
   adams_id = 2  &
   i_marker_name = .model_1.PART_A1.MARKER_5  &
   j_marker_name = .model_1.PART_A0.MARKER_6
!
constraint attributes  &
   constraint_name = .model_1.JOINT_2  &
   name_visibility = off  &
   size_of_icons = 2.0E-03
!
constraint create joint revolute  &
   joint_name = .model_1.JOINT_3  &
   adams_id = 3  &
   i_marker_name = .model_1.PART_A2.MARKER_7  &
   j_marker_name = .model_1.PART_A1.MARKER_8
!
constraint attributes  &
   constraint_name = .model_1.JOINT_3  &
   name_visibility = off  &
   size_of_icons = 2.0E-03
!
constraint create joint fixed  &
   joint_name = .model_1.JOINT_4  &
   adams_id = 4  &
   i_marker_name = .model_1.PART_C3.MARKER_9  &
   j_marker_name = .model_1.PART_A2.MARKER_10
!
constraint attributes  &
   constraint_name = .model_1.JOINT_4  &
   name_visibility = off  &
   size_of_icons = 2.0E-03
!
constraint create joint fixed  &
   joint_name = .model_1.JOINT_5  &
   adams_id = 5  &
   i_marker_name = .model_1.FLEX_G_1.MARKER_338  &
   j_marker_name = .model_1.PART_C3.MARKER_339
!
constraint attributes  &
   constraint_name = .model_1.JOINT_5  &
   name_visibility = off
!
constraint create joint fixed  &
   joint_name = .model_1.JOINT_6  &
   adams_id = 6  &
   i_marker_name = .model_1.FLEX_G_2.MARKER_340  &
   j_marker_name = .model_1.PART_C3.MARKER_341
!
constraint attributes  &
   constraint_name = .model_1.JOINT_6  &
   name_visibility = off
!
constraint create joint fixed  &
   joint_name = .model_1.JOINT_7  &
   adams_id = 7  &
   i_marker_name = .model_1.FLEX_G_3.MARKER_342  &
   j_marker_name = .model_1.PART_C3.MARKER_343
!
constraint attributes  &
   constraint_name = .model_1.JOINT_7  &
   name_visibility = off
!
constraint create joint fixed  &
   joint_name = .model_1.JOINT_8  &
   adams_id = 8  &
   i_marker_name = .model_1.FLEX_G_4.MARKER_344  &
   j_marker_name = .model_1.PART_C3.MARKER_345
!
constraint attributes  &
   constraint_name = .model_1.JOINT_8  &
   name_visibility = off
!
constraint create joint fixed  &
   joint_name = .model_1.JOINT_9  &
   adams_id = 9  &
   i_marker_name = .model_1.FLEX_G_1.MARKER_346  &
   j_marker_name = .model_1.PART_C2.MARKER_347
!
constraint attributes  &
   constraint_name = .model_1.JOINT_9  &
   name_visibility = off
!
constraint create joint fixed  &
   joint_name = .model_1.JOINT_10  &
   adams_id = 10  &
   i_marker_name = .model_1.FLEX_G_2.MARKER_348  &
   j_marker_name = .model_1.PART_C2.MARKER_349
!
constraint attributes  &
   constraint_name = .model_1.JOINT_10  &
   name_visibility = off
!
constraint create joint fixed  &
   joint_name = .model_1.JOINT_11  &
   adams_id = 11  &
   i_marker_name = .model_1.FLEX_G_3.MARKER_350  &
   j_marker_name = .model_1.PART_C2.MARKER_351
!
constraint attributes  &
   constraint_name = .model_1.JOINT_11  &
   name_visibility = off
!
constraint create joint fixed  &
   joint_name = .model_1.JOINT_12  &
   adams_id = 12  &
   i_marker_name = .model_1.FLEX_G_4.MARKER_352  &
   j_marker_name = .model_1.PART_C2.MARKER_353
!
constraint attributes  &
   constraint_name = .model_1.JOINT_12  &
   name_visibility = off
!
constraint create joint fixed  &
   joint_name = .model_1.JOINT_13  &
   adams_id = 13  &
   i_marker_name = .model_1.FLEX_G_5.MARKER_354  &
   j_marker_name = .model_1.PART_C2.MARKER_355
!
constraint attributes  &
   constraint_name = .model_1.JOINT_13  &
   name_visibility = off
!
constraint create joint fixed  &
   joint_name = .model_1.JOINT_14  &
   adams_id = 14  &
   i_marker_name = .model_1.FLEX_G_6.MARKER_356  &
   j_marker_name = .model_1.PART_C2.MARKER_357
!
constraint attributes  &
   constraint_name = .model_1.JOINT_14  &
   name_visibility = off
!
constraint create joint fixed  &
   joint_name = .model_1.JOINT_15  &
   adams_id = 15  &
   i_marker_name = .model_1.FLEX_G_7.MARKER_358  &
   j_marker_name = .model_1.PART_C2.MARKER_359
!
constraint attributes  &
   constraint_name = .model_1.JOINT_15  &
   name_visibility = off
!
constraint create joint fixed  &
   joint_name = .model_1.JOINT_16  &
   adams_id = 16  &
   i_marker_name = .model_1.FLEX_G_8.MARKER_360  &
   j_marker_name = .model_1.PART_C2.MARKER_361
!
constraint attributes  &
   constraint_name = .model_1.JOINT_16  &
   name_visibility = off
!
constraint create joint fixed  &
   joint_name = .model_1.JOINT_17  &
   adams_id = 17  &
   i_marker_name = .model_1.FLEX_G_5.MARKER_362  &
   j_marker_name = .model_1.PART_C1.MARKER_363
!
constraint attributes  &
   constraint_name = .model_1.JOINT_17  &
   name_visibility = off
!
constraint create joint fixed  &
   joint_name = .model_1.JOINT_18  &
   adams_id = 18  &
   i_marker_name = .model_1.FLEX_G_6.MARKER_364  &
   j_marker_name = .model_1.PART_C1.MARKER_365
!
constraint attributes  &
   constraint_name = .model_1.JOINT_18  &
   name_visibility = off
!
constraint create joint fixed  &
   joint_name = .model_1.JOINT_19  &
   adams_id = 19  &
   i_marker_name = .model_1.FLEX_G_7.MARKER_366  &
   j_marker_name = .model_1.PART_C1.MARKER_367
!
constraint attributes  &
   constraint_name = .model_1.JOINT_19  &
   name_visibility = off
!
constraint create joint fixed  &
   joint_name = .model_1.JOINT_20  &
   adams_id = 20  &
   i_marker_name = .model_1.FLEX_G_8.MARKER_368  &
   j_marker_name = .model_1.PART_C1.MARKER_369
!
constraint attributes  &
   constraint_name = .model_1.JOINT_20  &
   name_visibility = off
!
!----------------------------------- Forces -----------------------------------!
!
!
force create direct single_component_force  &
   single_component_force_name = .model_1.SFORCE_1  &
   adams_id = 3  &
   type_of_freedom = rotational  &
   i_marker_name = .model_1.PART_A1.MARKER_15  &
   j_marker_name = .model_1.PART_A0.MARKER_16  &
   action_only = off  &
   function = ""
!
force attributes  &
   force_name = .model_1.SFORCE_1  &
   size_of_icons = 2.0E-03
!
force create direct single_component_force  &
   single_component_force_name = .model_1.SFORCE_2  &
   adams_id = 4  &
   type_of_freedom = rotational  &
   i_marker_name = .model_1.PART_A2.MARKER_17  &
   j_marker_name = .model_1.PART_A1.MARKER_18  &
   action_only = off  &
   function = ""
!
force attributes  &
   force_name = .model_1.SFORCE_2  &
   size_of_icons = 2.0E-03
!
force create direct single_component_force  &
   single_component_force_name = .model_1.SFORCE_a1  &
   adams_id = 5  &
   type_of_freedom = translational  &
   i_marker_name = .model_1.PART_C3.MARKER_308  &
   j_marker_name = .model_1.PART_C2.MARKER_309  &
   action_only = off  &
   function = ""
!
force create direct single_component_force  &
   single_component_force_name = .model_1.SFORCE_a2  &
   adams_id = 6  &
   type_of_freedom = translational  &
   i_marker_name = .model_1.PART_C3.MARKER_310  &
   j_marker_name = .model_1.PART_C2.MARKER_311  &
   action_only = off  &
   function = ""
!
force create direct single_component_force  &
   single_component_force_name = .model_1.SFORCE_a3  &
   adams_id = 7  &
   type_of_freedom = translational  &
   i_marker_name = .model_1.PART_C3.MARKER_312  &
   j_marker_name = .model_1.PART_C2.MARKER_313  &
   action_only = off  &
   function = ""
!
force create direct single_component_force  &
   single_component_force_name = .model_1.SFORCE_a4  &
   adams_id = 8  &
   type_of_freedom = translational  &
   i_marker_name = .model_1.PART_C3.MARKER_314  &
   j_marker_name = .model_1.PART_C2.MARKER_315  &
   action_only = off  &
   function = ""
!
force create direct single_component_force  &
   single_component_force_name = .model_1.SFORCE_b1  &
   adams_id = 9  &
   type_of_freedom = translational  &
   i_marker_name = .model_1.PART_C2.MARKER_316  &
   j_marker_name = .model_1.PART_C1.MARKER_317  &
   action_only = off  &
   function = ""
!
force create direct single_component_force  &
   single_component_force_name = .model_1.SFORCE_b2  &
   adams_id = 10  &
   type_of_freedom = translational  &
   i_marker_name = .model_1.PART_C2.MARKER_318  &
   j_marker_name = .model_1.PART_C1.MARKER_319  &
   action_only = off  &
   function = ""
!
force create direct single_component_force  &
   single_component_force_name = .model_1.SFORCE_b3  &
   adams_id = 11  &
   type_of_freedom = translational  &
   i_marker_name = .model_1.PART_C2.MARKER_320  &
   j_marker_name = .model_1.PART_C1.MARKER_321  &
   action_only = off  &
   function = ""
!
force create direct single_component_force  &
   single_component_force_name = .model_1.SFORCE_b4  &
   adams_id = 12  &
   type_of_freedom = translational  &
   i_marker_name = .model_1.PART_C2.MARKER_322  &
   j_marker_name = .model_1.PART_C1.MARKER_323  &
   action_only = off  &
   function = ""
!
!----------------------------- Simulation Scripts -----------------------------!
!
!
simulation script create  &
   sim_script_name = .model_1.Last_Sim  &
   commands =   &
              "simulation single_run transient type=auto_select initial_static=no end_time=50.0 number_of_steps=10000 model_name=.model_1"
!
!-------------------------- Adams View UDE Instances --------------------------!
!
!
defaults coordinate_system  &
   default_coordinate_system = .model_1.ground
!
undo begin_block suppress = yes
!
ude create instance  &
   instance_name = .model_1.Controls_Plant_2  &
   definition_name = .controls.controls_plant  &
   location = 0.0, 0.0, 0.0  &
   orientation = 0.0, 0.0, 0.0
!
ude create instance  &
   instance_name = .model_1.Controls_Plant_1  &
   definition_name = .controls.controls_plant  &
   location = 0.0, 0.0, 0.0  &
   orientation = 0.0, 0.0, 0.0
!
!-------------------------- Adams View UDE Instance ---------------------------!
!
!
variable modify  &
   variable_name = .model_1.Controls_Plant_2.input_channels  &
   object_value =   &
      .model_1.INT_T1,  &
      .model_1.INT_T2,  &
      .model_1.INT_TOP_F1,  &
      .model_1.INT_TOP_F2,  &
      .model_1.INT_TOP_F3,  &
      .model_1.INT_TOP_F4,  &
      .model_1.INT_BOT_F1,  &
      .model_1.INT_BOT_F2,  &
      .model_1.INT_BOT_F3,  &
      .model_1.INT_BOT_F4
!
variable modify  &
   variable_name = .model_1.Controls_Plant_2.output_channels  &
   object_value =   &
      .model_1.OUT_AG1,  &
      .model_1.OUT_AG2,  &
      .model_1.OUT_TOP_D1Y,  &
      .model_1.OUT_TOP_D2Y,  &
      .model_1.OUT_TOP_D3Y,  &
      .model_1.OUT_TOP_D4Y,  &
      .model_1.OUT_BOT_D1Y,  &
      .model_1.OUT_BOT_D2Y,  &
      .model_1.OUT_BOT_D3Y,  &
      .model_1.OUT_BOT_D4Y,  &
      .model_1.OUT_DX,  &
      .model_1.OUT_DY,  &
      .model_1.OUT_DZ
!
variable modify  &
   variable_name = .model_1.Controls_Plant_2.file_name  &
   string_value = "Controls_Plant_2"
!
variable modify  &
   variable_name = .model_1.Controls_Plant_2.event_name  &
   string_value = ""
!
variable modify  &
   variable_name = .model_1.Controls_Plant_2.solver_type  &
   string_value = "cplusplus"
!
variable modify  &
   variable_name = .model_1.Controls_Plant_2.target  &
   string_value = "MATLAB"
!
variable modify  &
   variable_name = .model_1.Controls_Plant_2.FMI_Master  &
   string_value = "none"
!
variable modify  &
   variable_name = .model_1.Controls_Plant_2.analysis_type  &
   string_value = "non_linear"
!
variable modify  &
   variable_name = .model_1.Controls_Plant_2.analysis_init  &
   string_value = "yes"
!
variable modify  &
   variable_name = .model_1.Controls_Plant_2.analysis_init_str  &
   string_value = ""
!
variable modify  &
   variable_name = .model_1.Controls_Plant_2.user_lib  &
   string_value = ""
!
variable modify  &
   variable_name = .model_1.Controls_Plant_2.host  &
   string_value = "PC-20210313SWLY"
!
variable modify  &
   variable_name = .model_1.Controls_Plant_2.dynamic_state  &
   string_value = "on"
!
variable modify  &
   variable_name = .model_1.Controls_Plant_2.tcp_ip  &
   string_value = "off"
!
variable modify  &
   variable_name = .model_1.Controls_Plant_2.output_rate  &
   integer_value = 1
!
variable modify  &
   variable_name = .model_1.Controls_Plant_2.realtime  &
   string_value = "off"
!
variable modify  &
   variable_name = .model_1.Controls_Plant_2.include_mnf  &
   string_value = "no"
!
variable modify  &
   variable_name = .model_1.Controls_Plant_2.hp_group  &
   object_value = (NONE)
!
variable modify  &
   variable_name = .model_1.Controls_Plant_2.pv_group  &
   object_value = (NONE)
!
variable modify  &
   variable_name = .model_1.Controls_Plant_2.gp_group  &
   object_value = (NONE)
!
variable modify  &
   variable_name = .model_1.Controls_Plant_2.pf_group  &
   object_value = (NONE)
!
variable modify  &
   variable_name = .model_1.Controls_Plant_2.ude_group  &
   object_value = (NONE)
!
ude modify instance  &
   instance_name = .model_1.Controls_Plant_2
!
!-------------------------- Adams View UDE Instance ---------------------------!
!
!
variable modify  &
   variable_name = .model_1.Controls_Plant_1.input_channels  &
   object_value =   &
      .model_1.INT_T1,  &
      .model_1.INT_T2,  &
      .model_1.INT_TOP_F1,  &
      .model_1.INT_TOP_F2,  &
      .model_1.INT_TOP_F3,  &
      .model_1.INT_TOP_F4,  &
      .model_1.INT_BOT_F1,  &
      .model_1.INT_BOT_F2,  &
      .model_1.INT_BOT_F3,  &
      .model_1.INT_BOT_F4
!
variable modify  &
   variable_name = .model_1.Controls_Plant_1.output_channels  &
   object_value =   &
      .model_1.OUT_AG1,  &
      .model_1.OUT_AG2,  &
      .model_1.OUT_TOP_D1Y,  &
      .model_1.OUT_TOP_D2Y,  &
      .model_1.OUT_TOP_D3Y,  &
      .model_1.OUT_TOP_D4Y,  &
      .model_1.OUT_BOT_D1Y,  &
      .model_1.OUT_BOT_D2Y,  &
      .model_1.OUT_BOT_D3Y,  &
      .model_1.OUT_BOT_D4Y,  &
      .model_1.OUT_DX,  &
      .model_1.OUT_DY,  &
      .model_1.OUT_DZ
!
variable modify  &
   variable_name = .model_1.Controls_Plant_1.file_name  &
   string_value = "Controls_Plant_1"
!
variable modify  &
   variable_name = .model_1.Controls_Plant_1.event_name  &
   string_value = ""
!
variable modify  &
   variable_name = .model_1.Controls_Plant_1.solver_type  &
   string_value = "cplusplus"
!
variable modify  &
   variable_name = .model_1.Controls_Plant_1.target  &
   string_value = "MATLAB"
!
variable modify  &
   variable_name = .model_1.Controls_Plant_1.FMI_Master  &
   string_value = "none"
!
variable modify  &
   variable_name = .model_1.Controls_Plant_1.analysis_type  &
   string_value = "non_linear"
!
variable modify  &
   variable_name = .model_1.Controls_Plant_1.analysis_init  &
   string_value = "no"
!
variable modify  &
   variable_name = .model_1.Controls_Plant_1.analysis_init_str  &
   string_value = ""
!
variable modify  &
   variable_name = .model_1.Controls_Plant_1.user_lib  &
   string_value = ""
!
variable modify  &
   variable_name = .model_1.Controls_Plant_1.host  &
   string_value = ""
!
variable modify  &
   variable_name = .model_1.Controls_Plant_1.dynamic_state  &
   string_value = "on"
!
variable modify  &
   variable_name = .model_1.Controls_Plant_1.tcp_ip  &
   string_value = "off"
!
variable modify  &
   variable_name = .model_1.Controls_Plant_1.output_rate  &
   integer_value = 1
!
variable modify  &
   variable_name = .model_1.Controls_Plant_1.realtime  &
   string_value = "off"
!
variable modify  &
   variable_name = .model_1.Controls_Plant_1.include_mnf  &
   string_value = "yes"
!
variable modify  &
   variable_name = .model_1.Controls_Plant_1.hp_group  &
   object_value = (NONE)
!
variable modify  &
   variable_name = .model_1.Controls_Plant_1.pv_group  &
   object_value = (NONE)
!
variable modify  &
   variable_name = .model_1.Controls_Plant_1.gp_group  &
   object_value = (NONE)
!
variable modify  &
   variable_name = .model_1.Controls_Plant_1.pf_group  &
   object_value = (NONE)
!
variable modify  &
   variable_name = .model_1.Controls_Plant_1.ude_group  &
   object_value = (NONE)
!
ude modify instance  &
   instance_name = .model_1.Controls_Plant_1
!
undo end_block
!
!------------------------------ Dynamic Graphics ------------------------------!
!
!
defaults coordinate_system  &
   default_coordinate_system = .model_1.ground
!
geometry create shape force  &
   force_name = .model_1.SFORCE_1_force_graphic_1  &
   adams_id = 236  &
   force_element_name = .model_1.SFORCE_1  &
   applied_at_marker_name = .model_1.PART_A1.MARKER_15
!
geometry create shape force  &
   force_name = .model_1.SFORCE_1_2_force_graphic_1  &
   adams_id = 237  &
   force_element_name = .model_1.SFORCE_2  &
   applied_at_marker_name = .model_1.PART_A2.MARKER_17
!
geometry create shape force  &
   force_name = .model_1.SFORCE_5_force_graphic_1  &
   adams_id = 238  &
   force_element_name = .model_1.SFORCE_a1  &
   applied_at_marker_name = .model_1.PART_C3.MARKER_308
!
geometry create shape force  &
   force_name = .model_1.SFORCE_6_force_graphic_1  &
   adams_id = 239  &
   force_element_name = .model_1.SFORCE_a2  &
   applied_at_marker_name = .model_1.PART_C3.MARKER_310
!
geometry create shape force  &
   force_name = .model_1.SFORCE_7_force_graphic_1  &
   adams_id = 240  &
   force_element_name = .model_1.SFORCE_a3  &
   applied_at_marker_name = .model_1.PART_C3.MARKER_312
!
geometry create shape force  &
   force_name = .model_1.SFORCE_8_force_graphic_1  &
   adams_id = 241  &
   force_element_name = .model_1.SFORCE_a4  &
   applied_at_marker_name = .model_1.PART_C3.MARKER_314
!
geometry create shape force  &
   force_name = .model_1.SFORCE_9_force_graphic_1  &
   adams_id = 242  &
   force_element_name = .model_1.SFORCE_b1  &
   applied_at_marker_name = .model_1.PART_C2.MARKER_316
!
geometry create shape force  &
   force_name = .model_1.SFORCE_10_force_graphic_1  &
   adams_id = 243  &
   force_element_name = .model_1.SFORCE_b2  &
   applied_at_marker_name = .model_1.PART_C2.MARKER_318
!
geometry create shape force  &
   force_name = .model_1.SFORCE_11_force_graphic_1  &
   adams_id = 244  &
   force_element_name = .model_1.SFORCE_b3  &
   applied_at_marker_name = .model_1.PART_C2.MARKER_320
!
geometry create shape force  &
   force_name = .model_1.SFORCE_12_force_graphic_1  &
   adams_id = 245  &
   force_element_name = .model_1.SFORCE_b4  &
   applied_at_marker_name = .model_1.PART_C2.MARKER_322
!
!---------------------------------- Accgrav -----------------------------------!
!
!
force create body gravitational  &
   gravity_field_name = ACCGRAV_1  &
   x_component_gravity = 0.0  &
   y_component_gravity = -9.80665  &
   z_component_gravity = 0.0
!
force attributes  &
   force_name = .model_1.ACCGRAV_1  &
   size_of_icons = 2.0E-03
!
!----------------------------- Analysis settings ------------------------------!
!
!
!---------------------------- Function definitions ----------------------------!
!
!
data_element modify variable  &
   variable_name = .model_1.OUT_AG1  &
   function = "AZ(.model_1.PART_A1.MARKER_5, .model_1.PART_A0.MARKER_6)"
!
data_element modify variable  &
   variable_name = .model_1.OUT_AG2  &
   function = "AZ(.model_1.PART_A2.MARKER_7, .model_1.PART_A1.MARKER_8)"
!
data_element modify variable  &
   variable_name = .model_1.INT_T1  &
   function = "0"
!
data_element modify variable  &
   variable_name = .model_1.INT_T2  &
   function = "0"
!
data_element modify variable  &
   variable_name = .model_1.OUT_DX  &
   function = "DX(.model_1.PART_C1.MAR0)"
!
data_element modify variable  &
   variable_name = .model_1.OUT_DY  &
   function = "DY(.model_1.PART_C1.MAR0)"
!
data_element modify variable  &
   variable_name = .model_1.OUT_DZ  &
   function = "DZ(.model_1.PART_C1.MAR0)"
!
data_element modify variable  &
   variable_name = .model_1.OUT_TOP_D1Y  &
   function = "DY(.model_1.PART_C3.MARKER_308, .model_1.PART_C2.MARKER_309)"
!
data_element modify variable  &
   variable_name = .model_1.OUT_TOP_D2Y  &
   function = "DY(.model_1.PART_C3.MARKER_310, .model_1.PART_C2.MARKER_311)"
!
data_element modify variable  &
   variable_name = .model_1.OUT_TOP_D3Y  &
   function = "DY(.model_1.PART_C3.MARKER_312, .model_1.PART_C2.MARKER_313)"
!
data_element modify variable  &
   variable_name = .model_1.OUT_TOP_D4Y  &
   function = "DY(.model_1.PART_C3.MARKER_314, .model_1.PART_C2.MARKER_315)"
!
data_element modify variable  &
   variable_name = .model_1.OUT_BOT_D1Y  &
   function = "DY(.model_1.PART_C2.MARKER_316, .model_1.PART_C1.MARKER_317)"
!
data_element modify variable  &
   variable_name = .model_1.OUT_BOT_D2Y  &
   function = "DY(.model_1.PART_C2.MARKER_318, .model_1.PART_C1.MARKER_319)"
!
data_element modify variable  &
   variable_name = .model_1.OUT_BOT_D3Y  &
   function = "DY(.model_1.PART_C2.MARKER_320, .model_1.PART_C1.MARKER_321)"
!
data_element modify variable  &
   variable_name = .model_1.OUT_BOT_D4Y  &
   function = "DY(.model_1.PART_C2.MARKER_322, .model_1.PART_C1.MARKER_323)"
!
data_element modify variable  &
   variable_name = .model_1.INT_TOP_F1  &
   function = "0"
!
data_element modify variable  &
   variable_name = .model_1.INT_TOP_F2  &
   function = "0"
!
data_element modify variable  &
   variable_name = .model_1.INT_TOP_F3  &
   function = "0"
!
data_element modify variable  &
   variable_name = .model_1.INT_TOP_F4  &
   function = "0"
!
data_element modify variable  &
   variable_name = .model_1.INT_BOT_F1  &
   function = "0"
!
data_element modify variable  &
   variable_name = .model_1.INT_BOT_F2  &
   function = "0"
!
data_element modify variable  &
   variable_name = .model_1.INT_BOT_F3  &
   function = "0"
!
data_element modify variable  &
   variable_name = .model_1.INT_BOT_F4  &
   function = "0"
!
force modify direct single_component_force  &
   single_component_force_name = .model_1.SFORCE_1  &
   function = "VARVAL(.model_1.INT_T1)"
!
force modify direct single_component_force  &
   single_component_force_name = .model_1.SFORCE_2  &
   function = "VARVAL(.model_1.INT_T2)"
!
force modify direct single_component_force  &
   single_component_force_name = .model_1.SFORCE_a1  &
   function = "VARVAL(.model_1.INT_TOP_F1)"
!
force modify direct single_component_force  &
   single_component_force_name = .model_1.SFORCE_a2  &
   function = "VARVAL(.model_1.INT_TOP_F2)"
!
force modify direct single_component_force  &
   single_component_force_name = .model_1.SFORCE_a3  &
   function = "VARVAL(.model_1.INT_TOP_F3)"
!
force modify direct single_component_force  &
   single_component_force_name = .model_1.SFORCE_a4  &
   function = "VARVAL(.model_1.INT_TOP_F4)"
!
force modify direct single_component_force  &
   single_component_force_name = .model_1.SFORCE_b1  &
   function = "VARVAL(.model_1.INT_BOT_F1)"
!
force modify direct single_component_force  &
   single_component_force_name = .model_1.SFORCE_b2  &
   function = "VARVAL(.model_1.INT_BOT_F2)"
!
force modify direct single_component_force  &
   single_component_force_name = .model_1.SFORCE_b3  &
   function = "VARVAL(.model_1.INT_BOT_F3)"
!
force modify direct single_component_force  &
   single_component_force_name = .model_1.SFORCE_b4  &
   function = "VARVAL(.model_1.INT_BOT_F4)"
!
!-------------------------- Adams View UDE Instance ---------------------------!
!
!
ude modify instance  &
   instance_name = .model_1.Controls_Plant_2
!
!-------------------------- Adams View UDE Instance ---------------------------!
!
!
ude modify instance  &
   instance_name = .model_1.Controls_Plant_1
!
!--------------------------- Expression definitions ---------------------------!
!
!
defaults coordinate_system  &
   default_coordinate_system = ground
!
material modify  &
   material_name = .model_1.aluminum  &
   density = (2740.0(kg/meter**3))  &
   youngs_modulus = (7.1705E+10(Newton/meter**2))
!
geometry modify shape force  &
   force_name = .model_1.SFORCE_1_force_graphic_1  &
   applied_at_marker_name = (.model_1.SFORCE_1.i)
!
geometry modify shape force  &
   force_name = .model_1.SFORCE_1_2_force_graphic_1  &
   applied_at_marker_name = (.model_1.SFORCE_2.i)
!
geometry modify shape force  &
   force_name = .model_1.SFORCE_5_force_graphic_1  &
   applied_at_marker_name = (.model_1.SFORCE_a1.i)
!
geometry modify shape force  &
   force_name = .model_1.SFORCE_6_force_graphic_1  &
   applied_at_marker_name = (.model_1.SFORCE_a2.i)
!
geometry modify shape force  &
   force_name = .model_1.SFORCE_7_force_graphic_1  &
   applied_at_marker_name = (.model_1.SFORCE_a3.i)
!
geometry modify shape force  &
   force_name = .model_1.SFORCE_8_force_graphic_1  &
   applied_at_marker_name = (.model_1.SFORCE_a4.i)
!
geometry modify shape force  &
   force_name = .model_1.SFORCE_9_force_graphic_1  &
   applied_at_marker_name = (.model_1.SFORCE_b1.i)
!
geometry modify shape force  &
   force_name = .model_1.SFORCE_10_force_graphic_1  &
   applied_at_marker_name = (.model_1.SFORCE_b2.i)
!
geometry modify shape force  &
   force_name = .model_1.SFORCE_11_force_graphic_1  &
   applied_at_marker_name = (.model_1.SFORCE_b3.i)
!
geometry modify shape force  &
   force_name = .model_1.SFORCE_12_force_graphic_1  &
   applied_at_marker_name = (.model_1.SFORCE_b4.i)
!
material modify  &
   material_name = .model_1.steel  &
   density = (7801.0(kg/meter**3))  &
   youngs_modulus = (2.07E+11(Newton/meter**2))
!
model display  &
   model_name = model_1
