# Supplementary material for: Impedance Iterative Learning Backstepping Control for Output-Constrained Multisection Continuum Arms Based on PMA
Source: Micromachines (Basel). 2022 Sep 16;13(9):1532. doi: 10.3390/mi13091532 (PMC9506357; doi:10.3390/mi13091532)
Supplement: Supplementary file 1 [file micromachines-13-01532-s001.zip › S2-Control Algorithm and Co-Simulation/S2-Control Algorithm and Co-Simulation/Controls_Plant_2.gra]

 A.G8    2022-06-27 23:57:03  M_KGS_N_RACA 0.100000000000000E+01
                                                                                
    15  319   10    0   20    0    0    0   10
          1         1
          6         1
         24         1
         28         1
        219         1
        226         1
        227         1
          1         3
          2         3
          3         3
          4         3
          5         3
          6         3
          7         3
          8         3
          2       227       217
          3       222       228
          1       216         2
          4       234       223
          5       275       239
          6       279       240
          7       283       241
          8       287       242
          9       276       254
         10       280       255
         11       284       256
         12       288       257
         13       291       258
         14       295       259
         15       299       260
         16       303       261
         17       292       269
         18       296       270
         19       300       271
         20       304       272
          1         1  0.00000E+00  0.00000E+00  0.00000E+00       0
   0.00000E+00  0.00000E+00  0.00000E+00
          3         1  2.00000E-01  3.50000E-01  0.00000E+00       0
   0.00000E+00  0.00000E+00  0.00000E+00
         25         2 -1.44850E+00 -1.78913E-01  5.08787E-01       0
   1.53766E+00  2.22867E+00  6.19561E+00
         26         2 -1.44850E+00 -1.78913E-01  5.08787E-01       0
   1.53766E+00  2.22867E+00  6.19561E+00
         27         2 -1.44850E+00 -1.78913E-01  5.08787E-01       0
   1.53766E+00  2.22867E+00  6.19561E+00
         28         2 -1.44850E+00 -1.78913E-01  5.08787E-01       0
   1.53766E+00  2.22867E+00  6.19561E+00
         29         2 -1.44850E+00 -1.78913E-01  5.08787E-01       0
   1.53766E+00  2.22867E+00  6.19561E+00
         30         2 -1.44850E+00 -1.78913E-01  5.08787E-01       0
   1.53766E+00  2.22867E+00  6.19561E+00
         31         2 -1.44850E+00 -1.78913E-01  5.08787E-01       0
   1.53766E+00  2.22867E+00  6.19561E+00
         32         2 -1.44850E+00 -1.78913E-01  5.08787E-01       0
   1.53766E+00  2.22867E+00  6.19561E+00
         33         2 -1.44850E+00 -1.78913E-01  5.08787E-01       0
   1.53766E+00  2.22867E+00  6.19561E+00
         34         2 -1.44850E+00 -1.78913E-01  5.08787E-01       0
   1.53766E+00  2.22867E+00  6.19561E+00
         35         2 -1.44850E+00 -1.78913E-01  5.08787E-01       0
   1.53766E+00  2.22867E+00  6.19561E+00
         36         2 -1.44850E+00 -1.78913E-01  5.08787E-01       0
   1.53766E+00  2.22867E+00  6.19561E+00
         37         2 -1.44850E+00 -1.78913E-01  5.08787E-01       0
   1.53766E+00  2.22867E+00  6.19561E+00
         38         2 -1.44850E+00 -1.78913E-01  5.08787E-01       0
   1.53766E+00  2.22867E+00  6.19561E+00
         39         2 -1.44850E+00 -1.78913E-01  5.08787E-01       0
   1.53766E+00  2.22867E+00  6.19561E+00
         40         2 -1.44850E+00 -1.78913E-01  5.08787E-01       0
   1.53766E+00  2.22867E+00  6.19561E+00
         41         2 -1.44850E+00 -1.78913E-01  5.08787E-01       0
   1.53766E+00  2.22867E+00  6.19561E+00
         42         2 -1.44850E+00 -1.78913E-01  5.08787E-01       0
   1.53766E+00  2.22867E+00  6.19561E+00
         43         2 -1.44850E+00 -1.78913E-01  5.08787E-01       0
   1.53766E+00  2.22867E+00  6.19561E+00
         44         2 -1.44850E+00 -1.78913E-01  5.08787E-01       0
   1.53766E+00  2.22867E+00  6.19561E+00
         45         2 -1.44850E+00 -1.78913E-01  5.08787E-01       0
   1.53766E+00  2.22867E+00  6.19561E+00
         46         2 -1.44850E+00 -1.78913E-01  5.08787E-01       0
   1.53766E+00  2.22867E+00  6.19561E+00
         47         2 -1.44850E+00 -1.78913E-01  5.08787E-01       0
   1.53766E+00  2.22867E+00  6.19561E+00
         48         2 -1.44850E+00 -1.78913E-01  5.08787E-01       0
   1.53766E+00  2.22867E+00  6.19561E+00
         49         2 -1.44850E+00 -1.78913E-01  5.08787E-01       0
   1.53766E+00  2.22867E+00  6.19561E+00
         50         2 -1.44850E+00 -1.78913E-01  5.08787E-01       0
   1.53766E+00  2.22867E+00  6.19561E+00
         51         2 -1.44850E+00 -1.78913E-01  5.08787E-01       0
   1.53766E+00  2.22867E+00  6.19561E+00
         52         2 -1.44850E+00 -1.78913E-01  5.08787E-01       0
   1.53766E+00  2.22867E+00  6.19561E+00
         53         2 -1.44850E+00 -1.78913E-01  5.08787E-01       0
   1.53766E+00  2.22867E+00  6.19561E+00
         54         2 -1.44850E+00 -1.78913E-01  5.08787E-01       0
   1.53766E+00  2.22867E+00  6.19561E+00
         55         2 -1.44850E+00 -1.78913E-01  5.08787E-01       0
   1.53766E+00  2.22867E+00  6.19561E+00
         56         2 -1.44850E+00 -1.78913E-01  5.08787E-01       0
   1.53766E+00  2.22867E+00  6.19561E+00
         57         2 -1.44850E+00 -1.78913E-01  5.08787E-01       0
   1.53766E+00  2.22867E+00  6.19561E+00
         58         2 -1.44850E+00 -1.78913E-01  5.08787E-01       0
   1.53766E+00  2.22867E+00  6.19561E+00
         59         2 -1.44850E+00 -1.78913E-01  5.08787E-01       0
   1.53766E+00  2.22867E+00  6.19561E+00
         60         2 -1.44850E+00 -1.78913E-01  5.08787E-01       0
   1.53766E+00  2.22867E+00  6.19561E+00
         61         2 -1.44850E+00 -1.78913E-01  5.08787E-01       0
   1.53766E+00  2.22867E+00  6.19561E+00
         62         2 -1.44850E+00 -1.78913E-01  5.08787E-01       0
   1.53766E+00  2.22867E+00  6.19561E+00
         63         2 -1.44850E+00 -1.78913E-01  5.08787E-01       0
   1.53766E+00  2.22867E+00  6.19561E+00
         64         2 -1.44850E+00 -1.78913E-01  5.08787E-01       0
   1.53766E+00  2.22867E+00  6.19561E+00
         65         2 -1.44850E+00 -1.78913E-01  5.08787E-01       0
   1.53766E+00  2.22867E+00  6.19561E+00
         66         2 -1.44850E+00 -1.78913E-01  5.08787E-01       0
   1.53766E+00  2.22867E+00  6.19561E+00
         67         2 -1.44850E+00 -1.78913E-01  5.08787E-01       0
   1.53766E+00  2.22867E+00  6.19561E+00
         68         2 -1.44850E+00 -1.78913E-01  5.08787E-01       0
   1.53766E+00  2.22867E+00  6.19561E+00
         69         2 -1.44850E+00 -1.78913E-01  5.08787E-01       0
   1.53766E+00  2.22867E+00  6.19561E+00
         70         2 -1.44850E+00 -1.78913E-01  5.08787E-01       0
   1.53766E+00  2.22867E+00  6.19561E+00
         71         2 -1.44850E+00 -1.78913E-01  5.08787E-01       0
   1.53766E+00  2.22867E+00  6.19561E+00
         72         2 -1.44850E+00 -1.78913E-01  5.08787E-01       0
   1.53766E+00  2.22867E+00  6.19561E+00
         73         2 -1.44850E+00 -1.78913E-01  5.08787E-01       0
   1.53766E+00  2.22867E+00  6.19561E+00
         74         2 -1.44850E+00 -1.78913E-01  5.08787E-01       0
   1.53766E+00  2.22867E+00  6.19561E+00
         75         2 -1.44850E+00 -1.78913E-01  5.08787E-01       0
   1.53766E+00  2.22867E+00  6.19561E+00
         76         2 -1.44850E+00 -1.78913E-01  5.08787E-01       0
   1.53766E+00  2.22867E+00  6.19561E+00
         77         2 -1.44850E+00 -1.78913E-01  5.08787E-01       0
   1.53766E+00  2.22867E+00  6.19561E+00
         78         2 -1.44850E+00 -1.78913E-01  5.08787E-01       0
   1.53766E+00  2.22867E+00  6.19561E+00
         79         2 -1.44850E+00 -1.78913E-01  5.08787E-01       0
   1.53766E+00  2.22867E+00  6.19561E+00
         80         2 -1.44850E+00 -1.78913E-01  5.08787E-01       0
   1.53766E+00  2.22867E+00  6.19561E+00
         81         2 -1.44850E+00 -1.78913E-01  5.08787E-01       0
   1.53766E+00  2.22867E+00  6.19561E+00
         82         2 -1.44850E+00 -1.78913E-01  5.08787E-01       0
   1.53766E+00  2.22867E+00  6.19561E+00
         83         2 -1.44850E+00 -1.78913E-01  5.08787E-01       0
   1.53766E+00  2.22867E+00  6.19561E+00
         84         2 -1.44850E+00 -1.78913E-01  5.08787E-01       0
   1.53766E+00  2.22867E+00  6.19561E+00
         85         2 -1.44850E+00 -1.78913E-01  5.08787E-01       0
   1.53766E+00  2.22867E+00  6.19561E+00
         86         2 -1.44850E+00 -1.78913E-01  5.08787E-01       0
   1.53766E+00  2.22867E+00  6.19561E+00
         87         2 -1.44850E+00 -1.78913E-01  5.08787E-01       0
   1.53766E+00  2.22867E+00  6.19561E+00
         88         2 -1.44850E+00 -1.78913E-01  5.08787E-01       0
   1.53766E+00  2.22867E+00  6.19561E+00
         89         2 -1.44850E+00 -1.78913E-01  5.08787E-01       0
   1.53766E+00  2.22867E+00  6.19561E+00
         90         2 -1.44850E+00 -1.78913E-01  5.08787E-01       0
   1.53766E+00  2.22867E+00  6.19561E+00
         91         2 -1.44850E+00 -1.78913E-01  5.08787E-01       0
   1.53766E+00  2.22867E+00  6.19561E+00
         92         2 -1.44850E+00 -1.78913E-01  5.08787E-01       0
   1.53766E+00  2.22867E+00  6.19561E+00
         93         2 -1.44850E+00 -1.78913E-01  5.08787E-01       0
   1.53766E+00  2.22867E+00  6.19561E+00
         94         2 -1.44850E+00 -1.78913E-01  5.08787E-01       0
   1.53766E+00  2.22867E+00  6.19561E+00
         95         2 -1.44850E+00 -1.78913E-01  5.08787E-01       0
   1.53766E+00  2.22867E+00  6.19561E+00
         96         2 -1.44850E+00 -1.78913E-01  5.08787E-01       0
   1.53766E+00  2.22867E+00  6.19561E+00
         97         2 -1.44850E+00 -1.78913E-01  5.08787E-01       0
   1.53766E+00  2.22867E+00  6.19561E+00
         98         2 -1.44850E+00 -1.78913E-01  5.08787E-01       0
   1.53766E+00  2.22867E+00  6.19561E+00
         99         2 -1.44850E+00 -1.78913E-01  5.08787E-01       0
   1.53766E+00  2.22867E+00  6.19561E+00
        100         2 -1.44850E+00 -1.78913E-01  5.08787E-01       0
   1.53766E+00  2.22867E+00  6.19561E+00
        101         2 -1.44850E+00 -1.78913E-01  5.08787E-01       0
   1.53766E+00  2.22867E+00  6.19561E+00
        102         2 -1.44850E+00 -1.78913E-01  5.08787E-01       0
   1.53766E+00  2.22867E+00  6.19561E+00
        103         2 -1.44850E+00 -1.78913E-01  5.08787E-01       0
   1.53766E+00  2.22867E+00  6.19561E+00
        104         2 -1.44850E+00 -1.78913E-01  5.08787E-01       0
   1.53766E+00  2.22867E+00  6.19561E+00
        105         2 -1.44850E+00 -1.78913E-01  5.08787E-01       0
   1.53766E+00  2.22867E+00  6.19561E+00
        106         2 -1.44850E+00 -1.78913E-01  5.08787E-01       0
   1.53766E+00  2.22867E+00  6.19561E+00
        107         2 -1.44850E+00 -1.78913E-01  5.08787E-01       0
   1.53766E+00  2.22867E+00  6.19561E+00
        108         2 -1.44850E+00 -1.78913E-01  5.08787E-01       0
   1.53766E+00  2.22867E+00  6.19561E+00
        109         2 -1.44850E+00 -1.78913E-01  5.08787E-01       0
   1.53766E+00  2.22867E+00  6.19561E+00
        110         2 -1.44850E+00 -1.78913E-01  5.08787E-01       0
   1.53766E+00  2.22867E+00  6.19561E+00
        111         2 -1.44850E+00 -1.78913E-01  5.08787E-01       0
   1.53766E+00  2.22867E+00  6.19561E+00
        112         2 -1.44850E+00 -1.78913E-01  5.08787E-01       0
   1.53766E+00  2.22867E+00  6.19561E+00
        113         2 -1.44850E+00 -1.78913E-01  5.08787E-01       0
   1.53766E+00  2.22867E+00  6.19561E+00
        114         2 -1.44850E+00 -1.78913E-01  5.08787E-01       0
   1.53766E+00  2.22867E+00  6.19561E+00
        115         2 -1.44850E+00 -1.78913E-01  5.08787E-01       0
   1.53766E+00  2.22867E+00  6.19561E+00
        116         2 -1.44850E+00 -1.78913E-01  5.08787E-01       0
   1.53766E+00  2.22867E+00  6.19561E+00
        117         2 -1.44850E+00 -1.78913E-01  5.08787E-01       0
   1.53766E+00  2.22867E+00  6.19561E+00
        118         2 -1.44850E+00 -1.78913E-01  5.08787E-01       0
   1.53766E+00  2.22867E+00  6.19561E+00
        119         2 -1.44850E+00 -1.78913E-01  5.08787E-01       0
   1.53766E+00  2.22867E+00  6.19561E+00
        120         2 -1.44850E+00 -1.78913E-01  5.08787E-01       0
   1.53766E+00  2.22867E+00  6.19561E+00
        121         2 -1.44850E+00 -1.78913E-01  5.08787E-01       0
   1.53766E+00  2.22867E+00  6.19561E+00
        122         2 -1.44850E+00 -1.78913E-01  5.08787E-01       0
   1.53766E+00  2.22867E+00  6.19561E+00
        123         2 -1.44850E+00 -1.78913E-01  5.08787E-01       0
   1.53766E+00  2.22867E+00  6.19561E+00
        124         2 -1.44850E+00 -1.78913E-01  5.08787E-01       0
   1.53766E+00  2.22867E+00  6.19561E+00
        125         2 -1.44850E+00 -1.78913E-01  5.08787E-01       0
   1.53766E+00  2.22867E+00  6.19561E+00
        126         2 -1.44850E+00 -1.78913E-01  5.08787E-01       0
   1.53766E+00  2.22867E+00  6.19561E+00
        127         2 -1.44850E+00 -1.78913E-01  5.08787E-01       0
   1.53766E+00  2.22867E+00  6.19561E+00
        128         2 -1.44850E+00 -1.78913E-01  5.08787E-01       0
   1.53766E+00  2.22867E+00  6.19561E+00
        129         2 -1.44850E+00 -1.78913E-01  5.08787E-01       0
   1.53766E+00  2.22867E+00  6.19561E+00
        130         2 -1.44850E+00 -1.78913E-01  5.08787E-01       0
   1.53766E+00  2.22867E+00  6.19561E+00
        131         2 -1.44850E+00 -1.78913E-01  5.08787E-01       0
   1.53766E+00  2.22867E+00  6.19561E+00
        132         2 -1.44850E+00 -1.78913E-01  5.08787E-01       0
   1.53766E+00  2.22867E+00  6.19561E+00
        133         2 -1.44850E+00 -1.78913E-01  5.08787E-01       0
   1.53766E+00  2.22867E+00  6.19561E+00
        134         2 -1.44850E+00 -1.78913E-01  5.08787E-01       0
   1.53766E+00  2.22867E+00  6.19561E+00
        135         2 -1.44850E+00 -1.78913E-01  5.08787E-01       0
   1.53766E+00  2.22867E+00  6.19561E+00
        136         2 -1.44850E+00 -1.78913E-01  5.08787E-01       0
   1.53766E+00  2.22867E+00  6.19561E+00
        137         2 -1.44850E+00 -1.78913E-01  5.08787E-01       0
   1.53766E+00  2.22867E+00  6.19561E+00
        138         2 -1.44850E+00 -1.78913E-01  5.08787E-01       0
   1.53766E+00  2.22867E+00  6.19561E+00
        139         2 -1.44850E+00 -1.78913E-01  5.08787E-01       0
   1.53766E+00  2.22867E+00  6.19561E+00
        140         2 -1.44850E+00 -1.78913E-01  5.08787E-01       0
   1.53766E+00  2.22867E+00  6.19561E+00
        141         2 -1.44850E+00 -1.78913E-01  5.08787E-01       0
   1.53766E+00  2.22867E+00  6.19561E+00
        142         2 -1.44850E+00 -1.78913E-01  5.08787E-01       0
   1.53766E+00  2.22867E+00  6.19561E+00
        143         2 -1.44850E+00 -1.78913E-01  5.08787E-01       0
   1.53766E+00  2.22867E+00  6.19561E+00
        144         2 -1.44850E+00 -1.78913E-01  5.08787E-01       0
   1.53766E+00  2.22867E+00  6.19561E+00
        145         2 -1.44850E+00 -1.78913E-01  5.08787E-01       0
   1.53766E+00  2.22867E+00  6.19561E+00
        146         2 -1.44850E+00 -1.78913E-01  5.08787E-01       0
   1.53766E+00  2.22867E+00  6.19561E+00
        147         2 -1.44850E+00 -1.78913E-01  5.08787E-01       0
   1.53766E+00  2.22867E+00  6.19561E+00
        148         2 -1.44850E+00 -1.78913E-01  5.08787E-01       0
   1.53766E+00  2.22867E+00  6.19561E+00
        149         2 -1.44850E+00 -1.78913E-01  5.08787E-01       0
   1.53766E+00  2.22867E+00  6.19561E+00
        150         2 -1.44850E+00 -1.78913E-01  5.08787E-01       0
   1.53766E+00  2.22867E+00  6.19561E+00
        151         2 -1.44850E+00 -1.78913E-01  5.08787E-01       0
   1.53766E+00  2.22867E+00  6.19561E+00
        152         2 -1.44850E+00 -1.78913E-01  5.08787E-01       0
   1.53766E+00  2.22867E+00  6.19561E+00
        153         2 -1.44850E+00 -1.78913E-01  5.08787E-01       0
   1.53766E+00  2.22867E+00  6.19561E+00
        154         2 -1.44850E+00 -1.78913E-01  5.08787E-01       0
   1.53766E+00  2.22867E+00  6.19561E+00
        155         2 -1.44850E+00 -1.78913E-01  5.08787E-01       0
   1.53766E+00  2.22867E+00  6.19561E+00
        156         2 -1.44850E+00 -1.78913E-01  5.08787E-01       0
   1.53766E+00  2.22867E+00  6.19561E+00
        157         2 -1.44850E+00 -1.78913E-01  5.08787E-01       0
   1.53766E+00  2.22867E+00  6.19561E+00
        158         2 -1.44850E+00 -1.78913E-01  5.08787E-01       0
   1.53766E+00  2.22867E+00  6.19561E+00
        159         2 -1.44850E+00 -1.78913E-01  5.08787E-01       0
   1.53766E+00  2.22867E+00  6.19561E+00
        160         2 -1.44850E+00 -1.78913E-01  5.08787E-01       0
   1.53766E+00  2.22867E+00  6.19561E+00
        161         2 -1.44850E+00 -1.78913E-01  5.08787E-01       0
   1.53766E+00  2.22867E+00  6.19561E+00
        162         2 -1.44850E+00 -1.78913E-01  5.08787E-01       0
   1.53766E+00  2.22867E+00  6.19561E+00
        163         2 -1.44850E+00 -1.78913E-01  5.08787E-01       0
   1.53766E+00  2.22867E+00  6.19561E+00
        164         2 -1.44850E+00 -1.78913E-01  5.08787E-01       0
   1.53766E+00  2.22867E+00  6.19561E+00
        165         2 -1.44850E+00 -1.78913E-01  5.08787E-01       0
   1.53766E+00  2.22867E+00  6.19561E+00
        166         2 -1.44850E+00 -1.78913E-01  5.08787E-01       0
   1.53766E+00  2.22867E+00  6.19561E+00
        167         2 -1.44850E+00 -1.78913E-01  5.08787E-01       0
   1.53766E+00  2.22867E+00  6.19561E+00
        168         2 -1.44850E+00 -1.78913E-01  5.08787E-01       0
   1.53766E+00  2.22867E+00  6.19561E+00
        169         2 -1.44850E+00 -1.78913E-01  5.08787E-01       0
   1.53766E+00  2.22867E+00  6.19561E+00
        170         2 -1.44850E+00 -1.78913E-01  5.08787E-01       0
   1.53766E+00  2.22867E+00  6.19561E+00
        171         2 -1.44850E+00 -1.78913E-01  5.08787E-01       0
   1.53766E+00  2.22867E+00  6.19561E+00
        172         2 -1.44850E+00 -1.78913E-01  5.08787E-01       0
   1.53766E+00  2.22867E+00  6.19561E+00
        173         2 -1.44850E+00 -1.78913E-01  5.08787E-01       0
   1.53766E+00  2.22867E+00  6.19561E+00
        174         2 -1.44850E+00 -1.78913E-01  5.08787E-01       0
   1.53766E+00  2.22867E+00  6.19561E+00
        175         2 -1.44850E+00 -1.78913E-01  5.08787E-01       0
   1.53766E+00  2.22867E+00  6.19561E+00
        176         2 -1.44850E+00 -1.78913E-01  5.08787E-01       0
   1.53766E+00  2.22867E+00  6.19561E+00
        177         2 -1.44850E+00 -1.78913E-01  5.08787E-01       0
   1.53766E+00  2.22867E+00  6.19561E+00
        178         2 -1.44850E+00 -1.78913E-01  5.08787E-01       0
   1.53766E+00  2.22867E+00  6.19561E+00
        179         2 -1.44850E+00 -1.78913E-01  5.08787E-01       0
   1.53766E+00  2.22867E+00  6.19561E+00
        180         2 -1.44850E+00 -1.78913E-01  5.08787E-01       0
   1.53766E+00  2.22867E+00  6.19561E+00
        181         2 -1.44850E+00 -1.78913E-01  5.08787E-01       0
   1.53766E+00  2.22867E+00  6.19561E+00
        182         2 -1.44850E+00 -1.78913E-01  5.08787E-01       0
   1.53766E+00  2.22867E+00  6.19561E+00
        183         2 -1.44850E+00 -1.78913E-01  5.08787E-01       0
   1.53766E+00  2.22867E+00  6.19561E+00
        184         2 -1.44850E+00 -1.78913E-01  5.08787E-01       0
   1.53766E+00  2.22867E+00  6.19561E+00
        185         2 -1.44850E+00 -1.78913E-01  5.08787E-01       0
   1.53766E+00  2.22867E+00  6.19561E+00
        186         2 -1.44850E+00 -1.78913E-01  5.08787E-01       0
   1.53766E+00  2.22867E+00  6.19561E+00
        187         2 -1.44850E+00 -1.78913E-01  5.08787E-01       0
   1.53766E+00  2.22867E+00  6.19561E+00
        188         2 -1.44850E+00 -1.78913E-01  5.08787E-01       0
   1.53766E+00  2.22867E+00  6.19561E+00
        189         2 -1.44850E+00 -1.78913E-01  5.08787E-01       0
   1.53766E+00  2.22867E+00  6.19561E+00
        190         2 -1.44850E+00 -1.78913E-01  5.08787E-01       0
   1.53766E+00  2.22867E+00  6.19561E+00
        191         2 -1.44850E+00 -1.78913E-01  5.08787E-01       0
   1.53766E+00  2.22867E+00  6.19561E+00
        192         2 -1.44850E+00 -1.78913E-01  5.08787E-01       0
   1.53766E+00  2.22867E+00  6.19561E+00
        193         2 -1.44850E+00 -1.78913E-01  5.08787E-01       0
   1.53766E+00  2.22867E+00  6.19561E+00
        194         2 -1.44850E+00 -1.78913E-01  5.08787E-01       0
   1.53766E+00  2.22867E+00  6.19561E+00
        195         2 -1.44850E+00 -1.78913E-01  5.08787E-01       0
   1.53766E+00  2.22867E+00  6.19561E+00
        196         2 -1.44850E+00 -1.78913E-01  5.08787E-01       0
   1.53766E+00  2.22867E+00  6.19561E+00
        197         2 -1.44850E+00 -1.78913E-01  5.08787E-01       0
   1.53766E+00  2.22867E+00  6.19561E+00
        198         2 -1.44850E+00 -1.78913E-01  5.08787E-01       0
   1.53766E+00  2.22867E+00  6.19561E+00
        199         2 -1.44850E+00 -1.78913E-01  5.08787E-01       0
   1.53766E+00  2.22867E+00  6.19561E+00
        200         2 -1.44850E+00 -1.78913E-01  5.08787E-01       0
   1.53766E+00  2.22867E+00  6.19561E+00
        201         2 -1.44850E+00 -1.78913E-01  5.08787E-01       0
   1.53766E+00  2.22867E+00  6.19561E+00
        202         2 -1.44850E+00 -1.78913E-01  5.08787E-01       0
   1.53766E+00  2.22867E+00  6.19561E+00
        203         2 -1.44850E+00 -1.78913E-01  5.08787E-01       0
   1.53766E+00  2.22867E+00  6.19561E+00
        204         2 -1.44850E+00 -1.78913E-01  5.08787E-01       0
   1.53766E+00  2.22867E+00  6.19561E+00
        205         2 -1.44850E+00 -1.78913E-01  5.08787E-01       0
   1.53766E+00  2.22867E+00  6.19561E+00
        206         2 -1.44850E+00 -1.78913E-01  5.08787E-01       0
   1.53766E+00  2.22867E+00  6.19561E+00
        207         2 -1.44850E+00 -1.78913E-01  5.08787E-01       0
   1.53766E+00  2.22867E+00  6.19561E+00
        208         2 -1.44850E+00 -1.78913E-01  5.08787E-01       0
   1.53766E+00  2.22867E+00  6.19561E+00
        209         2 -1.44850E+00 -1.78913E-01  5.08787E-01       0
   1.53766E+00  2.22867E+00  6.19561E+00
        210         2 -1.44850E+00 -1.78913E-01  5.08787E-01       0
   1.53766E+00  2.22867E+00  6.19561E+00
        211         2 -1.44850E+00 -1.78913E-01  5.08787E-01       0
   1.53766E+00  2.22867E+00  6.19561E+00
        212         2 -1.44850E+00 -1.78913E-01  5.08787E-01       0
   1.53766E+00  2.22867E+00  6.19561E+00
        213         2 -1.44850E+00 -1.78913E-01  5.08787E-01       0
   1.53766E+00  2.22867E+00  6.19561E+00
        214         2 -1.44850E+00 -1.78913E-01  5.08787E-01       0
   1.53766E+00  2.22867E+00  6.19561E+00
        215         2 -1.44850E+00 -1.78913E-01  5.08787E-01       0
   1.53766E+00  2.22867E+00  6.19561E+00
        216         2 -1.44850E+00 -1.78913E-01  5.08787E-01       0
   1.53766E+00  2.22867E+00  6.19561E+00
        217         2 -1.44850E+00 -1.78913E-01  5.08787E-01       0
   1.53766E+00  2.22867E+00  6.19561E+00
        218         2 -1.44850E+00 -1.78913E-01  5.08787E-01       0
   1.53766E+00  2.22867E+00  6.19561E+00
        219         2 -1.44850E+00 -1.78913E-01  5.08787E-01       0
   1.53766E+00  2.22867E+00  6.19561E+00
        220         2 -1.44850E+00 -1.78913E-01  5.08787E-01       0
   1.53766E+00  2.22867E+00  6.19561E+00
        221         2 -1.44850E+00 -1.78913E-01  5.08787E-01       0
   1.53766E+00  2.22867E+00  6.19561E+00
        222         2 -1.44850E+00 -1.78913E-01  5.08787E-01       0
   1.53766E+00  2.22867E+00  6.19561E+00
        223         2 -1.44850E+00 -1.78913E-01  5.08787E-01       0
   1.53766E+00  2.22867E+00  6.19561E+00
        224         2 -1.44850E+00 -1.78913E-01  5.08787E-01       0
   1.53766E+00  2.22867E+00  6.19561E+00
        225         2 -1.44850E+00 -1.78913E-01  5.08787E-01       0
   1.53766E+00  2.22867E+00  6.19561E+00
        226         2 -1.44850E+00 -1.78913E-01  5.08787E-01       0
   1.53766E+00  2.22867E+00  6.19561E+00
        227         2 -1.44850E+00 -1.78913E-01  5.08787E-01       0
   1.53766E+00  2.22867E+00  6.19561E+00
        228         2 -1.44850E+00 -1.78913E-01  5.08787E-01       0
   1.53766E+00  2.22867E+00  6.19561E+00
        229         2 -1.44850E+00 -1.78913E-01  5.08787E-01       0
   1.53766E+00  2.22867E+00  6.19561E+00
        230         2 -1.44850E+00 -1.78913E-01  5.08787E-01       0
   1.53766E+00  2.22867E+00  6.19561E+00
        231         2 -1.44850E+00 -1.78913E-01  5.08787E-01       0
   1.53766E+00  2.22867E+00  6.19561E+00
        232         2 -1.44850E+00 -1.78913E-01  5.08787E-01       0
   1.53766E+00  2.22867E+00  6.19561E+00
        233         2 -1.44850E+00 -1.78913E-01  5.08787E-01       0
   1.53766E+00  2.22867E+00  6.19561E+00
        234         2 -1.44850E+00 -1.78913E-01  5.08787E-01       0
   1.53766E+00  2.22867E+00  6.19561E+00
        235         2 -1.44850E+00 -1.78913E-01  5.08787E-01       0
   1.53766E+00  2.22867E+00  6.19561E+00
        236         2 -1.44850E+00 -1.78913E-01  5.08787E-01       0
   1.53766E+00  2.22867E+00  6.19561E+00
        237         2  0.00000E+00  0.00000E+00  0.00000E+00       0
   3.14159E+00  1.57080E+00  1.57080E+00
          2         2  6.59772E-02  7.66547E-01  2.25150E-01       0
   2.04956E-02  1.50153E+00  4.05266E+00
          6         2  1.31239E+00  7.45316E-01 -4.86477E-01       0
   1.53766E+00  2.22867E+00  1.77136E+00
         16         2  1.31239E+00  7.45316E-01 -4.86477E-01       0
   1.53766E+00  2.22867E+00  4.62481E+00
        238         3 -1.01469E+00 -2.35203E+00 -1.87884E+00       0
   3.14135E+00  7.00619E-01  3.38139E+00
        239         3 -1.01469E+00 -2.35203E+00 -1.87884E+00       0
   3.14135E+00  7.00619E-01  3.38139E+00
        240         3  0.00000E+00  0.00000E+00  0.00000E+00       0
   2.77556E-17  0.00000E+00  0.00000E+00
          7         3 -3.82757E-05 -1.14354E-02 -3.29137E-01       0
   3.14135E+00  7.00619E-01  5.02988E+00
         10         3 -7.62588E-05 -2.68556E-01 -9.11221E-02       0
   4.89692E+00  1.41707E+00  6.86349E-01
         17         3 -3.82757E-05 -1.14354E-02 -3.29137E-01       0
   3.14135E+00  7.00619E-01  1.81059E+00
        241         4 -2.74011E+00 -1.28211E+00 -1.76480E-01       0
   1.57080E+00  1.58507E+00  5.78588E+00
        242         4  0.00000E+00  0.00000E+00  0.00000E+00       0
   0.00000E+00  0.00000E+00  0.00000E+00
          5         4  3.31352E-02 -7.28160E-07  1.87564E-01       0
   1.57080E+00  1.58507E+00  1.36163E+00
          8         4 -4.79917E-02 -1.80664E-07 -3.11329E-01       0
   1.57080E+00  1.58507E+00  1.15118E+00
         15         4  3.31352E-02 -7.28160E-07  1.87564E-01       0
   1.57080E+00  1.58507E+00  4.21508E+00
         18         4 -4.79917E-02 -1.80664E-07 -3.11329E-01       0
   1.57080E+00  1.58507E+00  4.21508E+00
        243         5 -1.86902E-01  1.08968E+00 -2.68720E+00       0
   4.71239E+00  0.00000E+00  0.00000E+00
        244         5  0.00000E+00  0.00000E+00  0.00000E+00       0
   3.14159E+00  1.57080E+00  1.57080E+00
        245         5 -1.86902E-01  1.08968E+00 -2.68720E+00       0
   4.71239E+00  0.00000E+00  0.00000E+00
          9         5 -2.70125E-11 -3.38596E-11  2.27644E-02       0
   3.14159E+00  1.57080E+00  6.12323E-17
        310         5  7.19358E-03 -2.39427E-02  3.26441E-03       0
   3.14159E+00  1.57080E+00  6.12323E-17
        312         5  2.39427E-02  7.19358E-03  3.26441E-03       0
   3.14159E+00  1.57080E+00  6.12323E-17
        314         5 -7.19358E-03  2.39427E-02  3.26441E-03       0
   3.14159E+00  1.57080E+00  6.12323E-17
        308         5 -2.39427E-02 -7.19358E-03  3.26441E-03       0
   3.14159E+00  1.57080E+00  6.12323E-17
        339         5 -2.39427E-02 -7.19358E-03  3.26441E-03       0
   3.14159E+00  1.57080E+00  6.12323E-17
        341         5  7.19358E-03 -2.39427E-02  3.26441E-03       0
   3.14159E+00  1.57080E+00  6.12323E-17
        343         5  2.39427E-02  7.19358E-03  3.26441E-03       0
   3.14159E+00  1.57080E+00  6.12323E-17
        345         5 -7.19358E-03  2.39427E-02  3.26441E-03       0
   3.14159E+00  1.57080E+00  6.12323E-17
        250         6 -1.86902E-01  1.08968E+00 -2.47055E+00       0
   4.71239E+00  0.00000E+00  0.00000E+00
        251         6  0.00000E+00  0.00000E+00  0.00000E+00       0
   3.14159E+00  1.57080E+00  1.57080E+00
        252         6 -1.86902E-01  1.08968E+00 -2.47055E+00       0
   4.71239E+00  0.00000E+00  0.00000E+00
        309         6 -2.39427E-02 -7.19358E-03  4.91212E-03       0
   3.14159E+00  1.57080E+00  6.12323E-17
        311         6  7.19358E-03 -2.39427E-02  4.91212E-03       0
   3.14159E+00  1.57080E+00  6.12323E-17
        313         6  2.39427E-02  7.19358E-03  4.91212E-03       0
   3.14159E+00  1.57080E+00  6.12323E-17
        315         6 -7.19358E-03  2.39427E-02  4.91212E-03       0
   3.14159E+00  1.57080E+00  6.12323E-17
        316         6 -2.39427E-02 -7.19358E-03 -8.78806E-05       0
   3.14159E+00  1.57080E+00  6.12323E-17
        318         6  7.19358E-03 -2.39427E-02 -8.78806E-05       0
   3.14159E+00  1.57080E+00  6.12323E-17
        320         6  2.39427E-02  7.19358E-03 -8.78806E-05       0
   3.14159E+00  1.57080E+00  6.12323E-17
        322         6 -7.19358E-03  2.39427E-02 -8.78806E-05       0
   3.14159E+00  1.57080E+00  6.12323E-17
        347         6 -2.39427E-02 -7.19358E-03  4.91212E-03       0
   3.14159E+00  1.57080E+00  6.12323E-17
        349         6  7.19358E-03 -2.39427E-02  4.91212E-03       0
   3.14159E+00  1.57080E+00  6.12323E-17
        351         6  2.39427E-02  7.19358E-03  4.91212E-03       0
   3.14159E+00  1.57080E+00  6.12323E-17
        353         6 -7.19358E-03  2.39427E-02  4.91212E-03       0
   3.14159E+00  1.57080E+00  6.12323E-17
        355         6 -2.39427E-02 -7.19358E-03 -8.78806E-05       0
   3.14159E+00  1.57080E+00  6.12323E-17
        357         6  7.19358E-03 -2.39427E-02 -8.78806E-05       0
   3.14159E+00  1.57080E+00  6.12323E-17
        359         6  2.39427E-02  7.19358E-03 -8.78806E-05       0
   3.14159E+00  1.57080E+00  6.12323E-17
        361         6 -7.19358E-03  2.39427E-02 -8.78806E-05       0
   3.14159E+00  1.57080E+00  6.12323E-17
        253         7 -2.25542E+00 -1.08968E+00 -1.86902E-01       0
   1.57080E+00  1.57080E+00  1.22465E-16
        254         7  0.00000E+00  0.00000E+00  0.00000E+00       0
   0.00000E+00  0.00000E+00  0.00000E+00
        259         7 -4.95800E-03  3.38598E-11 -2.70125E-11       0
   1.22465E-16  1.57080E+00  4.71239E+00
        317         7  4.20026E-05  7.19358E-03 -2.39427E-02       0
   1.22465E-16  1.57080E+00  4.71239E+00
        319         7  4.20026E-05  2.39427E-02  7.19358E-03       0
   1.22465E-16  1.57080E+00  4.71239E+00
        321         7  4.20026E-05 -7.19358E-03  2.39427E-02       0
   1.22465E-16  1.57080E+00  4.71239E+00
        323         7  4.20026E-05 -2.39427E-02 -7.19358E-03       0
   1.22465E-16  1.57080E+00  4.71239E+00
        363         7  4.20026E-05  7.19358E-03 -2.39427E-02       0
   1.22465E-16  1.57080E+00  4.71239E+00
        365         7  4.20026E-05  2.39427E-02  7.19358E-03       0
   1.22465E-16  1.57080E+00  4.71239E+00
        367         7  4.20026E-05 -7.19358E-03  2.39427E-02       0
   1.22465E-16  1.57080E+00  4.71239E+00
        369         7  4.20026E-05 -2.39427E-02 -7.19358E-03       0
   1.22465E-16  1.57080E+00  4.71239E+00
        370         8  1.69409E+00 -1.65214E-01  1.80337E+00       0
   3.14159E+00  1.57080E+00  1.57080E+00
        371         8  1.47909E+00 -1.65214E-01  1.80337E+00       0
   3.14159E+00  1.57080E+00  1.57080E+00
        338         8  1.69409E+00 -1.65214E-01  1.80337E+00       0
   3.14159E+00  1.57080E+00  1.57080E+00
        346         8  1.47909E+00 -1.65214E-01  1.80337E+00       0
   3.14159E+00  1.57080E+00  1.57080E+00
        324         9  1.80337E+00  1.69409E+00 -1.65214E-01       0
   0.00000E+00  0.00000E+00  0.00000E+00
        325         9  1.80337E+00  1.47909E+00 -1.65214E-01       0
   0.00000E+00  0.00000E+00  0.00000E+00
        340         9  1.80337E+00  1.69409E+00 -1.65214E-01       0
   4.71239E+00  1.57080E+00  1.57080E+00
        348         9  1.80337E+00  1.47909E+00 -1.65214E-01       0
   4.71239E+00  1.57080E+00  1.57080E+00
        326        10  1.69409E+00 -1.65214E-01  1.80337E+00       0
   3.14159E+00  1.57080E+00  1.57080E+00
        327        10  1.47909E+00 -1.65214E-01  1.80337E+00       0
   3.14159E+00  1.57080E+00  1.57080E+00
        342        10  1.69409E+00 -1.65214E-01  1.80337E+00       0
   1.22465E-16  1.57080E+00  4.71239E+00
        350        10  1.47909E+00 -1.65214E-01  1.80337E+00       0
   1.22465E-16  1.57080E+00  4.71239E+00
        328        11  1.80337E+00  1.69409E+00 -1.65214E-01       0
   0.00000E+00  0.00000E+00  0.00000E+00
        329        11  1.80337E+00  1.47909E+00 -1.65214E-01       0
   0.00000E+00  0.00000E+00  0.00000E+00
        344        11  1.80337E+00  1.69409E+00 -1.65214E-01       0
   1.57080E+00  1.57080E+00  4.71239E+00
        352        11  1.80337E+00  1.47909E+00 -1.65214E-01       0
   1.57080E+00  1.57080E+00  4.71239E+00
        330        12  1.69409E+00 -1.65214E-01  1.80337E+00       0
   3.14159E+00  1.57080E+00  1.57080E+00
        331        12  1.47909E+00 -1.65214E-01  1.80337E+00       0
   3.14159E+00  1.57080E+00  1.57080E+00
        354        12  1.69409E+00 -1.65214E-01  1.80337E+00       0
   3.14159E+00  1.57080E+00  1.57080E+00
        362        12  1.47909E+00 -1.65214E-01  1.80337E+00       0
   3.14159E+00  1.57080E+00  1.57080E+00
        332        13  1.80337E+00  1.69409E+00 -1.65214E-01       0
   0.00000E+00  0.00000E+00  0.00000E+00
        333        13  1.80337E+00  1.47909E+00 -1.65214E-01       0
   0.00000E+00  0.00000E+00  0.00000E+00
        356        13  1.80337E+00  1.69409E+00 -1.65214E-01       0
   4.71239E+00  1.57080E+00  1.57080E+00
        364        13  1.80337E+00  1.47909E+00 -1.65214E-01       0
   4.71239E+00  1.57080E+00  1.57080E+00
        334        14  1.69409E+00 -1.65214E-01  1.80337E+00       0
   3.14159E+00  1.57080E+00  1.57080E+00
        335        14  1.47909E+00 -1.65214E-01  1.80337E+00       0
   3.14159E+00  1.57080E+00  1.57080E+00
        358        14  1.69409E+00 -1.65214E-01  1.80337E+00       0
   1.22465E-16  1.57080E+00  4.71239E+00
        366        14  1.47909E+00 -1.65214E-01  1.80337E+00       0
   1.22465E-16  1.57080E+00  4.71239E+00
        336        15  1.80337E+00  1.69409E+00 -1.65214E-01       0
   0.00000E+00  0.00000E+00  0.00000E+00
        337        15  1.80337E+00  1.47909E+00 -1.65214E-01       0
   0.00000E+00  0.00000E+00  0.00000E+00
        360        15  1.80337E+00  1.69409E+00 -1.65214E-01       0
   1.57080E+00  1.57080E+00  4.71239E+00
        368        15  1.80337E+00  1.47909E+00 -1.65214E-01       0
   1.57080E+00  1.57080E+00  4.71239E+00
         -1         1  0.00000E+00  0.00000E+00  0.00000E+00       0
   0.00000E+00  0.00000E+00  0.00000E+00
         -2         2 -1.44850E+00 -1.78913E-01  5.08787E-01       0
   1.53766E+00  2.22867E+00  6.19561E+00
         -3         3 -1.01469E+00 -2.35203E+00 -1.87884E+00       0
   3.14135E+00  7.00619E-01  3.38139E+00
         -4         4 -2.74011E+00 -1.28211E+00 -1.76480E-01       0
   1.57080E+00  1.58507E+00  5.78588E+00
         -5         5 -1.86902E-01  1.08968E+00 -2.68720E+00       0
   4.71239E+00  0.00000E+00  0.00000E+00
         -6         6 -1.86902E-01  1.08968E+00 -2.47055E+00       0
   4.71239E+00  0.00000E+00  0.00000E+00
         -7         7 -2.25542E+00 -1.08968E+00 -1.86902E-01       0
   1.57080E+00  1.57080E+00  1.22465E-16
         -8         8  0.00000E+00  0.00000E+00  0.00000E+00       0
   3.14159E+00  1.57080E+00  1.57080E+00
         -9         9  0.00000E+00  0.00000E+00  0.00000E+00       0
   0.00000E+00  0.00000E+00  0.00000E+00
        -10        10  0.00000E+00  0.00000E+00  0.00000E+00       0
   3.14159E+00  1.57080E+00  1.57080E+00
        -11        11  0.00000E+00  0.00000E+00  0.00000E+00       0
   0.00000E+00  0.00000E+00  0.00000E+00
        -12        12  0.00000E+00  0.00000E+00  0.00000E+00       0
   3.14159E+00  1.57080E+00  1.57080E+00
        -13        13  0.00000E+00  0.00000E+00  0.00000E+00       0
   0.00000E+00  0.00000E+00  0.00000E+00
        -14        14  0.00000E+00  0.00000E+00  0.00000E+00       0
   3.14159E+00  1.57080E+00  1.57080E+00
        -15        15  0.00000E+00  0.00000E+00  0.00000E+00       0
   0.00000E+00  0.00000E+00  0.00000E+00
        236         5         2
        229
        237         5         2
        224
        238         5         2
        238
        239         5         2
        235
        240         5         2
        236
        241         5         2
        237
        242         5         2
        250
        243         5         2
        251
        244         5         2
        252
        245         5         2
        253
  -9.99999E+05
   4.69372E-01  4.55583E-01  7.47617E-01  5.37212E+00  1.50153E+00  3.12110E+00
   6.37070E-01  1.95639E+00 -1.92839E-01  2.45524E+00  1.41707E+00  4.52785E+00
   1.65242E-01  1.74095E+00 -9.22893E-02  4.72862E+00  1.07354E+00  3.13384E+00
   7.79424E-01  1.69083E+00 -1.58021E-01  3.14159E+00  1.57080E+00  6.28319E+00
   7.79424E-01  1.47418E+00 -1.58021E-01  3.14159E+00  1.57080E+00  6.28319E+00
   7.79424E-01  1.25905E+00 -1.58021E-01  4.71239E+00  1.57080E+00  3.14159E+00
  -1.00000E+00  0.00000E+00  0.00000E+00  1.57080E+00  1.57080E+00  0.00000E+00
   9.37445E-01  0.00000E+00  1.62140E+00  1.57080E+00  1.57080E+00  4.71239E+00
   2.55885E+00  0.00000E+00 -3.16042E-01  4.71239E+00  1.57080E+00  3.14159E+00
   6.21403E-01  0.00000E+00 -1.93744E+00  4.71239E+00  1.57080E+00  1.57080E+00
  -1.00000E+00 -2.20000E-01  0.00000E+00  1.57080E+00  1.57080E+00  0.00000E+00
   9.37445E-01 -2.20000E-01  1.62140E+00  1.57080E+00  1.57080E+00  4.71239E+00
   2.55885E+00 -2.20000E-01 -3.16042E-01  4.71239E+00  1.57080E+00  3.14159E+00
   6.21403E-01 -2.20000E-01 -1.93744E+00  4.71239E+00  1.57080E+00  1.57080E+00
   0.00000E+00  0.00000E+00  0.00000E+00  0.00000E+00  0.00000E+00  0.00000E+00
   0.00000E+00  0.00000E+00  0.00000E+00  0.00000E+00  0.00000E+00  0.00000E+00
   0.00000E+00  0.00000E+00  0.00000E+00  0.00000E+00  0.00000E+00  0.00000E+00
   0.00000E+00  0.00000E+00  0.00000E+00  0.00000E+00  0.00000E+00  0.00000E+00
   0.00000E+00  0.00000E+00  0.00000E+00  0.00000E+00  0.00000E+00  0.00000E+00
   0.00000E+00  0.00000E+00  0.00000E+00  0.00000E+00  0.00000E+00  0.00000E+00
   0.00000E+00  0.00000E+00  0.00000E+00  0.00000E+00  0.00000E+00  0.00000E+00
   0.00000E+00  0.00000E+00  0.00000E+00  0.00000E+00  0.00000E+00  0.00000E+00
   0.00000E+00  0.00000E+00  0.00000E+00  0.00000E+00  0.00000E+00  0.00000E+00
   0.00000E+00  0.00000E+00  0.00000E+00  0.00000E+00  0.00000E+00  0.00000E+00
  -5.55555E+05
   4.69372E-01  4.55583E-01  7.47617E-01  5.37212E+00  1.50153E+00  3.12110E+00
   6.37110E-01  1.95639E+00 -1.92793E-01  2.45523E+00  1.41714E+00  4.52793E+00
   1.65255E-01  1.74095E+00 -9.22647E-02  4.72862E+00  1.07369E+00  3.13384E+00
   7.79468E-01  1.69083E+00 -1.57989E-01  3.14159E+00  1.57080E+00  6.28328E+00
   7.79468E-01  1.47096E+00 -1.57989E-01  3.14159E+00  1.57080E+00  6.28328E+00
   7.79468E-01  1.25474E+00 -1.57989E-01  4.71239E+00  1.57070E+00  3.14159E+00
  -9.99941E-01 -1.61726E-03  2.06970E-04  1.57080E+00  1.57089E+00  8.02646E-11
   9.37664E-01 -1.61726E-03  1.62142E+00  1.57080E+00  1.57089E+00  4.71239E+00
   2.55888E+00 -1.61726E-03 -3.16185E-01  4.71239E+00  1.57070E+00  3.14159E+00
   6.21272E-01 -1.61726E-03 -1.93740E+00  4.71239E+00  1.57070E+00  1.57080E+00
  -9.99941E-01 -2.23774E-01  2.06971E-04  1.57080E+00  1.57089E+00  1.10438E-10
   9.37664E-01 -2.23774E-01  1.62142E+00  1.57080E+00  1.57089E+00  4.71239E+00
   2.55888E+00 -2.23774E-01 -3.16185E-01  4.71239E+00  1.57070E+00  3.14159E+00
   6.21272E-01 -2.23774E-01 -1.93740E+00  4.71239E+00  1.57070E+00  1.57080E+00
   0.00000E+00  0.00000E+00  0.00000E+00  0.00000E+00  0.00000E+00  0.00000E+00
   0.00000E+00  0.00000E+00  0.00000E+00  0.00000E+00  0.00000E+00  0.00000E+00
   0.00000E+00  0.00000E+00  0.00000E+00  0.00000E+00  0.00000E+00  0.00000E+00
   0.00000E+00  0.00000E+00  0.00000E+00  0.00000E+00  0.00000E+00  0.00000E+00
   0.00000E+00  0.00000E+00  0.00000E+00  0.00000E+00  0.00000E+00  0.00000E+00
   0.00000E+00  0.00000E+00  0.00000E+00  0.00000E+00  0.00000E+00  0.00000E+00
   0.00000E+00  0.00000E+00  0.00000E+00  0.00000E+00  0.00000E+00  0.00000E+00
   0.00000E+00  0.00000E+00  0.00000E+00  0.00000E+00  0.00000E+00  0.00000E+00
   0.00000E+00  0.00000E+00  0.00000E+00  0.00000E+00  0.00000E+00  0.00000E+00
   0.00000E+00  0.00000E+00  0.00000E+00  0.00000E+00  0.00000E+00  0.00000E+00
