# Supplementary material for: Impedance Iterative Learning Backstepping Control for Output-Constrained Multisection Continuum Arms Based on PMA
Source: Micromachines (Basel). 2022 Sep 16;13(9):1532. doi: 10.3390/mi13091532 (PMC9506357; doi:10.3390/mi13091532)
Supplement: Supplementary file 1 [file micromachines-13-01532-s001.zip › S2-Control Algorithm and Co-Simulation/S2-Control Algorithm and Co-Simulation/Controls_Plant_2.msg]

-------------------------------------------------------------------------------
|        ..          ..                                                       |
|       ####*.      ####.                                                     |
|         `###*.       `#.              MSC Software                          |
|            `###.       #.             ------------                          |
|               `##.     ##                                                   |
|                 `##.   ##                                                   |
|                   `## ##'             A d a m s   C++   S o l v e r         |
|                     ####              Build:   2020.0.0-CL711253            |
|                     ###.              Version: Adams 2020                   |
|                    ###`#.                                                   |
|                  .###  `#                                                   |
|                 ####    `#                                                  |
|                ####      #.                                                 |
|              #####       `#           http://www.mscsoftware.com            |
|            .#####                                                           |
|           #####'                                                            |
|           ####                                                              |
|                                                                             |
|    *********************************************************************    |
|    *                                                                   *    |
|    *                      MSC Software Corporation                     *    |
|    *                                                                   *    |
|    *                             A d a m s                             *    |
|    *                                                                   *    |
|    *          Automatic Dynamic Analysis of Mechanical Systems         *    |
|    *                                                                   *    |
|    *********************************************************************    |
|    *                                                                   *    |
|    *                         LEGAL INFORMATION                         *    |
|    *                                                                   *    |
|    *  Warning:  This computer  program is protected  by copyright law  *    |
|    *  and  international  treaties.    Unauthorized  reproduction  or  *    |
|    *  distribution  of this  computer program, or any  portion of it,  *    |
|    *  may result in severe civil and criminal penalties.               *    |
|    *                                                                   *    |
|    *  Copyright (C) 2020 MSC Software Corporation and  its licensors.  *    |
|    *                        All rights reserved.                       *    |
|    *                                                                   *    |
|    *********************************************************************    |
|                                                                             |
|-----------------------------------------------------------------------------|
|                                                                             |
|    *********************************************************************    |
|    *                                                                   *    |
|    *   Local Time: 2022-06-12 12:22:36                                 *    |
|    *    Host Name: PC-20210313SWLY                                     *    |
|    *        Uname: MS Windows NT                                       *    |
|    *      OS Info: 6.2                                                 *    |
|    *         User: Administrator                                       *    |
|    *  Customer ID: D75B5F24-41681G7B                                   *    |
|    *  Current dir: D:\temp_BLF                                         *    |
|    *   Process ID: 22688                                               *    |
|    *                                                                   *    |
|    *********************************************************************    |
|                                                                             |
-------------------------------------------------------------------------------

  OS-environment variable
  MDI_ADAMS_SCONTROLS_APPLICATION=1
  Adams Controls. Announces Adams Solver (C++) is being run with Adams Controls in either function evaluation mode or cosimulation mode.


-------------------------------------------------------------------------------
|                                 Model Title                                 |
|=============================================================================|
|                                                                             |
|                       Adams View model name: model_1                        |
|                                                                             |
-------------------------------------------------------------------------------

 command: simulate/statics


  Begin Static Solution


 STATICS: Original static solver will be used with the Sparse linear solver.

  Static Solution converged in 4 iterations
  Residual imbalance is less than 5.41155E-08

  End Static Solution
Repartitioning due to velocity convergence.

Repartitioning due to velocity convergence.

Repartitioning due to velocity convergence.

Repartitioning due to velocity convergence.

Repartitioning due to velocity convergence.

Repartitioning due to velocity convergence.

Repartitioning due to velocity convergence.

Repartitioning due to velocity convergence.

Repartitioning due to velocity convergence.

Repartitioning due to velocity convergence.

Repartitioning due to velocity convergence.

Repartitioning due to velocity convergence.

Repartitioning due to velocity convergence.

Repartitioning due to velocity convergence.

Repartitioning due to velocity convergence.

Repartitioning due to velocity convergence.

Repartitioning due to velocity convergence.

Repartitioning due to velocity convergence.

Repartitioning due to velocity convergence.

Repartitioning due to velocity convergence.

Repartitioning due to velocity convergence.

Repartitioning due to velocity convergence.

Repartitioning due to velocity convergence.

Repartitioning due to velocity convergence.

Repartitioning due to velocity convergence.

Repartitioning due to velocity convergence.

Repartitioning due to velocity convergence.

Repartitioning due to velocity convergence.

Repartitioning due to velocity convergence.

Repartitioning due to velocity convergence.

Repartitioning due to velocity convergence.

Repartitioning due to velocity convergence.

Repartitioning due to velocity convergence.

Repartitioning due to velocity convergence.

Repartitioning due to velocity convergence.

Repartitioning due to velocity convergence.

Repartitioning due to velocity convergence.

Repartitioning due to velocity convergence.

Repartitioning due to velocity convergence.

Repartitioning due to velocity convergence.

Repartitioning due to velocity convergence.

Repartitioning due to velocity convergence.

Repartitioning due to velocity convergence.

Repartitioning due to velocity convergence.

Repartitioning due to velocity convergence.

Repartitioning due to velocity convergence.

Repartitioning due to velocity convergence.

Repartitioning due to velocity convergence.

Repartitioning due to velocity convergence.

Repartitioning due to velocity convergence.

Repartitioning due to velocity convergence.

Repartitioning due to velocity convergence.

Repartitioning due to velocity convergence.

Repartitioning due to velocity convergence.

Repartitioning due to velocity convergence.

Repartitioning due to velocity convergence.

Repartitioning due to velocity convergence.

Repartitioning due to velocity convergence.

Repartitioning due to velocity convergence.

Repartitioning due to velocity convergence.

Repartitioning due to velocity convergence.

Repartitioning due to velocity convergence.

Repartitioning due to velocity convergence.

Repartitioning due to velocity convergence.

Repartitioning due to velocity convergence.

Repartitioning due to velocity convergence.

Repartitioning due to velocity convergence.

Repartitioning due to velocity convergence.

Repartitioning due to velocity convergence.

Repartitioning due to velocity convergence.

Repartitioning due to velocity convergence.

Repartitioning due to velocity convergence.

Repartitioning due to velocity convergence.

Repartitioning due to velocity convergence.

Repartitioning due to velocity convergence.

Repartitioning due to velocity convergence.

Repartitioning due to velocity convergence.

Repartitioning due to velocity convergence.

Repartitioning due to velocity convergence.

Repartitioning due to velocity convergence.

Repartitioning due to velocity convergence.

Repartitioning due to velocity convergence.

Repartitioning due to velocity convergence.

Repartitioning due to velocity convergence.

Repartitioning due to velocity convergence.

Repartitioning due to velocity convergence.

Repartitioning due to velocity convergence.

Repartitioning due to velocity convergence.

Repartitioning due to velocity convergence.

Repartitioning due to velocity convergence.

Repartitioning due to velocity convergence.

Repartitioning due to velocity convergence.

Repartitioning due to velocity convergence.

Repartitioning due to velocity convergence.

Repartitioning due to velocity convergence.

Repartitioning due to velocity convergence.

Repartitioning due to velocity convergence.

Repartitioning due to velocity convergence.

Repartitioning due to velocity convergence.

Repartitioning due to velocity convergence.

Repartitioning due to velocity convergence.

Repartitioning due to velocity convergence.

Repartitioning due to velocity convergence.

Repartitioning due to velocity convergence.

Repartitioning due to velocity convergence.

Repartitioning due to velocity convergence.

Repartitioning due to velocity convergence.

Repartitioning due to velocity convergence.

Repartitioning due to velocity convergence.

Repartitioning due to velocity convergence.

Repartitioning due to velocity convergence.

Repartitioning due to velocity convergence.

Repartitioning due to velocity convergence.

Repartitioning due to velocity convergence.

Repartitioning due to velocity convergence.

Repartitioning due to velocity convergence.

Repartitioning due to velocity convergence.

Repartitioning due to velocity convergence.

Repartitioning due to velocity convergence.

Repartitioning due to velocity convergence.

Repartitioning due to velocity convergence.

Repartitioning due to velocity convergence.

Repartitioning due to velocity convergence.

Repartitioning due to velocity convergence.

Repartitioning due to velocity convergence.

Repartitioning due to velocity convergence.

Repartitioning due to velocity convergence.

Repartitioning due to velocity convergence.

Repartitioning due to velocity convergence.

Repartitioning due to velocity convergence.

Repartitioning due to velocity convergence.

Repartitioning due to velocity convergence.

Repartitioning due to velocity convergence.

Repartitioning due to velocity convergence.

Repartitioning due to velocity convergence.

Repartitioning due to velocity convergence.

Repartitioning due to velocity convergence.

Repartitioning due to velocity convergence.

Repartitioning due to velocity convergence.

Repartitioning due to velocity convergence.

Repartitioning due to velocity convergence.

Repartitioning due to velocity convergence.

Repartitioning due to velocity convergence.

Repartitioning due to velocity convergence.

Repartitioning due to velocity convergence.

Repartitioning due to velocity convergence.

Repartitioning due to velocity convergence.

Repartitioning due to velocity convergence.

Repartitioning due to velocity convergence.

Repartitioning due to velocity convergence.

Repartitioning due to velocity convergence.

At time 3.818598E-02 the Reconcile Displacement did not converge within MAXIT=25 iterations.
The error is 2.049255E-10.

Repartitioning due to displacements convergence.

Repartitioning due to velocity convergence.

Repartitioning due to velocity convergence.

At time 3.818678E-02 the Reconcile Displacement did not converge within MAXIT=25 iterations.
The error is 2.990232E-10.

Repartitioning due to displacements convergence.

Repartitioning due to velocity convergence.

Repartitioning due to velocity convergence.

At time 3.818764E-02 the Reconcile Displacement did not converge within MAXIT=25 iterations.
The error is 4.127518E-10.

Repartitioning due to displacements convergence.

Repartitioning due to velocity convergence.

Repartitioning due to velocity convergence.

At time 3.818856E-02 the Reconcile Displacement did not converge within MAXIT=25 iterations.
The error is 5.426060E-10.

Repartitioning due to displacements convergence.

Repartitioning due to velocity convergence.

Repartitioning due to velocity convergence.

At time 3.818953E-02 the Reconcile Displacement did not converge within MAXIT=25 iterations.
The error is 6.837395E-10.

Repartitioning due to displacements convergence.

Repartitioning due to velocity convergence.

Repartitioning due to velocity convergence.

At time 3.819055E-02 the Reconcile Displacement did not converge within MAXIT=25 iterations.
The error is 8.307743E-10.

Repartitioning due to displacements convergence.

Repartitioning due to velocity convergence.

Repartitioning due to velocity convergence.

At time 3.819160E-02 the Reconcile Displacement did not converge within MAXIT=25 iterations.
The error is 9.785246E-10.

Repartitioning due to displacements convergence.

Repartitioning due to velocity convergence.

Repartitioning due to velocity convergence.

At time 3.819269E-02 the Reconcile Displacement did not converge within MAXIT=25 iterations.
The error is 1.122517E-09.

Repartitioning due to displacements convergence.

Repartitioning due to velocity convergence.

Repartitioning due to velocity convergence.

At time 3.819381E-02 the Reconcile Displacement did not converge within MAXIT=25 iterations.
The error is 1.259263E-09.

Repartitioning due to displacements convergence.

Repartitioning due to velocity convergence.

Repartitioning due to velocity convergence.

At time 3.819496E-02 the Reconcile Displacement did not converge within MAXIT=25 iterations.
The error is 1.386329E-09.

Repartitioning due to displacements convergence.

Repartitioning due to velocity convergence.

Repartitioning due to velocity convergence.

At time 3.819612E-02 the Reconcile Displacement did not converge within MAXIT=25 iterations.
The error is 1.502262E-09.

Repartitioning due to displacements convergence.

Repartitioning due to velocity convergence.

Repartitioning due to velocity convergence.

At time 3.819730E-02 the Reconcile Displacement did not converge within MAXIT=25 iterations.
The error is 1.606426E-09.

Repartitioning due to displacements convergence.

Repartitioning due to velocity convergence.

Repartitioning due to velocity convergence.

At time 3.819849E-02 the Reconcile Displacement did not converge within MAXIT=25 iterations.
The error is 1.698824E-09.

Repartitioning due to displacements convergence.

Repartitioning due to velocity convergence.

Repartitioning due to velocity convergence.

At time 3.819970E-02 the Reconcile Displacement did not converge within MAXIT=25 iterations.
The error is 1.779909E-09.

Repartitioning due to displacements convergence.

Repartitioning due to velocity convergence.

Repartitioning due to velocity convergence.

At time 3.820092E-02 the Reconcile Displacement did not converge within MAXIT=25 iterations.
The error is 1.850432E-09.

Repartitioning due to displacements convergence.

Repartitioning due to velocity convergence.

Repartitioning due to velocity convergence.

At time 3.820214E-02 the Reconcile Displacement did not converge within MAXIT=25 iterations.
The error is 1.911312E-09.

Repartitioning due to displacements convergence.

Repartitioning due to velocity convergence.

Repartitioning due to velocity convergence.

At time 3.820338E-02 the Reconcile Displacement did not converge within MAXIT=25 iterations.
The error is 1.963541E-09.

Repartitioning due to displacements convergence.

Repartitioning due to velocity convergence.

Repartitioning due to velocity convergence.

At time 3.820461E-02 the Reconcile Displacement did not converge within MAXIT=25 iterations.
The error is 2.008116E-09.

Repartitioning due to displacements convergence.

Repartitioning due to velocity convergence.

Repartitioning due to velocity convergence.

At time 3.820586E-02 the Reconcile Displacement did not converge within MAXIT=25 iterations.
The error is 2.045994E-09.

Repartitioning due to displacements convergence.

Repartitioning due to velocity convergence.

Repartitioning due to velocity convergence.

At time 3.820710E-02 the Reconcile Displacement did not converge within MAXIT=25 iterations.
The error is 2.078065E-09.

Repartitioning due to displacements convergence.

Repartitioning due to velocity convergence.

Repartitioning due to velocity convergence.

At time 3.820836E-02 the Reconcile Displacement did not converge within MAXIT=25 iterations.
The error is 2.105138E-09.

Repartitioning due to displacements convergence.

Repartitioning due to velocity convergence.

Repartitioning due to velocity convergence.

At time 3.820961E-02 the Reconcile Displacement did not converge within MAXIT=25 iterations.
The error is 2.127935E-09.

Repartitioning due to displacements convergence.

Repartitioning due to velocity convergence.

Repartitioning due to velocity convergence.

At time 3.821087E-02 the Reconcile Displacement did not converge within MAXIT=25 iterations.
The error is 2.147092E-09.

Repartitioning due to displacements convergence.

Repartitioning due to velocity convergence.

Repartitioning due to velocity convergence.

At time 3.821212E-02 the Reconcile Displacement did not converge within MAXIT=25 iterations.
The error is 2.163162E-09.

Repartitioning due to displacements convergence.

Repartitioning due to velocity convergence.

Repartitioning due to velocity convergence.

At time 3.821338E-02 the Reconcile Displacement did not converge within MAXIT=25 iterations.
The error is 2.176622E-09.

Repartitioning due to displacements convergence.

Repartitioning due to velocity convergence.

Repartitioning due to velocity convergence.

At time 3.821464E-02 the Reconcile Displacement did not converge within MAXIT=25 iterations.
The error is 2.187883E-09.

Repartitioning due to displacements convergence.

Repartitioning due to velocity convergence.

Repartitioning due to velocity convergence.

At time 3.821591E-02 the Reconcile Displacement did not converge within MAXIT=25 iterations.
The error is 2.197295E-09.

Repartitioning due to displacements convergence.

Repartitioning due to velocity convergence.

Repartitioning due to velocity convergence.

At time 3.821717E-02 the Reconcile Displacement did not converge within MAXIT=25 iterations.
The error is 2.205156E-09.

Repartitioning due to displacements convergence.

Repartitioning due to velocity convergence.

Repartitioning due to velocity convergence.

At time 3.821843E-02 the Reconcile Displacement did not converge within MAXIT=25 iterations.
The error is 2.211715E-09.

Repartitioning due to displacements convergence.

Repartitioning due to velocity convergence.

Repartitioning due to velocity convergence.

At time 3.821970E-02 the Reconcile Displacement did not converge within MAXIT=25 iterations.
The error is 2.217186E-09.

Repartitioning due to displacements convergence.

Repartitioning due to velocity convergence.

Repartitioning due to velocity convergence.

At time 3.822096E-02 the Reconcile Displacement did not converge within MAXIT=25 iterations.
The error is 2.221747E-09.

Repartitioning due to displacements convergence.

Repartitioning due to velocity convergence.

Repartitioning due to velocity convergence.

At time 3.822223E-02 the Reconcile Displacement did not converge within MAXIT=25 iterations.
The error is 2.225548E-09.

Repartitioning due to displacements convergence.

Repartitioning due to velocity convergence.

Repartitioning due to velocity convergence.

At time 3.822350E-02 the Reconcile Displacement did not converge within MAXIT=25 iterations.
The error is 2.228714E-09.

Repartitioning due to displacements convergence.

Repartitioning due to velocity convergence.

Repartitioning due to velocity convergence.

At time 3.822476E-02 the Reconcile Displacement did not converge within MAXIT=25 iterations.
The error is 2.231351E-09.

Repartitioning due to displacements convergence.

Repartitioning due to velocity convergence.

Repartitioning due to velocity convergence.

At time 3.822603E-02 the Reconcile Displacement did not converge within MAXIT=25 iterations.
The error is 2.233547E-09.

Repartitioning due to displacements convergence.

Repartitioning due to velocity convergence.

Repartitioning due to velocity convergence.

At time 3.822730E-02 the Reconcile Displacement did not converge within MAXIT=25 iterations.
The error is 2.235374E-09.

Repartitioning due to displacements convergence.

Repartitioning due to velocity convergence.

Repartitioning due to velocity convergence.

At time 3.822856E-02 the Reconcile Displacement did not converge within MAXIT=25 iterations.
The error is 2.236895E-09.

Repartitioning due to displacements convergence.

Repartitioning due to velocity convergence.

Repartitioning due to velocity convergence.

At time 3.822983E-02 the Reconcile Displacement did not converge within MAXIT=25 iterations.
The error is 2.238162E-09.

Repartitioning due to displacements convergence.

Repartitioning due to velocity convergence.

Repartitioning due to velocity convergence.

At time 3.823110E-02 the Reconcile Displacement did not converge within MAXIT=25 iterations.
The error is 2.239215E-09.

Repartitioning due to displacements convergence.

Repartitioning due to velocity convergence.

Repartitioning due to velocity convergence.

At time 3.823236E-02 the Reconcile Displacement did not converge within MAXIT=25 iterations.
The error is 2.240092E-09.

Repartitioning due to displacements convergence.

Repartitioning due to velocity convergence.

Repartitioning due to velocity convergence.

At time 3.823363E-02 the Reconcile Displacement did not converge within MAXIT=25 iterations.
The error is 2.240821E-09.

Repartitioning due to displacements convergence.

Repartitioning due to velocity convergence.

Repartitioning due to velocity convergence.

At time 3.823490E-02 the Reconcile Displacement did not converge within MAXIT=25 iterations.
The error is 2.241428E-09.

Repartitioning due to displacements convergence.

Repartitioning due to velocity convergence.

Repartitioning due to velocity convergence.

At time 3.823617E-02 the Reconcile Displacement did not converge within MAXIT=25 iterations.
The error is 2.241932E-09.

Repartitioning due to displacements convergence.

Repartitioning due to velocity convergence.

Repartitioning due to velocity convergence.

At time 3.823744E-02 the Reconcile Displacement did not converge within MAXIT=25 iterations.
The error is 2.242352E-09.

Repartitioning due to displacements convergence.

Repartitioning due to velocity convergence.

Repartitioning due to velocity convergence.

At time 3.823870E-02 the Reconcile Displacement did not converge within MAXIT=25 iterations.
The error is 2.242701E-09.

Repartitioning due to displacements convergence.

Repartitioning due to velocity convergence.

Repartitioning due to velocity convergence.

At time 3.823997E-02 the Reconcile Displacement did not converge within MAXIT=25 iterations.
The error is 2.242992E-09.

Repartitioning due to displacements convergence.

Repartitioning due to velocity convergence.

Repartitioning due to velocity convergence.

At time 3.824124E-02 the Reconcile Displacement did not converge within MAXIT=25 iterations.
The error is 2.243234E-09.

Repartitioning due to displacements convergence.

Repartitioning due to velocity convergence.

Repartitioning due to velocity convergence.

At time 3.824251E-02 the Reconcile Displacement did not converge within MAXIT=25 iterations.
The error is 2.243435E-09.

Repartitioning due to displacements convergence.

Repartitioning due to velocity convergence.

Repartitioning due to velocity convergence.

At time 3.824377E-02 the Reconcile Displacement did not converge within MAXIT=25 iterations.
The error is 2.243602E-09.

Repartitioning due to displacements convergence.

Repartitioning due to velocity convergence.

Repartitioning due to velocity convergence.

At time 3.824504E-02 the Reconcile Displacement did not converge within MAXIT=25 iterations.
The error is 2.243741E-09.

Repartitioning due to displacements convergence.

Repartitioning due to velocity convergence.

Repartitioning due to velocity convergence.

At time 3.824631E-02 the Reconcile Displacement did not converge within MAXIT=25 iterations.
The error is 2.243856E-09.

Repartitioning due to displacements convergence.

Repartitioning due to velocity convergence.

Repartitioning due to velocity convergence.

At time 3.824758E-02 the Reconcile Displacement did not converge within MAXIT=25 iterations.
The error is 2.243953E-09.

Repartitioning due to displacements convergence.

Repartitioning due to velocity convergence.

Repartitioning due to velocity convergence.

At time 3.824885E-02 the Reconcile Displacement did not converge within MAXIT=25 iterations.
The error is 2.244033E-09.

Repartitioning due to displacements convergence.

Repartitioning due to velocity convergence.

Repartitioning due to velocity convergence.

At time 3.825011E-02 the Reconcile Displacement did not converge within MAXIT=25 iterations.
The error is 2.244099E-09.

Repartitioning due to displacements convergence.

Repartitioning due to velocity convergence.

Repartitioning due to velocity convergence.

At time 3.825138E-02 the Reconcile Displacement did not converge within MAXIT=25 iterations.
The error is 2.244155E-09.

Repartitioning due to displacements convergence.

Repartitioning due to velocity convergence.

Repartitioning due to velocity convergence.

At time 3.825265E-02 the Reconcile Displacement did not converge within MAXIT=25 iterations.
The error is 2.244201E-09.

Repartitioning due to displacements convergence.

Repartitioning due to velocity convergence.

Repartitioning due to velocity convergence.

At time 3.825392E-02 the Reconcile Displacement did not converge within MAXIT=25 iterations.
The error is 2.244239E-09.

Repartitioning due to displacements convergence.

Repartitioning due to velocity convergence.

Repartitioning due to velocity convergence.

At time 3.825519E-02 the Reconcile Displacement did not converge within MAXIT=25 iterations.
The error is 2.244271E-09.

Repartitioning due to displacements convergence.

Repartitioning due to velocity convergence.

Repartitioning due to velocity convergence.

At time 3.825645E-02 the Reconcile Displacement did not converge within MAXIT=25 iterations.
The error is 2.244297E-09.

Repartitioning due to displacements convergence.

Repartitioning due to velocity convergence.

Repartitioning due to velocity convergence.

At time 3.825772E-02 the Reconcile Displacement did not converge within MAXIT=25 iterations.
The error is 2.244319E-09.

Repartitioning due to displacements convergence.

Repartitioning due to velocity convergence.

Repartitioning due to velocity convergence.

At time 3.825899E-02 the Reconcile Displacement did not converge within MAXIT=25 iterations.
The error is 2.244338E-09.

Repartitioning due to displacements convergence.

Repartitioning due to velocity convergence.

Repartitioning due to velocity convergence.

At time 3.826026E-02 the Reconcile Displacement did not converge within MAXIT=25 iterations.
The error is 2.244353E-09.

Repartitioning due to displacements convergence.

Repartitioning due to velocity convergence.

Repartitioning due to velocity convergence.

At time 3.826153E-02 the Reconcile Displacement did not converge within MAXIT=25 iterations.
The error is 2.244365E-09.

Repartitioning due to displacements convergence.

Repartitioning due to velocity convergence.

Repartitioning due to velocity convergence.

At time 3.826279E-02 the Reconcile Displacement did not converge within MAXIT=25 iterations.
The error is 2.244376E-09.

Repartitioning due to displacements convergence.

Repartitioning due to velocity convergence.

Repartitioning due to velocity convergence.

At time 3.826406E-02 the Reconcile Displacement did not converge within MAXIT=25 iterations.
The error is 2.244385E-09.

Repartitioning due to displacements convergence.

Repartitioning due to velocity convergence.

Repartitioning due to velocity convergence.

At time 3.826533E-02 the Reconcile Displacement did not converge within MAXIT=25 iterations.
The error is 2.244392E-09.

Repartitioning due to displacements convergence.

Repartitioning due to velocity convergence.

Repartitioning due to velocity convergence.

At time 3.826660E-02 the Reconcile Displacement did not converge within MAXIT=25 iterations.
The error is 2.244398E-09.

Repartitioning due to displacements convergence.

Repartitioning due to velocity convergence.

Repartitioning due to velocity convergence.

At time 3.826787E-02 the Reconcile Displacement did not converge within MAXIT=25 iterations.
The error is 2.244403E-09.

Repartitioning due to displacements convergence.

Repartitioning due to velocity convergence.

Repartitioning due to velocity convergence.

At time 3.826913E-02 the Reconcile Displacement did not converge within MAXIT=25 iterations.
The error is 2.244407E-09.

Repartitioning due to displacements convergence.

Repartitioning due to velocity convergence.

Repartitioning due to velocity convergence.

At time 3.827040E-02 the Reconcile Displacement did not converge within MAXIT=25 iterations.
The error is 2.244411E-09.

Repartitioning due to displacements convergence.

Repartitioning due to velocity convergence.

Repartitioning due to velocity convergence.

At time 3.827167E-02 the Reconcile Displacement did not converge within MAXIT=25 iterations.
The error is 2.244414E-09.

Repartitioning due to displacements convergence.

Repartitioning due to velocity convergence.

Repartitioning due to velocity convergence.

At time 3.827294E-02 the Reconcile Displacement did not converge within MAXIT=25 iterations.
The error is 2.244416E-09.

Repartitioning due to displacements convergence.

Repartitioning due to velocity convergence.

Repartitioning due to velocity convergence.

At time 3.827421E-02 the Reconcile Displacement did not converge within MAXIT=25 iterations.
The error is 2.244418E-09.

Repartitioning due to displacements convergence.

Repartitioning due to velocity convergence.

Repartitioning due to velocity convergence.

At time 3.827547E-02 the Reconcile Displacement did not converge within MAXIT=25 iterations.
The error is 2.244420E-09.

Repartitioning due to displacements convergence.

Repartitioning due to velocity convergence.

Repartitioning due to velocity convergence.

At time 3.827674E-02 the Reconcile Displacement did not converge within MAXIT=25 iterations.
The error is 2.244421E-09.

Repartitioning due to displacements convergence.

Repartitioning due to velocity convergence.

Repartitioning due to velocity convergence.

At time 3.827801E-02 the Reconcile Displacement did not converge within MAXIT=25 iterations.
The error is 2.244422E-09.

Repartitioning due to displacements convergence.

Repartitioning due to velocity convergence.

Repartitioning due to velocity convergence.

At time 3.827928E-02 the Reconcile Displacement did not converge within MAXIT=25 iterations.
The error is 2.244423E-09.

Repartitioning due to displacements convergence.

Repartitioning due to velocity convergence.

Repartitioning due to velocity convergence.

At time 3.828055E-02 the Reconcile Displacement did not converge within MAXIT=25 iterations.
The error is 2.244424E-09.

Repartitioning due to displacements convergence.

Repartitioning due to velocity convergence.

Repartitioning due to velocity convergence.

At time 3.828181E-02 the Reconcile Displacement did not converge within MAXIT=25 iterations.
The error is 3.100561E-07.

Repartitioning due to displacements convergence.

At time 3.828181E-02 the Reconcile Displacement did not converge within MAXIT=25 iterations.
The error is 4.317500E-09.

Repartitioning due to displacements convergence.

At time 3.828181E-02 the Reconcile Displacement did not converge within MAXIT=25 iterations.
The error is 4.317500E-09.

Repartitioning due to displacements convergence.

At time 3.828308E-02 the Reconcile Displacement did not converge within MAXIT=25 iterations.
The error is 3.101380E-07.

Repartitioning due to displacements convergence.

At time 3.828308E-02 the Reconcile Displacement did not converge within MAXIT=25 iterations.
The error is 4.318026E-09.

Repartitioning due to displacements convergence.

At time 3.828308E-02 the Reconcile Displacement did not converge within MAXIT=25 iterations.
The error is 4.318026E-09.

Repartitioning due to displacements convergence.

At time 3.828435E-02 the Reconcile Displacement did not converge within MAXIT=25 iterations.
The error is 3.102224E-07.

Repartitioning due to displacements convergence.

At time 3.828435E-02 the Reconcile Displacement did not converge within MAXIT=25 iterations.
The error is 4.318561E-09.

Repartitioning due to displacements convergence.

At time 3.828435E-02 the Reconcile Displacement did not converge within MAXIT=25 iterations.
The error is 4.318561E-09.

Repartitioning due to displacements convergence.

At time 3.828562E-02 the Reconcile Displacement did not converge within MAXIT=25 iterations.
The error is 3.103092E-07.

Repartitioning due to displacements convergence.

At time 3.828562E-02 the Reconcile Displacement did not converge within MAXIT=25 iterations.
The error is 4.319106E-09.

Repartitioning due to displacements convergence.

At time 3.828562E-02 the Reconcile Displacement did not converge within MAXIT=25 iterations.
The error is 4.319106E-09.

Repartitioning due to displacements convergence.

At time 3.828688E-02 the Reconcile Displacement did not converge within MAXIT=25 iterations.
The error is 3.103984E-07.

Repartitioning due to displacements convergence.

At time 3.828688E-02 the Reconcile Displacement did not converge within MAXIT=25 iterations.
The error is 4.319661E-09.

Repartitioning due to displacements convergence.

At time 3.828688E-02 the Reconcile Displacement did not converge within MAXIT=25 iterations.
The error is 4.319661E-09.

Repartitioning due to displacements convergence.

At time 3.828815E-02 the Reconcile Displacement did not converge within MAXIT=25 iterations.
The error is 3.104900E-07.

Repartitioning due to displacements convergence.

At time 3.828815E-02 the Reconcile Displacement did not converge within MAXIT=25 iterations.
The error is 4.320226E-09.

Repartitioning due to displacements convergence.

At time 3.828815E-02 the Reconcile Displacement did not converge within MAXIT=25 iterations.
The error is 4.320226E-09.

Repartitioning due to displacements convergence.

At time 3.828942E-02 the Reconcile Displacement did not converge within MAXIT=25 iterations.
The error is 3.105841E-07.

Repartitioning due to displacements convergence.

At time 3.828942E-02 the Reconcile Displacement did not converge within MAXIT=25 iterations.
The error is 4.320800E-09.

Repartitioning due to displacements convergence.

At time 3.828942E-02 the Reconcile Displacement did not converge within MAXIT=25 iterations.
The error is 4.320800E-09.

Repartitioning due to displacements convergence.

At time 3.829069E-02 the Reconcile Displacement did not converge within MAXIT=25 iterations.
The error is 3.106805E-07.

Repartitioning due to displacements convergence.

At time 3.829069E-02 the Reconcile Displacement did not converge within MAXIT=25 iterations.
The error is 4.321383E-09.

Repartitioning due to displacements convergence.

At time 3.829069E-02 the Reconcile Displacement did not converge within MAXIT=25 iterations.
The error is 4.321383E-09.

Repartitioning due to displacements convergence.

At time 3.829196E-02 the Reconcile Displacement did not converge within MAXIT=25 iterations.
The error is 3.107792E-07.

Repartitioning due to displacements convergence.

At time 3.829196E-02 the Reconcile Displacement did not converge within MAXIT=25 iterations.
The error is 4.321976E-09.

Repartitioning due to displacements convergence.

At time 3.829196E-02 the Reconcile Displacement did not converge within MAXIT=25 iterations.
The error is 4.321976E-09.

Repartitioning due to displacements convergence.

At time 3.829322E-02 the Reconcile Displacement did not converge within MAXIT=25 iterations.
The error is 3.108804E-07.

Repartitioning due to displacements convergence.

At time 3.829322E-02 the Reconcile Displacement did not converge within MAXIT=25 iterations.
The error is 4.322579E-09.

Repartitioning due to displacements convergence.

At time 3.829322E-02 the Reconcile Displacement did not converge within MAXIT=25 iterations.
The error is 4.322579E-09.

Repartitioning due to displacements convergence.

At time 3.829449E-02 the Reconcile Displacement did not converge within MAXIT=25 iterations.
The error is 3.109838E-07.

Repartitioning due to displacements convergence.

At time 3.829449E-02 the Reconcile Displacement did not converge within MAXIT=25 iterations.
The error is 4.323191E-09.

Repartitioning due to displacements convergence.

At time 3.829449E-02 the Reconcile Displacement did not converge within MAXIT=25 iterations.
The error is 4.323191E-09.

Repartitioning due to displacements convergence.

At time 3.829576E-02 the Reconcile Displacement did not converge within MAXIT=25 iterations.
The error is 3.110895E-07.

Repartitioning due to displacements convergence.

At time 3.829576E-02 the Reconcile Displacement did not converge within MAXIT=25 iterations.
The error is 4.323811E-09.

Repartitioning due to displacements convergence.

At time 3.829576E-02 the Reconcile Displacement did not converge within MAXIT=25 iterations.
The error is 4.323811E-09.

Repartitioning due to displacements convergence.

At time 3.829703E-02 the Reconcile Displacement did not converge within MAXIT=25 iterations.
The error is 3.111976E-07.

Repartitioning due to displacements convergence.

At time 3.829703E-02 the Reconcile Displacement did not converge within MAXIT=25 iterations.
The error is 4.324441E-09.

Repartitioning due to displacements convergence.

At time 3.829703E-02 the Reconcile Displacement did not converge within MAXIT=25 iterations.
The error is 4.324441E-09.

Repartitioning due to displacements convergence.

At time 3.829830E-02 the Reconcile Displacement did not converge within MAXIT=25 iterations.
The error is 3.113079E-07.

Repartitioning due to displacements convergence.

At time 3.829830E-02 the Reconcile Displacement did not converge within MAXIT=25 iterations.
The error is 4.325080E-09.

Repartitioning due to displacements convergence.

At time 3.829830E-02 the Reconcile Displacement did not converge within MAXIT=25 iterations.
The error is 4.325080E-09.

Repartitioning due to displacements convergence.

At time 3.829956E-02 the Reconcile Displacement did not converge within MAXIT=25 iterations.
The error is 3.114204E-07.

Repartitioning due to displacements convergence.

At time 3.829956E-02 the Reconcile Displacement did not converge within MAXIT=25 iterations.
The error is 4.325728E-09.

Repartitioning due to displacements convergence.

At time 3.829956E-02 the Reconcile Displacement did not converge within MAXIT=25 iterations.
The error is 4.325728E-09.

Repartitioning due to displacements convergence.

At time 3.830083E-02 the Reconcile Displacement did not converge within MAXIT=25 iterations.
The error is 3.115352E-07.

Repartitioning due to displacements convergence.

At time 3.830083E-02 the Reconcile Displacement did not converge within MAXIT=25 iterations.
The error is 4.326384E-09.

Repartitioning due to displacements convergence.

At time 3.830083E-02 the Reconcile Displacement did not converge within MAXIT=25 iterations.
The error is 4.326384E-09.

Repartitioning due to displacements convergence.

At time 3.830210E-02 the Reconcile Displacement did not converge within MAXIT=25 iterations.
The error is 3.116522E-07.

Repartitioning due to displacements convergence.

At time 3.830210E-02 the Reconcile Displacement did not converge within MAXIT=25 iterations.
The error is 4.327049E-09.

Repartitioning due to displacements convergence.

At time 3.830210E-02 the Reconcile Displacement did not converge within MAXIT=25 iterations.
The error is 4.327049E-09.

Repartitioning due to displacements convergence.

At time 3.830337E-02 the Reconcile Displacement did not converge within MAXIT=25 iterations.
The error is 3.117714E-07.

Repartitioning due to displacements convergence.

At time 3.830337E-02 the Reconcile Displacement did not converge within MAXIT=25 iterations.
The error is 4.327723E-09.

Repartitioning due to displacements convergence.

At time 3.830337E-02 the Reconcile Displacement did not converge within MAXIT=25 iterations.
The error is 4.327723E-09.

Repartitioning due to displacements convergence.

At time 3.830464E-02 the Reconcile Displacement did not converge within MAXIT=25 iterations.
The error is 3.118927E-07.

Repartitioning due to displacements convergence.

At time 3.830464E-02 the Reconcile Displacement did not converge within MAXIT=25 iterations.
The error is 4.328405E-09.

Repartitioning due to displacements convergence.

At time 3.830464E-02 the Reconcile Displacement did not converge within MAXIT=25 iterations.
The error is 4.328405E-09.

Repartitioning due to displacements convergence.

At time 3.830590E-02 the Reconcile Displacement did not converge within MAXIT=25 iterations.
The error is 3.120162E-07.

Repartitioning due to displacements convergence.

At time 3.830590E-02 the Reconcile Displacement did not converge within MAXIT=25 iterations.
The error is 4.329096E-09.

Repartitioning due to displacements convergence.

At time 3.830590E-02 the Reconcile Displacement did not converge within MAXIT=25 iterations.
The error is 4.329096E-09.

Repartitioning due to displacements convergence.

At time 3.830717E-02 the Reconcile Displacement did not converge within MAXIT=25 iterations.
The error is 3.121418E-07.

Repartitioning due to displacements convergence.

At time 3.830717E-02 the Reconcile Displacement did not converge within MAXIT=25 iterations.
The error is 4.329795E-09.

Repartitioning due to displacements convergence.

At time 3.830717E-02 the Reconcile Displacement did not converge within MAXIT=25 iterations.
The error is 4.329795E-09.

Repartitioning due to displacements convergence.

At time 3.830844E-02 the Reconcile Displacement did not converge within MAXIT=25 iterations.
The error is 3.122696E-07.

Repartitioning due to displacements convergence.

At time 3.830844E-02 the Reconcile Displacement did not converge within MAXIT=25 iterations.
The error is 4.330503E-09.

Repartitioning due to displacements convergence.

At time 3.830844E-02 the Reconcile Displacement did not converge within MAXIT=25 iterations.
The error is 4.330503E-09.

Repartitioning due to displacements convergence.

At time 3.830971E-02 the Reconcile Displacement did not converge within MAXIT=25 iterations.
The error is 3.123993E-07.

Repartitioning due to displacements convergence.

At time 3.830971E-02 the Reconcile Displacement did not converge within MAXIT=25 iterations.
The error is 4.331218E-09.

Repartitioning due to displacements convergence.

At time 3.830971E-02 the Reconcile Displacement did not converge within MAXIT=25 iterations.
The error is 4.331218E-09.

Repartitioning due to displacements convergence.

At time 3.831098E-02 the Reconcile Displacement did not converge within MAXIT=25 iterations.
The error is 3.125312E-07.

Repartitioning due to displacements convergence.

At time 3.831098E-02 the Reconcile Displacement did not converge within MAXIT=25 iterations.
The error is 4.331942E-09.

Repartitioning due to displacements convergence.

At time 3.831098E-02 the Reconcile Displacement did not converge within MAXIT=25 iterations.
The error is 4.331942E-09.

Repartitioning due to displacements convergence.

At time 3.831224E-02 the Reconcile Displacement did not converge within MAXIT=25 iterations.
The error is 3.126650E-07.

Repartitioning due to displacements convergence.

At time 3.831224E-02 the Reconcile Displacement did not converge within MAXIT=25 iterations.
The error is 4.332674E-09.

Repartitioning due to displacements convergence.

At time 3.831224E-02 the Reconcile Displacement did not converge within MAXIT=25 iterations.
The error is 4.332674E-09.

Repartitioning due to displacements convergence.

At time 3.831351E-02 the Reconcile Displacement did not converge within MAXIT=25 iterations.
The error is 3.128009E-07.

Repartitioning due to displacements convergence.

At time 3.831351E-02 the Reconcile Displacement did not converge within MAXIT=25 iterations.
The error is 4.333413E-09.

Repartitioning due to displacements convergence.

At time 3.831351E-02 the Reconcile Displacement did not converge within MAXIT=25 iterations.
The error is 4.333413E-09.

Repartitioning due to displacements convergence.

At time 3.831478E-02 the Reconcile Displacement did not converge within MAXIT=25 iterations.
The error is 3.129387E-07.

Repartitioning due to displacements convergence.

At time 3.831478E-02 the Reconcile Displacement did not converge within MAXIT=25 iterations.
The error is 4.334160E-09.

Repartitioning due to displacements convergence.

At time 3.831478E-02 the Reconcile Displacement did not converge within MAXIT=25 iterations.
The error is 4.334160E-09.

Repartitioning due to displacements convergence.

At time 3.831605E-02 the Reconcile Displacement did not converge within MAXIT=25 iterations.
The error is 3.130785E-07.

Repartitioning due to displacements convergence.

At time 3.831605E-02 the Reconcile Displacement did not converge within MAXIT=25 iterations.
The error is 4.334915E-09.

Repartitioning due to displacements convergence.

At time 3.831605E-02 the Reconcile Displacement did not converge within MAXIT=25 iterations.
The error is 4.334915E-09.

Repartitioning due to displacements convergence.

At time 3.831732E-02 the Reconcile Displacement did not converge within MAXIT=25 iterations.
The error is 3.132201E-07.

Repartitioning due to displacements convergence.

At time 3.831732E-02 the Reconcile Displacement did not converge within MAXIT=25 iterations.
The error is 4.335678E-09.

Repartitioning due to displacements convergence.

At time 3.831732E-02 the Reconcile Displacement did not converge within MAXIT=25 iterations.
The error is 4.335678E-09.

Repartitioning due to displacements convergence.

At time 3.831858E-02 the Reconcile Displacement did not converge within MAXIT=25 iterations.
The error is 3.133637E-07.

Repartitioning due to displacements convergence.

At time 3.831858E-02 the Reconcile Displacement did not converge within MAXIT=25 iterations.
The error is 4.336448E-09.

Repartitioning due to displacements convergence.

At time 3.831858E-02 the Reconcile Displacement did not converge within MAXIT=25 iterations.
The error is 4.336448E-09.

Repartitioning due to displacements convergence.

At time 3.831985E-02 the Reconcile Displacement did not converge within MAXIT=25 iterations.
The error is 3.135091E-07.

Repartitioning due to displacements convergence.

At time 3.831985E-02 the Reconcile Displacement did not converge within MAXIT=25 iterations.
The error is 4.337225E-09.

Repartitioning due to displacements convergence.

At time 3.831985E-02 the Reconcile Displacement did not converge within MAXIT=25 iterations.
The error is 4.337225E-09.

Repartitioning due to displacements convergence.

At time 3.832112E-02 the Reconcile Displacement did not converge within MAXIT=25 iterations.
The error is 3.136564E-07.

Repartitioning due to displacements convergence.

At time 3.832112E-02 the Reconcile Displacement did not converge within MAXIT=25 iterations.
The error is 4.338010E-09.

Repartitioning due to displacements convergence.

At time 3.832112E-02 the Reconcile Displacement did not converge within MAXIT=25 iterations.
The error is 4.338010E-09.

Repartitioning due to displacements convergence.

At time 3.832239E-02 the Reconcile Displacement did not converge within MAXIT=25 iterations.
The error is 3.138054E-07.

Repartitioning due to displacements convergence.

At time 3.832239E-02 the Reconcile Displacement did not converge within MAXIT=25 iterations.
The error is 4.338801E-09.

Repartitioning due to displacements convergence.

At time 3.832239E-02 the Reconcile Displacement did not converge within MAXIT=25 iterations.
The error is 4.338801E-09.

Repartitioning due to displacements convergence.

At time 3.832366E-02 the Reconcile Displacement did not converge within MAXIT=25 iterations.
The error is 3.139562E-07.

Repartitioning due to displacements convergence.

At time 3.832366E-02 the Reconcile Displacement did not converge within MAXIT=25 iterations.
The error is 4.339600E-09.

Repartitioning due to displacements convergence.

At time 3.832366E-02 the Reconcile Displacement did not converge within MAXIT=25 iterations.
The error is 4.339600E-09.

Repartitioning due to displacements convergence.

At time 3.832492E-02 the Reconcile Displacement did not converge within MAXIT=25 iterations.
The error is 3.141088E-07.

Repartitioning due to displacements convergence.

At time 3.832492E-02 the Reconcile Displacement did not converge within MAXIT=25 iterations.
The error is 4.340406E-09.

Repartitioning due to displacements convergence.

At time 3.832492E-02 the Reconcile Displacement did not converge within MAXIT=25 iterations.
The error is 4.340406E-09.

Repartitioning due to displacements convergence.

At time 3.832619E-02 the Reconcile Displacement did not converge within MAXIT=25 iterations.
The error is 3.142630E-07.

Repartitioning due to displacements convergence.

At time 3.832619E-02 the Reconcile Displacement did not converge within MAXIT=25 iterations.
The error is 4.341218E-09.

Repartitioning due to displacements convergence.

At time 3.832619E-02 the Reconcile Displacement did not converge within MAXIT=25 iterations.
The error is 4.341218E-09.

Repartitioning due to displacements convergence.

At time 3.832746E-02 the Reconcile Displacement did not converge within MAXIT=25 iterations.
The error is 3.144189E-07.

Repartitioning due to displacements convergence.

At time 3.832746E-02 the Reconcile Displacement did not converge within MAXIT=25 iterations.
The error is 4.342037E-09.

Repartitioning due to displacements convergence.

At time 3.832746E-02 the Reconcile Displacement did not converge within MAXIT=25 iterations.
The error is 4.342037E-09.

Repartitioning due to displacements convergence.

At time 3.832873E-02 the Reconcile Displacement did not converge within MAXIT=25 iterations.
The error is 3.145765E-07.

Repartitioning due to displacements convergence.

At time 3.832873E-02 the Reconcile Displacement did not converge within MAXIT=25 iterations.
The error is 4.342863E-09.

Repartitioning due to displacements convergence.

At time 3.832873E-02 the Reconcile Displacement did not converge within MAXIT=25 iterations.
The error is 4.342863E-09.

Repartitioning due to displacements convergence.

At time 3.833000E-02 the Reconcile Displacement did not converge within MAXIT=25 iterations.
The error is 3.147356E-07.

Repartitioning due to displacements convergence.

At time 3.833000E-02 the Reconcile Displacement did not converge within MAXIT=25 iterations.
The error is 4.343696E-09.

Repartitioning due to displacements convergence.

At time 3.833000E-02 the Reconcile Displacement did not converge within MAXIT=25 iterations.
The error is 4.343696E-09.

Repartitioning due to displacements convergence.

At time 3.833126E-02 the Reconcile Displacement did not converge within MAXIT=25 iterations.
The error is 3.148963E-07.

Repartitioning due to displacements convergence.

At time 3.833126E-02 the Reconcile Displacement did not converge within MAXIT=25 iterations.
The error is 4.344534E-09.

Repartitioning due to displacements convergence.

At time 3.833126E-02 the Reconcile Displacement did not converge within MAXIT=25 iterations.
The error is 4.344534E-09.

Repartitioning due to displacements convergence.

At time 3.833253E-02 the Reconcile Displacement did not converge within MAXIT=25 iterations.
The error is 3.150586E-07.

Repartitioning due to displacements convergence.

At time 3.833253E-02 the Reconcile Displacement did not converge within MAXIT=25 iterations.
The error is 4.345379E-09.

Repartitioning due to displacements convergence.

At time 3.833253E-02 the Reconcile Displacement did not converge within MAXIT=25 iterations.
The error is 4.345379E-09.

Repartitioning due to displacements convergence.

At time 3.833380E-02 the Reconcile Displacement did not converge within MAXIT=25 iterations.
The error is 3.152223E-07.

Repartitioning due to displacements convergence.

At time 3.833380E-02 the Reconcile Displacement did not converge within MAXIT=25 iterations.
The error is 4.346230E-09.

Repartitioning due to displacements convergence.

At time 3.833380E-02 the Reconcile Displacement did not converge within MAXIT=25 iterations.
The error is 4.346230E-09.

Repartitioning due to displacements convergence.

At time 3.833507E-02 the Reconcile Displacement did not converge within MAXIT=25 iterations.
The error is 3.153875E-07.

Repartitioning due to displacements convergence.

At time 3.833507E-02 the Reconcile Displacement did not converge within MAXIT=25 iterations.
The error is 4.347087E-09.

Repartitioning due to displacements convergence.

At time 3.833507E-02 the Reconcile Displacement did not converge within MAXIT=25 iterations.
The error is 4.347087E-09.

Repartitioning due to displacements convergence.

At time 3.833634E-02 the Reconcile Displacement did not converge within MAXIT=25 iterations.
The error is 3.155541E-07.

Repartitioning due to displacements convergence.

At time 3.833634E-02 the Reconcile Displacement did not converge within MAXIT=25 iterations.
The error is 4.347949E-09.

Repartitioning due to displacements convergence.

At time 3.833634E-02 the Reconcile Displacement did not converge within MAXIT=25 iterations.
The error is 4.347949E-09.

Repartitioning due to displacements convergence.

At time 3.833760E-02 the Reconcile Displacement did not converge within MAXIT=25 iterations.
The error is 3.157220E-07.

Repartitioning due to displacements convergence.

At time 3.833760E-02 the Reconcile Displacement did not converge within MAXIT=25 iterations.
The error is 4.348818E-09.

Repartitioning due to displacements convergence.

At time 3.833760E-02 the Reconcile Displacement did not converge within MAXIT=25 iterations.
The error is 4.348818E-09.

Repartitioning due to displacements convergence.

At time 3.833887E-02 the Reconcile Displacement did not converge within MAXIT=25 iterations.
The error is 3.158913E-07.

Repartitioning due to displacements convergence.

At time 3.833887E-02 the Reconcile Displacement did not converge within MAXIT=25 iterations.
The error is 4.349692E-09.

Repartitioning due to displacements convergence.

At time 3.833887E-02 the Reconcile Displacement did not converge within MAXIT=25 iterations.
The error is 4.349692E-09.

Repartitioning due to displacements convergence.

At time 3.834014E-02 the Reconcile Displacement did not converge within MAXIT=25 iterations.
The error is 3.160619E-07.

Repartitioning due to displacements convergence.

At time 3.834014E-02 the Reconcile Displacement did not converge within MAXIT=25 iterations.
The error is 4.350571E-09.

Repartitioning due to displacements convergence.

At time 3.834014E-02 the Reconcile Displacement did not converge within MAXIT=25 iterations.
The error is 4.350571E-09.

Repartitioning due to displacements convergence.

At time 3.834141E-02 the Reconcile Displacement did not converge within MAXIT=25 iterations.
The error is 3.162338E-07.

Repartitioning due to displacements convergence.

At time 3.834141E-02 the Reconcile Displacement did not converge within MAXIT=25 iterations.
The error is 4.351456E-09.

Repartitioning due to displacements convergence.

At time 3.834141E-02 the Reconcile Displacement did not converge within MAXIT=25 iterations.
The error is 4.351456E-09.

Repartitioning due to displacements convergence.

At time 3.834268E-02 the Reconcile Displacement did not converge within MAXIT=25 iterations.
The error is 3.164069E-07.

Repartitioning due to displacements convergence.

At time 3.834268E-02 the Reconcile Displacement did not converge within MAXIT=25 iterations.
The error is 4.352346E-09.

Repartitioning due to displacements convergence.

At time 3.834268E-02 the Reconcile Displacement did not converge within MAXIT=25 iterations.
The error is 4.352346E-09.

Repartitioning due to displacements convergence.

At time 3.834394E-02 the Reconcile Displacement did not converge within MAXIT=25 iterations.
The error is 3.165811E-07.

Repartitioning due to displacements convergence.

At time 3.834394E-02 the Reconcile Displacement did not converge within MAXIT=25 iterations.
The error is 4.353241E-09.

Repartitioning due to displacements convergence.

At time 3.834394E-02 the Reconcile Displacement did not converge within MAXIT=25 iterations.
The error is 4.353241E-09.

Repartitioning due to displacements convergence.

At time 3.834521E-02 the Reconcile Displacement did not converge within MAXIT=25 iterations.
The error is 3.167565E-07.

Repartitioning due to displacements convergence.

At time 3.834521E-02 the Reconcile Displacement did not converge within MAXIT=25 iterations.
The error is 4.354141E-09.

Repartitioning due to displacements convergence.

At time 3.834521E-02 the Reconcile Displacement did not converge within MAXIT=25 iterations.
The error is 4.354141E-09.

Repartitioning due to displacements convergence.

At time 3.834648E-02 the Reconcile Displacement did not converge within MAXIT=25 iterations.
The error is 3.169329E-07.

Repartitioning due to displacements convergence.

At time 3.834648E-02 the Reconcile Displacement did not converge within MAXIT=25 iterations.
The error is 4.355046E-09.

Repartitioning due to displacements convergence.

At time 3.834648E-02 the Reconcile Displacement did not converge within MAXIT=25 iterations.
The error is 4.355046E-09.

Repartitioning due to displacements convergence.

At time 3.834775E-02 the Reconcile Displacement did not converge within MAXIT=25 iterations.
The error is 3.171104E-07.

Repartitioning due to displacements convergence.

At time 3.834775E-02 the Reconcile Displacement did not converge within MAXIT=25 iterations.
The error is 4.355955E-09.

Repartitioning due to displacements convergence.

At time 3.834775E-02 the Reconcile Displacement did not converge within MAXIT=25 iterations.
The error is 4.355955E-09.

Repartitioning due to displacements convergence.

At time 3.834902E-02 the Reconcile Displacement did not converge within MAXIT=25 iterations.
The error is 3.172889E-07.

Repartitioning due to displacements convergence.

At time 3.834902E-02 the Reconcile Displacement did not converge within MAXIT=25 iterations.
The error is 4.356868E-09.

Repartitioning due to displacements convergence.

At time 3.834902E-02 the Reconcile Displacement did not converge within MAXIT=25 iterations.
The error is 4.356868E-09.

Repartitioning due to displacements convergence.

At time 3.835028E-02 the Reconcile Displacement did not converge within MAXIT=25 iterations.
The error is 3.174684E-07.

Repartitioning due to displacements convergence.

At time 3.835028E-02 the Reconcile Displacement did not converge within MAXIT=25 iterations.
The error is 4.357786E-09.

Repartitioning due to displacements convergence.

At time 3.835028E-02 the Reconcile Displacement did not converge within MAXIT=25 iterations.
The error is 4.357786E-09.

Repartitioning due to displacements convergence.

At time 3.835155E-02 the Reconcile Displacement did not converge within MAXIT=25 iterations.
The error is 3.176488E-07.

Repartitioning due to displacements convergence.

At time 3.835155E-02 the Reconcile Displacement did not converge within MAXIT=25 iterations.
The error is 4.358708E-09.

Repartitioning due to displacements convergence.

At time 3.835155E-02 the Reconcile Displacement did not converge within MAXIT=25 iterations.
The error is 4.358708E-09.

Repartitioning due to displacements convergence.

At time 3.835282E-02 the Reconcile Displacement did not converge within MAXIT=25 iterations.
The error is 3.178300E-07.

Repartitioning due to displacements convergence.

At time 3.835282E-02 the Reconcile Displacement did not converge within MAXIT=25 iterations.
The error is 4.359634E-09.

Repartitioning due to displacements convergence.

At time 3.835282E-02 the Reconcile Displacement did not converge within MAXIT=25 iterations.
The error is 4.359634E-09.

Repartitioning due to displacements convergence.

At time 3.835409E-02 the Reconcile Displacement did not converge within MAXIT=25 iterations.
The error is 3.180121E-07.

Repartitioning due to displacements convergence.

At time 3.835409E-02 the Reconcile Displacement did not converge within MAXIT=25 iterations.
The error is 4.360564E-09.

Repartitioning due to displacements convergence.

At time 3.835409E-02 the Reconcile Displacement did not converge within MAXIT=25 iterations.
The error is 4.360564E-09.

Repartitioning due to displacements convergence.

At time 3.835536E-02 the Reconcile Displacement did not converge within MAXIT=25 iterations.
The error is 3.181950E-07.

Repartitioning due to displacements convergence.

At time 3.835536E-02 the Reconcile Displacement did not converge within MAXIT=25 iterations.
The error is 4.361498E-09.

Repartitioning due to displacements convergence.

At time 3.835536E-02 the Reconcile Displacement did not converge within MAXIT=25 iterations.
The error is 4.361498E-09.

Repartitioning due to displacements convergence.

At time 3.835662E-02 the Reconcile Displacement did not converge within MAXIT=25 iterations.
The error is 3.183787E-07.

Repartitioning due to displacements convergence.

At time 3.835662E-02 the Reconcile Displacement did not converge within MAXIT=25 iterations.
The error is 4.362435E-09.

Repartitioning due to displacements convergence.

At time 3.835662E-02 the Reconcile Displacement did not converge within MAXIT=25 iterations.
The error is 4.362435E-09.

Repartitioning due to displacements convergence.

At time 3.835789E-02 the Reconcile Displacement did not converge within MAXIT=25 iterations.
The error is 3.185631E-07.

Repartitioning due to displacements convergence.

At time 3.835789E-02 the Reconcile Displacement did not converge within MAXIT=25 iterations.
The error is 4.363375E-09.

Repartitioning due to displacements convergence.

At time 3.835789E-02 the Reconcile Displacement did not converge within MAXIT=25 iterations.
The error is 4.363375E-09.

Repartitioning due to displacements convergence.

At time 3.835916E-02 the Reconcile Displacement did not converge within MAXIT=25 iterations.
The error is 3.187482E-07.

Repartitioning due to displacements convergence.

At time 3.835916E-02 the Reconcile Displacement did not converge within MAXIT=25 iterations.
The error is 4.364318E-09.

Repartitioning due to displacements convergence.

At time 3.835916E-02 the Reconcile Displacement did not converge within MAXIT=25 iterations.
The error is 4.364318E-09.

Repartitioning due to displacements convergence.

At time 3.836043E-02 the Reconcile Displacement did not converge within MAXIT=25 iterations.
The error is 3.189339E-07.

Repartitioning due to displacements convergence.

At time 3.836043E-02 the Reconcile Displacement did not converge within MAXIT=25 iterations.
The error is 4.365264E-09.

Repartitioning due to displacements convergence.

At time 3.836043E-02 the Reconcile Displacement did not converge within MAXIT=25 iterations.
The error is 4.365264E-09.

Repartitioning due to displacements convergence.

At time 3.836170E-02 the Reconcile Displacement did not converge within MAXIT=25 iterations.
The error is 3.191203E-07.

Repartitioning due to displacements convergence.

At time 3.836170E-02 the Reconcile Displacement did not converge within MAXIT=25 iterations.
The error is 4.366213E-09.

Repartitioning due to displacements convergence.

At time 3.836170E-02 the Reconcile Displacement did not converge within MAXIT=25 iterations.
The error is 4.366213E-09.

Repartitioning due to displacements convergence.

At time 3.836296E-02 the Reconcile Displacement did not converge within MAXIT=25 iterations.
The error is 3.193072E-07.

Repartitioning due to displacements convergence.

At time 3.836296E-02 the Reconcile Displacement did not converge within MAXIT=25 iterations.
The error is 4.367165E-09.

Repartitioning due to displacements convergence.

At time 3.836296E-02 the Reconcile Displacement did not converge within MAXIT=25 iterations.
The error is 4.367165E-09.

Repartitioning due to displacements convergence.

At time 3.836423E-02 the Reconcile Displacement did not converge within MAXIT=25 iterations.
The error is 3.194948E-07.

Repartitioning due to displacements convergence.

At time 3.836423E-02 the Reconcile Displacement did not converge within MAXIT=25 iterations.
The error is 4.368119E-09.

Repartitioning due to displacements convergence.

At time 3.836423E-02 the Reconcile Displacement did not converge within MAXIT=25 iterations.
The error is 4.368119E-09.

Repartitioning due to displacements convergence.

At time 3.836550E-02 the Reconcile Displacement did not converge within MAXIT=25 iterations.
The error is 3.196830E-07.

Repartitioning due to displacements convergence.

At time 3.836550E-02 the Reconcile Displacement did not converge within MAXIT=25 iterations.
The error is 4.369075E-09.

Repartitioning due to displacements convergence.

At time 3.836550E-02 the Reconcile Displacement did not converge within MAXIT=25 iterations.
The error is 4.369075E-09.

Repartitioning due to displacements convergence.

At time 3.836677E-02 the Reconcile Displacement did not converge within MAXIT=25 iterations.
The error is 3.198717E-07.

Repartitioning due to displacements convergence.

At time 3.836677E-02 the Reconcile Displacement did not converge within MAXIT=25 iterations.
The error is 4.370033E-09.

Repartitioning due to displacements convergence.

At time 3.836677E-02 the Reconcile Displacement did not converge within MAXIT=25 iterations.
The error is 4.370033E-09.

Repartitioning due to displacements convergence.

At time 3.836804E-02 the Reconcile Displacement did not converge within MAXIT=25 iterations.
The error is 3.225964E-07.

Repartitioning due to displacements convergence.

At time 3.836804E-02 the Reconcile Displacement did not converge within MAXIT=25 iterations.
The error is 4.370993E-09.

Repartitioning due to displacements convergence.

At time 3.836804E-02 the Reconcile Displacement did not converge within MAXIT=25 iterations.
The error is 4.370993E-09.

Repartitioning due to displacements convergence.

At time 3.836930E-02 the Reconcile Displacement did not converge within MAXIT=25 iterations.
The error is 3.278150E-07.

Repartitioning due to displacements convergence.

At time 3.836930E-02 the Reconcile Displacement did not converge within MAXIT=25 iterations.
The error is 4.371955E-09.

Repartitioning due to displacements convergence.

At time 3.836930E-02 the Reconcile Displacement did not converge within MAXIT=25 iterations.
The error is 4.371955E-09.

Repartitioning due to displacements convergence.

At time 3.837057E-02 the Reconcile Displacement did not converge within MAXIT=25 iterations.
The error is 3.329968E-07.

Repartitioning due to displacements convergence.

At time 3.837057E-02 the Reconcile Displacement did not converge within MAXIT=25 iterations.
The error is 4.372918E-09.

Repartitioning due to displacements convergence.

At time 3.837057E-02 the Reconcile Displacement did not converge within MAXIT=25 iterations.
The error is 4.372918E-09.

Repartitioning due to displacements convergence.

At time 3.837184E-02 the Reconcile Displacement did not converge within MAXIT=25 iterations.
The error is 3.381392E-07.

Repartitioning due to displacements convergence.

At time 3.837184E-02 the Reconcile Displacement did not converge within MAXIT=25 iterations.
The error is 4.373882E-09.

Repartitioning due to displacements convergence.

At time 3.837184E-02 the Reconcile Displacement did not converge within MAXIT=25 iterations.
The error is 4.373882E-09.

Repartitioning due to displacements convergence.

At time 3.837311E-02 the Reconcile Displacement did not converge within MAXIT=25 iterations.
The error is 3.432394E-07.

Repartitioning due to displacements convergence.

At time 3.837311E-02 the Reconcile Displacement did not converge within MAXIT=25 iterations.
The error is 4.374847E-09.

Repartitioning due to displacements convergence.

At time 3.837311E-02 the Reconcile Displacement did not converge within MAXIT=25 iterations.
The error is 4.374847E-09.

Repartitioning due to displacements convergence.

At time 3.837437E-02 the Reconcile Displacement did not converge within MAXIT=25 iterations.
The error is 3.482949E-07.

Repartitioning due to displacements convergence.

At time 3.837437E-02 the Reconcile Displacement did not converge within MAXIT=25 iterations.
The error is 4.375813E-09.

Repartitioning due to displacements convergence.

At time 3.837437E-02 the Reconcile Displacement did not converge within MAXIT=25 iterations.
The error is 4.375813E-09.

Repartitioning due to displacements convergence.

At time 3.837564E-02 the Reconcile Displacement did not converge within MAXIT=25 iterations.
The error is 3.533029E-07.

Repartitioning due to displacements convergence.

At time 3.837564E-02 the Reconcile Displacement did not converge within MAXIT=25 iterations.
The error is 4.376779E-09.

Repartitioning due to displacements convergence.

At time 3.837564E-02 the Reconcile Displacement did not converge within MAXIT=25 iterations.
The error is 4.376779E-09.

Repartitioning due to displacements convergence.

At time 3.837691E-02 the Reconcile Displacement did not converge within MAXIT=25 iterations.
The error is 3.582606E-07.

Repartitioning due to displacements convergence.

At time 3.837691E-02 the Reconcile Displacement did not converge within MAXIT=25 iterations.
The error is 4.377746E-09.

Repartitioning due to displacements convergence.

At time 3.837691E-02 the Reconcile Displacement did not converge within MAXIT=25 iterations.
The error is 4.377746E-09.

Repartitioning due to displacements convergence.

At time 3.837818E-02 the Reconcile Displacement did not converge within MAXIT=25 iterations.
The error is 3.631652E-07.

Repartitioning due to displacements convergence.

At time 3.837818E-02 the Reconcile Displacement did not converge within MAXIT=25 iterations.
The error is 4.378713E-09.

Repartitioning due to displacements convergence.

At time 3.837818E-02 the Reconcile Displacement did not converge within MAXIT=25 iterations.
The error is 4.378713E-09.

Repartitioning due to displacements convergence.

At time 3.837945E-02 the Reconcile Displacement did not converge within MAXIT=25 iterations.
The error is 3.680139E-07.

Repartitioning due to displacements convergence.

At time 3.837945E-02 the Reconcile Displacement did not converge within MAXIT=25 iterations.
The error is 4.379679E-09.

Repartitioning due to displacements convergence.

At time 3.837945E-02 the Reconcile Displacement did not converge within MAXIT=25 iterations.
The error is 4.379679E-09.

Repartitioning due to displacements convergence.

At time 3.838071E-02 the Reconcile Displacement did not converge within MAXIT=25 iterations.
The error is 3.728039E-07.

Repartitioning due to displacements convergence.

At time 3.838071E-02 the Reconcile Displacement did not converge within MAXIT=25 iterations.
The error is 4.380646E-09.

Repartitioning due to displacements convergence.

At time 3.838071E-02 the Reconcile Displacement did not converge within MAXIT=25 iterations.
The error is 4.380646E-09.

Repartitioning due to displacements convergence.

At time 3.838198E-02 the Reconcile Displacement did not converge within MAXIT=25 iterations.
The error is 3.775320E-07.

Repartitioning due to displacements convergence.

At time 3.838198E-02 the Reconcile Displacement did not converge within MAXIT=25 iterations.
The error is 4.381611E-09.

Repartitioning due to displacements convergence.

At time 3.838198E-02 the Reconcile Displacement did not converge within MAXIT=25 iterations.
The error is 4.381611E-09.

Repartitioning due to displacements convergence.

At time 3.838325E-02 the Reconcile Displacement did not converge within MAXIT=25 iterations.
The error is 3.821954E-07.

Repartitioning due to displacements convergence.

At time 3.838325E-02 the Reconcile Displacement did not converge within MAXIT=25 iterations.
The error is 4.382576E-09.

Repartitioning due to displacements convergence.

At time 3.838325E-02 the Reconcile Displacement did not converge within MAXIT=25 iterations.
The error is 4.382576E-09.

Repartitioning due to displacements convergence.

At time 3.838452E-02 the Reconcile Displacement did not converge within MAXIT=25 iterations.
The error is 3.867909E-07.

Repartitioning due to displacements convergence.

At time 3.838452E-02 the Reconcile Displacement did not converge within MAXIT=25 iterations.
The error is 4.383540E-09.

Repartitioning due to displacements convergence.

At time 3.838452E-02 the Reconcile Displacement did not converge within MAXIT=25 iterations.
The error is 4.383540E-09.

Repartitioning due to displacements convergence.

At time 3.838579E-02 the Reconcile Displacement did not converge within MAXIT=25 iterations.
The error is 3.913155E-07.

Repartitioning due to displacements convergence.

At time 3.838579E-02 the Reconcile Displacement did not converge within MAXIT=25 iterations.
The error is 4.384502E-09.

Repartitioning due to displacements convergence.

At time 3.838579E-02 the Reconcile Displacement did not converge within MAXIT=25 iterations.
The error is 4.384502E-09.

Repartitioning due to displacements convergence.

At time 3.838705E-02 the Reconcile Displacement did not converge within MAXIT=25 iterations.
The error is 3.957660E-07.

Repartitioning due to displacements convergence.

At time 3.838705E-02 the Reconcile Displacement did not converge within MAXIT=25 iterations.
The error is 4.385463E-09.

Repartitioning due to displacements convergence.

At time 3.838705E-02 the Reconcile Displacement did not converge within MAXIT=25 iterations.
The error is 4.385463E-09.

Repartitioning due to displacements convergence.

At time 3.838832E-02 the Reconcile Displacement did not converge within MAXIT=25 iterations.
The error is 4.001389E-07.

Repartitioning due to displacements convergence.

At time 3.838832E-02 the Reconcile Displacement did not converge within MAXIT=25 iterations.
The error is 4.386422E-09.

Repartitioning due to displacements convergence.

At time 3.838832E-02 the Reconcile Displacement did not converge within MAXIT=25 iterations.
The error is 4.386422E-09.

Repartitioning due to displacements convergence.

At time 3.838959E-02 the Reconcile Displacement did not converge within MAXIT=25 iterations.
The error is 4.044310E-07.

Repartitioning due to displacements convergence.

At time 3.838959E-02 the Reconcile Displacement did not converge within MAXIT=25 iterations.
The error is 4.387378E-09.

Repartitioning due to displacements convergence.

At time 3.838959E-02 the Reconcile Displacement did not converge within MAXIT=25 iterations.
The error is 4.387378E-09.

Repartitioning due to displacements convergence.

At time 3.839086E-02 the Reconcile Displacement did not converge within MAXIT=25 iterations.
The error is 4.086388E-07.

Repartitioning due to displacements convergence.

At time 3.839086E-02 the Reconcile Displacement did not converge within MAXIT=25 iterations.
The error is 4.388332E-09.

Repartitioning due to displacements convergence.

At time 3.839086E-02 the Reconcile Displacement did not converge within MAXIT=25 iterations.
The error is 4.388332E-09.

Repartitioning due to displacements convergence.

At time 3.839213E-02 the Reconcile Displacement did not converge within MAXIT=25 iterations.
The error is 4.127585E-07.

Repartitioning due to displacements convergence.

At time 3.839213E-02 the Reconcile Displacement did not converge within MAXIT=25 iterations.
The error is 4.389284E-09.

Repartitioning due to displacements convergence.

At time 3.839213E-02 the Reconcile Displacement did not converge within MAXIT=25 iterations.
The error is 4.389284E-09.

Repartitioning due to displacements convergence.

At time 3.839339E-02 the Reconcile Displacement did not converge within MAXIT=25 iterations.
The error is 4.167865E-07.

Repartitioning due to displacements convergence.

At time 3.839339E-02 the Reconcile Displacement did not converge within MAXIT=25 iterations.
The error is 4.390232E-09.

Repartitioning due to displacements convergence.

At time 3.839339E-02 the Reconcile Displacement did not converge within MAXIT=25 iterations.
The error is 4.390232E-09.

Repartitioning due to displacements convergence.

At time 3.839466E-02 the Reconcile Displacement did not converge within MAXIT=25 iterations.
The error is 4.207188E-07.

Repartitioning due to displacements convergence.

At time 3.839466E-02 the Reconcile Displacement did not converge within MAXIT=25 iterations.
The error is 4.391178E-09.

Repartitioning due to displacements convergence.

At time 3.839466E-02 the Reconcile Displacement did not converge within MAXIT=25 iterations.
The error is 4.391178E-09.

Repartitioning due to displacements convergence.

At time 3.839593E-02 the Reconcile Displacement did not converge within MAXIT=25 iterations.
The error is 4.245512E-07.

Repartitioning due to displacements convergence.

At time 3.839593E-02 the Reconcile Displacement did not converge within MAXIT=25 iterations.
The error is 4.392119E-09.

Repartitioning due to displacements convergence.

At time 3.839593E-02 the Reconcile Displacement did not converge within MAXIT=25 iterations.
The error is 4.392119E-09.

Repartitioning due to displacements convergence.

At time 3.839720E-02 the Reconcile Displacement did not converge within MAXIT=25 iterations.
The error is 4.282795E-07.

Repartitioning due to displacements convergence.

At time 3.839720E-02 the Reconcile Displacement did not converge within MAXIT=25 iterations.
The error is 4.393057E-09.

Repartitioning due to displacements convergence.

At time 3.839720E-02 the Reconcile Displacement did not converge within MAXIT=25 iterations.
The error is 4.393057E-09.

Repartitioning due to displacements convergence.

At time 3.839847E-02 the Reconcile Displacement did not converge within MAXIT=25 iterations.
The error is 4.318990E-07.

Repartitioning due to displacements convergence.

At time 3.839847E-02 the Reconcile Displacement did not converge within MAXIT=25 iterations.
The error is 4.393991E-09.

Repartitioning due to displacements convergence.

At time 3.839847E-02 the Reconcile Displacement did not converge within MAXIT=25 iterations.
The error is 4.393991E-09.

Repartitioning due to displacements convergence.

At time 3.839973E-02 the Reconcile Displacement did not converge within MAXIT=25 iterations.
The error is 4.354049E-07.

Repartitioning due to displacements convergence.

At time 3.839973E-02 the Reconcile Displacement did not converge within MAXIT=25 iterations.
The error is 4.394920E-09.

Repartitioning due to displacements convergence.

At time 3.839973E-02 the Reconcile Displacement did not converge within MAXIT=25 iterations.
The error is 4.394920E-09.

Repartitioning due to displacements convergence.

At time 3.840100E-02 the Reconcile Displacement did not converge within MAXIT=25 iterations.
The error is 4.387919E-07.

Repartitioning due to displacements convergence.

At time 3.840100E-02 the Reconcile Displacement did not converge within MAXIT=25 iterations.
The error is 4.395844E-09.

Repartitioning due to displacements convergence.

At time 3.840100E-02 the Reconcile Displacement did not converge within MAXIT=25 iterations.
The error is 4.395844E-09.

Repartitioning due to displacements convergence.

At time 3.840227E-02 the Reconcile Displacement did not converge within MAXIT=25 iterations.
The error is 4.422443E-07.

Repartitioning due to displacements convergence.

At time 3.840227E-02 the Reconcile Displacement did not converge within MAXIT=25 iterations.
The error is 4.396764E-09.

Repartitioning due to displacements convergence.

At time 3.840227E-02 the Reconcile Displacement did not converge within MAXIT=25 iterations.
The error is 4.396764E-09.

Repartitioning due to displacements convergence.

At time 3.840354E-02 the Reconcile Displacement did not converge within MAXIT=25 iterations.
The error is 4.454047E-07.

Repartitioning due to displacements convergence.

At time 3.840354E-02 the Reconcile Displacement did not converge within MAXIT=25 iterations.
The error is 4.397677E-09.

Repartitioning due to displacements convergence.

At time 3.840354E-02 the Reconcile Displacement did not converge within MAXIT=25 iterations.
The error is 4.397677E-09.

Repartitioning due to displacements convergence.

At time 3.840481E-02 the Reconcile Displacement did not converge within MAXIT=25 iterations.
The error is 4.480459E-07.

Repartitioning due to displacements convergence.

At time 3.840481E-02 the Reconcile Displacement did not converge within MAXIT=25 iterations.
The error is 4.398586E-09.

Repartitioning due to displacements convergence.

At time 3.840481E-02 the Reconcile Displacement did not converge within MAXIT=25 iterations.
The error is 4.398586E-09.

Repartitioning due to displacements convergence.

At time 3.840607E-02 the Reconcile Displacement did not converge within MAXIT=25 iterations.
The error is 4.501069E-07.

Repartitioning due to displacements convergence.

At time 3.840607E-02 the Reconcile Displacement did not converge within MAXIT=25 iterations.
The error is 4.399488E-09.

Repartitioning due to displacements convergence.

At time 3.840607E-02 the Reconcile Displacement did not converge within MAXIT=25 iterations.
The error is 4.399488E-09.

Repartitioning due to displacements convergence.

At time 3.840734E-02 the Reconcile Displacement did not converge within MAXIT=25 iterations.
The error is 4.515170E-07.

Repartitioning due to displacements convergence.

At time 3.840734E-02 the Reconcile Displacement did not converge within MAXIT=25 iterations.
The error is 4.400384E-09.

Repartitioning due to displacements convergence.

At time 3.840734E-02 the Reconcile Displacement did not converge within MAXIT=25 iterations.
The error is 4.400384E-09.

Repartitioning due to displacements convergence.

At time 3.840861E-02 the Reconcile Displacement did not converge within MAXIT=25 iterations.
The error is 4.521949E-07.

Repartitioning due to displacements convergence.

At time 3.840861E-02 the Reconcile Displacement did not converge within MAXIT=25 iterations.
The error is 4.401273E-09.

Repartitioning due to displacements convergence.

At time 3.840861E-02 the Reconcile Displacement did not converge within MAXIT=25 iterations.
The error is 4.401273E-09.

Repartitioning due to displacements convergence.

At time 3.840988E-02 the Reconcile Displacement did not converge within MAXIT=25 iterations.
The error is 4.520454E-07.

Repartitioning due to displacements convergence.

At time 3.840988E-02 the Reconcile Displacement did not converge within MAXIT=25 iterations.
The error is 4.402155E-09.

Repartitioning due to displacements convergence.

At time 3.840988E-02 the Reconcile Displacement did not converge within MAXIT=25 iterations.
The error is 4.402155E-09.

Repartitioning due to displacements convergence.

At time 3.841115E-02 the Reconcile Displacement did not converge within MAXIT=25 iterations.
The error is 4.509575E-07.

Repartitioning due to displacements convergence.

At time 3.841115E-02 the Reconcile Displacement did not converge within MAXIT=25 iterations.
The error is 4.403030E-09.

Repartitioning due to displacements convergence.

At time 3.841115E-02 the Reconcile Displacement did not converge within MAXIT=25 iterations.
The error is 4.403030E-09.

Repartitioning due to displacements convergence.

At time 3.841241E-02 the Reconcile Displacement did not converge within MAXIT=25 iterations.
The error is 4.488010E-07.

Repartitioning due to displacements convergence.

At time 3.841241E-02 the Reconcile Displacement did not converge within MAXIT=25 iterations.
The error is 4.403897E-09.

Repartitioning due to displacements convergence.

At time 3.841241E-02 the Reconcile Displacement did not converge within MAXIT=25 iterations.
The error is 4.403897E-09.

Repartitioning due to displacements convergence.

At time 3.841368E-02 the Reconcile Displacement did not converge within MAXIT=25 iterations.
The error is 4.454221E-07.

Repartitioning due to displacements convergence.

At time 3.841368E-02 the Reconcile Displacement did not converge within MAXIT=25 iterations.
The error is 4.404755E-09.

Repartitioning due to displacements convergence.

At time 3.841368E-02 the Reconcile Displacement did not converge within MAXIT=25 iterations.
The error is 4.404755E-09.

Repartitioning due to displacements convergence.

At time 3.841495E-02 the Reconcile Displacement did not converge within MAXIT=25 iterations.
The error is 4.406381E-07.

Repartitioning due to displacements convergence.

At time 3.841495E-02 the Reconcile Displacement did not converge within MAXIT=25 iterations.
The error is 4.405605E-09.

Repartitioning due to displacements convergence.

At time 3.841495E-02 the Reconcile Displacement did not converge within MAXIT=25 iterations.
The error is 4.405605E-09.

Repartitioning due to displacements convergence.

At time 3.841622E-02 the Reconcile Displacement did not converge within MAXIT=25 iterations.
The error is 4.342314E-07.

Repartitioning due to displacements convergence.

At time 3.841622E-02 the Reconcile Displacement did not converge within MAXIT=25 iterations.
The error is 4.406447E-09.

Repartitioning due to displacements convergence.

At time 3.841622E-02 the Reconcile Displacement did not converge within MAXIT=25 iterations.
The error is 4.406447E-09.

Repartitioning due to displacements convergence.

At time 3.841749E-02 the Reconcile Displacement did not converge within MAXIT=25 iterations.
The error is 4.259398E-07.

Repartitioning due to displacements convergence.

At time 3.841749E-02 the Reconcile Displacement did not converge within MAXIT=25 iterations.
The error is 4.407279E-09.

Repartitioning due to displacements convergence.

At time 3.841749E-02 the Reconcile Displacement did not converge within MAXIT=25 iterations.
The error is 4.407279E-09.

Repartitioning due to displacements convergence.

At time 3.841875E-02 the Reconcile Displacement did not converge within MAXIT=25 iterations.
The error is 4.154458E-07.

Repartitioning due to displacements convergence.

At time 3.841875E-02 the Reconcile Displacement did not converge within MAXIT=25 iterations.
The error is 4.408102E-09.

Repartitioning due to displacements convergence.

At time 3.841875E-02 the Reconcile Displacement did not converge within MAXIT=25 iterations.
The error is 4.408102E-09.

Repartitioning due to displacements convergence.

At time 3.842002E-02 the Reconcile Displacement did not converge within MAXIT=25 iterations.
The error is 4.023614E-07.

Repartitioning due to displacements convergence.

At time 3.842002E-02 the Reconcile Displacement did not converge within MAXIT=25 iterations.
The error is 4.408914E-09.

Repartitioning due to displacements convergence.

At time 3.842002E-02 the Reconcile Displacement did not converge within MAXIT=25 iterations.
The error is 4.408914E-09.

Repartitioning due to displacements convergence.

At time 3.842129E-02 the Reconcile Displacement did not converge within MAXIT=25 iterations.
The error is 3.862070E-07.

Repartitioning due to displacements convergence.

At time 3.842129E-02 the Reconcile Displacement did not converge within MAXIT=25 iterations.
The error is 4.409716E-09.

Repartitioning due to displacements convergence.

At time 3.842129E-02 the Reconcile Displacement did not converge within MAXIT=25 iterations.
The error is 4.409716E-09.

Repartitioning due to displacements convergence.

At time 3.842256E-02 the Reconcile Displacement did not converge within MAXIT=25 iterations.
The error is 3.826223E-07.

Repartitioning due to displacements convergence.

At time 3.842256E-02 the Reconcile Displacement did not converge within MAXIT=25 iterations.
The error is 4.410508E-09.

Repartitioning due to displacements convergence.

At time 3.842256E-02 the Reconcile Displacement did not converge within MAXIT=25 iterations.
The error is 4.410508E-09.

Repartitioning due to displacements convergence.

At time 3.842383E-02 the Reconcile Displacement did not converge within MAXIT=25 iterations.
The error is 3.855548E-07.

Repartitioning due to displacements convergence.

At time 3.842383E-02 the Reconcile Displacement did not converge within MAXIT=25 iterations.
The error is 4.411288E-09.

Repartitioning due to displacements convergence.

At time 3.842383E-02 the Reconcile Displacement did not converge within MAXIT=25 iterations.
The error is 4.411288E-09.

Repartitioning due to displacements convergence.

At time 3.842509E-02 the Reconcile Displacement did not converge within MAXIT=25 iterations.
The error is 3.884194E-07.

Repartitioning due to displacements convergence.

At time 3.842509E-02 the Reconcile Displacement did not converge within MAXIT=25 iterations.
The error is 4.412056E-09.

Repartitioning due to displacements convergence.

At time 3.842509E-02 the Reconcile Displacement did not converge within MAXIT=25 iterations.
The error is 4.412056E-09.

Repartitioning due to displacements convergence.

At time 3.842636E-02 the Reconcile Displacement did not converge within MAXIT=25 iterations.
The error is 3.912228E-07.

Repartitioning due to displacements convergence.

At time 3.842636E-02 the Reconcile Displacement did not converge within MAXIT=25 iterations.
The error is 4.412813E-09.

Repartitioning due to displacements convergence.

At time 3.842636E-02 the Reconcile Displacement did not converge within MAXIT=25 iterations.
The error is 4.412813E-09.

Repartitioning due to displacements convergence.

At time 3.842763E-02 the Reconcile Displacement did not converge within MAXIT=25 iterations.
The error is 3.939742E-07.

Repartitioning due to displacements convergence.

At time 3.842763E-02 the Reconcile Displacement did not converge within MAXIT=25 iterations.
The error is 4.413557E-09.

Repartitioning due to displacements convergence.

At time 3.842763E-02 the Reconcile Displacement did not converge within MAXIT=25 iterations.
The error is 4.413557E-09.

Repartitioning due to displacements convergence.

At time 3.842890E-02 the Reconcile Displacement did not converge within MAXIT=25 iterations.
The error is 3.966847E-07.

Repartitioning due to displacements convergence.

At time 3.842890E-02 the Reconcile Displacement did not converge within MAXIT=25 iterations.
The error is 4.414288E-09.

Repartitioning due to displacements convergence.

At time 3.842890E-02 the Reconcile Displacement did not converge within MAXIT=25 iterations.
The error is 4.414288E-09.

Repartitioning due to displacements convergence.

At time 3.843017E-02 the Reconcile Displacement did not converge within MAXIT=25 iterations.
The error is 3.993662E-07.

Repartitioning due to displacements convergence.

At time 3.843017E-02 the Reconcile Displacement did not converge within MAXIT=25 iterations.
The error is 4.415006E-09.

Repartitioning due to displacements convergence.

At time 3.843017E-02 the Reconcile Displacement did not converge within MAXIT=25 iterations.
The error is 4.415006E-09.

Repartitioning due to displacements convergence.

At time 3.843143E-02 the Reconcile Displacement did not converge within MAXIT=25 iterations.
The error is 4.020309E-07.

Repartitioning due to displacements convergence.

At time 3.843143E-02 the Reconcile Displacement did not converge within MAXIT=25 iterations.
The error is 4.415710E-09.

Repartitioning due to displacements convergence.

At time 3.843143E-02 the Reconcile Displacement did not converge within MAXIT=25 iterations.
The error is 4.415710E-09.

Repartitioning due to displacements convergence.

At time 3.843270E-02 the Reconcile Displacement did not converge within MAXIT=25 iterations.
The error is 4.046898E-07.

Repartitioning due to displacements convergence.

At time 3.843270E-02 the Reconcile Displacement did not converge within MAXIT=25 iterations.
The error is 4.416400E-09.

Repartitioning due to displacements convergence.

At time 3.843270E-02 the Reconcile Displacement did not converge within MAXIT=25 iterations.
The error is 4.416400E-09.

Repartitioning due to displacements convergence.

At time 3.843397E-02 the Reconcile Displacement did not converge within MAXIT=25 iterations.
The error is 4.073533E-07.

Repartitioning due to displacements convergence.

At time 3.843397E-02 the Reconcile Displacement did not converge within MAXIT=25 iterations.
The error is 4.417075E-09.

Repartitioning due to displacements convergence.

At time 3.843397E-02 the Reconcile Displacement did not converge within MAXIT=25 iterations.
The error is 4.417075E-09.

Repartitioning due to displacements convergence.

At time 3.843524E-02 the Reconcile Displacement did not converge within MAXIT=25 iterations.
The error is 4.100304E-07.

Repartitioning due to displacements convergence.

At time 3.843524E-02 the Reconcile Displacement did not converge within MAXIT=25 iterations.
The error is 4.417736E-09.

Repartitioning due to displacements convergence.

At time 3.843524E-02 the Reconcile Displacement did not converge within MAXIT=25 iterations.
The error is 4.417736E-09.

Repartitioning due to displacements convergence.

At time 3.843651E-02 the Reconcile Displacement did not converge within MAXIT=25 iterations.
The error is 4.127282E-07.

Repartitioning due to displacements convergence.

At time 3.843651E-02 the Reconcile Displacement did not converge within MAXIT=25 iterations.
The error is 4.418381E-09.

Repartitioning due to displacements convergence.

At time 3.843651E-02 the Reconcile Displacement did not converge within MAXIT=25 iterations.
The error is 4.418381E-09.

Repartitioning due to displacements convergence.

At time 3.843777E-02 the Reconcile Displacement did not converge within MAXIT=25 iterations.
The error is 4.154518E-07.

Repartitioning due to displacements convergence.

At time 3.843777E-02 the Reconcile Displacement did not converge within MAXIT=25 iterations.
The error is 4.419009E-09.

Repartitioning due to displacements convergence.

At time 3.843777E-02 the Reconcile Displacement did not converge within MAXIT=25 iterations.
The error is 4.419009E-09.

Repartitioning due to displacements convergence.

At time 3.843904E-02 the Reconcile Displacement did not converge within MAXIT=25 iterations.
The error is 4.182023E-07.

Repartitioning due to displacements convergence.

At time 3.843904E-02 the Reconcile Displacement did not converge within MAXIT=25 iterations.
The error is 4.419621E-09.

Repartitioning due to displacements convergence.

At time 3.843904E-02 the Reconcile Displacement did not converge within MAXIT=25 iterations.
The error is 4.419621E-09.

Repartitioning due to displacements convergence.

At time 3.844031E-02 the Reconcile Displacement did not converge within MAXIT=25 iterations.
The error is 4.209752E-07.

Repartitioning due to displacements convergence.

At time 3.844031E-02 the Reconcile Displacement did not converge within MAXIT=25 iterations.
The error is 4.420217E-09.

Repartitioning due to displacements convergence.

At time 3.844031E-02 the Reconcile Displacement did not converge within MAXIT=25 iterations.
The error is 4.420217E-09.

Repartitioning due to displacements convergence.

At time 3.844158E-02 the Reconcile Displacement did not converge within MAXIT=25 iterations.
The error is 4.237577E-07.

Repartitioning due to displacements convergence.

At time 3.844158E-02 the Reconcile Displacement did not converge within MAXIT=25 iterations.
The error is 4.420794E-09.

Repartitioning due to displacements convergence.

At time 3.844158E-02 the Reconcile Displacement did not converge within MAXIT=25 iterations.
The error is 4.420794E-09.

Repartitioning due to displacements convergence.

At time 3.844285E-02 the Reconcile Displacement did not converge within MAXIT=25 iterations.
The error is 4.265248E-07.

Repartitioning due to displacements convergence.

At time 3.844285E-02 the Reconcile Displacement did not converge within MAXIT=25 iterations.
The error is 4.421354E-09.

Repartitioning due to displacements convergence.

At time 3.844285E-02 the Reconcile Displacement did not converge within MAXIT=25 iterations.
The error is 4.421354E-09.

Repartitioning due to displacements convergence.

At time 3.844411E-02 the Reconcile Displacement did not converge within MAXIT=25 iterations.
The error is 4.292379E-07.

Repartitioning due to displacements convergence.

At time 3.844411E-02 the Reconcile Displacement did not converge within MAXIT=25 iterations.
The error is 4.421895E-09.

Repartitioning due to displacements convergence.

At time 3.844411E-02 the Reconcile Displacement did not converge within MAXIT=25 iterations.
The error is 4.421895E-09.

Repartitioning due to displacements convergence.

At time 3.844538E-02 the Reconcile Displacement did not converge within MAXIT=25 iterations.
The error is 4.318445E-07.

Repartitioning due to displacements convergence.

At time 3.844538E-02 the Reconcile Displacement did not converge within MAXIT=25 iterations.
The error is 4.422418E-09.

Repartitioning due to displacements convergence.

At time 3.844538E-02 the Reconcile Displacement did not converge within MAXIT=25 iterations.
The error is 4.422418E-09.

Repartitioning due to displacements convergence.

At time 3.844665E-02 the Reconcile Displacement did not converge within MAXIT=25 iterations.
The error is 4.342864E-07.

Repartitioning due to displacements convergence.

At time 3.844665E-02 the Reconcile Displacement did not converge within MAXIT=25 iterations.
The error is 4.422921E-09.

Repartitioning due to displacements convergence.

At time 3.844665E-02 the Reconcile Displacement did not converge within MAXIT=25 iterations.
The error is 4.422921E-09.

Repartitioning due to displacements convergence.

At time 3.844792E-02 the Reconcile Displacement did not converge within MAXIT=25 iterations.
The error is 4.365202E-07.

Repartitioning due to displacements convergence.

At time 3.844792E-02 the Reconcile Displacement did not converge within MAXIT=25 iterations.
The error is 4.423404E-09.

Repartitioning due to displacements convergence.

At time 3.844792E-02 the Reconcile Displacement did not converge within MAXIT=25 iterations.
The error is 4.423404E-09.

Repartitioning due to displacements convergence.

At time 3.844919E-02 the Reconcile Displacement did not converge within MAXIT=25 iterations.
The error is 4.385598E-07.

Repartitioning due to displacements convergence.

At time 3.844919E-02 the Reconcile Displacement did not converge within MAXIT=25 iterations.
The error is 4.423866E-09.

Repartitioning due to displacements convergence.

At time 3.844919E-02 the Reconcile Displacement did not converge within MAXIT=25 iterations.
The error is 4.423866E-09.

Repartitioning due to displacements convergence.

At time 3.845045E-02 the Reconcile Displacement did not converge within MAXIT=25 iterations.
The error is 4.405402E-07.

Repartitioning due to displacements convergence.

At time 3.845045E-02 the Reconcile Displacement did not converge within MAXIT=25 iterations.
The error is 4.424308E-09.

Repartitioning due to displacements convergence.

At time 3.845045E-02 the Reconcile Displacement did not converge within MAXIT=25 iterations.
The error is 4.424308E-09.

Repartitioning due to displacements convergence.

At time 3.845172E-02 the Reconcile Displacement did not converge within MAXIT=25 iterations.
The error is 4.427819E-07.

Repartitioning due to displacements convergence.

At time 3.845172E-02 the Reconcile Displacement did not converge within MAXIT=25 iterations.
The error is 4.424727E-09.

Repartitioning due to displacements convergence.

At time 3.845172E-02 the Reconcile Displacement did not converge within MAXIT=25 iterations.
The error is 4.424727E-09.

Repartitioning due to displacements convergence.

At time 3.845299E-02 the Reconcile Displacement did not converge within MAXIT=25 iterations.
The error is 4.457818E-07.

Repartitioning due to displacements convergence.

At time 3.845299E-02 the Reconcile Displacement did not converge within MAXIT=25 iterations.
The error is 4.425125E-09.

Repartitioning due to displacements convergence.

At time 3.845299E-02 the Reconcile Displacement did not converge within MAXIT=25 iterations.
The error is 4.425125E-09.

Repartitioning due to displacements convergence.

At time 3.845426E-02 the Reconcile Displacement did not converge within MAXIT=25 iterations.
The error is 4.500081E-07.

Repartitioning due to displacements convergence.

At time 3.845426E-02 the Reconcile Displacement did not converge within MAXIT=25 iterations.
The error is 4.425500E-09.

Repartitioning due to displacements convergence.

At time 3.845426E-02 the Reconcile Displacement did not converge within MAXIT=25 iterations.
The error is 4.425500E-09.

Repartitioning due to displacements convergence.

At time 3.845553E-02 the Reconcile Displacement did not converge within MAXIT=25 iterations.
The error is 4.554489E-07.

Repartitioning due to displacements convergence.

At time 3.845553E-02 the Reconcile Displacement did not converge within MAXIT=25 iterations.
The error is 4.425852E-09.

Repartitioning due to displacements convergence.

At time 3.845553E-02 the Reconcile Displacement did not converge within MAXIT=25 iterations.
The error is 4.425852E-09.

Repartitioning due to displacements convergence.

At time 3.845679E-02 the Reconcile Displacement did not converge within MAXIT=25 iterations.
The error is 4.612108E-07.

Repartitioning due to displacements convergence.

At time 3.845679E-02 the Reconcile Displacement did not converge within MAXIT=25 iterations.
The error is 4.426180E-09.

Repartitioning due to displacements convergence.

At time 3.845679E-02 the Reconcile Displacement did not converge within MAXIT=25 iterations.
The error is 4.426180E-09.

Repartitioning due to displacements convergence.

At time 3.845806E-02 the Reconcile Displacement did not converge within MAXIT=25 iterations.
The error is 4.658949E-07.

Repartitioning due to displacements convergence.

At time 3.845806E-02 the Reconcile Displacement did not converge within MAXIT=25 iterations.
The error is 4.426484E-09.

Repartitioning due to displacements convergence.

At time 3.845806E-02 the Reconcile Displacement did not converge within MAXIT=25 iterations.
The error is 4.426484E-09.

Repartitioning due to displacements convergence.

At time 3.845933E-02 the Reconcile Displacement did not converge within MAXIT=25 iterations.
The error is 5.074247E-07.

Repartitioning due to displacements convergence.

At time 3.845933E-02 the Reconcile Displacement did not converge within MAXIT=25 iterations.
The error is 4.426762E-09.

Repartitioning due to displacements convergence.

At time 3.845933E-02 the Reconcile Displacement did not converge within MAXIT=25 iterations.
The error is 4.426762E-09.

Repartitioning due to displacements convergence.

At time 3.846060E-02 the Reconcile Displacement did not converge within MAXIT=25 iterations.
The error is 6.197255E-07.

Repartitioning due to displacements convergence.

At time 3.846060E-02 the Reconcile Displacement did not converge within MAXIT=25 iterations.
The error is 4.427016E-09.

Repartitioning due to displacements convergence.

At time 3.846060E-02 the Reconcile Displacement did not converge within MAXIT=25 iterations.
The error is 4.427016E-09.

Repartitioning due to displacements convergence.

At time 3.846186E-02 the Reconcile Displacement did not converge within MAXIT=25 iterations.
The error is 6.409478E-07.

Repartitioning due to displacements convergence.

At time 3.846186E-02 the Reconcile Displacement did not converge within MAXIT=25 iterations.
The error is 4.427243E-09.

Repartitioning due to displacements convergence.

At time 3.846186E-02 the Reconcile Displacement did not converge within MAXIT=25 iterations.
The error is 4.427243E-09.

Repartitioning due to displacements convergence.

At time 3.846313E-02 the Reconcile Displacement did not converge within MAXIT=25 iterations.
The error is 5.359409E-07.

Repartitioning due to displacements convergence.

At time 3.846313E-02 the Reconcile Displacement did not converge within MAXIT=25 iterations.
The error is 4.427443E-09.

Repartitioning due to displacements convergence.

At time 3.846313E-02 the Reconcile Displacement did not converge within MAXIT=25 iterations.
The error is 4.427443E-09.

Repartitioning due to displacements convergence.

At time 3.846440E-02 the Reconcile Displacement did not converge within MAXIT=25 iterations.
The error is 4.696234E-07.

Repartitioning due to displacements convergence.

At time 3.846440E-02 the Reconcile Displacement did not converge within MAXIT=25 iterations.
The error is 4.427616E-09.

Repartitioning due to displacements convergence.

At time 3.846440E-02 the Reconcile Displacement did not converge within MAXIT=25 iterations.
The error is 4.427616E-09.

Repartitioning due to displacements convergence.

At time 3.846567E-02 the Reconcile Displacement did not converge within MAXIT=25 iterations.
The error is 4.528283E-07.

Repartitioning due to displacements convergence.

At time 3.846567E-02 the Reconcile Displacement did not converge within MAXIT=25 iterations.
The error is 4.427762E-09.

Repartitioning due to displacements convergence.

At time 3.846567E-02 the Reconcile Displacement did not converge within MAXIT=25 iterations.
The error is 4.427762E-09.

Repartitioning due to displacements convergence.

At time 3.846694E-02 the Reconcile Displacement did not converge within MAXIT=25 iterations.
The error is 4.403656E-07.

Repartitioning due to displacements convergence.

At time 3.846694E-02 the Reconcile Displacement did not converge within MAXIT=25 iterations.
The error is 4.427879E-09.

Repartitioning due to displacements convergence.

At time 3.846694E-02 the Reconcile Displacement did not converge within MAXIT=25 iterations.
The error is 4.427879E-09.

Repartitioning due to displacements convergence.

At time 3.846820E-02 the Reconcile Displacement did not converge within MAXIT=25 iterations.
The error is 4.493211E-07.

Repartitioning due to displacements convergence.

At time 3.846820E-02 the Reconcile Displacement did not converge within MAXIT=25 iterations.
The error is 4.427966E-09.

Repartitioning due to displacements convergence.

At time 3.846820E-02 the Reconcile Displacement did not converge within MAXIT=25 iterations.
The error is 4.427966E-09.

Repartitioning due to displacements convergence.

At time 3.846947E-02 the Reconcile Displacement did not converge within MAXIT=25 iterations.
The error is 4.849852E-07.

Repartitioning due to displacements convergence.

At time 3.846947E-02 the Reconcile Displacement did not converge within MAXIT=25 iterations.
The error is 4.428024E-09.

Repartitioning due to displacements convergence.

At time 3.846947E-02 the Reconcile Displacement did not converge within MAXIT=25 iterations.
The error is 4.428024E-09.

Repartitioning due to displacements convergence.

At time 3.847074E-02 the Reconcile Displacement did not converge within MAXIT=25 iterations.
The error is 8.592286E-07.

Repartitioning due to displacements convergence.

At time 3.847074E-02 the Reconcile Displacement did not converge within MAXIT=25 iterations.
The error is 4.428052E-09.

Repartitioning due to displacements convergence.

At time 3.847074E-02 the Reconcile Displacement did not converge within MAXIT=25 iterations.
The error is 4.428052E-09.

Repartitioning due to displacements convergence.

At time 3.847201E-02 the Reconcile Displacement did not converge within MAXIT=25 iterations.
The error is -2.092489E-06.

Repartitioning due to displacements convergence.

At time 3.847201E-02 the Reconcile Displacement did not converge within MAXIT=25 iterations.
The error is 4.428049E-09.

Repartitioning due to displacements convergence.

At time 3.847201E-02 the Reconcile Displacement did not converge within MAXIT=25 iterations.
The error is 4.428049E-09.

Repartitioning due to displacements convergence.

At time 3.847328E-02 the Reconcile Displacement did not converge within MAXIT=25 iterations.
The error is -3.806206E-06.

Repartitioning due to displacements convergence.

At time 3.847328E-02 the Reconcile Displacement did not converge within MAXIT=25 iterations.
The error is 4.428013E-09.

Repartitioning due to displacements convergence.

At time 3.847328E-02 the Reconcile Displacement did not converge within MAXIT=25 iterations.
The error is 4.428013E-09.

Repartitioning due to displacements convergence.

At time 3.847454E-02 the Reconcile Displacement did not converge within MAXIT=25 iterations.
The error is -5.852663E-06.

Repartitioning due to displacements convergence.

At time 3.847454E-02 the Reconcile Displacement did not converge within MAXIT=25 iterations.
The error is 4.427946E-09.

Repartitioning due to displacements convergence.

At time 3.847454E-02 the Reconcile Displacement did not converge within MAXIT=25 iterations.
The error is 4.427946E-09.

Repartitioning due to displacements convergence.

At time 3.847581E-02 the Reconcile Displacement did not converge within MAXIT=25 iterations.
The error is -8.226134E-06.

Repartitioning due to displacements convergence.

At time 3.847581E-02 the Reconcile Displacement did not converge within MAXIT=25 iterations.
The error is 4.427846E-09.

Repartitioning due to displacements convergence.

At time 3.847581E-02 the Reconcile Displacement did not converge within MAXIT=25 iterations.
The error is 4.427846E-09.

Repartitioning due to displacements convergence.

At time 3.847708E-02 the Reconcile Displacement did not converge within MAXIT=25 iterations.
The error is -1.106213E-05.

Repartitioning due to displacements convergence.

At time 3.847708E-02 the Reconcile Displacement did not converge within MAXIT=25 iterations.
The error is 4.427712E-09.

Repartitioning due to displacements convergence.

At time 3.847708E-02 the Reconcile Displacement did not converge within MAXIT=25 iterations.
The error is 4.427712E-09.

Repartitioning due to displacements convergence.

At time 3.847835E-02 the Reconcile Displacement did not converge within MAXIT=25 iterations.
The error is -1.595396E-05.

Repartitioning due to displacements convergence.

At time 3.847835E-02 the Reconcile Displacement did not converge within MAXIT=25 iterations.
The error is 4.427544E-09.

Repartitioning due to displacements convergence.

At time 3.847835E-02 the Reconcile Displacement did not converge within MAXIT=25 iterations.
The error is 4.427544E-09.

Repartitioning due to displacements convergence.

At time 3.847962E-02 the Reconcile Displacement did not converge within MAXIT=25 iterations.
The error is -2.791123E-05.

Repartitioning due to displacements convergence.

At time 3.847962E-02 the Reconcile Displacement did not converge within MAXIT=25 iterations.
The error is 4.427341E-09.

Repartitioning due to displacements convergence.

At time 3.847962E-02 the Reconcile Displacement did not converge within MAXIT=25 iterations.
The error is 4.427341E-09.

Repartitioning due to displacements convergence.

At time 3.848088E-02 the Reconcile Displacement did not converge within MAXIT=25 iterations.
The error is -4.913492E-05.

Repartitioning due to displacements convergence.

At time 3.848088E-02 the Reconcile Displacement did not converge within MAXIT=25 iterations.
The error is 4.427102E-09.

Repartitioning due to displacements convergence.

At time 3.848088E-02 the Reconcile Displacement did not converge within MAXIT=25 iterations.
The error is 4.427102E-09.

Repartitioning due to displacements convergence.

At time 3.848215E-02 the Reconcile Displacement did not converge within MAXIT=25 iterations.
The error is -6.796418E-05.

Repartitioning due to displacements convergence.

At time 3.848215E-02 the Reconcile Displacement did not converge within MAXIT=25 iterations.
The error is 4.426827E-09.

Repartitioning due to displacements convergence.

At time 3.848215E-02 the Reconcile Displacement did not converge within MAXIT=25 iterations.
The error is 4.426827E-09.

Repartitioning due to displacements convergence.

At time 3.848342E-02 the Reconcile Displacement did not converge within MAXIT=25 iterations.
The error is -6.594878E-05.

Repartitioning due to displacements convergence.

At time 3.848342E-02 the Reconcile Displacement did not converge within MAXIT=25 iterations.
The error is 4.426514E-09.

Repartitioning due to displacements convergence.

At time 3.848342E-02 the Reconcile Displacement did not converge within MAXIT=25 iterations.
The error is 4.426514E-09.

Repartitioning due to displacements convergence.

At time 3.848469E-02 the Reconcile Displacement did not converge within MAXIT=25 iterations.
The error is -3.922511E-05.

Repartitioning due to displacements convergence.

At time 3.848469E-02 the Reconcile Displacement did not converge within MAXIT=25 iterations.
The error is 4.426165E-09.

Repartitioning due to displacements convergence.

At time 3.848469E-02 the Reconcile Displacement did not converge within MAXIT=25 iterations.
The error is 4.426165E-09.

Repartitioning due to displacements convergence.

At time 3.848596E-02 the Reconcile Displacement did not converge within MAXIT=25 iterations.
The error is -4.329124E-05.

Repartitioning due to displacements convergence.

At time 3.848596E-02 the Reconcile Displacement did not converge within MAXIT=25 iterations.
The error is 4.425776E-09.

Repartitioning due to displacements convergence.

At time 3.848596E-02 the Reconcile Displacement did not converge within MAXIT=25 iterations.
The error is 4.425776E-09.

Repartitioning due to displacements convergence.

At time 3.848722E-02 the Reconcile Displacement did not converge within MAXIT=25 iterations.
The error is -1.298010E-04.

Repartitioning due to displacements convergence.

At time 3.848722E-02 the Reconcile Displacement did not converge within MAXIT=25 iterations.
The error is 4.425349E-09.

Repartitioning due to displacements convergence.

At time 3.848722E-02 the Reconcile Displacement did not converge within MAXIT=25 iterations.
The error is 4.425349E-09.

Repartitioning due to displacements convergence.

At time 3.848849E-02 the Reconcile Displacement did not converge within MAXIT=25 iterations.
The error is 2.912088E-04.

Repartitioning due to displacements convergence.

At time 3.848849E-02 the Reconcile Displacement did not converge within MAXIT=25 iterations.
The error is 4.424881E-09.

Repartitioning due to displacements convergence.

At time 3.848849E-02 the Reconcile Displacement did not converge within MAXIT=25 iterations.
The error is 4.424881E-09.

Repartitioning due to displacements convergence.

At time 3.848976E-02 the Reconcile Displacement did not converge within MAXIT=25 iterations.
The error is 4.646092E-04.

Repartitioning due to displacements convergence.

At time 3.848976E-02 the Reconcile Displacement did not converge within MAXIT=25 iterations.
The error is 4.424373E-09.

Repartitioning due to displacements convergence.

At time 3.848976E-02 the Reconcile Displacement did not converge within MAXIT=25 iterations.
The error is 4.424373E-09.

Repartitioning due to displacements convergence.

At time 3.849103E-02 the Reconcile Displacement did not converge within MAXIT=25 iterations.
The error is 7.571236E-04.

Repartitioning due to displacements convergence.

At time 3.849103E-02 the Reconcile Displacement did not converge within MAXIT=25 iterations.
The error is 4.423824E-09.

Repartitioning due to displacements convergence.

At time 3.849103E-02 the Reconcile Displacement did not converge within MAXIT=25 iterations.
The error is 4.423824E-09.

Repartitioning due to displacements convergence.

At time 3.849230E-02 the Reconcile Displacement did not converge within MAXIT=25 iterations.
The error is 1.883156E-03.

Repartitioning due to displacements convergence.

At time 3.849230E-02 the Reconcile Displacement did not converge within MAXIT=25 iterations.
The error is 4.423233E-09.

Repartitioning due to displacements convergence.

At time 3.849230E-02 the Reconcile Displacement did not converge within MAXIT=25 iterations.
The error is 4.423233E-09.

Repartitioning due to displacements convergence.

At time 3.849356E-02 the Reconcile Displacement did not converge within MAXIT=25 iterations.
The error is 5.433476E-03.

Repartitioning due to displacements convergence.

At time 3.849356E-02 the Reconcile Displacement did not converge within MAXIT=25 iterations.
The error is 4.422598E-09.

Repartitioning due to displacements convergence.

At time 3.849356E-02 the Reconcile Displacement did not converge within MAXIT=25 iterations.
The error is 4.422598E-09.

Repartitioning due to displacements convergence.

At time 3.849483E-02 the Reconcile Displacement did not converge within MAXIT=25 iterations.
The error is 1.135600E-02.

Repartitioning due to displacements convergence.

At time 3.849483E-02 the Reconcile Displacement did not converge within MAXIT=25 iterations.
The error is 4.421921E-09.

Repartitioning due to displacements convergence.

At time 3.849483E-02 the Reconcile Displacement did not converge within MAXIT=25 iterations.
The error is 4.421921E-09.

Repartitioning due to displacements convergence.

At time 3.849610E-02 the Reconcile Displacement did not converge within MAXIT=25 iterations.
The error is -1.991993E-02.

Repartitioning due to displacements convergence.

At time 3.849610E-02 the Reconcile Displacement did not converge within MAXIT=25 iterations.
The error is 4.421198E-09.

Repartitioning due to displacements convergence.

At time 3.849610E-02 the Reconcile Displacement did not converge within MAXIT=25 iterations.
The error is 4.421198E-09.

Repartitioning due to displacements convergence.

At time 3.849737E-02 the Reconcile Displacement did not converge within MAXIT=25 iterations.
The error is -3.661076E-02.

Repartitioning due to displacements convergence.

At time 3.849737E-02 the Reconcile Displacement did not converge within MAXIT=25 iterations.
The error is 4.420431E-09.

Repartitioning due to displacements convergence.

At time 3.849737E-02 the Reconcile Displacement did not converge within MAXIT=25 iterations.
The error is 4.420431E-09.

Repartitioning due to displacements convergence.

At time 3.849864E-02 the Reconcile Displacement did not converge within MAXIT=25 iterations.
The error is 5.683924E-02.

Repartitioning due to displacements convergence.

At time 3.849864E-02 the Reconcile Displacement did not converge within MAXIT=25 iterations.
The error is 4.419618E-09.

Repartitioning due to displacements convergence.

At time 3.849864E-02 the Reconcile Displacement did not converge within MAXIT=25 iterations.
The error is 4.419618E-09.

Repartitioning due to displacements convergence.

At time 3.849990E-02 the Reconcile Displacement did not converge within MAXIT=25 iterations.
The error is 1.835269E-01.

Repartitioning due to displacements convergence.

At time 3.849990E-02 the Reconcile Displacement did not converge within MAXIT=25 iterations.
The error is 4.418758E-09.

Repartitioning due to displacements convergence.

At time 3.849990E-02 the Reconcile Displacement did not converge within MAXIT=25 iterations.
The error is 4.418758E-09.

Repartitioning due to displacements convergence.

At time 3.850117E-02 the Reconcile Displacement did not converge within MAXIT=25 iterations.
The error is 2.882074E-01.

Repartitioning due to displacements convergence.

At time 3.850117E-02 the Reconcile Displacement did not converge within MAXIT=25 iterations.
The error is 4.417851E-09.

Repartitioning due to displacements convergence.

At time 3.850117E-02 the Reconcile Displacement did not converge within MAXIT=25 iterations.
The error is 4.417851E-09.

Repartitioning due to displacements convergence.

At time 3.850244E-02 the Reconcile Displacement did not converge within MAXIT=25 iterations.
The error is 1.952123E-01.

Repartitioning due to displacements convergence.

At time 3.850244E-02 the Reconcile Displacement did not converge within MAXIT=25 iterations.
The error is 4.416896E-09.

Repartitioning due to displacements convergence.

At time 3.850244E-02 the Reconcile Displacement did not converge within MAXIT=25 iterations.
The error is 4.416896E-09.

Repartitioning due to displacements convergence.

At time 3.850371E-02 the Reconcile Displacement did not converge within MAXIT=25 iterations.
The error is 4.377851E-01.

Repartitioning due to displacements convergence.

At time 3.850371E-02 the Reconcile Displacement did not converge within MAXIT=25 iterations.
The error is 4.415891E-09.

Repartitioning due to displacements convergence.

At time 3.850371E-02 the Reconcile Displacement did not converge within MAXIT=25 iterations.
The error is 4.415891E-09.

Repartitioning due to displacements convergence.

At time 3.850498E-02 the Reconcile Displacement did not converge within MAXIT=25 iterations.
The error is 5.753187E-01.

Repartitioning due to displacements convergence.

At time 3.850498E-02 the Reconcile Displacement did not converge within MAXIT=25 iterations.
The error is 4.414837E-09.

Repartitioning due to displacements convergence.

At time 3.850498E-02 the Reconcile Displacement did not converge within MAXIT=25 iterations.
The error is 4.414837E-09.

Repartitioning due to displacements convergence.

At time 3.850624E-02 the Reconcile Displacement did not converge within MAXIT=25 iterations.
The error is 4.663432E-01.

Repartitioning due to displacements convergence.

At time 3.850624E-02 the Reconcile Displacement did not converge within MAXIT=25 iterations.
The error is 4.413733E-09.

Repartitioning due to displacements convergence.

At time 3.850624E-02 the Reconcile Displacement did not converge within MAXIT=25 iterations.
The error is 4.413733E-09.

Repartitioning due to displacements convergence.

At time 3.850751E-02 the Reconcile Displacement did not converge within MAXIT=25 iterations.
The error is 6.659094E-01.

Repartitioning due to displacements convergence.

At time 3.850751E-02 the Reconcile Displacement did not converge within MAXIT=25 iterations.
The error is 4.412576E-09.

Repartitioning due to displacements convergence.

At time 3.850751E-02 the Reconcile Displacement did not converge within MAXIT=25 iterations.
The error is 4.412576E-09.

Repartitioning due to displacements convergence.

At time 3.850878E-02 the Reconcile Displacement did not converge within MAXIT=25 iterations.
The error is 7.968278E-01.

Repartitioning due to displacements convergence.

At time 3.850878E-02 the Reconcile Displacement did not converge within MAXIT=25 iterations.
The error is 4.411368E-09.

Repartitioning due to displacements convergence.

At time 3.850878E-02 the Reconcile Displacement did not converge within MAXIT=25 iterations.
The error is 4.411368E-09.

Repartitioning due to displacements convergence.

At time 3.851005E-02 the Reconcile Displacement did not converge within MAXIT=25 iterations.
The error is 8.702708E-01.

Repartitioning due to displacements convergence.

At time 3.851005E-02 the Reconcile Displacement did not converge within MAXIT=25 iterations.
The error is 4.410106E-09.

Repartitioning due to displacements convergence.

At time 3.851005E-02 the Reconcile Displacement did not converge within MAXIT=25 iterations.
The error is 4.410106E-09.

Repartitioning due to displacements convergence.

At time 3.851132E-02 the Reconcile Displacement did not converge within MAXIT=25 iterations.
The error is 9.127526E-01.

Repartitioning due to displacements convergence.

At time 3.851132E-02 the Reconcile Displacement did not converge within MAXIT=25 iterations.
The error is 4.408790E-09.

Repartitioning due to displacements convergence.

At time 3.851132E-02 the Reconcile Displacement did not converge within MAXIT=25 iterations.
The error is 4.408790E-09.

Repartitioning due to displacements convergence.

At time 3.851258E-02 the Reconcile Displacement did not converge within MAXIT=25 iterations.
The error is 9.387116E-01.

Repartitioning due to displacements convergence.

At time 3.851258E-02 the Reconcile Displacement did not converge within MAXIT=25 iterations.
The error is 4.407420E-09.

Repartitioning due to displacements convergence.

At time 3.851258E-02 the Reconcile Displacement did not converge within MAXIT=25 iterations.
The error is 4.407420E-09.

Repartitioning due to displacements convergence.

At time 3.851385E-02 the Reconcile Displacement did not converge within MAXIT=25 iterations.
The error is 9.554561E-01.

Repartitioning due to displacements convergence.

At time 3.851385E-02 the Reconcile Displacement did not converge within MAXIT=25 iterations.
The error is 4.405994E-09.

Repartitioning due to displacements convergence.

At time 3.851385E-02 the Reconcile Displacement did not converge within MAXIT=25 iterations.
The error is 4.405994E-09.

Repartitioning due to displacements convergence.

At time 3.851512E-02 the Reconcile Displacement did not converge within MAXIT=25 iterations.
The error is 9.667760E-01.

Repartitioning due to displacements convergence.

At time 3.851512E-02 the Reconcile Displacement did not converge within MAXIT=25 iterations.
The error is 4.404512E-09.

Repartitioning due to displacements convergence.

At time 3.851512E-02 the Reconcile Displacement did not converge within MAXIT=25 iterations.
The error is 4.404512E-09.

Repartitioning due to displacements convergence.

At time 3.851639E-02 the Reconcile Displacement did not converge within MAXIT=25 iterations.
The error is 9.747350E-01.

Repartitioning due to displacements convergence.

At time 3.851639E-02 the Reconcile Displacement did not converge within MAXIT=25 iterations.
The error is 4.402972E-09.

Repartitioning due to displacements convergence.

At time 3.851639E-02 the Reconcile Displacement did not converge within MAXIT=25 iterations.
The error is 4.402972E-09.

Repartitioning due to displacements convergence.

At time 3.851766E-02 the Reconcile Displacement did not converge within MAXIT=25 iterations.
The error is 9.805165E-01.

Repartitioning due to displacements convergence.

At time 3.851766E-02 the Reconcile Displacement did not converge within MAXIT=25 iterations.
The error is 4.401375E-09.

Repartitioning due to displacements convergence.

At time 3.851766E-02 the Reconcile Displacement did not converge within MAXIT=25 iterations.
The error is 4.401375E-09.

Repartitioning due to displacements convergence.

At time 3.851892E-02 the Reconcile Displacement did not converge within MAXIT=25 iterations.
The error is 9.848313E-01.

Repartitioning due to displacements convergence.

At time 3.851892E-02 the Reconcile Displacement did not converge within MAXIT=25 iterations.
The error is 4.399718E-09.

Repartitioning due to displacements convergence.

At time 3.851892E-02 the Reconcile Displacement did not converge within MAXIT=25 iterations.
The error is 4.399718E-09.

Repartitioning due to displacements convergence.

At time 3.852019E-02 the Reconcile Displacement did not converge within MAXIT=25 iterations.
The error is 9.881196E-01.

Repartitioning due to displacements convergence.

At time 3.852019E-02 the Reconcile Displacement did not converge within MAXIT=25 iterations.
The error is 4.398001E-09.

Repartitioning due to displacements convergence.

At time 3.852019E-02 the Reconcile Displacement did not converge within MAXIT=25 iterations.
The error is 4.398001E-09.

Repartitioning due to displacements convergence.

At time 3.852146E-02 the Reconcile Displacement did not converge within MAXIT=25 iterations.
The error is 9.907960E-01.

Repartitioning due to displacements convergence.

At time 3.852146E-02 the Reconcile Displacement did not converge within MAXIT=25 iterations.
The error is 4.396223E-09.

Repartitioning due to displacements convergence.

At time 3.852146E-02 the Reconcile Displacement did not converge within MAXIT=25 iterations.
The error is 4.396223E-09.

Repartitioning due to displacements convergence.

At time 3.852273E-02 the Reconcile Displacement did not converge within MAXIT=25 iterations.
The error is 9.930480E-01.

Repartitioning due to displacements convergence.

At time 3.852273E-02 the Reconcile Displacement did not converge within MAXIT=25 iterations.
The error is 4.394384E-09.

Repartitioning due to displacements convergence.

At time 3.852273E-02 the Reconcile Displacement did not converge within MAXIT=25 iterations.
The error is 4.394384E-09.

Repartitioning due to displacements convergence.

At time 3.852400E-02 the Reconcile Displacement did not converge within MAXIT=25 iterations.
The error is 9.946930E-01.

Repartitioning due to displacements convergence.

At time 3.852400E-02 the Reconcile Displacement did not converge within MAXIT=25 iterations.
The error is 4.392482E-09.

Repartitioning due to displacements convergence.

At time 3.852400E-02 the Reconcile Displacement did not converge within MAXIT=25 iterations.
The error is 4.392482E-09.

Repartitioning due to displacements convergence.

At time 3.852526E-02 the Reconcile Displacement did not converge within MAXIT=25 iterations.
The error is 9.960557E-01.

Repartitioning due to displacements convergence.

At time 3.852526E-02 the Reconcile Displacement did not converge within MAXIT=25 iterations.
The error is 4.390517E-09.

Repartitioning due to displacements convergence.

At time 3.852526E-02 the Reconcile Displacement did not converge within MAXIT=25 iterations.
The error is 4.390517E-09.

Repartitioning due to displacements convergence.

At time 3.852653E-02 the Reconcile Displacement did not converge within MAXIT=25 iterations.
The error is 9.973562E-01.

Repartitioning due to displacements convergence.

At time 3.852653E-02 the Reconcile Displacement did not converge within MAXIT=25 iterations.
The error is 4.388487E-09.

Repartitioning due to displacements convergence.

At time 3.852653E-02 the Reconcile Displacement did not converge within MAXIT=25 iterations.
The error is 4.388487E-09.

Repartitioning due to displacements convergence.

At time 3.852780E-02 the Reconcile Displacement did not converge within MAXIT=25 iterations.
The error is 9.983225E-01.

Repartitioning due to displacements convergence.

At time 3.852780E-02 the Reconcile Displacement did not converge within MAXIT=25 iterations.
The error is 4.386392E-09.

Repartitioning due to displacements convergence.

At time 3.852780E-02 the Reconcile Displacement did not converge within MAXIT=25 iterations.
The error is 4.386392E-09.

Repartitioning due to displacements convergence.

At time 3.852907E-02 the Reconcile Displacement did not converge within MAXIT=25 iterations.
The error is 9.989712E-01.

Repartitioning due to displacements convergence.

At time 3.852907E-02 the Reconcile Displacement did not converge within MAXIT=25 iterations.
The error is 4.384231E-09.

Repartitioning due to displacements convergence.

At time 3.852907E-02 the Reconcile Displacement did not converge within MAXIT=25 iterations.
The error is 4.384231E-09.

Repartitioning due to displacements convergence.

At time 3.853034E-02 the Reconcile Displacement did not converge within MAXIT=25 iterations.
The error is 9.994044E-01.

Repartitioning due to displacements convergence.

At time 3.853034E-02 the Reconcile Displacement did not converge within MAXIT=25 iterations.
The error is 4.382373E-09.

Repartitioning due to displacements convergence.

At time 3.853034E-02 the Reconcile Displacement did not converge within MAXIT=25 iterations.
The error is 4.382373E-09.

Repartitioning due to displacements convergence.

At time 3.853160E-02 the Reconcile Displacement did not converge within MAXIT=25 iterations.
The error is 9.996432E-01.

Repartitioning due to displacements convergence.

At time 3.853160E-02 the Reconcile Displacement did not converge within MAXIT=25 iterations.
The error is 4.382445E-09.

Repartitioning due to displacements convergence.

At time 3.853160E-02 the Reconcile Displacement did not converge within MAXIT=25 iterations.
The error is 4.382445E-09.

Repartitioning due to displacements convergence.

At time 3.853287E-02 the Reconcile Displacement did not converge within MAXIT=25 iterations.
The error is 9.999931E-01.

Repartitioning due to displacements convergence.

At time 3.853287E-02 the Reconcile Displacement did not converge within MAXIT=25 iterations.
The error is 4.382429E-09.

Repartitioning due to displacements convergence.

At time 3.853287E-02 the Reconcile Displacement did not converge within MAXIT=25 iterations.
The error is 4.382429E-09.

Repartitioning due to displacements convergence.

At time 3.853414E-02 the Reconcile Displacement did not converge within MAXIT=25 iterations.
The error is 9.999669E-01.

Repartitioning due to displacements convergence.

At time 3.853414E-02 the Reconcile Displacement did not converge within MAXIT=25 iterations.
The error is 4.382324E-09.

Repartitioning due to displacements convergence.

At time 3.853414E-02 the Reconcile Displacement did not converge within MAXIT=25 iterations.
The error is 4.382324E-09.

Repartitioning due to displacements convergence.

At time 3.853541E-02 the Reconcile Displacement did not converge within MAXIT=25 iterations.
The error is 9.995811E-01.

Repartitioning due to displacements convergence.

At time 3.853541E-02 the Reconcile Displacement did not converge within MAXIT=25 iterations.
The error is 4.382127E-09.

Repartitioning due to displacements convergence.

At time 3.853541E-02 the Reconcile Displacement did not converge within MAXIT=25 iterations.
The error is 4.382127E-09.

Repartitioning due to displacements convergence.

At time 3.853668E-02 the Reconcile Displacement did not converge within MAXIT=25 iterations.
The error is 9.912187E-01.

Repartitioning due to displacements convergence.

At time 3.853668E-02 the Reconcile Displacement did not converge within MAXIT=25 iterations.
The error is 4.381839E-09.

Repartitioning due to displacements convergence.

At time 3.853668E-02 the Reconcile Displacement did not converge within MAXIT=25 iterations.
The error is 4.381839E-09.

Repartitioning due to displacements convergence.

At time 3.853794E-02 the Reconcile Displacement did not converge within MAXIT=25 iterations.
The error is -1.684688E+00.

Repartitioning due to displacements convergence.

At time 3.853794E-02 the Reconcile Displacement did not converge within MAXIT=25 iterations.
The error is 4.381458E-09.

Repartitioning due to displacements convergence.

At time 3.853794E-02 the Reconcile Displacement did not converge within MAXIT=25 iterations.
The error is 4.381458E-09.

Repartitioning due to displacements convergence.

At time 3.853921E-02 the Reconcile Displacement did not converge within MAXIT=25 iterations.
The error is -4.583690E+00.

Repartitioning due to displacements convergence.

At time 3.853921E-02 the Reconcile Displacement did not converge within MAXIT=25 iterations.
The error is 4.380982E-09.

Repartitioning due to displacements convergence.

At time 3.853921E-02 the Reconcile Displacement did not converge within MAXIT=25 iterations.
The error is 4.380982E-09.

Repartitioning due to displacements convergence.

At time 3.854048E-02 the Reconcile Displacement did not converge within MAXIT=25 iterations.
The error is 3.262709E+00.

Repartitioning due to displacements convergence.

At time 3.854048E-02 the Reconcile Displacement did not converge within MAXIT=25 iterations.
The error is 4.380412E-09.

Repartitioning due to displacements convergence.

At time 3.854048E-02 the Reconcile Displacement did not converge within MAXIT=25 iterations.
The error is 4.380412E-09.

Repartitioning due to displacements convergence.

At time 3.854175E-02 the Reconcile Displacement did not converge within MAXIT=25 iterations.
The error is -2.128053E+00.

Repartitioning due to displacements convergence.

At time 3.854175E-02 the Reconcile Displacement did not converge within MAXIT=25 iterations.
The error is 4.379746E-09.

Repartitioning due to displacements convergence.

At time 3.854175E-02 the Reconcile Displacement did not converge within MAXIT=25 iterations.
The error is 4.379746E-09.

Repartitioning due to displacements convergence.

At time 3.854302E-02 the Reconcile Displacement did not converge within MAXIT=25 iterations.
The error is -2.072210E+00.

Repartitioning due to displacements convergence.

At time 3.854302E-02 the Reconcile Displacement did not converge within MAXIT=25 iterations.
The error is 4.378982E-09.

Repartitioning due to displacements convergence.

At time 3.854302E-02 the Reconcile Displacement did not converge within MAXIT=25 iterations.
The error is 4.378982E-09.

Repartitioning due to displacements convergence.

At time 3.854428E-02 the Reconcile Displacement did not converge within MAXIT=25 iterations.
The error is -3.749476E+00.

Repartitioning due to displacements convergence.

At time 3.854428E-02 the Reconcile Displacement did not converge within MAXIT=25 iterations.
The error is 4.378121E-09.

Repartitioning due to displacements convergence.

At time 3.854428E-02 the Reconcile Displacement did not converge within MAXIT=25 iterations.
The error is 4.378121E-09.

Repartitioning due to displacements convergence.

At time 3.854555E-02 the Reconcile Displacement did not converge within MAXIT=25 iterations.
The error is -3.015153E+01.

Repartitioning due to displacements convergence.

At time 3.854555E-02 the Reconcile Displacement did not converge within MAXIT=25 iterations.
The error is 4.377160E-09.

Repartitioning due to displacements convergence.

At time 3.854555E-02 the Reconcile Displacement did not converge within MAXIT=25 iterations.
The error is 4.377160E-09.

Repartitioning due to displacements convergence.

At time 3.854682E-02 the Reconcile Displacement did not converge within MAXIT=25 iterations.
The error is -1.238685E-01.

Repartitioning due to displacements convergence.

At time 3.854682E-02 the Reconcile Displacement did not converge within MAXIT=25 iterations.
The error is 4.376099E-09.

Repartitioning due to displacements convergence.

At time 3.854682E-02 the Reconcile Displacement did not converge within MAXIT=25 iterations.
The error is 4.376099E-09.

Repartitioning due to displacements convergence.

At time 3.854809E-02 the Reconcile Displacement did not converge within MAXIT=25 iterations.
The error is -1.308323E-01.

Repartitioning due to displacements convergence.

At time 3.854809E-02 the Reconcile Displacement did not converge within MAXIT=25 iterations.
The error is 4.374936E-09.

Repartitioning due to displacements convergence.

At time 3.854809E-02 the Reconcile Displacement did not converge within MAXIT=25 iterations.
The error is 4.374936E-09.

Repartitioning due to displacements convergence.

At time 3.854935E-02 the Reconcile Displacement did not converge within MAXIT=25 iterations.
The error is -1.203370E-01.

Repartitioning due to displacements convergence.

At time 3.854935E-02 the Reconcile Displacement did not converge within MAXIT=25 iterations.
The error is 4.373671E-09.

Repartitioning due to displacements convergence.

At time 3.854935E-02 the Reconcile Displacement did not converge within MAXIT=25 iterations.
The error is 4.373671E-09.

Repartitioning due to displacements convergence.

At time 3.855062E-02 the Reconcile Displacement did not converge within MAXIT=25 iterations.
The error is -1.678759E-01.

Repartitioning due to displacements convergence.

At time 3.855062E-02 the Reconcile Displacement did not converge within MAXIT=25 iterations.
The error is 4.372302E-09.

Repartitioning due to displacements convergence.

At time 3.855062E-02 the Reconcile Displacement did not converge within MAXIT=25 iterations.
The error is 4.372302E-09.

Repartitioning due to displacements convergence.

At time 3.855189E-02 the Reconcile Displacement did not converge within MAXIT=25 iterations.
The error is 8.690228E-01.

Repartitioning due to displacements convergence.

At time 3.855189E-02 the Reconcile Displacement did not converge within MAXIT=25 iterations.
The error is 4.370829E-09.

Repartitioning due to displacements convergence.

At time 3.855189E-02 the Reconcile Displacement did not converge within MAXIT=25 iterations.
The error is 4.370829E-09.

Repartitioning due to displacements convergence.

At time 3.855316E-02 the Reconcile Displacement did not converge within MAXIT=25 iterations.
The error is -2.060427E+01.

Repartitioning due to displacements convergence.

At time 3.855316E-02 the Reconcile Displacement did not converge within MAXIT=25 iterations.
The error is 4.369250E-09.

Repartitioning due to displacements convergence.

At time 3.855316E-02 the Reconcile Displacement did not converge within MAXIT=25 iterations.
The error is 4.369250E-09.

Repartitioning due to displacements convergence.

At time 3.855443E-02 the Reconcile Displacement did not converge within MAXIT=25 iterations.
The error is 5.769177E+01.

Repartitioning due to displacements convergence.

At time 3.855443E-02 the Reconcile Displacement did not converge within MAXIT=25 iterations.
The error is 4.367564E-09.

Repartitioning due to displacements convergence.

At time 3.855443E-02 the Reconcile Displacement did not converge within MAXIT=25 iterations.
The error is 4.367564E-09.

Repartitioning due to displacements convergence.

At time 3.855569E-02 the Reconcile Displacement did not converge within MAXIT=25 iterations.
The error is 5.376152E+01.

Repartitioning due to displacements convergence.

At time 3.855569E-02 the Reconcile Displacement did not converge within MAXIT=25 iterations.
The error is 4.365770E-09.

Repartitioning due to displacements convergence.

At time 3.855569E-02 the Reconcile Displacement did not converge within MAXIT=25 iterations.
The error is 4.365770E-09.

Repartitioning due to displacements convergence.

Euler singularity found at time 3.855696E-02 during Reconcile Displacement.

Repartitioning due to displacements convergence.

At time 3.855696E-02 the Reconcile Displacement did not converge within MAXIT=25 iterations.
The error is 4.363867E-09.

Repartitioning due to displacements convergence.

At time 3.855696E-02 the Reconcile Displacement did not converge within MAXIT=25 iterations.
The error is 4.363867E-09.

Repartitioning due to displacements convergence.

At time 3.855823E-02 the Reconcile Displacement did not converge within MAXIT=25 iterations.
The error is -8.325875E-03.

Repartitioning due to displacements convergence.

At time 3.855823E-02 the Reconcile Displacement did not converge within MAXIT=25 iterations.
The error is 4.361854E-09.

Repartitioning due to displacements convergence.

At time 3.855823E-02 the Reconcile Displacement did not converge within MAXIT=25 iterations.
The error is 4.361854E-09.

Repartitioning due to displacements convergence.

At time 3.855950E-02 the Reconcile Displacement did not converge within MAXIT=25 iterations.
The error is -1.357058E-03.

Repartitioning due to displacements convergence.

At time 3.855950E-02 the Reconcile Displacement did not converge within MAXIT=25 iterations.
The error is 4.359730E-09.

Repartitioning due to displacements convergence.

At time 3.855950E-02 the Reconcile Displacement did not converge within MAXIT=25 iterations.
The error is 4.359730E-09.

Repartitioning due to displacements convergence.

At time 3.856077E-02 the Reconcile Displacement did not converge within MAXIT=25 iterations.
The error is -7.022476E-04.

Repartitioning due to displacements convergence.

At time 3.856077E-02 the Reconcile Displacement did not converge within MAXIT=25 iterations.
The error is 4.357494E-09.

Repartitioning due to displacements convergence.

At time 3.856077E-02 the Reconcile Displacement did not converge within MAXIT=25 iterations.
The error is 4.357494E-09.

Repartitioning due to displacements convergence.

At time 3.856203E-02 the Reconcile Displacement did not converge within MAXIT=25 iterations.
The error is -3.670868E-05.

Repartitioning due to displacements convergence.

At time 3.856203E-02 the Reconcile Displacement did not converge within MAXIT=25 iterations.
The error is 4.355145E-09.

Repartitioning due to displacements convergence.

At time 3.856203E-02 the Reconcile Displacement did not converge within MAXIT=25 iterations.
The error is 4.355145E-09.

Repartitioning due to displacements convergence.

At time 3.856330E-02 the Reconcile Displacement did not converge within MAXIT=25 iterations.
The error is 6.356604E-04.

Repartitioning due to displacements convergence.

At time 3.856330E-02 the Reconcile Displacement did not converge within MAXIT=25 iterations.
The error is 4.352681E-09.

Repartitioning due to displacements convergence.

At time 3.856330E-02 the Reconcile Displacement did not converge within MAXIT=25 iterations.
The error is 4.352681E-09.

Repartitioning due to displacements convergence.

At time 3.856457E-02 the Reconcile Displacement did not converge within MAXIT=25 iterations.
The error is 1.107251E-03.

Repartitioning due to displacements convergence.

At time 3.856457E-02 the Reconcile Displacement did not converge within MAXIT=25 iterations.
The error is 4.350101E-09.

Repartitioning due to displacements convergence.

At time 3.856457E-02 the Reconcile Displacement did not converge within MAXIT=25 iterations.
The error is 4.350101E-09.

Repartitioning due to displacements convergence.

At time 3.856584E-02 the Reconcile Displacement did not converge within MAXIT=25 iterations.
The error is 1.386142E-03.

Repartitioning due to displacements convergence.

At time 3.856584E-02 the Reconcile Displacement did not converge within MAXIT=25 iterations.
The error is 4.347405E-09.

Repartitioning due to displacements convergence.

At time 3.856584E-02 the Reconcile Displacement did not converge within MAXIT=25 iterations.
The error is 4.347405E-09.

Repartitioning due to displacements convergence.

At time 3.856711E-02 the Reconcile Displacement did not converge within MAXIT=25 iterations.
The error is 1.067767E-04.

Repartitioning due to displacements convergence.

At time 3.856711E-02 the Reconcile Displacement did not converge within MAXIT=25 iterations.
The error is 4.344591E-09.

Repartitioning due to displacements convergence.

At time 3.856711E-02 the Reconcile Displacement did not converge within MAXIT=25 iterations.
The error is 4.344591E-09.

Repartitioning due to displacements convergence.

At time 3.856837E-02 the Reconcile Displacement did not converge within MAXIT=25 iterations.
The error is 1.465745E-01.

Repartitioning due to displacements convergence.

At time 3.856837E-02 the Reconcile Displacement did not converge within MAXIT=25 iterations.
The error is 4.341659E-09.

Repartitioning due to displacements convergence.

At time 3.856837E-02 the Reconcile Displacement did not converge within MAXIT=25 iterations.
The error is 4.341659E-09.

Repartitioning due to displacements convergence.

Euler singularity found at time 3.856964E-02 during Reconcile Displacement.

Repartitioning due to displacements convergence.

At time 3.856964E-02 the Reconcile Displacement did not converge within MAXIT=25 iterations.
The error is 4.338606E-09.

Repartitioning due to displacements convergence.

At time 3.856964E-02 the Reconcile Displacement did not converge within MAXIT=25 iterations.
The error is 4.338606E-09.

Repartitioning due to displacements convergence.

At time 3.857091E-02 the Reconcile Displacement did not converge within MAXIT=25 iterations.
The error is 3.038537E+01.

Repartitioning due to displacements convergence.

At time 3.857091E-02 the Reconcile Displacement did not converge within MAXIT=25 iterations.
The error is 4.335433E-09.

Repartitioning due to displacements convergence.

At time 3.857091E-02 the Reconcile Displacement did not converge within MAXIT=25 iterations.
The error is 4.335433E-09.

Repartitioning due to displacements convergence.

At time 3.857218E-02 the Reconcile Displacement did not converge within MAXIT=25 iterations.
The error is 9.971706E-01.

Repartitioning due to displacements convergence.

At time 3.857218E-02 the Reconcile Displacement did not converge within MAXIT=25 iterations.
The error is 4.332138E-09.

Repartitioning due to displacements convergence.

At time 3.857218E-02 the Reconcile Displacement did not converge within MAXIT=25 iterations.
The error is 4.332138E-09.

Repartitioning due to displacements convergence.

At time 3.857345E-02 the Reconcile Displacement did not converge within MAXIT=25 iterations.
The error is -1.011178E-04.

Repartitioning due to displacements convergence.

At time 3.857345E-02 the Reconcile Displacement did not converge within MAXIT=25 iterations.
The error is 4.328719E-09.

Repartitioning due to displacements convergence.

At time 3.857345E-02 the Reconcile Displacement did not converge within MAXIT=25 iterations.
The error is 4.328719E-09.

Repartitioning due to displacements convergence.

At time 3.857471E-02 the Reconcile Displacement did not converge within MAXIT=25 iterations.
The error is -1.415920E-05.

Repartitioning due to displacements convergence.

At time 3.857471E-02 the Reconcile Displacement did not converge within MAXIT=25 iterations.
The error is 4.325176E-09.

Repartitioning due to displacements convergence.

At time 3.857471E-02 the Reconcile Displacement did not converge within MAXIT=25 iterations.
The error is 4.325176E-09.

Repartitioning due to displacements convergence.

At time 3.857598E-02 the Reconcile Displacement did not converge within MAXIT=25 iterations.
The error is 1.777194E-01.

Repartitioning due to displacements convergence.

At time 3.857598E-02 the Reconcile Displacement did not converge within MAXIT=25 iterations.
The error is 4.321508E-09.

Repartitioning due to displacements convergence.

At time 3.857598E-02 the Reconcile Displacement did not converge within MAXIT=25 iterations.
The error is 4.321508E-09.

Repartitioning due to displacements convergence.

At time 3.857725E-02 the Reconcile Displacement did not converge within MAXIT=25 iterations.
The error is 9.695787E-01.

Repartitioning due to displacements convergence.

At time 3.857725E-02 the Reconcile Displacement did not converge within MAXIT=25 iterations.
The error is 4.317713E-09.

Repartitioning due to displacements convergence.

At time 3.857725E-02 the Reconcile Displacement did not converge within MAXIT=25 iterations.
The error is 4.317713E-09.

Repartitioning due to displacements convergence.

At time 3.857852E-02 the Reconcile Displacement did not converge within MAXIT=25 iterations.
The error is 9.864755E-01.

Repartitioning due to displacements convergence.

At time 3.857852E-02 the Reconcile Displacement did not converge within MAXIT=25 iterations.
The error is 4.313791E-09.

Repartitioning due to displacements convergence.

At time 3.857852E-02 the Reconcile Displacement did not converge within MAXIT=25 iterations.
The error is 4.313791E-09.

Repartitioning due to displacements convergence.

At time 3.857979E-02 the Reconcile Displacement did not converge within MAXIT=25 iterations.
The error is 9.883825E-01.

Repartitioning due to displacements convergence.

At time 3.857979E-02 the Reconcile Displacement did not converge within MAXIT=25 iterations.
The error is 4.309740E-09.

Repartitioning due to displacements convergence.

At time 3.857979E-02 the Reconcile Displacement did not converge within MAXIT=25 iterations.
The error is 4.309740E-09.

Repartitioning due to displacements convergence.

At time 3.858105E-02 the Reconcile Displacement did not converge within MAXIT=25 iterations.
The error is 9.850109E-01.

Repartitioning due to displacements convergence.

At time 3.858105E-02 the Reconcile Displacement did not converge within MAXIT=25 iterations.
The error is 4.305559E-09.

Repartitioning due to displacements convergence.

At time 3.858105E-02 the Reconcile Displacement did not converge within MAXIT=25 iterations.
The error is 4.305559E-09.

Repartitioning due to displacements convergence.

At time 3.858232E-02 the Reconcile Displacement did not converge within MAXIT=25 iterations.
The error is 9.881406E-01.

Repartitioning due to displacements convergence.

At time 3.858232E-02 the Reconcile Displacement did not converge within MAXIT=25 iterations.
The error is 4.301247E-09.

Repartitioning due to displacements convergence.

At time 3.858232E-02 the Reconcile Displacement did not converge within MAXIT=25 iterations.
The error is 4.301247E-09.

Repartitioning due to displacements convergence.

At time 3.858359E-02 the Reconcile Displacement did not converge within MAXIT=25 iterations.
The error is 9.842870E-01.

Repartitioning due to displacements convergence.

At time 3.858359E-02 the Reconcile Displacement did not converge within MAXIT=25 iterations.
The error is 4.296804E-09.

Repartitioning due to displacements convergence.

At time 3.858359E-02 the Reconcile Displacement did not converge within MAXIT=25 iterations.
The error is 4.296804E-09.

Repartitioning due to displacements convergence.

At time 3.858486E-02 the Reconcile Displacement did not converge within MAXIT=25 iterations.
The error is 9.667547E-01.

Repartitioning due to displacements convergence.

At time 3.858486E-02 the Reconcile Displacement did not converge within MAXIT=25 iterations.
The error is 4.292227E-09.

Repartitioning due to displacements convergence.

At time 3.858486E-02 the Reconcile Displacement did not converge within MAXIT=25 iterations.
The error is 4.292227E-09.

Repartitioning due to displacements convergence.

At time 3.858613E-02 the Reconcile Displacement did not converge within MAXIT=25 iterations.
The error is 9.669634E-01.

Repartitioning due to displacements convergence.

At time 3.858613E-02 the Reconcile Displacement did not converge within MAXIT=25 iterations.
The error is 4.287516E-09.

Repartitioning due to displacements convergence.

At time 3.858613E-02 the Reconcile Displacement did not converge within MAXIT=25 iterations.
The error is 4.287516E-09.

Repartitioning due to displacements convergence.

At time 3.858739E-02 the Reconcile Displacement did not converge within MAXIT=25 iterations.
The error is 9.742116E-01.

Repartitioning due to displacements convergence.

At time 3.858739E-02 the Reconcile Displacement did not converge within MAXIT=25 iterations.
The error is 4.282670E-09.

Repartitioning due to displacements convergence.

At time 3.858739E-02 the Reconcile Displacement did not converge within MAXIT=25 iterations.
The error is 4.282670E-09.

Repartitioning due to displacements convergence.

At time 3.858866E-02 the Reconcile Displacement did not converge within MAXIT=25 iterations.
The error is 9.834817E-01.

Repartitioning due to displacements convergence.

At time 3.858866E-02 the Reconcile Displacement did not converge within MAXIT=25 iterations.
The error is 4.277687E-09.

Repartitioning due to displacements convergence.

At time 3.858866E-02 the Reconcile Displacement did not converge within MAXIT=25 iterations.
The error is 4.277687E-09.

Repartitioning due to displacements convergence.

At time 3.858993E-02 the Reconcile Displacement did not converge within MAXIT=25 iterations.
The error is 9.876686E-01.

Repartitioning due to displacements convergence.

At time 3.858993E-02 the Reconcile Displacement did not converge within MAXIT=25 iterations.
The error is 4.272567E-09.

Repartitioning due to displacements convergence.

At time 3.858993E-02 the Reconcile Displacement did not converge within MAXIT=25 iterations.
The error is 4.272567E-09.

Repartitioning due to displacements convergence.

At time 3.859120E-02 the Reconcile Displacement did not converge within MAXIT=25 iterations.
The error is 9.896490E-01.

Repartitioning due to displacements convergence.

At time 3.859120E-02 the Reconcile Displacement did not converge within MAXIT=25 iterations.
The error is 4.267308E-09.

Repartitioning due to displacements convergence.

At time 3.859120E-02 the Reconcile Displacement did not converge within MAXIT=25 iterations.
The error is 4.267308E-09.

Repartitioning due to displacements convergence.

At time 3.859247E-02 the Reconcile Displacement did not converge within MAXIT=25 iterations.
The error is 9.899358E-01.

Repartitioning due to displacements convergence.

At time 3.859247E-02 the Reconcile Displacement did not converge within MAXIT=25 iterations.
The error is 4.261909E-09.

Repartitioning due to displacements convergence.

At time 3.859247E-02 the Reconcile Displacement did not converge within MAXIT=25 iterations.
The error is 4.261909E-09.

Repartitioning due to displacements convergence.

At time 3.859373E-02 the Reconcile Displacement did not converge within MAXIT=25 iterations.
The error is 9.890355E-01.

Repartitioning due to displacements convergence.

At time 3.859373E-02 the Reconcile Displacement did not converge within MAXIT=25 iterations.
The error is 4.256369E-09.

Repartitioning due to displacements convergence.

At time 3.859373E-02 the Reconcile Displacement did not converge within MAXIT=25 iterations.
The error is 4.256369E-09.

Repartitioning due to displacements convergence.

At time 3.859500E-02 the Reconcile Displacement did not converge within MAXIT=25 iterations.
The error is 9.867857E-01.

Repartitioning due to displacements convergence.

At time 3.859500E-02 the Reconcile Displacement did not converge within MAXIT=25 iterations.
The error is 4.250688E-09.

Repartitioning due to displacements convergence.

At time 3.859500E-02 the Reconcile Displacement did not converge within MAXIT=25 iterations.
The error is 4.250688E-09.

Repartitioning due to displacements convergence.

At time 3.859627E-02 the Reconcile Displacement did not converge within MAXIT=25 iterations.
The error is 9.826912E-01.

Repartitioning due to displacements convergence.

At time 3.859627E-02 the Reconcile Displacement did not converge within MAXIT=25 iterations.
The error is 4.244864E-09.

Repartitioning due to displacements convergence.

At time 3.859627E-02 the Reconcile Displacement did not converge within MAXIT=25 iterations.
The error is 4.244864E-09.

Repartitioning due to displacements convergence.

At time 3.859754E-02 the Reconcile Displacement did not converge within MAXIT=25 iterations.
The error is 9.793124E-01.

Repartitioning due to displacements convergence.

At time 3.859754E-02 the Reconcile Displacement did not converge within MAXIT=25 iterations.
The error is 4.238895E-09.

Repartitioning due to displacements convergence.

At time 3.859754E-02 the Reconcile Displacement did not converge within MAXIT=25 iterations.
The error is 4.238895E-09.

Repartitioning due to displacements convergence.

At time 3.859881E-02 the Reconcile Displacement did not converge within MAXIT=25 iterations.
The error is 9.760120E-01.

Repartitioning due to displacements convergence.

At time 3.859881E-02 the Reconcile Displacement did not converge within MAXIT=25 iterations.
The error is 4.232781E-09.

Repartitioning due to displacements convergence.

At time 3.859881E-02 the Reconcile Displacement did not converge within MAXIT=25 iterations.
The error is 4.232781E-09.

Repartitioning due to displacements convergence.

At time 3.860007E-02 the Reconcile Displacement did not converge within MAXIT=25 iterations.
The error is 9.709937E-01.

Repartitioning due to displacements convergence.

At time 3.860007E-02 the Reconcile Displacement did not converge within MAXIT=25 iterations.
The error is 4.226521E-09.

Repartitioning due to displacements convergence.

At time 3.860007E-02 the Reconcile Displacement did not converge within MAXIT=25 iterations.
The error is 4.226521E-09.

Repartitioning due to displacements convergence.

At time 3.860134E-02 the Reconcile Displacement did not converge within MAXIT=25 iterations.
The error is 9.635707E-01.

Repartitioning due to displacements convergence.

At time 3.860134E-02 the Reconcile Displacement did not converge within MAXIT=25 iterations.
The error is 4.220113E-09.

Repartitioning due to displacements convergence.

At time 3.860134E-02 the Reconcile Displacement did not converge within MAXIT=25 iterations.
The error is 4.220113E-09.

Repartitioning due to displacements convergence.

At time 3.860261E-02 the Reconcile Displacement did not converge within MAXIT=25 iterations.
The error is 9.516139E-01.

Repartitioning due to displacements convergence.

At time 3.860261E-02 the Reconcile Displacement did not converge within MAXIT=25 iterations.
The error is 4.213557E-09.

Repartitioning due to displacements convergence.

At time 3.860261E-02 the Reconcile Displacement did not converge within MAXIT=25 iterations.
The error is 4.213557E-09.

Repartitioning due to displacements convergence.

At time 3.860388E-02 the Reconcile Displacement did not converge within MAXIT=25 iterations.
The error is 9.295181E-01.

Repartitioning due to displacements convergence.

At time 3.860388E-02 the Reconcile Displacement did not converge within MAXIT=25 iterations.
The error is 4.206851E-09.

Repartitioning due to displacements convergence.

At time 3.860388E-02 the Reconcile Displacement did not converge within MAXIT=25 iterations.
The error is 4.206851E-09.

Repartitioning due to displacements convergence.

At time 3.860515E-02 the Reconcile Displacement did not converge within MAXIT=25 iterations.
The error is 8.792782E-01.

Repartitioning due to displacements convergence.

At time 3.860515E-02 the Reconcile Displacement did not converge within MAXIT=25 iterations.
The error is 4.199994E-09.

Repartitioning due to displacements convergence.

At time 3.860515E-02 the Reconcile Displacement did not converge within MAXIT=25 iterations.
The error is 4.199994E-09.

Repartitioning due to displacements convergence.

At time 3.860641E-02 the Reconcile Displacement did not converge within MAXIT=25 iterations.
The error is 7.235866E-01.

Repartitioning due to displacements convergence.

At time 3.860641E-02 the Reconcile Displacement did not converge within MAXIT=25 iterations.
The error is 4.192986E-09.

Repartitioning due to displacements convergence.

At time 3.860641E-02 the Reconcile Displacement did not converge within MAXIT=25 iterations.
The error is 4.192986E-09.

Repartitioning due to displacements convergence.

At time 3.860768E-02 the Reconcile Displacement did not converge within MAXIT=25 iterations.
The error is 5.727032E-01.

Repartitioning due to displacements convergence.

At time 3.860768E-02 the Reconcile Displacement did not converge within MAXIT=25 iterations.
The error is 4.185825E-09.

Repartitioning due to displacements convergence.

At time 3.860768E-02 the Reconcile Displacement did not converge within MAXIT=25 iterations.
The error is 4.185825E-09.

Repartitioning due to displacements convergence.

At time 3.860895E-02 the Reconcile Displacement did not converge within MAXIT=25 iterations.
The error is 2.833110E-01.

Repartitioning due to displacements convergence.

At time 3.860895E-02 the Reconcile Displacement did not converge within MAXIT=25 iterations.
The error is 4.178509E-09.

Repartitioning due to displacements convergence.

At time 3.860895E-02 the Reconcile Displacement did not converge within MAXIT=25 iterations.
The error is 4.178509E-09.

Repartitioning due to displacements convergence.

At time 3.861022E-02 the Reconcile Displacement did not converge within MAXIT=25 iterations.
The error is -3.492853E-02.

Repartitioning due to displacements convergence.

At time 3.861022E-02 the Reconcile Displacement did not converge within MAXIT=25 iterations.
The error is 4.171039E-09.

Repartitioning due to displacements convergence.

At time 3.861022E-02 the Reconcile Displacement did not converge within MAXIT=25 iterations.
The error is 4.171039E-09.

Repartitioning due to displacements convergence.

At time 3.861149E-02 the Reconcile Displacement did not converge within MAXIT=25 iterations.
The error is 2.053036E-03.

Repartitioning due to displacements convergence.

At time 3.861149E-02 the Reconcile Displacement did not converge within MAXIT=25 iterations.
The error is 4.163412E-09.

Repartitioning due to displacements convergence.

At time 3.861149E-02 the Reconcile Displacement did not converge within MAXIT=25 iterations.
The error is 4.163412E-09.

Repartitioning due to displacements convergence.

At time 3.861275E-02 the Reconcile Displacement did not converge within MAXIT=25 iterations.
The error is -1.043574E-04.

Repartitioning due to displacements convergence.

At time 3.861275E-02 the Reconcile Displacement did not converge within MAXIT=25 iterations.
The error is 4.155628E-09.

Repartitioning due to displacements convergence.

At time 3.861275E-02 the Reconcile Displacement did not converge within MAXIT=25 iterations.
The error is 4.155628E-09.

Repartitioning due to displacements convergence.

At time 3.861402E-02 the Reconcile Displacement did not converge within MAXIT=25 iterations.
The error is -5.102699E-05.

Repartitioning due to displacements convergence.

At time 3.861402E-02 the Reconcile Displacement did not converge within MAXIT=25 iterations.
The error is 4.147686E-09.

Repartitioning due to displacements convergence.

At time 3.861402E-02 the Reconcile Displacement did not converge within MAXIT=25 iterations.
The error is 4.147686E-09.

Repartitioning due to displacements convergence.

At time 3.861529E-02 the Reconcile Displacement did not converge within MAXIT=25 iterations.
The error is -4.188157E-06.

Repartitioning due to displacements convergence.

At time 3.861529E-02 the Reconcile Displacement did not converge within MAXIT=25 iterations.
The error is 4.139585E-09.

Repartitioning due to displacements convergence.

At time 3.861529E-02 the Reconcile Displacement did not converge within MAXIT=25 iterations.
The error is 4.139585E-09.

Repartitioning due to displacements convergence.

At time 3.861656E-02 the Reconcile Displacement did not converge within MAXIT=25 iterations.
The error is 4.227789E-07.

Repartitioning due to displacements convergence.

At time 3.861656E-02 the Reconcile Displacement did not converge within MAXIT=25 iterations.
The error is 4.131322E-09.

Repartitioning due to displacements convergence.

At time 3.861656E-02 the Reconcile Displacement did not converge within MAXIT=25 iterations.
The error is 4.131322E-09.

Repartitioning due to displacements convergence.

At time 3.861783E-02 the Reconcile Displacement did not converge within MAXIT=25 iterations.
The error is 4.216557E-07.

Repartitioning due to displacements convergence.

At time 3.861783E-02 the Reconcile Displacement did not converge within MAXIT=25 iterations.
The error is 4.122899E-09.

Repartitioning due to displacements convergence.

At time 3.861783E-02 the Reconcile Displacement did not converge within MAXIT=25 iterations.
The error is 4.122899E-09.

Repartitioning due to displacements convergence.

At time 3.861909E-02 the Reconcile Displacement did not converge within MAXIT=25 iterations.
The error is 3.955443E-07.

Repartitioning due to displacements convergence.

At time 3.861909E-02 the Reconcile Displacement did not converge within MAXIT=25 iterations.
The error is 4.114313E-09.

Repartitioning due to displacements convergence.

At time 3.861909E-02 the Reconcile Displacement did not converge within MAXIT=25 iterations.
The error is 4.114313E-09.

Repartitioning due to displacements convergence.

At time 3.862036E-02 the Reconcile Displacement did not converge within MAXIT=25 iterations.
The error is 3.746342E-07.

Repartitioning due to displacements convergence.

At time 3.862036E-02 the Reconcile Displacement did not converge within MAXIT=25 iterations.
The error is 4.105563E-09.

Repartitioning due to displacements convergence.

At time 3.862036E-02 the Reconcile Displacement did not converge within MAXIT=25 iterations.
The error is 4.105563E-09.

Repartitioning due to displacements convergence.

At time 3.862163E-02 the Reconcile Displacement did not converge within MAXIT=25 iterations.
The error is 4.614822E-07.

Repartitioning due to displacements convergence.

At time 3.862163E-02 the Reconcile Displacement did not converge within MAXIT=25 iterations.
The error is 4.096648E-09.

Repartitioning due to displacements convergence.

At time 3.862163E-02 the Reconcile Displacement did not converge within MAXIT=25 iterations.
The error is 4.096648E-09.

Repartitioning due to displacements convergence.

At time 3.862290E-02 the Reconcile Displacement did not converge within MAXIT=25 iterations.
The error is 4.184946E-07.

Repartitioning due to displacements convergence.

At time 3.862290E-02 the Reconcile Displacement did not converge within MAXIT=25 iterations.
The error is 4.087568E-09.

Repartitioning due to displacements convergence.

At time 3.862290E-02 the Reconcile Displacement did not converge within MAXIT=25 iterations.
The error is 4.087568E-09.

Repartitioning due to displacements convergence.

At time 3.862417E-02 the Reconcile Displacement did not converge within MAXIT=25 iterations.
The error is 2.982336E-07.

Repartitioning due to displacements convergence.

At time 3.862417E-02 the Reconcile Displacement did not converge within MAXIT=25 iterations.
The error is 4.078321E-09.

Repartitioning due to displacements convergence.

At time 3.862417E-02 the Reconcile Displacement did not converge within MAXIT=25 iterations.
The error is 4.078321E-09.

Repartitioning due to displacements convergence.

At time 3.862543E-02 the Reconcile Displacement did not converge within MAXIT=25 iterations.
The error is 2.882990E-07.

Repartitioning due to displacements convergence.

At time 3.862543E-02 the Reconcile Displacement did not converge within MAXIT=25 iterations.
The error is 4.068906E-09.

Repartitioning due to displacements convergence.

At time 3.862543E-02 the Reconcile Displacement did not converge within MAXIT=25 iterations.
The error is 4.068906E-09.

Repartitioning due to displacements convergence.

At time 3.862670E-02 the Reconcile Displacement did not converge within MAXIT=25 iterations.
The error is 2.819388E-07.

Repartitioning due to displacements convergence.

At time 3.862670E-02 the Reconcile Displacement did not converge within MAXIT=25 iterations.
The error is 4.059322E-09.

Repartitioning due to displacements convergence.

At time 3.862670E-02 the Reconcile Displacement did not converge within MAXIT=25 iterations.
The error is 4.059322E-09.

Repartitioning due to displacements convergence.

At time 3.862797E-02 the Reconcile Displacement did not converge within MAXIT=25 iterations.
The error is 2.787719E-07.

Repartitioning due to displacements convergence.

At time 3.862797E-02 the Reconcile Displacement did not converge within MAXIT=25 iterations.
The error is 4.049569E-09.

Repartitioning due to displacements convergence.

At time 3.862797E-02 the Reconcile Displacement did not converge within MAXIT=25 iterations.
The error is 4.049569E-09.

Repartitioning due to displacements convergence.

At time 3.862924E-02 the Reconcile Displacement did not converge within MAXIT=25 iterations.
The error is 2.774426E-07.

Repartitioning due to displacements convergence.

At time 3.862924E-02 the Reconcile Displacement did not converge within MAXIT=25 iterations.
The error is 4.039645E-09.

Repartitioning due to displacements convergence.

At time 3.862924E-02 the Reconcile Displacement did not converge within MAXIT=25 iterations.
The error is 4.039645E-09.

Repartitioning due to displacements convergence.

At time 3.863051E-02 the Reconcile Displacement did not converge within MAXIT=25 iterations.
The error is 2.771277E-07.

Repartitioning due to displacements convergence.

At time 3.863051E-02 the Reconcile Displacement did not converge within MAXIT=25 iterations.
The error is 4.029549E-09.

Repartitioning due to displacements convergence.

At time 3.863051E-02 the Reconcile Displacement did not converge within MAXIT=25 iterations.
The error is 4.029549E-09.

Repartitioning due to displacements convergence.

At time 3.863177E-02 the Reconcile Displacement did not converge within MAXIT=25 iterations.
The error is 2.773201E-07.

Repartitioning due to displacements convergence.

At time 3.863177E-02 the Reconcile Displacement did not converge within MAXIT=25 iterations.
The error is 4.019280E-09.

Repartitioning due to displacements convergence.

At time 3.863177E-02 the Reconcile Displacement did not converge within MAXIT=25 iterations.
The error is 4.019280E-09.

Repartitioning due to displacements convergence.

At time 3.863304E-02 the Reconcile Displacement did not converge within MAXIT=25 iterations.
The error is 2.776629E-07.

Repartitioning due to displacements convergence.

At time 3.863304E-02 the Reconcile Displacement did not converge within MAXIT=25 iterations.
The error is 4.008838E-09.

Repartitioning due to displacements convergence.

At time 3.863304E-02 the Reconcile Displacement did not converge within MAXIT=25 iterations.
The error is 4.008838E-09.

Repartitioning due to displacements convergence.

At time 3.863431E-02 the Reconcile Displacement did not converge within MAXIT=25 iterations.
The error is 2.778838E-07.

Repartitioning due to displacements convergence.

At time 3.863431E-02 the Reconcile Displacement did not converge within MAXIT=25 iterations.
The error is 3.998221E-09.

Repartitioning due to displacements convergence.

At time 3.863431E-02 the Reconcile Displacement did not converge within MAXIT=25 iterations.
The error is 3.998221E-09.

Repartitioning due to displacements convergence.

At time 3.863558E-02 the Reconcile Displacement did not converge within MAXIT=25 iterations.
The error is 2.777325E-07.

Repartitioning due to displacements convergence.

At time 3.863558E-02 the Reconcile Displacement did not converge within MAXIT=25 iterations.
The error is 3.987429E-09.

Repartitioning due to displacements convergence.

At time 3.863558E-02 the Reconcile Displacement did not converge within MAXIT=25 iterations.
The error is 3.987429E-09.

Repartitioning due to displacements convergence.

At time 3.863684E-02 the Reconcile Displacement did not converge within MAXIT=25 iterations.
The error is 2.769220E-07.

Repartitioning due to displacements convergence.

At time 3.863684E-02 the Reconcile Displacement did not converge within MAXIT=25 iterations.
The error is 3.976460E-09.

Repartitioning due to displacements convergence.

At time 3.863684E-02 the Reconcile Displacement did not converge within MAXIT=25 iterations.
The error is 3.976460E-09.

Repartitioning due to displacements convergence.

At time 3.863811E-02 the Reconcile Displacement did not converge within MAXIT=25 iterations.
The error is 2.751974E-07.

Repartitioning due to displacements convergence.

At time 3.863811E-02 the Reconcile Displacement did not converge within MAXIT=25 iterations.
The error is 3.965314E-09.

Repartitioning due to displacements convergence.

At time 3.863811E-02 the Reconcile Displacement did not converge within MAXIT=25 iterations.
The error is 3.965314E-09.

Repartitioning due to displacements convergence.

At time 3.863938E-02 the Reconcile Displacement did not converge within MAXIT=25 iterations.
The error is 2.728236E-07.

Repartitioning due to displacements convergence.

At time 3.863938E-02 the Reconcile Displacement did not converge within MAXIT=25 iterations.
The error is 3.953990E-09.

Repartitioning due to displacements convergence.

At time 3.863938E-02 the Reconcile Displacement did not converge within MAXIT=25 iterations.
The error is 3.953990E-09.

Repartitioning due to displacements convergence.

At time 3.864065E-02 the Reconcile Displacement did not converge within MAXIT=25 iterations.
The error is 3.166746E-07.

Repartitioning due to displacements convergence.

At time 3.864065E-02 the Reconcile Displacement did not converge within MAXIT=25 iterations.
The error is 3.942487E-09.

Repartitioning due to displacements convergence.

At time 3.864065E-02 the Reconcile Displacement did not converge within MAXIT=25 iterations.
The error is 3.942487E-09.

Repartitioning due to displacements convergence.

At time 3.864192E-02 the Reconcile Displacement did not converge within MAXIT=25 iterations.
The error is 7.171151E-07.

Repartitioning due to displacements convergence.

At time 3.864192E-02 the Reconcile Displacement did not converge within MAXIT=25 iterations.
The error is 3.930805E-09.

Repartitioning due to displacements convergence.

At time 3.864192E-02 the Reconcile Displacement did not converge within MAXIT=25 iterations.
The error is 3.930805E-09.

Repartitioning due to displacements convergence.

At time 3.864318E-02 the Reconcile Displacement did not converge within MAXIT=25 iterations.
The error is 1.421529E-06.

Repartitioning due to displacements convergence.

At time 3.864318E-02 the Reconcile Displacement did not converge within MAXIT=25 iterations.
The error is 3.918942E-09.

Repartitioning due to displacements convergence.

At time 3.864318E-02 the Reconcile Displacement did not converge within MAXIT=25 iterations.
The error is 3.918942E-09.

Repartitioning due to displacements convergence.

At time 3.864445E-02 the Reconcile Displacement did not converge within MAXIT=25 iterations.
The error is 2.323997E-06.

Repartitioning due to displacements convergence.

At time 3.864445E-02 the Reconcile Displacement did not converge within MAXIT=25 iterations.
The error is 3.906899E-09.

Repartitioning due to displacements convergence.

At time 3.864445E-02 the Reconcile Displacement did not converge within MAXIT=25 iterations.
The error is 3.906899E-09.

Repartitioning due to displacements convergence.

At time 3.864572E-02 the Reconcile Displacement did not converge within MAXIT=25 iterations.
The error is 3.907198E-06.

Repartitioning due to displacements convergence.

At time 3.864572E-02 the Reconcile Displacement did not converge within MAXIT=25 iterations.
The error is 3.894673E-09.

Repartitioning due to displacements convergence.

At time 3.864572E-02 the Reconcile Displacement did not converge within MAXIT=25 iterations.
The error is 3.894673E-09.

Repartitioning due to displacements convergence.

At time 3.864699E-02 the Reconcile Displacement did not converge within MAXIT=25 iterations.
The error is 4.300791E-06.

Repartitioning due to displacements convergence.

At time 3.864699E-02 the Reconcile Displacement did not converge within MAXIT=25 iterations.
The error is 3.882266E-09.

Repartitioning due to displacements convergence.

At time 3.864699E-02 the Reconcile Displacement did not converge within MAXIT=25 iterations.
The error is 3.882266E-09.

Repartitioning due to displacements convergence.

At time 3.864826E-02 the Reconcile Displacement did not converge within MAXIT=25 iterations.
The error is 4.073157E-06.

Repartitioning due to displacements convergence.

At time 3.864826E-02 the Reconcile Displacement did not converge within MAXIT=25 iterations.
The error is 3.869676E-09.

Repartitioning due to displacements convergence.

At time 3.864826E-02 the Reconcile Displacement did not converge within MAXIT=25 iterations.
The error is 3.869676E-09.

Repartitioning due to displacements convergence.

At time 3.864952E-02 the Reconcile Displacement did not converge within MAXIT=25 iterations.
The error is 4.372713E-06.

Repartitioning due to displacements convergence.

At time 3.864952E-02 the Reconcile Displacement did not converge within MAXIT=25 iterations.
The error is 3.856903E-09.

Repartitioning due to displacements convergence.

At time 3.864952E-02 the Reconcile Displacement did not converge within MAXIT=25 iterations.
The error is 3.856903E-09.

Repartitioning due to displacements convergence.

At time 3.865079E-02 the Reconcile Displacement did not converge within MAXIT=25 iterations.
The error is 5.729958E-06.

Repartitioning due to displacements convergence.

At time 3.865079E-02 the Reconcile Displacement did not converge within MAXIT=25 iterations.
The error is 3.843946E-09.

Repartitioning due to displacements convergence.

At time 3.865079E-02 the Reconcile Displacement did not converge within MAXIT=25 iterations.
The error is 3.843946E-09.

Repartitioning due to displacements convergence.

At time 3.865206E-02 the Reconcile Displacement did not converge within MAXIT=25 iterations.
The error is 5.175329E-06.

Repartitioning due to displacements convergence.

At time 3.865206E-02 the Reconcile Displacement did not converge within MAXIT=25 iterations.
The error is 3.830806E-09.

Repartitioning due to displacements convergence.

At time 3.865206E-02 the Reconcile Displacement did not converge within MAXIT=25 iterations.
The error is 3.830806E-09.

Repartitioning due to displacements convergence.

At time 3.865333E-02 the Reconcile Displacement did not converge within MAXIT=25 iterations.
The error is 1.865250E-06.

Repartitioning due to displacements convergence.

At time 3.865333E-02 the Reconcile Displacement did not converge within MAXIT=25 iterations.
The error is 3.817482E-09.

Repartitioning due to displacements convergence.

At time 3.865333E-02 the Reconcile Displacement did not converge within MAXIT=25 iterations.
The error is 3.817482E-09.

Repartitioning due to displacements convergence.

At time 3.865460E-02 the Reconcile Displacement did not converge within MAXIT=25 iterations.
The error is 9.592644E-06.

Repartitioning due to displacements convergence.

At time 3.865460E-02 the Reconcile Displacement did not converge within MAXIT=25 iterations.
The error is 3.803974E-09.

Repartitioning due to displacements convergence.

At time 3.865460E-02 the Reconcile Displacement did not converge within MAXIT=25 iterations.
The error is 3.803974E-09.

Repartitioning due to displacements convergence.

At time 3.865586E-02 the Reconcile Displacement did not converge within MAXIT=25 iterations.
The error is 2.362672E-05.

Repartitioning due to displacements convergence.

At time 3.865586E-02 the Reconcile Displacement did not converge within MAXIT=25 iterations.
The error is 3.790282E-09.

Repartitioning due to displacements convergence.

At time 3.865586E-02 the Reconcile Displacement did not converge within MAXIT=25 iterations.
The error is 3.790282E-09.

Repartitioning due to displacements convergence.

At time 3.865713E-02 the Reconcile Displacement did not converge within MAXIT=25 iterations.
The error is 2.011413E-05.

Repartitioning due to displacements convergence.

At time 3.865713E-02 the Reconcile Displacement did not converge within MAXIT=25 iterations.
The error is 3.776406E-09.

Repartitioning due to displacements convergence.

At time 3.865713E-02 the Reconcile Displacement did not converge within MAXIT=25 iterations.
The error is 3.776406E-09.

Repartitioning due to displacements convergence.

At time 3.865840E-02 the Reconcile Displacement did not converge within MAXIT=25 iterations.
The error is 2.009309E-05.

Repartitioning due to displacements convergence.

At time 3.865840E-02 the Reconcile Displacement did not converge within MAXIT=25 iterations.
The error is 3.762348E-09.

Repartitioning due to displacements convergence.

At time 3.865840E-02 the Reconcile Displacement did not converge within MAXIT=25 iterations.
The error is 3.762348E-09.

Repartitioning due to displacements convergence.

At time 3.865967E-02 the Reconcile Displacement did not converge within MAXIT=25 iterations.
The error is 1.565968E-04.

Repartitioning due to displacements convergence.

At time 3.865967E-02 the Reconcile Displacement did not converge within MAXIT=25 iterations.
The error is 3.748107E-09.

Repartitioning due to displacements convergence.

At time 3.865967E-02 the Reconcile Displacement did not converge within MAXIT=25 iterations.
The error is 3.748107E-09.

Repartitioning due to displacements convergence.

At time 3.866094E-02 the Reconcile Displacement did not converge within MAXIT=25 iterations.
The error is 3.128547E-04.

Repartitioning due to displacements convergence.

At time 3.866094E-02 the Reconcile Displacement did not converge within MAXIT=25 iterations.
The error is 3.733684E-09.

Repartitioning due to displacements convergence.

At time 3.866094E-02 the Reconcile Displacement did not converge within MAXIT=25 iterations.
The error is 3.733684E-09.

Repartitioning due to displacements convergence.

At time 3.866220E-02 the Reconcile Displacement did not converge within MAXIT=25 iterations.
The error is 5.774873E-04.

Repartitioning due to displacements convergence.

At time 3.866220E-02 the Reconcile Displacement did not converge within MAXIT=25 iterations.
The error is 3.719080E-09.

Repartitioning due to displacements convergence.

At time 3.866220E-02 the Reconcile Displacement did not converge within MAXIT=25 iterations.
The error is 3.719080E-09.

Repartitioning due to displacements convergence.

At time 3.866347E-02 the Reconcile Displacement did not converge within MAXIT=25 iterations.
The error is 1.245302E-03.

Repartitioning due to displacements convergence.

At time 3.866347E-02 the Reconcile Displacement did not converge within MAXIT=25 iterations.
The error is 3.704298E-09.

Repartitioning due to displacements convergence.

At time 3.866347E-02 the Reconcile Displacement did not converge within MAXIT=25 iterations.
The error is 3.704298E-09.

Repartitioning due to displacements convergence.

At time 3.866474E-02 the Reconcile Displacement did not converge within MAXIT=25 iterations.
The error is 2.526499E-03.

Repartitioning due to displacements convergence.

At time 3.866474E-02 the Reconcile Displacement did not converge within MAXIT=25 iterations.
The error is 3.689337E-09.

Repartitioning due to displacements convergence.

At time 3.866474E-02 the Reconcile Displacement did not converge within MAXIT=25 iterations.
The error is 3.689337E-09.

Repartitioning due to displacements convergence.

At time 3.866601E-02 the Reconcile Displacement did not converge within MAXIT=25 iterations.
The error is 3.462773E-03.

Repartitioning due to displacements convergence.

At time 3.866601E-02 the Reconcile Displacement did not converge within MAXIT=25 iterations.
The error is 3.674201E-09.

Repartitioning due to displacements convergence.

At time 3.866601E-02 the Reconcile Displacement did not converge within MAXIT=25 iterations.
The error is 3.674201E-09.

Repartitioning due to displacements convergence.

At time 3.866728E-02 the Reconcile Displacement did not converge within MAXIT=25 iterations.
The error is 5.898267E-03.

Repartitioning due to displacements convergence.

At time 3.866728E-02 the Reconcile Displacement did not converge within MAXIT=25 iterations.
The error is 3.658891E-09.

Repartitioning due to displacements convergence.

At time 3.866728E-02 the Reconcile Displacement did not converge within MAXIT=25 iterations.
The error is 3.658891E-09.

Repartitioning due to displacements convergence.

At time 3.866854E-02 the Reconcile Displacement did not converge within MAXIT=25 iterations.
The error is 9.798061E-03.

Repartitioning due to displacements convergence.

At time 3.866854E-02 the Reconcile Displacement did not converge within MAXIT=25 iterations.
The error is 3.643412E-09.

Repartitioning due to displacements convergence.

At time 3.866854E-02 the Reconcile Displacement did not converge within MAXIT=25 iterations.
The error is 3.643412E-09.

Repartitioning due to displacements convergence.

At time 3.866981E-02 the Reconcile Displacement did not converge within MAXIT=25 iterations.
The error is 3.027014E-02.

Repartitioning due to displacements convergence.

At time 3.866981E-02 the Reconcile Displacement did not converge within MAXIT=25 iterations.
The error is 3.627765E-09.

Repartitioning due to displacements convergence.

At time 3.866981E-02 the Reconcile Displacement did not converge within MAXIT=25 iterations.
The error is 3.627765E-09.

Repartitioning due to displacements convergence.

At time 3.867108E-02 the Reconcile Displacement did not converge within MAXIT=25 iterations.
The error is 4.222827E-02.

Repartitioning due to displacements convergence.

At time 3.867108E-02 the Reconcile Displacement did not converge within MAXIT=25 iterations.
The error is 3.611956E-09.

Repartitioning due to displacements convergence.

At time 3.867108E-02 the Reconcile Displacement did not converge within MAXIT=25 iterations.
The error is 3.611956E-09.

Repartitioning due to displacements convergence.

At time 3.867235E-02 the Reconcile Displacement did not converge within MAXIT=25 iterations.
The error is 4.027919E-02.

Repartitioning due to displacements convergence.

At time 3.867235E-02 the Reconcile Displacement did not converge within MAXIT=25 iterations.
The error is 3.595989E-09.

Repartitioning due to displacements convergence.

At time 3.867235E-02 the Reconcile Displacement did not converge within MAXIT=25 iterations.
The error is 3.595989E-09.

Repartitioning due to displacements convergence.

At time 3.867362E-02 the Reconcile Displacement did not converge within MAXIT=25 iterations.
The error is -3.838980E-02.

Repartitioning due to displacements convergence.

At time 3.867362E-02 the Reconcile Displacement did not converge within MAXIT=25 iterations.
The error is 3.579869E-09.

Repartitioning due to displacements convergence.

At time 3.867362E-02 the Reconcile Displacement did not converge within MAXIT=25 iterations.
The error is 3.579869E-09.

Repartitioning due to displacements convergence.

At time 3.867488E-02 the Reconcile Displacement did not converge within MAXIT=25 iterations.
The error is 6.001527E-02.

Repartitioning due to displacements convergence.

At time 3.867488E-02 the Reconcile Displacement did not converge within MAXIT=25 iterations.
The error is 3.563604E-09.

Repartitioning due to displacements convergence.

At time 3.867488E-02 the Reconcile Displacement did not converge within MAXIT=25 iterations.
The error is 3.563604E-09.

Repartitioning due to displacements convergence.

At time 3.867615E-02 the Reconcile Displacement did not converge within MAXIT=25 iterations.
The error is 1.121832E-01.

Repartitioning due to displacements convergence.

At time 3.867615E-02 the Reconcile Displacement did not converge within MAXIT=25 iterations.
The error is 3.547200E-09.

Repartitioning due to displacements convergence.

At time 3.867615E-02 the Reconcile Displacement did not converge within MAXIT=25 iterations.
The error is 3.547200E-09.

Repartitioning due to displacements convergence.

At time 3.867742E-02 the Reconcile Displacement did not converge within MAXIT=25 iterations.
The error is 1.707666E-01.

Repartitioning due to displacements convergence.

At time 3.867742E-02 the Reconcile Displacement did not converge within MAXIT=25 iterations.
The error is 3.530667E-09.

Repartitioning due to displacements convergence.

At time 3.867742E-02 the Reconcile Displacement did not converge within MAXIT=25 iterations.
The error is 3.530667E-09.

Repartitioning due to displacements convergence.

At time 3.867869E-02 the Reconcile Displacement did not converge within MAXIT=25 iterations.
The error is 2.245361E-01.

Repartitioning due to displacements convergence.

At time 3.867869E-02 the Reconcile Displacement did not converge within MAXIT=25 iterations.
The error is 3.514014E-09.

Repartitioning due to displacements convergence.

At time 3.867869E-02 the Reconcile Displacement did not converge within MAXIT=25 iterations.
The error is 3.514014E-09.

Repartitioning due to displacements convergence.

At time 3.867996E-02 the Reconcile Displacement did not converge within MAXIT=25 iterations.
The error is 2.064579E-01.

Repartitioning due to displacements convergence.

At time 3.867996E-02 the Reconcile Displacement did not converge within MAXIT=25 iterations.
The error is 3.497254E-09.

Repartitioning due to displacements convergence.

At time 3.867996E-02 the Reconcile Displacement did not converge within MAXIT=25 iterations.
The error is 3.497254E-09.

Repartitioning due to displacements convergence.

At time 3.868122E-02 the Reconcile Displacement did not converge within MAXIT=25 iterations.
The error is 1.939818E-01.

Repartitioning due to displacements convergence.

At time 3.868122E-02 the Reconcile Displacement did not converge within MAXIT=25 iterations.
The error is 3.480400E-09.

Repartitioning due to displacements convergence.

At time 3.868122E-02 the Reconcile Displacement did not converge within MAXIT=25 iterations.
The error is 3.480400E-09.

Repartitioning due to displacements convergence.

At time 3.868249E-02 the Reconcile Displacement did not converge within MAXIT=25 iterations.
The error is 1.964832E-01.

Repartitioning due to displacements convergence.

At time 3.868249E-02 the Reconcile Displacement did not converge within MAXIT=25 iterations.
The error is 3.463468E-09.

Repartitioning due to displacements convergence.

At time 3.868249E-02 the Reconcile Displacement did not converge within MAXIT=25 iterations.
The error is 3.463468E-09.

Repartitioning due to displacements convergence.

At time 3.868376E-02 the Reconcile Displacement did not converge within MAXIT=25 iterations.
The error is 1.671033E-01.

Repartitioning due to displacements convergence.

At time 3.868376E-02 the Reconcile Displacement did not converge within MAXIT=25 iterations.
The error is 3.446475E-09.

Repartitioning due to displacements convergence.

At time 3.868376E-02 the Reconcile Displacement did not converge within MAXIT=25 iterations.
The error is 3.446475E-09.

Repartitioning due to displacements convergence.

At time 3.868503E-02 the Reconcile Displacement did not converge within MAXIT=25 iterations.
The error is 6.043275E-02.

Repartitioning due to displacements convergence.

At time 3.868503E-02 the Reconcile Displacement did not converge within MAXIT=25 iterations.
The error is 3.429443E-09.

Repartitioning due to displacements convergence.

At time 3.868503E-02 the Reconcile Displacement did not converge within MAXIT=25 iterations.
The error is 3.429443E-09.

Repartitioning due to displacements convergence.

At time 3.868630E-02 the Reconcile Displacement did not converge within MAXIT=25 iterations.
The error is 2.221336E-01.

Repartitioning due to displacements convergence.

At time 3.868630E-02 the Reconcile Displacement did not converge within MAXIT=25 iterations.
The error is 3.412395E-09.

Repartitioning due to displacements convergence.

At time 3.868630E-02 the Reconcile Displacement did not converge within MAXIT=25 iterations.
The error is 3.412395E-09.

Repartitioning due to displacements convergence.

At time 3.868756E-02 the Reconcile Displacement did not converge within MAXIT=25 iterations.
The error is -5.179464E-01.

Repartitioning due to displacements convergence.

At time 3.868756E-02 the Reconcile Displacement did not converge within MAXIT=25 iterations.
The error is 3.395359E-09.

Repartitioning due to displacements convergence.

At time 3.868756E-02 the Reconcile Displacement did not converge within MAXIT=25 iterations.
The error is 3.395359E-09.

Repartitioning due to displacements convergence.

At time 3.868883E-02 the Reconcile Displacement did not converge within MAXIT=25 iterations.
The error is 2.983866E-01.

Repartitioning due to displacements convergence.

At time 3.868883E-02 the Reconcile Displacement did not converge within MAXIT=25 iterations.
The error is 3.378365E-09.

Repartitioning due to displacements convergence.

At time 3.868883E-02 the Reconcile Displacement did not converge within MAXIT=25 iterations.
The error is 3.378365E-09.

Repartitioning due to displacements convergence.

At time 3.869010E-02 the Reconcile Displacement did not converge within MAXIT=25 iterations.
The error is 2.388154E-03.

Repartitioning due to displacements convergence.

At time 3.869010E-02 the Reconcile Displacement did not converge within MAXIT=25 iterations.
The error is 3.361448E-09.

Repartitioning due to displacements convergence.

At time 3.869010E-02 the Reconcile Displacement did not converge within MAXIT=25 iterations.
The error is 3.361448E-09.

Repartitioning due to displacements convergence.

Euler singularity found at time 3.869137E-02 during Reconcile Displacement.

Repartitioning due to displacements convergence.

At time 3.869137E-02 the Reconcile Displacement did not converge within MAXIT=25 iterations.
The error is 3.344650E-09.

Repartitioning due to displacements convergence.

At time 3.869137E-02 the Reconcile Displacement did not converge within MAXIT=25 iterations.
The error is 3.344650E-09.

Repartitioning due to displacements convergence.

At time 3.869264E-02 the Reconcile Displacement did not converge within MAXIT=25 iterations.
The error is 4.107630E-04.

Repartitioning due to displacements convergence.

At time 3.869264E-02 the Reconcile Displacement did not converge within MAXIT=25 iterations.
The error is 3.328014E-09.

Repartitioning due to displacements convergence.

At time 3.869264E-02 the Reconcile Displacement did not converge within MAXIT=25 iterations.
The error is 3.328014E-09.

Repartitioning due to displacements convergence.

At time 3.869390E-02 the Reconcile Displacement did not converge within MAXIT=25 iterations.
The error is 3.311889E+00.

Repartitioning due to displacements convergence.

At time 3.869390E-02 the Reconcile Displacement did not converge within MAXIT=25 iterations.
The error is 3.311592E-09.

Repartitioning due to displacements convergence.

At time 3.869390E-02 the Reconcile Displacement did not converge within MAXIT=25 iterations.
The error is 3.311592E-09.

Repartitioning due to displacements convergence.

At time 3.869517E-02 the Reconcile Displacement did not converge within MAXIT=25 iterations.
The error is 3.622463E-06.

Repartitioning due to displacements convergence.

At time 3.869517E-02 the Reconcile Displacement did not converge within MAXIT=25 iterations.
The error is 3.295439E-09.

Repartitioning due to displacements convergence.

At time 3.869517E-02 the Reconcile Displacement did not converge within MAXIT=25 iterations.
The error is 3.295439E-09.

Repartitioning due to displacements convergence.

At time 3.869644E-02 the Reconcile Displacement did not converge within MAXIT=25 iterations.
The error is -5.029324E+00.

Repartitioning due to displacements convergence.

At time 3.869644E-02 the Reconcile Displacement did not converge within MAXIT=25 iterations.
The error is 3.279615E-09.

Repartitioning due to displacements convergence.

At time 3.869644E-02 the Reconcile Displacement did not converge within MAXIT=25 iterations.
The error is 3.279615E-09.

Repartitioning due to displacements convergence.

Euler singularity found at time 3.869771E-02 during Reconcile Displacement.

Repartitioning due to displacements convergence.

At time 3.869771E-02 the Reconcile Displacement did not converge within MAXIT=25 iterations.
The error is 3.264187E-09.

Repartitioning due to displacements convergence.

At time 3.869771E-02 the Reconcile Displacement did not converge within MAXIT=25 iterations.
The error is 3.264187E-09.

Repartitioning due to displacements convergence.

At time 3.869898E-02 the Reconcile Displacement did not converge within MAXIT=25 iterations.
The error is 1.966700E+01.

Repartitioning due to displacements convergence.

At time 3.869898E-02 the Reconcile Displacement did not converge within MAXIT=25 iterations.
The error is 3.249223E-09.

Repartitioning due to displacements convergence.

At time 3.869898E-02 the Reconcile Displacement did not converge within MAXIT=25 iterations.
The error is 3.249223E-09.

Repartitioning due to displacements convergence.

Euler singularity found at time 3.870024E-02 during Reconcile Displacement.

Repartitioning due to displacements convergence.

At time 3.870024E-02 the Reconcile Displacement did not converge within MAXIT=25 iterations.
The error is 3.234791E-09.

Repartitioning due to displacements convergence.

At time 3.870024E-02 the Reconcile Displacement did not converge within MAXIT=25 iterations.
The error is 3.234791E-09.

Repartitioning due to displacements convergence.

At time 3.870151E-02 the Reconcile Displacement did not converge within MAXIT=25 iterations.
The error is -9.815522E-01.

Repartitioning due to displacements convergence.

At time 3.870151E-02 the Reconcile Displacement did not converge within MAXIT=25 iterations.
The error is 3.220955E-09.

Repartitioning due to displacements convergence.

At time 3.870151E-02 the Reconcile Displacement did not converge within MAXIT=25 iterations.
The error is 3.220955E-09.

Repartitioning due to displacements convergence.

Euler singularity found at time 3.870278E-02 during Reconcile Displacement.

Repartitioning due to displacements convergence.

At time 3.870278E-02 the Reconcile Displacement did not converge within MAXIT=25 iterations.
The error is 3.207767E-09.

Repartitioning due to displacements convergence.

At time 3.870278E-02 the Reconcile Displacement did not converge within MAXIT=25 iterations.
The error is 3.207767E-09.

Repartitioning due to displacements convergence.

Euler singularity found at time 3.870405E-02 during Reconcile Displacement.

Repartitioning due to displacements convergence.

At time 3.870405E-02 the Reconcile Displacement did not converge within MAXIT=25 iterations.
The error is 3.195255E-09.

Repartitioning due to displacements convergence.

At time 3.870405E-02 the Reconcile Displacement did not converge within MAXIT=25 iterations.
The error is 3.195255E-09.

Repartitioning due to displacements convergence.

Euler singularity found at time 3.870532E-02 during Reconcile Displacement.

Repartitioning due to displacements convergence.

At time 3.870532E-02 the Reconcile Displacement did not converge within MAXIT=25 iterations.
The error is 3.183413E-09.

Repartitioning due to displacements convergence.

At time 3.870532E-02 the Reconcile Displacement did not converge within MAXIT=25 iterations.
The error is 3.183413E-09.

Repartitioning due to displacements convergence.

At time 3.870658E-02 the Reconcile Displacement did not converge within MAXIT=25 iterations.
The error is -5.308729E+01.

Repartitioning due to displacements convergence.

At time 3.870658E-02 the Reconcile Displacement did not converge within MAXIT=25 iterations.
The error is 3.172170E-09.

Repartitioning due to displacements convergence.

At time 3.870658E-02 the Reconcile Displacement did not converge within MAXIT=25 iterations.
The error is 3.172170E-09.

Repartitioning due to displacements convergence.

Euler singularity found at time 3.870785E-02 during Reconcile Displacement.

Repartitioning due to displacements convergence.

At time 3.870785E-02 the Reconcile Displacement did not converge within MAXIT=25 iterations.
The error is 3.161372E-09.

Repartitioning due to displacements convergence.

At time 3.870785E-02 the Reconcile Displacement did not converge within MAXIT=25 iterations.
The error is 3.161372E-09.

Repartitioning due to displacements convergence.

At time 3.870912E-02 the Reconcile Displacement did not converge within MAXIT=25 iterations.
The error is -1.736496E+01.

Repartitioning due to displacements convergence.

At time 3.870912E-02 the Reconcile Displacement did not converge within MAXIT=25 iterations.
The error is 3.150745E-09.

Repartitioning due to displacements convergence.

At time 3.870912E-02 the Reconcile Displacement did not converge within MAXIT=25 iterations.
The error is 3.150745E-09.

Repartitioning due to displacements convergence.

Euler singularity found at time 3.871039E-02 during Reconcile Displacement.

Repartitioning due to displacements convergence.

At time 3.871039E-02 the Reconcile Displacement did not converge within MAXIT=25 iterations.
The error is 3.139863E-09.

Repartitioning due to displacements convergence.

At time 3.871039E-02 the Reconcile Displacement did not converge within MAXIT=25 iterations.
The error is 3.139863E-09.

Repartitioning due to displacements convergence.

Euler singularity found at time 3.871166E-02 during Reconcile Displacement.

Repartitioning due to displacements convergence.

At time 3.871166E-02 the Reconcile Displacement did not converge within MAXIT=25 iterations.
The error is 3.128142E-09.

Repartitioning due to displacements convergence.

At time 3.871166E-02 the Reconcile Displacement did not converge within MAXIT=25 iterations.
The error is 3.128142E-09.

Repartitioning due to displacements convergence.

Euler singularity found at time 3.871292E-02 during Reconcile Displacement.

Repartitioning due to displacements convergence.

At time 3.871292E-02 the Reconcile Displacement did not converge within MAXIT=25 iterations.
The error is 3.114863E-09.

Repartitioning due to displacements convergence.

At time 3.871292E-02 the Reconcile Displacement did not converge within MAXIT=25 iterations.
The error is 3.114863E-09.

Repartitioning due to displacements convergence.

At time 3.871419E-02 the Reconcile Displacement did not converge within MAXIT=25 iterations.
The error is -2.299162E+01.

Repartitioning due to displacements convergence.

At time 3.871419E-02 the Reconcile Displacement did not converge within MAXIT=25 iterations.
The error is 3.099301E-09.

Repartitioning due to displacements convergence.

At time 3.871419E-02 the Reconcile Displacement did not converge within MAXIT=25 iterations.
The error is 3.099301E-09.

Repartitioning due to displacements convergence.

At time 3.871546E-02 the Reconcile Displacement did not converge within MAXIT=25 iterations.
The error is 2.094297E+01.

Repartitioning due to displacements convergence.

At time 3.871546E-02 the Reconcile Displacement did not converge within MAXIT=25 iterations.
The error is 3.080990E-09.

Repartitioning due to displacements convergence.

At time 3.871546E-02 the Reconcile Displacement did not converge within MAXIT=25 iterations.
The error is 3.080990E-09.

Repartitioning due to displacements convergence.

Euler singularity found at time 3.871673E-02 during Reconcile Displacement.

Repartitioning due to displacements convergence.

At time 3.871673E-02 the Reconcile Displacement did not converge within MAXIT=25 iterations.
The error is 3.060170E-09.

Repartitioning due to displacements convergence.

At time 3.871673E-02 the Reconcile Displacement did not converge within MAXIT=25 iterations.
The error is 3.060170E-09.

Repartitioning due to displacements convergence.

At time 3.871800E-02 the Reconcile Displacement did not converge within MAXIT=25 iterations.
The error is 9.082708E-01.

Repartitioning due to displacements convergence.

At time 3.871800E-02 the Reconcile Displacement did not converge within MAXIT=25 iterations.
The error is 3.038365E-09.

Repartitioning due to displacements convergence.

At time 3.871800E-02 the Reconcile Displacement did not converge within MAXIT=25 iterations.
The error is 3.038365E-09.

Repartitioning due to displacements convergence.

At time 3.871926E-02 the Reconcile Displacement did not converge within MAXIT=25 iterations.
The error is 4.482212E+00.

Repartitioning due to displacements convergence.

At time 3.871926E-02 the Reconcile Displacement did not converge within MAXIT=25 iterations.
The error is 3.018785E-09.

Repartitioning due to displacements convergence.

At time 3.871926E-02 the Reconcile Displacement did not converge within MAXIT=25 iterations.
The error is 3.018785E-09.

Repartitioning due to displacements convergence.

Euler singularity found at time 3.872053E-02 during Reconcile Displacement.

Repartitioning due to displacements convergence.

At time 3.872053E-02 the Reconcile Displacement did not converge within MAXIT=25 iterations.
The error is 3.519768E-09.

Repartitioning due to displacements convergence.

At time 3.872053E-02 the Reconcile Displacement did not converge within MAXIT=25 iterations.
The error is 3.519768E-09.

Repartitioning due to displacements convergence.

At time 3.872180E-02 the Reconcile Displacement did not converge within MAXIT=25 iterations.
The error is -9.769328E-01.

Repartitioning due to displacements convergence.

At time 3.872180E-02 the Reconcile Displacement did not converge within MAXIT=25 iterations.
The error is 3.982502E-09.

Repartitioning due to displacements convergence.

At time 3.872180E-02 the Reconcile Displacement did not converge within MAXIT=25 iterations.
The error is 3.982502E-09.

Repartitioning due to displacements convergence.

At time 3.872307E-02 the Reconcile Displacement did not converge within MAXIT=25 iterations.
The error is 5.713792E+00.

Repartitioning due to displacements convergence.

At time 3.872307E-02 the Reconcile Displacement did not converge within MAXIT=25 iterations.
The error is 4.374808E-09.

Repartitioning due to displacements convergence.

At time 3.872307E-02 the Reconcile Displacement did not converge within MAXIT=25 iterations.
The error is 4.374808E-09.

Repartitioning due to displacements convergence.

At time 3.872433E-02 the Reconcile Displacement did not converge within MAXIT=25 iterations.
The error is -1.572124E+00.

Repartitioning due to displacements convergence.

At time 3.872433E-02 the Reconcile Displacement did not converge within MAXIT=25 iterations.
The error is 4.688954E-09.

Repartitioning due to displacements convergence.

At time 3.872433E-02 the Reconcile Displacement did not converge within MAXIT=25 iterations.
The error is 4.688954E-09.

Repartitioning due to displacements convergence.

At time 3.872560E-02 the Reconcile Displacement did not converge within MAXIT=25 iterations.
The error is 6.266206E+00.

Repartitioning due to displacements convergence.

At time 3.872560E-02 the Reconcile Displacement did not converge within MAXIT=25 iterations.
The error is 4.903881E-09.

Repartitioning due to displacements convergence.

At time 3.872560E-02 the Reconcile Displacement did not converge within MAXIT=25 iterations.
The error is 4.903881E-09.

Repartitioning due to displacements convergence.

Euler singularity found at time 3.872687E-02 during Reconcile Displacement.

Repartitioning due to displacements convergence.

At time 3.872687E-02 the Reconcile Displacement did not converge within MAXIT=25 iterations.
The error is 4.674825E-09.

Repartitioning due to displacements convergence.

At time 3.872687E-02 the Reconcile Displacement did not converge within MAXIT=25 iterations.
The error is 4.674825E-09.

Repartitioning due to displacements convergence.

Euler singularity found at time 3.872814E-02 during Reconcile Displacement.

Repartitioning due to displacements convergence.

At time 3.872814E-02 the Reconcile Displacement did not converge within MAXIT=25 iterations.
The error is 4.513073E-09.

Repartitioning due to displacements convergence.

At time 3.872814E-02 the Reconcile Displacement did not converge within MAXIT=25 iterations.
The error is 4.513073E-09.

Repartitioning due to displacements convergence.

At time 3.872941E-02 the Reconcile Displacement did not converge within MAXIT=25 iterations.
The error is 5.790672E+00.

Repartitioning due to displacements convergence.

At time 3.872941E-02 the Reconcile Displacement did not converge within MAXIT=25 iterations.
The error is 5.161298E-09.

Repartitioning due to displacements convergence.

At time 3.872941E-02 the Reconcile Displacement did not converge within MAXIT=25 iterations.
The error is 5.161298E-09.

Repartitioning due to displacements convergence.

At time 3.873067E-02 the Reconcile Displacement did not converge within MAXIT=25 iterations.
The error is -7.607576E-01.

Repartitioning due to displacements convergence.

At time 3.873067E-02 the Reconcile Displacement did not converge within MAXIT=25 iterations.
The error is 5.980382E-09.

Repartitioning due to displacements convergence.

At time 3.873067E-02 the Reconcile Displacement did not converge within MAXIT=25 iterations.
The error is 5.980382E-09.

Repartitioning due to displacements convergence.

At time 3.873194E-02 the Reconcile Displacement did not converge within MAXIT=25 iterations.
The error is -8.247102E-01.

Repartitioning due to displacements convergence.

At time 3.873194E-02 the Reconcile Displacement did not converge within MAXIT=25 iterations.
The error is -7.764285E-09.

Repartitioning due to displacements convergence.

At time 3.873194E-02 the Reconcile Displacement did not converge within MAXIT=25 iterations.
The error is -7.764285E-09.

Repartitioning due to displacements convergence.

Euler singularity found at time 3.873321E-02 during Reconcile Displacement.

Repartitioning due to displacements convergence.

At time 3.873321E-02 the Reconcile Displacement did not converge within MAXIT=25 iterations.
The error is -1.056763E-08.

Repartitioning due to displacements convergence.

At time 3.873321E-02 the Reconcile Displacement did not converge within MAXIT=25 iterations.
The error is -1.056763E-08.

Repartitioning due to displacements convergence.

At time 3.873448E-02 the Reconcile Displacement did not converge within MAXIT=25 iterations.
The error is 5.458558E-04.

Repartitioning due to displacements convergence.

At time 3.873448E-02 the Reconcile Displacement did not converge within MAXIT=25 iterations.
The error is -2.298052E-08.

Repartitioning due to displacements convergence.

At time 3.873448E-02 the Reconcile Displacement did not converge within MAXIT=25 iterations.
The error is -2.298052E-08.

Repartitioning due to displacements convergence.

At time 3.873575E-02 the Reconcile Displacement did not converge within MAXIT=25 iterations.
The error is 6.666452E-04.

Repartitioning due to displacements convergence.

At time 3.873575E-02 the Reconcile Displacement did not converge within MAXIT=25 iterations.
The error is -7.796666E-08.

Repartitioning due to displacements convergence.

At time 3.873575E-02 the Reconcile Displacement did not converge within MAXIT=25 iterations.
The error is -7.796666E-08.

Repartitioning due to displacements convergence.

At time 3.873701E-02 the Reconcile Displacement did not converge within MAXIT=25 iterations.
The error is 1.464519E-03.

Repartitioning due to displacements convergence.

At time 3.873701E-02 the Reconcile Displacement did not converge within MAXIT=25 iterations.
The error is -1.269699E-07.

Repartitioning due to displacements convergence.

At time 3.873701E-02 the Reconcile Displacement did not converge within MAXIT=25 iterations.
The error is -1.269699E-07.

Repartitioning due to displacements convergence.

At time 3.873828E-02 the Reconcile Displacement did not converge within MAXIT=25 iterations.
The error is 1.751151E+00.

Repartitioning due to displacements convergence.

At time 3.873828E-02 the Reconcile Displacement did not converge within MAXIT=25 iterations.
The error is -4.223757E-08.

Repartitioning due to displacements convergence.

At time 3.873828E-02 the Reconcile Displacement did not converge within MAXIT=25 iterations.
The error is -4.223757E-08.

Repartitioning due to displacements convergence.

At time 3.873955E-02 the Reconcile Displacement did not converge within MAXIT=25 iterations.
The error is -1.607692E+00.

Repartitioning due to displacements convergence.

At time 3.873955E-02 the Reconcile Displacement did not converge within MAXIT=25 iterations.
The error is -6.153256E-08.

Repartitioning due to displacements convergence.

At time 3.873955E-02 the Reconcile Displacement did not converge within MAXIT=25 iterations.
The error is -6.153256E-08.

Repartitioning due to displacements convergence.

At time 3.874082E-02 the Reconcile Displacement did not converge within MAXIT=25 iterations.
The error is 4.171846E-06.

Repartitioning due to displacements convergence.

At time 3.874082E-02 the Reconcile Displacement did not converge within MAXIT=25 iterations.
The error is -6.506314E-07.

Repartitioning due to displacements convergence.

At time 3.874082E-02 the Reconcile Displacement did not converge within MAXIT=25 iterations.
The error is -6.506314E-07.

Repartitioning due to displacements convergence.

At time 3.874209E-02 the Reconcile Displacement did not converge within MAXIT=25 iterations.
The error is 2.232417E-06.

Repartitioning due to displacements convergence.

At time 3.874209E-02 the Reconcile Displacement did not converge within MAXIT=25 iterations.
The error is -1.953247E-06.

Repartitioning due to displacements convergence.

At time 3.874209E-02 the Reconcile Displacement did not converge within MAXIT=25 iterations.
The error is -1.953247E-06.

Repartitioning due to displacements convergence.

At time 3.874335E-02 the Reconcile Displacement did not converge within MAXIT=25 iterations.
The error is 8.850495E-07.

Repartitioning due to displacements convergence.

At time 3.874335E-02 the Reconcile Displacement did not converge within MAXIT=25 iterations.
The error is -3.859434E-06.

Repartitioning due to displacements convergence.

At time 3.874335E-02 the Reconcile Displacement did not converge within MAXIT=25 iterations.
The error is -3.859434E-06.

Repartitioning due to displacements convergence.

At time 3.874462E-02 the Reconcile Displacement did not converge within MAXIT=25 iterations.
The error is 3.680191E-07.

Repartitioning due to displacements convergence.

At time 3.874462E-02 the Reconcile Displacement did not converge within MAXIT=25 iterations.
The error is -9.431333E-06.

Repartitioning due to displacements convergence.

At time 3.874462E-02 the Reconcile Displacement did not converge within MAXIT=25 iterations.
The error is -9.431333E-06.

Repartitioning due to displacements convergence.

At time 3.874589E-02 the Reconcile Displacement did not converge within MAXIT=25 iterations.
The error is 2.103471E-07.

Repartitioning due to displacements convergence.

At time 3.874589E-02 the Reconcile Displacement did not converge within MAXIT=25 iterations.
The error is -2.161330E-05.

Repartitioning due to displacements convergence.

At time 3.874589E-02 the Reconcile Displacement did not converge within MAXIT=25 iterations.
The error is -2.161330E-05.

Repartitioning due to displacements convergence.

At time 3.874716E-02 the Reconcile Displacement did not converge within MAXIT=25 iterations.
The error is 1.813605E-07.

Repartitioning due to displacements convergence.

At time 3.874716E-02 the Reconcile Displacement did not converge within MAXIT=25 iterations.
The error is -2.616835E-05.

Repartitioning due to displacements convergence.

At time 3.874716E-02 the Reconcile Displacement did not converge within MAXIT=25 iterations.
The error is -2.616835E-05.

Repartitioning due to displacements convergence.

At time 3.874843E-02 the Reconcile Displacement did not converge within MAXIT=25 iterations.
The error is 2.110419E-07.

Repartitioning due to displacements convergence.

At time 3.874843E-02 the Reconcile Displacement did not converge within MAXIT=25 iterations.
The error is -1.595777E-05.

Repartitioning due to displacements convergence.

At time 3.874843E-02 the Reconcile Displacement did not converge within MAXIT=25 iterations.
The error is -1.595777E-05.

Repartitioning due to displacements convergence.

At time 3.874969E-02 the Reconcile Displacement did not converge within MAXIT=25 iterations.
The error is 2.121807E-07.

Repartitioning due to displacements convergence.

At time 3.874969E-02 the Reconcile Displacement did not converge within MAXIT=25 iterations.
The error is -1.607299E-05.

Repartitioning due to displacements convergence.

At time 3.874969E-02 the Reconcile Displacement did not converge within MAXIT=25 iterations.
The error is -1.607299E-05.

Repartitioning due to displacements convergence.

At time 3.875096E-02 the Reconcile Displacement did not converge within MAXIT=25 iterations.
The error is -2.071353E-07.

Repartitioning due to displacements convergence.

At time 3.875096E-02 the Reconcile Displacement did not converge within MAXIT=25 iterations.
The error is -4.213032E-05.

Repartitioning due to displacements convergence.

At time 3.875096E-02 the Reconcile Displacement did not converge within MAXIT=25 iterations.
The error is -4.213032E-05.

Repartitioning due to displacements convergence.

At time 3.875223E-02 the Reconcile Displacement did not converge within MAXIT=25 iterations.
The error is -3.802646E-07.

Repartitioning due to displacements convergence.

At time 3.875223E-02 the Reconcile Displacement did not converge within MAXIT=25 iterations.
The error is -8.946358E-05.

Repartitioning due to displacements convergence.

At time 3.875223E-02 the Reconcile Displacement did not converge within MAXIT=25 iterations.
The error is -8.946358E-05.

Repartitioning due to displacements convergence.

At time 3.875350E-02 the Reconcile Displacement did not converge within MAXIT=25 iterations.
The error is -5.240194E-07.

Repartitioning due to displacements convergence.

At time 3.875350E-02 the Reconcile Displacement did not converge within MAXIT=25 iterations.
The error is -1.401424E-04.

Repartitioning due to displacements convergence.

At time 3.875350E-02 the Reconcile Displacement did not converge within MAXIT=25 iterations.
The error is -1.401424E-04.

Repartitioning due to displacements convergence.

At time 3.875477E-02 the Reconcile Displacement did not converge within MAXIT=25 iterations.
The error is 6.082858E-07.

Repartitioning due to displacements convergence.

At time 3.875477E-02 the Reconcile Displacement did not converge within MAXIT=25 iterations.
The error is -1.856832E-04.

Repartitioning due to displacements convergence.

At time 3.875477E-02 the Reconcile Displacement did not converge within MAXIT=25 iterations.
The error is -1.856832E-04.

Repartitioning due to displacements convergence.

At time 3.875603E-02 the Reconcile Displacement did not converge within MAXIT=25 iterations.
The error is -5.983943E-07.

Repartitioning due to displacements convergence.

At time 3.875603E-02 the Reconcile Displacement did not converge within MAXIT=25 iterations.
The error is -2.291258E-04.

Repartitioning due to displacements convergence.

At time 3.875603E-02 the Reconcile Displacement did not converge within MAXIT=25 iterations.
The error is -2.291258E-04.

Repartitioning due to displacements convergence.

At time 3.875730E-02 the Reconcile Displacement did not converge within MAXIT=25 iterations.
The error is -5.947937E-07.

Repartitioning due to displacements convergence.

At time 3.875730E-02 the Reconcile Displacement did not converge within MAXIT=25 iterations.
The error is 2.801603E-04.

Repartitioning due to displacements convergence.

At time 3.875730E-02 the Reconcile Displacement did not converge within MAXIT=25 iterations.
The error is 2.801603E-04.

Repartitioning due to displacements convergence.

At time 3.875857E-02 the Reconcile Displacement did not converge within MAXIT=25 iterations.
The error is -6.096714E-07.

Repartitioning due to displacements convergence.

At time 3.875857E-02 the Reconcile Displacement did not converge within MAXIT=25 iterations.
The error is 3.522592E-04.

Repartitioning due to displacements convergence.

At time 3.875857E-02 the Reconcile Displacement did not converge within MAXIT=25 iterations.
The error is 3.522592E-04.

Repartitioning due to displacements convergence.

At time 3.875984E-02 the Reconcile Displacement did not converge within MAXIT=25 iterations.
The error is -6.297192E-07.

Repartitioning due to displacements convergence.

At time 3.875984E-02 the Reconcile Displacement did not converge within MAXIT=25 iterations.
The error is 4.617458E-04.

Repartitioning due to displacements convergence.

At time 3.875984E-02 the Reconcile Displacement did not converge within MAXIT=25 iterations.
The error is 4.617458E-04.

Repartitioning due to displacements convergence.

At time 3.876111E-02 the Reconcile Displacement did not converge within MAXIT=25 iterations.
The error is -6.384921E-07.

Repartitioning due to displacements convergence.

At time 3.876111E-02 the Reconcile Displacement did not converge within MAXIT=25 iterations.
The error is 6.219434E-04.

Repartitioning due to displacements convergence.

At time 3.876111E-02 the Reconcile Displacement did not converge within MAXIT=25 iterations.
The error is 6.219434E-04.

Repartitioning due to displacements convergence.

At time 3.876237E-02 the Reconcile Displacement did not converge within MAXIT=25 iterations.
The error is 6.613334E-07.

Repartitioning due to displacements convergence.

At time 3.876237E-02 the Reconcile Displacement did not converge within MAXIT=25 iterations.
The error is 8.263633E-04.

Repartitioning due to displacements convergence.

At time 3.876237E-02 the Reconcile Displacement did not converge within MAXIT=25 iterations.
The error is 8.263633E-04.

Repartitioning due to displacements convergence.

At time 3.876364E-02 the Reconcile Displacement did not converge within MAXIT=25 iterations.
The error is 6.109785E-07.

Repartitioning due to displacements convergence.

At time 3.876364E-02 the Reconcile Displacement did not converge within MAXIT=25 iterations.
The error is 1.021514E-03.

Repartitioning due to displacements convergence.

At time 3.876364E-02 the Reconcile Displacement did not converge within MAXIT=25 iterations.
The error is 1.021514E-03.

Repartitioning due to displacements convergence.

At time 3.876491E-02 the Reconcile Displacement did not converge within MAXIT=25 iterations.
The error is 9.462503E-07.

Repartitioning due to displacements convergence.

At time 3.876491E-02 the Reconcile Displacement did not converge within MAXIT=25 iterations.
The error is 1.093600E-03.

Repartitioning due to displacements convergence.

At time 3.876491E-02 the Reconcile Displacement did not converge within MAXIT=25 iterations.
The error is 1.093600E-03.

Repartitioning due to displacements convergence.

At time 3.876618E-02 the Reconcile Displacement did not converge within MAXIT=25 iterations.
The error is -5.577115E-07.

Repartitioning due to displacements convergence.

At time 3.876618E-02 the Reconcile Displacement did not converge within MAXIT=25 iterations.
The error is 9.295789E-04.

Repartitioning due to displacements convergence.

At time 3.876618E-02 the Reconcile Displacement did not converge within MAXIT=25 iterations.
The error is 9.295789E-04.

Repartitioning due to displacements convergence.

At time 3.876745E-02 the Reconcile Displacement did not converge within MAXIT=25 iterations.
The error is 6.100945E-07.

Repartitioning due to displacements convergence.

At time 3.876745E-02 the Reconcile Displacement did not converge within MAXIT=25 iterations.
The error is 5.888457E-04.

Repartitioning due to displacements convergence.

At time 3.876745E-02 the Reconcile Displacement did not converge within MAXIT=25 iterations.
The error is 5.888457E-04.

Repartitioning due to displacements convergence.

At time 3.876871E-02 the Reconcile Displacement did not converge within MAXIT=25 iterations.
The error is 2.475875E-06.

Repartitioning due to displacements convergence.

At time 3.876871E-02 the Reconcile Displacement did not converge within MAXIT=25 iterations.
The error is 3.240023E-04.

Repartitioning due to displacements convergence.

At time 3.876871E-02 the Reconcile Displacement did not converge within MAXIT=25 iterations.
The error is 3.240023E-04.

Repartitioning due to displacements convergence.

Euler singularity found at time 3.876998E-02 during Reconcile Displacement.

Repartitioning due to displacements convergence.

At time 3.876998E-02 the Reconcile Displacement did not converge within MAXIT=25 iterations.
The error is -2.021318E-04.

Repartitioning due to displacements convergence.

At time 3.876998E-02 the Reconcile Displacement did not converge within MAXIT=25 iterations.
The error is -2.021318E-04.

Repartitioning due to displacements convergence.

At time 3.877125E-02 the Reconcile Displacement did not converge within MAXIT=25 iterations.
The error is 9.378493E-01.

Repartitioning due to displacements convergence.

At time 3.877125E-02 the Reconcile Displacement did not converge within MAXIT=25 iterations.
The error is -1.264961E-04.

Repartitioning due to displacements convergence.

At time 3.877125E-02 the Reconcile Displacement did not converge within MAXIT=25 iterations.
The error is -1.264961E-04.

Repartitioning due to displacements convergence.

At time 3.877252E-02 the Reconcile Displacement did not converge within MAXIT=25 iterations.
The error is 1.887177E-04.

Repartitioning due to displacements convergence.

At time 3.877252E-02 the Reconcile Displacement did not converge within MAXIT=25 iterations.
The error is -1.018750E-04.

Repartitioning due to displacements convergence.

At time 3.877252E-02 the Reconcile Displacement did not converge within MAXIT=25 iterations.
The error is -1.018750E-04.

Repartitioning due to displacements convergence.

At time 3.877379E-02 the Reconcile Displacement did not converge within MAXIT=25 iterations.
The error is 7.623908E-07.

Repartitioning due to displacements convergence.

At time 3.877379E-02 the Reconcile Displacement did not converge within MAXIT=25 iterations.
The error is -7.100088E-05.

Repartitioning due to displacements convergence.

At time 3.877379E-02 the Reconcile Displacement did not converge within MAXIT=25 iterations.
The error is -7.100088E-05.

Repartitioning due to displacements convergence.

At time 3.877505E-02 the Reconcile Displacement did not converge within MAXIT=25 iterations.
The error is 8.762153E-01.

Repartitioning due to displacements convergence.

At time 3.877505E-02 the Reconcile Displacement did not converge within MAXIT=25 iterations.
The error is -1.636371E-04.

Repartitioning due to displacements convergence.

At time 3.877505E-02 the Reconcile Displacement did not converge within MAXIT=25 iterations.
The error is -1.636371E-04.

Repartitioning due to displacements convergence.

At time 3.877632E-02 the Reconcile Displacement did not converge within MAXIT=25 iterations.
The error is 8.499406E-01.

Repartitioning due to displacements convergence.

At time 3.877632E-02 the Reconcile Displacement did not converge within MAXIT=25 iterations.
The error is 1.692969E-03.

Repartitioning due to displacements convergence.

At time 3.877632E-02 the Reconcile Displacement did not converge within MAXIT=25 iterations.
The error is 1.692969E-03.

Repartitioning due to displacements convergence.

Euler singularity found at time 3.877759E-02 during Reconcile Displacement.

Repartitioning due to displacements convergence.

At time 3.877759E-02 the Reconcile Displacement did not converge within MAXIT=25 iterations.
The error is -2.290415E-02.

Repartitioning due to displacements convergence.

At time 3.877759E-02 the Reconcile Displacement did not converge within MAXIT=25 iterations.
The error is -2.290415E-02.

Repartitioning due to displacements convergence.

At time 3.877886E-02 the Reconcile Displacement did not converge within MAXIT=25 iterations.
The error is 1.982529E+00.

Repartitioning due to displacements convergence.

At time 3.877886E-02 the Reconcile Displacement did not converge within MAXIT=25 iterations.
The error is 2.346997E-01.

Repartitioning due to displacements convergence.

At time 3.877886E-02 the Reconcile Displacement did not converge within MAXIT=25 iterations.
The error is 2.346997E-01.

Repartitioning due to displacements convergence.

At time 3.878013E-02 the Reconcile Displacement did not converge within MAXIT=25 iterations.
The error is 1.162315E+00.

Repartitioning due to displacements convergence.

At time 3.878013E-02 the Reconcile Displacement did not converge within MAXIT=25 iterations.
The error is 2.716932E-04.

Repartitioning due to displacements convergence.

At time 3.878013E-02 the Reconcile Displacement did not converge within MAXIT=25 iterations.
The error is 2.716932E-04.

Repartitioning due to displacements convergence.

At time 3.878139E-02 the Reconcile Displacement did not converge within MAXIT=25 iterations.
The error is 1.192959E+00.

Repartitioning due to displacements convergence.

At time 3.878139E-02 the Reconcile Displacement did not converge within MAXIT=25 iterations.
The error is 4.318082E-09.

Repartitioning due to displacements convergence.

At time 3.878139E-02 the Reconcile Displacement did not converge within MAXIT=25 iterations.
The error is 4.318082E-09.

Repartitioning due to displacements convergence.

At time 3.878266E-02 the Reconcile Displacement did not converge within MAXIT=25 iterations.
The error is 9.905272E-01.

Repartitioning due to displacements convergence.

At time 3.878266E-02 the Reconcile Displacement did not converge within MAXIT=25 iterations.
The error is -2.586436E-08.

Repartitioning due to displacements convergence.

At time 3.878266E-02 the Reconcile Displacement did not converge within MAXIT=25 iterations.
The error is -2.586436E-08.

Repartitioning due to displacements convergence.

At time 3.878393E-02 the Reconcile Displacement did not converge within MAXIT=25 iterations.
The error is -8.498833E-01.

Repartitioning due to displacements convergence.

At time 3.878393E-02 the Reconcile Displacement did not converge within MAXIT=25 iterations.
The error is 9.745128E-01.

Repartitioning due to displacements convergence.

At time 3.878393E-02 the Reconcile Displacement did not converge within MAXIT=25 iterations.
The error is 9.745128E-01.

Repartitioning due to displacements convergence.

At time 3.878520E-02 the Reconcile Displacement did not converge within MAXIT=25 iterations.
The error is 8.828149E-01.

Repartitioning due to displacements convergence.

At time 3.878520E-02 the Reconcile Displacement did not converge within MAXIT=25 iterations.
The error is -6.480644E+01.

Repartitioning due to displacements convergence.

At time 3.878520E-02 the Reconcile Displacement did not converge within MAXIT=25 iterations.
The error is -6.480644E+01.

Repartitioning due to displacements convergence.

Euler singularity found at time 3.878647E-02 during Reconcile Displacement.

Repartitioning due to displacements convergence.

At time 3.878647E-02 the Reconcile Displacement did not converge within MAXIT=25 iterations.
The error is -9.999983E-01.

Repartitioning due to displacements convergence.

At time 3.878647E-02 the Reconcile Displacement did not converge within MAXIT=25 iterations.
The error is -9.999983E-01.

Repartitioning due to displacements convergence.

Euler singularity found at time 3.878773E-02 during Reconcile Displacement.

Repartitioning due to displacements convergence.

At time 3.878773E-02 the Reconcile Displacement did not converge within MAXIT=25 iterations.
The error is -1.423600E+02.

Repartitioning due to displacements convergence.

At time 3.878773E-02 the Reconcile Displacement did not converge within MAXIT=25 iterations.
The error is -1.423600E+02.

Repartitioning due to displacements convergence.

Euler singularity found at time 3.878900E-02 during Reconcile Displacement.

Repartitioning due to displacements convergence.

At time 3.878900E-02 the Reconcile Displacement did not converge within MAXIT=25 iterations.
The error is -2.353610E-03.

Repartitioning due to displacements convergence.

At time 3.878900E-02 the Reconcile Displacement did not converge within MAXIT=25 iterations.
The error is -2.353610E-03.

Repartitioning due to displacements convergence.

Euler singularity found at time 3.879027E-02 during Reconcile Displacement.

Repartitioning due to displacements convergence.

At time 3.879027E-02 the Reconcile Displacement did not converge within MAXIT=25 iterations.
The error is -7.653569E-04.

Repartitioning due to displacements convergence.

At time 3.879027E-02 the Reconcile Displacement did not converge within MAXIT=25 iterations.
The error is -7.653569E-04.

Repartitioning due to displacements convergence.

Euler singularity found at time 3.879154E-02 during Reconcile Displacement.

Repartitioning due to displacements convergence.

At time 3.879154E-02 the Reconcile Displacement did not converge within MAXIT=25 iterations.
The error is -1.281596E-03.

Repartitioning due to displacements convergence.

At time 3.879154E-02 the Reconcile Displacement did not converge within MAXIT=25 iterations.
The error is -1.281596E-03.

Repartitioning due to displacements convergence.

Euler singularity found at time 3.879281E-02 during Reconcile Displacement.

Repartitioning due to displacements convergence.

At time 3.879281E-02 the Reconcile Displacement did not converge within MAXIT=25 iterations.
The error is -2.201404E-03.

Repartitioning due to displacements convergence.

At time 3.879281E-02 the Reconcile Displacement did not converge within MAXIT=25 iterations.
The error is -2.201404E-03.

Repartitioning due to displacements convergence.

At time 3.879407E-02 the Reconcile Displacement did not converge within MAXIT=25 iterations.
The error is 1.250644E+00.

Repartitioning due to displacements convergence.

At time 3.879407E-02 the Reconcile Displacement did not converge within MAXIT=25 iterations.
The error is -8.071589E-03.

Repartitioning due to displacements convergence.

At time 3.879407E-02 the Reconcile Displacement did not converge within MAXIT=25 iterations.
The error is -8.071589E-03.

Repartitioning due to displacements convergence.

At time 3.879534E-02 the Reconcile Displacement did not converge within MAXIT=25 iterations.
The error is 1.242256E+00.

Repartitioning due to displacements convergence.

At time 3.879534E-02 the Reconcile Displacement did not converge within MAXIT=25 iterations.
The error is -1.015954E-02.

Repartitioning due to displacements convergence.

At time 3.879534E-02 the Reconcile Displacement did not converge within MAXIT=25 iterations.
The error is -1.015954E-02.

Repartitioning due to displacements convergence.

At time 3.879661E-02 the Reconcile Displacement did not converge within MAXIT=25 iterations.
The error is 1.354795E+00.

Repartitioning due to displacements convergence.

At time 3.879661E-02 the Reconcile Displacement did not converge within MAXIT=25 iterations.
The error is -2.265735E-02.

Repartitioning due to displacements convergence.

At time 3.879661E-02 the Reconcile Displacement did not converge within MAXIT=25 iterations.
The error is -2.265735E-02.

Repartitioning due to displacements convergence.

At time 3.879788E-02 the Reconcile Displacement did not converge within MAXIT=25 iterations.
The error is 1.060844E+02.

Repartitioning due to displacements convergence.

At time 3.879788E-02 the Reconcile Displacement did not converge within MAXIT=25 iterations.
The error is 8.865772E+00.

Repartitioning due to displacements convergence.

At time 3.879788E-02 the Reconcile Displacement did not converge within MAXIT=25 iterations.
The error is 8.865772E+00.

Repartitioning due to displacements convergence.

At time 3.879915E-02 the Reconcile Displacement did not converge within MAXIT=25 iterations.
The error is 1.993271E+00.

Repartitioning due to displacements convergence.

Euler singularity found at time 3.879915E-02 during Reconcile Displacement.

Repartitioning due to displacements convergence.

Euler singularity found at time 3.879915E-02 during Reconcile Displacement.

Repartitioning due to displacements convergence.

At time 3.880041E-02 the Reconcile Displacement did not converge within MAXIT=25 iterations.
The error is 1.502116E+00.

Repartitioning due to displacements convergence.

At time 3.880041E-02 the Reconcile Displacement did not converge within MAXIT=25 iterations.
The error is -3.043401E+01.

Repartitioning due to displacements convergence.

At time 3.880041E-02 the Reconcile Displacement did not converge within MAXIT=25 iterations.
The error is -3.043401E+01.

Repartitioning due to displacements convergence.

At time 3.880168E-02 the Reconcile Displacement did not converge within MAXIT=25 iterations.
The error is 1.331853E+00.

Repartitioning due to displacements convergence.

At time 3.880168E-02 the Reconcile Displacement did not converge within MAXIT=25 iterations.
The error is -3.927497E+01.

Repartitioning due to displacements convergence.

At time 3.880168E-02 the Reconcile Displacement did not converge within MAXIT=25 iterations.
The error is -3.927497E+01.

Repartitioning due to displacements convergence.

Euler singularity found at time 3.880295E-02 during Reconcile Displacement.

Repartitioning due to displacements convergence.

At time 3.880295E-02 the Reconcile Displacement did not converge within MAXIT=25 iterations.
The error is 4.945521E+00.

Repartitioning due to displacements convergence.

At time 3.880295E-02 the Reconcile Displacement did not converge within MAXIT=25 iterations.
The error is 4.945521E+00.

Repartitioning due to displacements convergence.

Euler singularity found at time 3.880422E-02 during Reconcile Displacement.

Repartitioning due to displacements convergence.

At time 3.880422E-02 the Reconcile Displacement did not converge within MAXIT=25 iterations.
The error is 2.268928E+00.

Repartitioning due to displacements convergence.

At time 3.880422E-02 the Reconcile Displacement did not converge within MAXIT=25 iterations.
The error is 2.268928E+00.

Repartitioning due to displacements convergence.

Euler singularity found at time 3.880549E-02 during Reconcile Displacement.

Repartitioning due to displacements convergence.

At time 3.880549E-02 the Reconcile Displacement did not converge within MAXIT=25 iterations.
The error is -1.760266E+00.

Repartitioning due to displacements convergence.

At time 3.880549E-02 the Reconcile Displacement did not converge within MAXIT=25 iterations.
The error is -1.760266E+00.

Repartitioning due to displacements convergence.

Euler singularity found at time 3.880675E-02 during Reconcile Displacement.

Repartitioning due to displacements convergence.

At time 3.880675E-02 the Reconcile Displacement did not converge within MAXIT=25 iterations.
The error is 9.862482E-01.

Repartitioning due to displacements convergence.

At time 3.880675E-02 the Reconcile Displacement did not converge within MAXIT=25 iterations.
The error is 9.862482E-01.

Repartitioning due to displacements convergence.

Euler singularity found at time 3.880802E-02 during Reconcile Displacement.

Repartitioning due to displacements convergence.

At time 3.880802E-02 the Reconcile Displacement did not converge within MAXIT=25 iterations.
The error is 9.997347E-01.

Repartitioning due to displacements convergence.

At time 3.880802E-02 the Reconcile Displacement did not converge within MAXIT=25 iterations.
The error is 9.997347E-01.

Repartitioning due to displacements convergence.

Euler singularity found at time 3.880929E-02 during Reconcile Displacement.

Repartitioning due to displacements convergence.

At time 3.880929E-02 the Reconcile Displacement did not converge within MAXIT=25 iterations.
The error is 9.999915E-01.

Repartitioning due to displacements convergence.

At time 3.880929E-02 the Reconcile Displacement did not converge within MAXIT=25 iterations.
The error is 9.999915E-01.

Repartitioning due to displacements convergence.

Euler singularity found at time 3.881056E-02 during Reconcile Displacement.

Repartitioning due to displacements convergence.

At time 3.881056E-02 the Reconcile Displacement did not converge within MAXIT=25 iterations.
The error is 9.997920E-01.

Repartitioning due to displacements convergence.

At time 3.881056E-02 the Reconcile Displacement did not converge within MAXIT=25 iterations.
The error is 9.997920E-01.

Repartitioning due to displacements convergence.

Euler singularity found at time 3.881182E-02 during Reconcile Displacement.

Repartitioning due to displacements convergence.

At time 3.881182E-02 the Reconcile Displacement did not converge within MAXIT=25 iterations.
The error is 9.992752E-01.

Repartitioning due to displacements convergence.

At time 3.881182E-02 the Reconcile Displacement did not converge within MAXIT=25 iterations.
The error is 9.992752E-01.

Repartitioning due to displacements convergence.

At time 3.881309E-02 the Reconcile Displacement did not converge within MAXIT=25 iterations.
The error is 1.127091E+00.

Repartitioning due to displacements convergence.

At time 3.881309E-02 the Reconcile Displacement did not converge within MAXIT=25 iterations.
The error is 9.981003E-01.

Repartitioning due to displacements convergence.

At time 3.881309E-02 the Reconcile Displacement did not converge within MAXIT=25 iterations.
The error is 9.981003E-01.

Repartitioning due to displacements convergence.

At time 3.881436E-02 the Reconcile Displacement did not converge within MAXIT=25 iterations.
The error is 1.681617E+00.

Repartitioning due to displacements convergence.

At time 3.881436E-02 the Reconcile Displacement did not converge within MAXIT=25 iterations.
The error is 9.961310E-01.

Repartitioning due to displacements convergence.

At time 3.881436E-02 the Reconcile Displacement did not converge within MAXIT=25 iterations.
The error is 9.961310E-01.

Repartitioning due to displacements convergence.

At time 3.881563E-02 the Reconcile Displacement did not converge within MAXIT=25 iterations.
The error is 7.688116E-01.

Repartitioning due to displacements convergence.

At time 3.881563E-02 the Reconcile Displacement did not converge within MAXIT=25 iterations.
The error is 9.927003E-01.

Repartitioning due to displacements convergence.

At time 3.881563E-02 the Reconcile Displacement did not converge within MAXIT=25 iterations.
The error is 9.927003E-01.

Repartitioning due to displacements convergence.

At time 3.881690E-02 the Reconcile Displacement did not converge within MAXIT=25 iterations.
The error is 8.761755E-01.

Repartitioning due to displacements convergence.

At time 3.881690E-02 the Reconcile Displacement did not converge within MAXIT=25 iterations.
The error is 9.869163E-01.

Repartitioning due to displacements convergence.

At time 3.881690E-02 the Reconcile Displacement did not converge within MAXIT=25 iterations.
The error is 9.869163E-01.

Repartitioning due to displacements convergence.

At time 3.881816E-02 the Reconcile Displacement did not converge within MAXIT=25 iterations.
The error is 1.003206E+00.

Repartitioning due to displacements convergence.

At time 3.881816E-02 the Reconcile Displacement did not converge within MAXIT=25 iterations.
The error is 9.758517E-01.

Repartitioning due to displacements convergence.

At time 3.881816E-02 the Reconcile Displacement did not converge within MAXIT=25 iterations.
The error is 9.758517E-01.

Repartitioning due to displacements convergence.

At time 3.881943E-02 the Reconcile Displacement did not converge within MAXIT=25 iterations.
The error is 1.704968E+00.

Repartitioning due to displacements convergence.

At time 3.881943E-02 the Reconcile Displacement did not converge within MAXIT=25 iterations.
The error is 9.522403E-01.

Repartitioning due to displacements convergence.

At time 3.881943E-02 the Reconcile Displacement did not converge within MAXIT=25 iterations.
The error is 9.522403E-01.

Repartitioning due to displacements convergence.

At time 3.882070E-02 the Reconcile Displacement did not converge within MAXIT=25 iterations.
The error is 1.954506E+00.

Repartitioning due to displacements convergence.

At time 3.882070E-02 the Reconcile Displacement did not converge within MAXIT=25 iterations.
The error is 8.934686E-01.

Repartitioning due to displacements convergence.

At time 3.882070E-02 the Reconcile Displacement did not converge within MAXIT=25 iterations.
The error is 8.934686E-01.

Repartitioning due to displacements convergence.

At time 3.882197E-02 the Reconcile Displacement did not converge within MAXIT=25 iterations.
The error is 1.927112E+00.

Repartitioning due to displacements convergence.

At time 3.882197E-02 the Reconcile Displacement did not converge within MAXIT=25 iterations.
The error is 7.195226E-01.

Repartitioning due to displacements convergence.

At time 3.882197E-02 the Reconcile Displacement did not converge within MAXIT=25 iterations.
The error is 7.195226E-01.

Repartitioning due to displacements convergence.

At time 3.882324E-02 the Reconcile Displacement did not converge within MAXIT=25 iterations.
The error is 1.741775E+00.

Repartitioning due to displacements convergence.

At time 3.882324E-02 the Reconcile Displacement did not converge within MAXIT=25 iterations.
The error is 4.781180E-01.

Repartitioning due to displacements convergence.

At time 3.882324E-02 the Reconcile Displacement did not converge within MAXIT=25 iterations.
The error is 4.781180E-01.

Repartitioning due to displacements convergence.

At time 3.882450E-02 the Reconcile Displacement did not converge within MAXIT=25 iterations.
The error is 2.412333E+00.

Repartitioning due to displacements convergence.

At time 3.882450E-02 the Reconcile Displacement did not converge within MAXIT=25 iterations.
The error is 2.496886E-01.

Repartitioning due to displacements convergence.

At time 3.882450E-02 the Reconcile Displacement did not converge within MAXIT=25 iterations.
The error is 2.496886E-01.

Repartitioning due to displacements convergence.

At time 3.882577E-02 the Reconcile Displacement did not converge within MAXIT=25 iterations.
The error is 2.299100E+00.

Repartitioning due to displacements convergence.

At time 3.882577E-02 the Reconcile Displacement did not converge within MAXIT=25 iterations.
The error is 2.480716E-01.

Repartitioning due to displacements convergence.

At time 3.882577E-02 the Reconcile Displacement did not converge within MAXIT=25 iterations.
The error is 2.480716E-01.

Repartitioning due to displacements convergence.

At time 3.882704E-02 the Reconcile Displacement did not converge within MAXIT=25 iterations.
The error is 2.222157E+00.

Repartitioning due to displacements convergence.

At time 3.882704E-02 the Reconcile Displacement did not converge within MAXIT=25 iterations.
The error is 6.593061E-02.

Repartitioning due to displacements convergence.

At time 3.882704E-02 the Reconcile Displacement did not converge within MAXIT=25 iterations.
The error is 6.593061E-02.

Repartitioning due to displacements convergence.

At time 3.882831E-02 the Reconcile Displacement did not converge within MAXIT=25 iterations.
The error is 1.930719E+00.

Repartitioning due to displacements convergence.

At time 3.882831E-02 the Reconcile Displacement did not converge within MAXIT=25 iterations.
The error is -2.448639E-02.

Repartitioning due to displacements convergence.

At time 3.882831E-02 the Reconcile Displacement did not converge within MAXIT=25 iterations.
The error is -2.448639E-02.

Repartitioning due to displacements convergence.

At time 3.882958E-02 the Reconcile Displacement did not converge within MAXIT=25 iterations.
The error is 1.832185E+00.

Repartitioning due to displacements convergence.

At time 3.882958E-02 the Reconcile Displacement did not converge within MAXIT=25 iterations.
The error is -1.634735E-02.

Repartitioning due to displacements convergence.

At time 3.882958E-02 the Reconcile Displacement did not converge within MAXIT=25 iterations.
The error is -1.634735E-02.

Repartitioning due to displacements convergence.

At time 3.883084E-02 the Reconcile Displacement did not converge within MAXIT=25 iterations.
The error is 1.113320E+00.

Repartitioning due to displacements convergence.

At time 3.883084E-02 the Reconcile Displacement did not converge within MAXIT=25 iterations.
The error is -1.097691E-02.

Repartitioning due to displacements convergence.

At time 3.883084E-02 the Reconcile Displacement did not converge within MAXIT=25 iterations.
The error is -1.097691E-02.

Repartitioning due to displacements convergence.

At time 3.883211E-02 the Reconcile Displacement did not converge within MAXIT=25 iterations.
The error is -4.683781E+00.

Repartitioning due to displacements convergence.

At time 3.883211E-02 the Reconcile Displacement did not converge within MAXIT=25 iterations.
The error is 7.663659E-03.

Repartitioning due to displacements convergence.

At time 3.883211E-02 the Reconcile Displacement did not converge within MAXIT=25 iterations.
The error is 7.663659E-03.

Repartitioning due to displacements convergence.

At time 3.883338E-02 the Reconcile Displacement did not converge within MAXIT=25 iterations.
The error is -3.872208E+00.

Repartitioning due to displacements convergence.

At time 3.883338E-02 the Reconcile Displacement did not converge within MAXIT=25 iterations.
The error is 5.407721E-03.

Repartitioning due to displacements convergence.

At time 3.883338E-02 the Reconcile Displacement did not converge within MAXIT=25 iterations.
The error is 5.407721E-03.

Repartitioning due to displacements convergence.

At time 3.883465E-02 the Reconcile Displacement did not converge within MAXIT=25 iterations.
The error is -4.694740E+00.

Repartitioning due to displacements convergence.

At time 3.883465E-02 the Reconcile Displacement did not converge within MAXIT=25 iterations.
The error is 3.481711E-03.

Repartitioning due to displacements convergence.

At time 3.883465E-02 the Reconcile Displacement did not converge within MAXIT=25 iterations.
The error is 3.481711E-03.

Repartitioning due to displacements convergence.

At time 3.883592E-02 the Reconcile Displacement did not converge within MAXIT=25 iterations.
The error is -6.322469E+00.

Repartitioning due to displacements convergence.

At time 3.883592E-02 the Reconcile Displacement did not converge within MAXIT=25 iterations.
The error is 2.042255E-03.

Repartitioning due to displacements convergence.

At time 3.883592E-02 the Reconcile Displacement did not converge within MAXIT=25 iterations.
The error is 2.042255E-03.

Repartitioning due to displacements convergence.

At time 3.883718E-02 the Reconcile Displacement did not converge within MAXIT=25 iterations.
The error is -8.580251E+01.

Repartitioning due to displacements convergence.

At time 3.883718E-02 the Reconcile Displacement did not converge within MAXIT=25 iterations.
The error is 1.137447E-03.

Repartitioning due to displacements convergence.

At time 3.883718E-02 the Reconcile Displacement did not converge within MAXIT=25 iterations.
The error is 1.137447E-03.

Repartitioning due to displacements convergence.

At time 3.883845E-02 the Reconcile Displacement did not converge within MAXIT=25 iterations.
The error is -1.024266E+00.

Repartitioning due to displacements convergence.

At time 3.883845E-02 the Reconcile Displacement did not converge within MAXIT=25 iterations.
The error is 6.541996E-04.

Repartitioning due to displacements convergence.

At time 3.883845E-02 the Reconcile Displacement did not converge within MAXIT=25 iterations.
The error is 6.541996E-04.

Repartitioning due to displacements convergence.

At time 3.883972E-02 the Reconcile Displacement did not converge within MAXIT=25 iterations.
The error is 8.862740E-01.

Repartitioning due to displacements convergence.

At time 3.883972E-02 the Reconcile Displacement did not converge within MAXIT=25 iterations.
The error is 4.200738E-04.

Repartitioning due to displacements convergence.

At time 3.883972E-02 the Reconcile Displacement did not converge within MAXIT=25 iterations.
The error is 4.200738E-04.

Repartitioning due to displacements convergence.

At time 3.884099E-02 the Reconcile Displacement did not converge within MAXIT=25 iterations.
The error is 3.003059E+00.

Repartitioning due to displacements convergence.

At time 3.884099E-02 the Reconcile Displacement did not converge within MAXIT=25 iterations.
The error is 3.063902E-04.

Repartitioning due to displacements convergence.

At time 3.884099E-02 the Reconcile Displacement did not converge within MAXIT=25 iterations.
The error is 3.063902E-04.

Repartitioning due to displacements convergence.

At time 3.884226E-02 the Reconcile Displacement did not converge within MAXIT=25 iterations.
The error is 1.882928E+00.

Repartitioning due to displacements convergence.

At time 3.884226E-02 the Reconcile Displacement did not converge within MAXIT=25 iterations.
The error is 2.439389E-04.

Repartitioning due to displacements convergence.

At time 3.884226E-02 the Reconcile Displacement did not converge within MAXIT=25 iterations.
The error is 2.439389E-04.

Repartitioning due to displacements convergence.

At time 3.884352E-02 the Reconcile Displacement did not converge within MAXIT=25 iterations.
The error is 2.037053E+00.

Repartitioning due to displacements convergence.

At time 3.884352E-02 the Reconcile Displacement did not converge within MAXIT=25 iterations.
The error is 3.311717E-04.

Repartitioning due to displacements convergence.

At time 3.884352E-02 the Reconcile Displacement did not converge within MAXIT=25 iterations.
The error is 3.311717E-04.

Repartitioning due to displacements convergence.

At time 3.884479E-02 the Reconcile Displacement did not converge within MAXIT=25 iterations.
The error is -8.896867E-01.

Repartitioning due to displacements convergence.

At time 3.884479E-02 the Reconcile Displacement did not converge within MAXIT=25 iterations.
The error is 6.674394E-04.

Repartitioning due to displacements convergence.

At time 3.884479E-02 the Reconcile Displacement did not converge within MAXIT=25 iterations.
The error is 6.674394E-04.

Repartitioning due to displacements convergence.

At time 3.884606E-02 the Reconcile Displacement did not converge within MAXIT=25 iterations.
The error is -8.243854E-01.

Repartitioning due to displacements convergence.

At time 3.884606E-02 the Reconcile Displacement did not converge within MAXIT=25 iterations.
The error is 1.786567E-03.

Repartitioning due to displacements convergence.

At time 3.884606E-02 the Reconcile Displacement did not converge within MAXIT=25 iterations.
The error is 1.786567E-03.

Repartitioning due to displacements convergence.

At time 3.884733E-02 the Reconcile Displacement did not converge within MAXIT=25 iterations.
The error is -7.978058E-01.

Repartitioning due to displacements convergence.

At time 3.884733E-02 the Reconcile Displacement did not converge within MAXIT=25 iterations.
The error is 4.334497E-03.

Repartitioning due to displacements convergence.

At time 3.884733E-02 the Reconcile Displacement did not converge within MAXIT=25 iterations.
The error is 4.334497E-03.

Repartitioning due to displacements convergence.

At time 3.884860E-02 the Reconcile Displacement did not converge within MAXIT=25 iterations.
The error is -7.880038E-01.

Repartitioning due to displacements convergence.

At time 3.884860E-02 the Reconcile Displacement did not converge within MAXIT=25 iterations.
The error is -8.041679E-03.

Repartitioning due to displacements convergence.

At time 3.884860E-02 the Reconcile Displacement did not converge within MAXIT=25 iterations.
The error is -8.041679E-03.

Repartitioning due to displacements convergence.

Euler singularity found at time 3.884986E-02 during Reconcile Displacement.

Repartitioning due to displacements convergence.

At time 3.884986E-02 the Reconcile Displacement did not converge within MAXIT=25 iterations.
The error is -2.582058E-02.

Repartitioning due to displacements convergence.

At time 3.884986E-02 the Reconcile Displacement did not converge within MAXIT=25 iterations.
The error is -2.582058E-02.

Repartitioning due to displacements convergence.

Euler singularity found at time 3.885113E-02 during Reconcile Displacement.

Repartitioning due to displacements convergence.

At time 3.885113E-02 the Reconcile Displacement did not converge within MAXIT=25 iterations.
The error is 1.376758E-01.

Repartitioning due to displacements convergence.

At time 3.885113E-02 the Reconcile Displacement did not converge within MAXIT=25 iterations.
The error is 1.376758E-01.

Repartitioning due to displacements convergence.

Euler singularity found at time 3.885240E-02 during Reconcile Displacement.

Repartitioning due to displacements convergence.

At time 3.885240E-02 the Reconcile Displacement did not converge within MAXIT=25 iterations.
The error is 1.793969E-01.

Repartitioning due to displacements convergence.

At time 3.885240E-02 the Reconcile Displacement did not converge within MAXIT=25 iterations.
The error is 1.793969E-01.

Repartitioning due to displacements convergence.

Euler singularity found at time 3.885367E-02 during Reconcile Displacement.

Repartitioning due to displacements convergence.

At time 3.885367E-02 the Reconcile Displacement did not converge within MAXIT=25 iterations.
The error is 4.964392E-01.

Repartitioning due to displacements convergence.

At time 3.885367E-02 the Reconcile Displacement did not converge within MAXIT=25 iterations.
The error is 4.964392E-01.

Repartitioning due to displacements convergence.

Euler singularity found at time 3.885494E-02 during Reconcile Displacement.

Repartitioning due to displacements convergence.

At time 3.885494E-02 the Reconcile Displacement did not converge within MAXIT=25 iterations.
The error is 7.466875E-01.

Repartitioning due to displacements convergence.

At time 3.885494E-02 the Reconcile Displacement did not converge within MAXIT=25 iterations.
The error is 7.466875E-01.

Repartitioning due to displacements convergence.

Euler singularity found at time 3.885620E-02 during Reconcile Displacement.

Repartitioning due to displacements convergence.

At time 3.885620E-02 the Reconcile Displacement did not converge within MAXIT=25 iterations.
The error is 9.196603E-01.

Repartitioning due to displacements convergence.

At time 3.885620E-02 the Reconcile Displacement did not converge within MAXIT=25 iterations.
The error is 9.196603E-01.

Repartitioning due to displacements convergence.

Euler singularity found at time 3.885747E-02 during Reconcile Displacement.

Repartitioning due to displacements convergence.

At time 3.885747E-02 the Reconcile Displacement did not converge within MAXIT=25 iterations.
The error is 9.677850E-01.

Repartitioning due to displacements convergence.

At time 3.885747E-02 the Reconcile Displacement did not converge within MAXIT=25 iterations.
The error is 9.677850E-01.

Repartitioning due to displacements convergence.

Euler singularity found at time 3.885874E-02 during Reconcile Displacement.

Repartitioning due to displacements convergence.

At time 3.885874E-02 the Reconcile Displacement did not converge within MAXIT=25 iterations.
The error is 9.851920E-01.

Repartitioning due to displacements convergence.

At time 3.885874E-02 the Reconcile Displacement did not converge within MAXIT=25 iterations.
The error is 9.851920E-01.

Repartitioning due to displacements convergence.

Euler singularity found at time 3.886001E-02 during Reconcile Displacement.

Repartitioning due to displacements convergence.

At time 3.886001E-02 the Reconcile Displacement did not converge within MAXIT=25 iterations.
The error is 9.928122E-01.

Repartitioning due to displacements convergence.

At time 3.886001E-02 the Reconcile Displacement did not converge within MAXIT=25 iterations.
The error is 9.928122E-01.

Repartitioning due to displacements convergence.

Euler singularity found at time 3.886128E-02 during Reconcile Displacement.

Repartitioning due to displacements convergence.

At time 3.886128E-02 the Reconcile Displacement did not converge within MAXIT=25 iterations.
The error is 9.967273E-01.

Repartitioning due to displacements convergence.

At time 3.886128E-02 the Reconcile Displacement did not converge within MAXIT=25 iterations.
The error is 9.967273E-01.

Repartitioning due to displacements convergence.

Euler singularity found at time 3.886254E-02 during Reconcile Displacement.

Repartitioning due to displacements convergence.

At time 3.886254E-02 the Reconcile Displacement did not converge within MAXIT=25 iterations.
The error is 9.987112E-01.

Repartitioning due to displacements convergence.

At time 3.886254E-02 the Reconcile Displacement did not converge within MAXIT=25 iterations.
The error is 9.987112E-01.

Repartitioning due to displacements convergence.

Euler singularity found at time 3.886381E-02 during Reconcile Displacement.

Repartitioning due to displacements convergence.

At time 3.886381E-02 the Reconcile Displacement did not converge within MAXIT=25 iterations.
The error is 9.997350E-01.

Repartitioning due to displacements convergence.

At time 3.886381E-02 the Reconcile Displacement did not converge within MAXIT=25 iterations.
The error is 9.997350E-01.

Repartitioning due to displacements convergence.

Euler singularity found at time 3.886508E-02 during Reconcile Displacement.

Repartitioning due to displacements convergence.

At time 3.886508E-02 the Reconcile Displacement did not converge within MAXIT=25 iterations.
The error is 9.999995E-01.

Repartitioning due to displacements convergence.

At time 3.886508E-02 the Reconcile Displacement did not converge within MAXIT=25 iterations.
The error is 9.999995E-01.

Repartitioning due to displacements convergence.

Euler singularity found at time 3.886635E-02 during Reconcile Displacement.

Repartitioning due to displacements convergence.

At time 3.886635E-02 the Reconcile Displacement did not converge within MAXIT=25 iterations.
The error is 9.980901E-01.

Repartitioning due to displacements convergence.

At time 3.886635E-02 the Reconcile Displacement did not converge within MAXIT=25 iterations.
The error is 9.980901E-01.

Repartitioning due to displacements convergence.

Euler singularity found at time 3.886762E-02 during Reconcile Displacement.

Repartitioning due to displacements convergence.

At time 3.886762E-02 the Reconcile Displacement did not converge within MAXIT=25 iterations.
The error is -3.895984E+00.

Repartitioning due to displacements convergence.

At time 3.886762E-02 the Reconcile Displacement did not converge within MAXIT=25 iterations.
The error is -3.895984E+00.

Repartitioning due to displacements convergence.

Euler singularity found at time 3.886888E-02 during Reconcile Displacement.

Repartitioning due to displacements convergence.

At time 3.886888E-02 the Reconcile Displacement did not converge within MAXIT=25 iterations.
The error is -5.400688E+00.

Repartitioning due to displacements convergence.

At time 3.886888E-02 the Reconcile Displacement did not converge within MAXIT=25 iterations.
The error is -5.400688E+00.

Repartitioning due to displacements convergence.

Euler singularity found at time 3.887015E-02 during Reconcile Displacement.

Repartitioning due to displacements convergence.

At time 3.887015E-02 the Reconcile Displacement did not converge within MAXIT=25 iterations.
The error is -2.163155E+00.

Repartitioning due to displacements convergence.

At time 3.887015E-02 the Reconcile Displacement did not converge within MAXIT=25 iterations.
The error is -2.163155E+00.

Repartitioning due to displacements convergence.

Euler singularity found at time 3.887142E-02 during Reconcile Displacement.

Repartitioning due to displacements convergence.

At time 3.887142E-02 the Reconcile Displacement did not converge within MAXIT=25 iterations.
The error is -9.973863E-01.

Repartitioning due to displacements convergence.

At time 3.887142E-02 the Reconcile Displacement did not converge within MAXIT=25 iterations.
The error is -9.973863E-01.

Repartitioning due to displacements convergence.

Euler singularity found at time 3.887269E-02 during Reconcile Displacement.

Repartitioning due to displacements convergence.

At time 3.887269E-02 the Reconcile Displacement did not converge within MAXIT=25 iterations.
The error is -5.708536E+01.

Repartitioning due to displacements convergence.

At time 3.887269E-02 the Reconcile Displacement did not converge within MAXIT=25 iterations.
The error is -5.708536E+01.

Repartitioning due to displacements convergence.

Euler singularity found at time 3.887396E-02 during Reconcile Displacement.

Repartitioning due to displacements convergence.

At time 3.887396E-02 the Reconcile Displacement did not converge within MAXIT=25 iterations.
The error is -3.015553E-01.

Repartitioning due to displacements convergence.

At time 3.887396E-02 the Reconcile Displacement did not converge within MAXIT=25 iterations.
The error is -3.015553E-01.

Repartitioning due to displacements convergence.

Euler singularity found at time 3.887522E-02 during Reconcile Displacement.

Repartitioning due to displacements convergence.

At time 3.887522E-02 the Reconcile Displacement did not converge within MAXIT=25 iterations.
The error is -7.369707E-03.

Repartitioning due to displacements convergence.

At time 3.887522E-02 the Reconcile Displacement did not converge within MAXIT=25 iterations.
The error is -7.369707E-03.

Repartitioning due to displacements convergence.

Euler singularity found at time 3.887649E-02 during Reconcile Displacement.

Repartitioning due to displacements convergence.

At time 3.887649E-02 the Reconcile Displacement did not converge within MAXIT=25 iterations.
The error is -8.455315E-04.

Repartitioning due to displacements convergence.

At time 3.887649E-02 the Reconcile Displacement did not converge within MAXIT=25 iterations.
The error is -8.455315E-04.

Repartitioning due to displacements convergence.

Euler singularity found at time 3.887776E-02 during Reconcile Displacement.

Repartitioning due to displacements convergence.

At time 3.887776E-02 the Reconcile Displacement did not converge within MAXIT=25 iterations.
The error is 2.937104E-04.

Repartitioning due to displacements convergence.

At time 3.887776E-02 the Reconcile Displacement did not converge within MAXIT=25 iterations.
The error is 2.937104E-04.

Repartitioning due to displacements convergence.

Euler singularity found at time 3.887903E-02 during Reconcile Displacement.

Repartitioning due to displacements convergence.

At time 3.887903E-02 the Reconcile Displacement did not converge within MAXIT=25 iterations.
The error is -4.636929E-03.

Repartitioning due to displacements convergence.

At time 3.887903E-02 the Reconcile Displacement did not converge within MAXIT=25 iterations.
The error is -4.636929E-03.

Repartitioning due to displacements convergence.

Euler singularity found at time 3.888030E-02 during Reconcile Displacement.

Repartitioning due to displacements convergence.

At time 3.888030E-02 the Reconcile Displacement did not converge within MAXIT=25 iterations.
The error is -9.993966E-01.

Repartitioning due to displacements convergence.

At time 3.888030E-02 the Reconcile Displacement did not converge within MAXIT=25 iterations.
The error is -9.993966E-01.

Repartitioning due to displacements convergence.

Euler singularity found at time 3.888156E-02 during Reconcile Displacement.

Repartitioning due to displacements convergence.

At time 3.888156E-02 the Reconcile Displacement did not converge within MAXIT=25 iterations.
The error is 4.657007E-01.

Repartitioning due to displacements convergence.

At time 3.888156E-02 the Reconcile Displacement did not converge within MAXIT=25 iterations.
The error is 4.657007E-01.

Repartitioning due to displacements convergence.

Euler singularity found at time 3.888283E-02 during Reconcile Displacement.

Repartitioning due to displacements convergence.

At time 3.888283E-02 the Reconcile Displacement did not converge within MAXIT=25 iterations.
The error is 5.598128E-03.

Repartitioning due to displacements convergence.

At time 3.888283E-02 the Reconcile Displacement did not converge within MAXIT=25 iterations.
The error is 5.598128E-03.

Repartitioning due to displacements convergence.

Euler singularity found at time 3.888410E-02 during Reconcile Displacement.

Repartitioning due to displacements convergence.

At time 3.888410E-02 the Reconcile Displacement did not converge within MAXIT=25 iterations.
The error is 7.858660E-01.

Repartitioning due to displacements convergence.

At time 3.888410E-02 the Reconcile Displacement did not converge within MAXIT=25 iterations.
The error is 7.858660E-01.

Repartitioning due to displacements convergence.

Euler singularity found at time 3.888537E-02 during Reconcile Displacement.

Repartitioning due to displacements convergence.

At time 3.888537E-02 the Reconcile Displacement did not converge within MAXIT=25 iterations.
The error is 7.675536E-01.

Repartitioning due to displacements convergence.

At time 3.888537E-02 the Reconcile Displacement did not converge within MAXIT=25 iterations.
The error is 7.675536E-01.

Repartitioning due to displacements convergence.

Euler singularity found at time 3.888664E-02 during Reconcile Displacement.

Repartitioning due to displacements convergence.

At time 3.888664E-02 the Reconcile Displacement did not converge within MAXIT=25 iterations.
The error is 1.741076E-01.

Repartitioning due to displacements convergence.

At time 3.888664E-02 the Reconcile Displacement did not converge within MAXIT=25 iterations.
The error is 1.741076E-01.

Repartitioning due to displacements convergence.

Euler singularity found at time 3.888790E-02 during Reconcile Displacement.

Repartitioning due to displacements convergence.

At time 3.888790E-02 the Reconcile Displacement did not converge within MAXIT=25 iterations.
The error is -2.546145E-02.

Repartitioning due to displacements convergence.

At time 3.888790E-02 the Reconcile Displacement did not converge within MAXIT=25 iterations.
The error is -2.546145E-02.

Repartitioning due to displacements convergence.

Euler singularity found at time 3.888917E-02 during Reconcile Displacement.

Repartitioning due to displacements convergence.

At time 3.888917E-02 the Reconcile Displacement did not converge within MAXIT=25 iterations.
The error is 7.232946E-02.

Repartitioning due to displacements convergence.

At time 3.888917E-02 the Reconcile Displacement did not converge within MAXIT=25 iterations.
The error is 7.232946E-02.

Repartitioning due to displacements convergence.

Euler singularity found at time 3.889044E-02 during Reconcile Displacement.

Repartitioning due to displacements convergence.

At time 3.889044E-02 the Reconcile Displacement did not converge within MAXIT=25 iterations.
The error is 2.329127E-01.

Repartitioning due to displacements convergence.

At time 3.889044E-02 the Reconcile Displacement did not converge within MAXIT=25 iterations.
The error is 2.329127E-01.

Repartitioning due to displacements convergence.

Euler singularity found at time 3.889171E-02 during Reconcile Displacement.

Repartitioning due to displacements convergence.

At time 3.889171E-02 the Reconcile Displacement did not converge within MAXIT=25 iterations.
The error is 2.617762E-01.

Repartitioning due to displacements convergence.

At time 3.889171E-02 the Reconcile Displacement did not converge within MAXIT=25 iterations.
The error is 2.617762E-01.

Repartitioning due to displacements convergence.

Euler singularity found at time 3.889298E-02 during Reconcile Displacement.

Repartitioning due to displacements convergence.

At time 3.889298E-02 the Reconcile Displacement did not converge within MAXIT=25 iterations.
The error is 3.031237E-01.

Repartitioning due to displacements convergence.

At time 3.889298E-02 the Reconcile Displacement did not converge within MAXIT=25 iterations.
The error is 3.031237E-01.

Repartitioning due to displacements convergence.

Euler singularity found at time 3.889424E-02 during Reconcile Displacement.

Repartitioning due to displacements convergence.

At time 3.889424E-02 the Reconcile Displacement did not converge within MAXIT=25 iterations.
The error is 1.358257E-01.

Repartitioning due to displacements convergence.

At time 3.889424E-02 the Reconcile Displacement did not converge within MAXIT=25 iterations.
The error is 1.358257E-01.

Repartitioning due to displacements convergence.

Euler singularity found at time 3.889551E-02 during Reconcile Displacement.

Repartitioning due to displacements convergence.

At time 3.889551E-02 the Reconcile Displacement did not converge within MAXIT=25 iterations.
The error is 2.421058E-01.

Repartitioning due to displacements convergence.

At time 3.889551E-02 the Reconcile Displacement did not converge within MAXIT=25 iterations.
The error is 2.421058E-01.

Repartitioning due to displacements convergence.

Euler singularity found at time 3.889678E-02 during Reconcile Displacement.

Repartitioning due to displacements convergence.

At time 3.889678E-02 the Reconcile Displacement did not converge within MAXIT=25 iterations.
The error is 1.813402E-01.

Repartitioning due to displacements convergence.

At time 3.889678E-02 the Reconcile Displacement did not converge within MAXIT=25 iterations.
The error is 1.813402E-01.

Repartitioning due to displacements convergence.

Euler singularity found at time 3.889805E-02 during Reconcile Displacement.

Repartitioning due to displacements convergence.

At time 3.889805E-02 the Reconcile Displacement did not converge within MAXIT=25 iterations.
The error is -3.116352E-02.

Repartitioning due to displacements convergence.

At time 3.889805E-02 the Reconcile Displacement did not converge within MAXIT=25 iterations.
The error is -3.116352E-02.

Repartitioning due to displacements convergence.

Euler singularity found at time 3.889931E-02 during Reconcile Displacement.

Repartitioning due to displacements convergence.

At time 3.889931E-02 the Reconcile Displacement did not converge within MAXIT=25 iterations.
The error is -1.091928E-02.

Repartitioning due to displacements convergence.

At time 3.889931E-02 the Reconcile Displacement did not converge within MAXIT=25 iterations.
The error is -1.091928E-02.

Repartitioning due to displacements convergence.

Euler singularity found at time 3.890058E-02 during Reconcile Displacement.

Repartitioning due to displacements convergence.

At time 3.890058E-02 the Reconcile Displacement did not converge within MAXIT=25 iterations.
The error is 1.109469E-03.

Repartitioning due to displacements convergence.

At time 3.890058E-02 the Reconcile Displacement did not converge within MAXIT=25 iterations.
The error is 1.109469E-03.

Repartitioning due to displacements convergence.

Euler singularity found at time 3.890185E-02 during Reconcile Displacement.

Repartitioning due to displacements convergence.

At time 3.890185E-02 the Reconcile Displacement did not converge within MAXIT=25 iterations.
The error is -1.043360E-04.

Repartitioning due to displacements convergence.

At time 3.890185E-02 the Reconcile Displacement did not converge within MAXIT=25 iterations.
The error is -1.043360E-04.

Repartitioning due to displacements convergence.

Euler singularity found at time 3.890312E-02 during Reconcile Displacement.

Repartitioning due to displacements convergence.

At time 3.890312E-02 the Reconcile Displacement did not converge within MAXIT=25 iterations.
The error is -2.632729E-05.

Repartitioning due to displacements convergence.

At time 3.890312E-02 the Reconcile Displacement did not converge within MAXIT=25 iterations.
The error is -2.632729E-05.

Repartitioning due to displacements convergence.

Euler singularity found at time 3.890439E-02 during Reconcile Displacement.

Repartitioning due to displacements convergence.

At time 3.890439E-02 the Reconcile Displacement did not converge within MAXIT=25 iterations.
The error is -2.573431E-06.

Repartitioning due to displacements convergence.

At time 3.890439E-02 the Reconcile Displacement did not converge within MAXIT=25 iterations.
The error is -2.573431E-06.

Repartitioning due to displacements convergence.

Euler singularity found at time 3.890565E-02 during Reconcile Displacement.

Repartitioning due to displacements convergence.

At time 3.890565E-02 the Reconcile Displacement did not converge within MAXIT=25 iterations.
The error is -2.083514E-08.

Repartitioning due to displacements convergence.

At time 3.890565E-02 the Reconcile Displacement did not converge within MAXIT=25 iterations.
The error is -2.083514E-08.

Repartitioning due to displacements convergence.

Euler singularity found at time 3.890692E-02 during Reconcile Displacement.

Repartitioning due to displacements convergence.

At time 3.890692E-02 the Reconcile Displacement did not converge within MAXIT=25 iterations.
The error is -1.000674E-07.

Repartitioning due to displacements convergence.

At time 3.890692E-02 the Reconcile Displacement did not converge within MAXIT=25 iterations.
The error is -1.000674E-07.

Repartitioning due to displacements convergence.

Euler singularity found at time 3.890819E-02 during Reconcile Displacement.

Repartitioning due to displacements convergence.

At time 3.890819E-02 the Reconcile Displacement did not converge within MAXIT=25 iterations.
The error is -1.428830E-08.

Repartitioning due to displacements convergence.

At time 3.890819E-02 the Reconcile Displacement did not converge within MAXIT=25 iterations.
The error is -1.428830E-08.

Repartitioning due to displacements convergence.

Euler singularity found at time 3.890946E-02 during Reconcile Displacement.

Repartitioning due to displacements convergence.

At time 3.890946E-02 the Reconcile Displacement did not converge within MAXIT=25 iterations.
The error is -1.109439E-08.

Repartitioning due to displacements convergence.

At time 3.890946E-02 the Reconcile Displacement did not converge within MAXIT=25 iterations.
The error is -1.109439E-08.

Repartitioning due to displacements convergence.

Euler singularity found at time 3.891073E-02 during Reconcile Displacement.

Repartitioning due to displacements convergence.

At time 3.891073E-02 the Reconcile Displacement did not converge within MAXIT=25 iterations.
The error is -1.047884E-08.

Repartitioning due to displacements convergence.

At time 3.891073E-02 the Reconcile Displacement did not converge within MAXIT=25 iterations.
The error is -1.047884E-08.

Repartitioning due to displacements convergence.

Euler singularity found at time 3.891199E-02 during Reconcile Displacement.

Repartitioning due to displacements convergence.

At time 3.891199E-02 the Reconcile Displacement did not converge within MAXIT=25 iterations.
The error is -9.047947E-09.

Repartitioning due to displacements convergence.

At time 3.891199E-02 the Reconcile Displacement did not converge within MAXIT=25 iterations.
The error is -9.047947E-09.

Repartitioning due to displacements convergence.

Euler singularity found at time 3.891326E-02 during Reconcile Displacement.

Repartitioning due to displacements convergence.

At time 3.891326E-02 the Reconcile Displacement did not converge within MAXIT=25 iterations.
The error is -7.256848E-09.

Repartitioning due to displacements convergence.

At time 3.891326E-02 the Reconcile Displacement did not converge within MAXIT=25 iterations.
The error is -7.256848E-09.

Repartitioning due to displacements convergence.

Euler singularity found at time 3.891453E-02 during Reconcile Displacement.

Repartitioning due to displacements convergence.

At time 3.891453E-02 the Reconcile Displacement did not converge within MAXIT=25 iterations.
The error is -5.723789E-09.

Repartitioning due to displacements convergence.

At time 3.891453E-02 the Reconcile Displacement did not converge within MAXIT=25 iterations.
The error is -5.723789E-09.

Repartitioning due to displacements convergence.

Euler singularity found at time 3.891580E-02 during Reconcile Displacement.

Repartitioning due to displacements convergence.

At time 3.891580E-02 the Reconcile Displacement did not converge within MAXIT=25 iterations.
The error is -5.147481E-09.

Repartitioning due to displacements convergence.

At time 3.891580E-02 the Reconcile Displacement did not converge within MAXIT=25 iterations.
The error is -5.147481E-09.

Repartitioning due to displacements convergence.

Euler singularity found at time 3.891707E-02 during Reconcile Displacement.

Repartitioning due to displacements convergence.

At time 3.891707E-02 the Reconcile Displacement did not converge within MAXIT=25 iterations.
The error is -5.018628E-09.

Repartitioning due to displacements convergence.

At time 3.891707E-02 the Reconcile Displacement did not converge within MAXIT=25 iterations.
The error is -5.018628E-09.

Repartitioning due to displacements convergence.

Euler singularity found at time 3.891833E-02 during Reconcile Displacement.

Repartitioning due to displacements convergence.

At time 3.891833E-02 the Reconcile Displacement did not converge within MAXIT=25 iterations.
The error is -5.235326E-09.

Repartitioning due to displacements convergence.

At time 3.891833E-02 the Reconcile Displacement did not converge within MAXIT=25 iterations.
The error is -5.235326E-09.

Repartitioning due to displacements convergence.

Euler singularity found at time 3.891960E-02 during Reconcile Displacement.

Repartitioning due to displacements convergence.

At time 3.891960E-02 the Reconcile Displacement did not converge within MAXIT=25 iterations.
The error is -5.415921E-09.

Repartitioning due to displacements convergence.

At time 3.891960E-02 the Reconcile Displacement did not converge within MAXIT=25 iterations.
The error is -5.415921E-09.

Repartitioning due to displacements convergence.

Euler singularity found at time 3.892087E-02 during Reconcile Displacement.

Repartitioning due to displacements convergence.

At time 3.892087E-02 the Reconcile Displacement did not converge within MAXIT=25 iterations.
The error is -5.566578E-09.

Repartitioning due to displacements convergence.

At time 3.892087E-02 the Reconcile Displacement did not converge within MAXIT=25 iterations.
The error is -5.566578E-09.

Repartitioning due to displacements convergence.

Euler singularity found at time 3.892214E-02 during Reconcile Displacement.

Repartitioning due to displacements convergence.

At time 3.892214E-02 the Reconcile Displacement did not converge within MAXIT=25 iterations.
The error is -5.695099E-09.

Repartitioning due to displacements convergence.

At time 3.892214E-02 the Reconcile Displacement did not converge within MAXIT=25 iterations.
The error is -5.695099E-09.

Repartitioning due to displacements convergence.

Euler singularity found at time 3.892341E-02 during Reconcile Displacement.

Repartitioning due to displacements convergence.

At time 3.892341E-02 the Reconcile Displacement did not converge within MAXIT=25 iterations.
The error is -5.807969E-09.

Repartitioning due to displacements convergence.

At time 3.892341E-02 the Reconcile Displacement did not converge within MAXIT=25 iterations.
The error is -5.807969E-09.

Repartitioning due to displacements convergence.

Euler singularity found at time 3.892467E-02 during Reconcile Displacement.

Repartitioning due to displacements convergence.

At time 3.892467E-02 the Reconcile Displacement did not converge within MAXIT=25 iterations.
The error is -5.909918E-09.

Repartitioning due to displacements convergence.

At time 3.892467E-02 the Reconcile Displacement did not converge within MAXIT=25 iterations.
The error is -5.909918E-09.

Repartitioning due to displacements convergence.

Euler singularity found at time 3.892594E-02 during Reconcile Displacement.

Repartitioning due to displacements convergence.

At time 3.892594E-02 the Reconcile Displacement did not converge within MAXIT=25 iterations.
The error is -6.004233E-09.

Repartitioning due to displacements convergence.

At time 3.892594E-02 the Reconcile Displacement did not converge within MAXIT=25 iterations.
The error is -6.004233E-09.

Repartitioning due to displacements convergence.

Euler singularity found at time 3.892721E-02 during Reconcile Displacement.

Repartitioning due to displacements convergence.

At time 3.892721E-02 the Reconcile Displacement did not converge within MAXIT=25 iterations.
The error is -6.093165E-09.

Repartitioning due to displacements convergence.

At time 3.892721E-02 the Reconcile Displacement did not converge within MAXIT=25 iterations.
The error is -6.093165E-09.

Repartitioning due to displacements convergence.

Euler singularity found at time 3.892848E-02 during Reconcile Displacement.

Repartitioning due to displacements convergence.

At time 3.892848E-02 the Reconcile Displacement did not converge within MAXIT=25 iterations.
The error is -6.178254E-09.

Repartitioning due to displacements convergence.

At time 3.892848E-02 the Reconcile Displacement did not converge within MAXIT=25 iterations.
The error is -6.178254E-09.

Repartitioning due to displacements convergence.

Euler singularity found at time 3.892975E-02 during Reconcile Displacement.

Repartitioning due to displacements convergence.

At time 3.892975E-02 the Reconcile Displacement did not converge within MAXIT=25 iterations.
The error is -6.260562E-09.

Repartitioning due to displacements convergence.

At time 3.892975E-02 the Reconcile Displacement did not converge within MAXIT=25 iterations.
The error is -6.260562E-09.

Repartitioning due to displacements convergence.

Euler singularity found at time 3.893101E-02 during Reconcile Displacement.

Repartitioning due to displacements convergence.

At time 3.893101E-02 the Reconcile Displacement did not converge within MAXIT=25 iterations.
The error is -6.340827E-09.

Repartitioning due to displacements convergence.

At time 3.893101E-02 the Reconcile Displacement did not converge within MAXIT=25 iterations.
The error is -6.340827E-09.

Repartitioning due to displacements convergence.

Euler singularity found at time 3.893228E-02 during Reconcile Displacement.

Repartitioning due to displacements convergence.

At time 3.893228E-02 the Reconcile Displacement did not converge within MAXIT=25 iterations.
The error is -6.419574E-09.

Repartitioning due to displacements convergence.

At time 3.893228E-02 the Reconcile Displacement did not converge within MAXIT=25 iterations.
The error is -6.419574E-09.

Repartitioning due to displacements convergence.

Euler singularity found at time 3.893355E-02 during Reconcile Displacement.

Repartitioning due to displacements convergence.

At time 3.893355E-02 the Reconcile Displacement did not converge within MAXIT=25 iterations.
The error is -6.497187E-09.

Repartitioning due to displacements convergence.

At time 3.893355E-02 the Reconcile Displacement did not converge within MAXIT=25 iterations.
The error is -6.497187E-09.

Repartitioning due to displacements convergence.

Euler singularity found at time 3.893482E-02 during Reconcile Displacement.

Repartitioning due to displacements convergence.

At time 3.893482E-02 the Reconcile Displacement did not converge within MAXIT=25 iterations.
The error is -6.573960E-09.

Repartitioning due to displacements convergence.

At time 3.893482E-02 the Reconcile Displacement did not converge within MAXIT=25 iterations.
The error is -6.573960E-09.

Repartitioning due to displacements convergence.

Euler singularity found at time 3.893609E-02 during Reconcile Displacement.

Repartitioning due to displacements convergence.

At time 3.893609E-02 the Reconcile Displacement did not converge within MAXIT=25 iterations.
The error is -6.650128E-09.

Repartitioning due to displacements convergence.

At time 3.893609E-02 the Reconcile Displacement did not converge within MAXIT=25 iterations.
The error is -6.650128E-09.

Repartitioning due to displacements convergence.

Euler singularity found at time 3.893735E-02 during Reconcile Displacement.

Repartitioning due to displacements convergence.

At time 3.893735E-02 the Reconcile Displacement did not converge within MAXIT=25 iterations.
The error is -6.725892E-09.

Repartitioning due to displacements convergence.

At time 3.893735E-02 the Reconcile Displacement did not converge within MAXIT=25 iterations.
The error is -6.725892E-09.

Repartitioning due to displacements convergence.

Euler singularity found at time 3.893862E-02 during Reconcile Displacement.

Repartitioning due to displacements convergence.

At time 3.893862E-02 the Reconcile Displacement did not converge within MAXIT=25 iterations.
The error is -6.801441E-09.

Repartitioning due to displacements convergence.

At time 3.893862E-02 the Reconcile Displacement did not converge within MAXIT=25 iterations.
The error is -6.801441E-09.

Repartitioning due to displacements convergence.

Euler singularity found at time 3.893989E-02 during Reconcile Displacement.

Repartitioning due to displacements convergence.

At time 3.893989E-02 the Reconcile Displacement did not converge within MAXIT=25 iterations.
The error is -6.876956E-09.

Repartitioning due to displacements convergence.

At time 3.893989E-02 the Reconcile Displacement did not converge within MAXIT=25 iterations.
The error is -6.876956E-09.

Repartitioning due to displacements convergence.

Euler singularity found at time 3.894116E-02 during Reconcile Displacement.

Repartitioning due to displacements convergence.

At time 3.894116E-02 the Reconcile Displacement did not converge within MAXIT=25 iterations.
The error is -6.952630E-09.

Repartitioning due to displacements convergence.

At time 3.894116E-02 the Reconcile Displacement did not converge within MAXIT=25 iterations.
The error is -6.952630E-09.

Repartitioning due to displacements convergence.

Euler singularity found at time 3.894243E-02 during Reconcile Displacement.

Repartitioning due to displacements convergence.

At time 3.894243E-02 the Reconcile Displacement did not converge within MAXIT=25 iterations.
The error is -7.028667E-09.

Repartitioning due to displacements convergence.

At time 3.894243E-02 the Reconcile Displacement did not converge within MAXIT=25 iterations.
The error is -7.028667E-09.

Repartitioning due to displacements convergence.

Euler singularity found at time 3.894369E-02 during Reconcile Displacement.

Repartitioning due to displacements convergence.

At time 3.894369E-02 the Reconcile Displacement did not converge within MAXIT=25 iterations.
The error is -7.105295E-09.

Repartitioning due to displacements convergence.

At time 3.894369E-02 the Reconcile Displacement did not converge within MAXIT=25 iterations.
The error is -7.105295E-09.

Repartitioning due to displacements convergence.

Euler singularity found at time 3.894496E-02 during Reconcile Displacement.

Repartitioning due to displacements convergence.

At time 3.894496E-02 the Reconcile Displacement did not converge within MAXIT=25 iterations.
The error is -7.182768E-09.

Repartitioning due to displacements convergence.

At time 3.894496E-02 the Reconcile Displacement did not converge within MAXIT=25 iterations.
The error is -7.182768E-09.

Repartitioning due to displacements convergence.

Euler singularity found at time 3.894623E-02 during Reconcile Displacement.

Repartitioning due to displacements convergence.

At time 3.894623E-02 the Reconcile Displacement did not converge within MAXIT=25 iterations.
The error is -7.261373E-09.

Repartitioning due to displacements convergence.

At time 3.894623E-02 the Reconcile Displacement did not converge within MAXIT=25 iterations.
The error is -7.261373E-09.

Repartitioning due to displacements convergence.

Euler singularity found at time 3.894750E-02 during Reconcile Displacement.

Repartitioning due to displacements convergence.

At time 3.894750E-02 the Reconcile Displacement did not converge within MAXIT=25 iterations.
The error is -7.341436E-09.

Repartitioning due to displacements convergence.

At time 3.894750E-02 the Reconcile Displacement did not converge within MAXIT=25 iterations.
The error is -7.341436E-09.

Repartitioning due to displacements convergence.

Euler singularity found at time 3.894877E-02 during Reconcile Displacement.

Repartitioning due to displacements convergence.

At time 3.894877E-02 the Reconcile Displacement did not converge within MAXIT=25 iterations.
The error is -7.423328E-09.

Repartitioning due to displacements convergence.

At time 3.894877E-02 the Reconcile Displacement did not converge within MAXIT=25 iterations.
The error is -7.423328E-09.

Repartitioning due to displacements convergence.

Euler singularity found at time 3.895003E-02 during Reconcile Displacement.

Repartitioning due to displacements convergence.

At time 3.895003E-02 the Reconcile Displacement did not converge within MAXIT=25 iterations.
The error is -7.507468E-09.

Repartitioning due to displacements convergence.

At time 3.895003E-02 the Reconcile Displacement did not converge within MAXIT=25 iterations.
The error is -7.507468E-09.

Repartitioning due to displacements convergence.

Euler singularity found at time 3.895130E-02 during Reconcile Displacement.

Repartitioning due to displacements convergence.

At time 3.895130E-02 the Reconcile Displacement did not converge within MAXIT=25 iterations.
The error is -7.594332E-09.

Repartitioning due to displacements convergence.

At time 3.895130E-02 the Reconcile Displacement did not converge within MAXIT=25 iterations.
The error is -7.594332E-09.

Repartitioning due to displacements convergence.

Euler singularity found at time 3.895257E-02 during Reconcile Displacement.

Repartitioning due to displacements convergence.

At time 3.895257E-02 the Reconcile Displacement did not converge within MAXIT=25 iterations.
The error is -7.684458E-09.

Repartitioning due to displacements convergence.

At time 3.895257E-02 the Reconcile Displacement did not converge within MAXIT=25 iterations.
The error is -7.684458E-09.

Repartitioning due to displacements convergence.

Euler singularity found at time 3.895384E-02 during Reconcile Displacement.

Repartitioning due to displacements convergence.

At time 3.895384E-02 the Reconcile Displacement did not converge within MAXIT=25 iterations.
The error is -7.778453E-09.

Repartitioning due to displacements convergence.

At time 3.895384E-02 the Reconcile Displacement did not converge within MAXIT=25 iterations.
The error is -7.778453E-09.

Repartitioning due to displacements convergence.

Euler singularity found at time 3.895511E-02 during Reconcile Displacement.

Repartitioning due to displacements convergence.

At time 3.895511E-02 the Reconcile Displacement did not converge within MAXIT=25 iterations.
The error is -7.877000E-09.

Repartitioning due to displacements convergence.

At time 3.895511E-02 the Reconcile Displacement did not converge within MAXIT=25 iterations.
The error is -7.877000E-09.

Repartitioning due to displacements convergence.

Euler singularity found at time 3.895637E-02 during Reconcile Displacement.

Repartitioning due to displacements convergence.

At time 3.895637E-02 the Reconcile Displacement did not converge within MAXIT=25 iterations.
The error is -7.980866E-09.

Repartitioning due to displacements convergence.

At time 3.895637E-02 the Reconcile Displacement did not converge within MAXIT=25 iterations.
The error is -7.980866E-09.

Repartitioning due to displacements convergence.

Euler singularity found at time 3.895764E-02 during Reconcile Displacement.

Repartitioning due to displacements convergence.

At time 3.895764E-02 the Reconcile Displacement did not converge within MAXIT=25 iterations.
The error is -8.090911E-09.

Repartitioning due to displacements convergence.

At time 3.895764E-02 the Reconcile Displacement did not converge within MAXIT=25 iterations.
The error is -8.090911E-09.

Repartitioning due to displacements convergence.

Euler singularity found at time 3.895891E-02 during Reconcile Displacement.

Repartitioning due to displacements convergence.

At time 3.895891E-02 the Reconcile Displacement did not converge within MAXIT=25 iterations.
The error is -8.208096E-09.

Repartitioning due to displacements convergence.

At time 3.895891E-02 the Reconcile Displacement did not converge within MAXIT=25 iterations.
The error is -8.208096E-09.

Repartitioning due to displacements convergence.

Euler singularity found at time 3.896018E-02 during Reconcile Displacement.

Repartitioning due to displacements convergence.

At time 3.896018E-02 the Reconcile Displacement did not converge within MAXIT=25 iterations.
The error is -8.333490E-09.

Repartitioning due to displacements convergence.

At time 3.896018E-02 the Reconcile Displacement did not converge within MAXIT=25 iterations.
The error is -8.333490E-09.

Repartitioning due to displacements convergence.

Euler singularity found at time 3.896145E-02 during Reconcile Displacement.

Repartitioning due to displacements convergence.

At time 3.896145E-02 the Reconcile Displacement did not converge within MAXIT=25 iterations.
The error is -8.468285E-09.

Repartitioning due to displacements convergence.

At time 3.896145E-02 the Reconcile Displacement did not converge within MAXIT=25 iterations.
The error is -8.468285E-09.

Repartitioning due to displacements convergence.

Euler singularity found at time 3.896271E-02 during Reconcile Displacement.

Repartitioning due to displacements convergence.

At time 3.896271E-02 the Reconcile Displacement did not converge within MAXIT=25 iterations.
The error is -8.613798E-09.

Repartitioning due to displacements convergence.

At time 3.896271E-02 the Reconcile Displacement did not converge within MAXIT=25 iterations.
The error is -8.613798E-09.

Repartitioning due to displacements convergence.

Euler singularity found at time 3.896398E-02 during Reconcile Displacement.

Repartitioning due to displacements convergence.

At time 3.896398E-02 the Reconcile Displacement did not converge within MAXIT=25 iterations.
The error is -8.771487E-09.

Repartitioning due to displacements convergence.

At time 3.896398E-02 the Reconcile Displacement did not converge within MAXIT=25 iterations.
The error is -8.771487E-09.

Repartitioning due to displacements convergence.

Euler singularity found at time 3.896525E-02 during Reconcile Displacement.

Repartitioning due to displacements convergence.

At time 3.896525E-02 the Reconcile Displacement did not converge within MAXIT=25 iterations.
The error is -8.942957E-09.

Repartitioning due to displacements convergence.

At time 3.896525E-02 the Reconcile Displacement did not converge within MAXIT=25 iterations.
The error is -8.942957E-09.

Repartitioning due to displacements convergence.

Euler singularity found at time 3.896652E-02 during Reconcile Displacement.

Repartitioning due to displacements convergence.

At time 3.896652E-02 the Reconcile Displacement did not converge within MAXIT=25 iterations.
The error is -9.129967E-09.

Repartitioning due to displacements convergence.

At time 3.896652E-02 the Reconcile Displacement did not converge within MAXIT=25 iterations.
The error is -9.129967E-09.

Repartitioning due to displacements convergence.

Euler singularity found at time 3.896779E-02 during Reconcile Displacement.

Repartitioning due to displacements convergence.

At time 3.896779E-02 the Reconcile Displacement did not converge within MAXIT=25 iterations.
The error is -9.334441E-09.

Repartitioning due to displacements convergence.

At time 3.896779E-02 the Reconcile Displacement did not converge within MAXIT=25 iterations.
The error is -9.334441E-09.

Repartitioning due to displacements convergence.

Euler singularity found at time 3.896905E-02 during Reconcile Displacement.

Repartitioning due to displacements convergence.

At time 3.896905E-02 the Reconcile Displacement did not converge within MAXIT=25 iterations.
The error is -9.558472E-09.

Repartitioning due to displacements convergence.

At time 3.896905E-02 the Reconcile Displacement did not converge within MAXIT=25 iterations.
The error is -9.558472E-09.

Repartitioning due to displacements convergence.

Euler singularity found at time 3.897032E-02 during Reconcile Displacement.

Repartitioning due to displacements convergence.

At time 3.897032E-02 the Reconcile Displacement did not converge within MAXIT=25 iterations.
The error is -9.804326E-09.

Repartitioning due to displacements convergence.

At time 3.897032E-02 the Reconcile Displacement did not converge within MAXIT=25 iterations.
The error is -9.804326E-09.

Repartitioning due to displacements convergence.

Euler singularity found at time 3.897159E-02 during Reconcile Displacement.

Repartitioning due to displacements convergence.

At time 3.897159E-02 the Reconcile Displacement did not converge within MAXIT=25 iterations.
The error is -1.007444E-08.

Repartitioning due to displacements convergence.

At time 3.897159E-02 the Reconcile Displacement did not converge within MAXIT=25 iterations.
The error is -1.007444E-08.

Repartitioning due to displacements convergence.

Euler singularity found at time 3.897286E-02 during Reconcile Displacement.

Repartitioning due to displacements convergence.

At time 3.897286E-02 the Reconcile Displacement did not converge within MAXIT=25 iterations.
The error is -1.037142E-08.

Repartitioning due to displacements convergence.

At time 3.897286E-02 the Reconcile Displacement did not converge within MAXIT=25 iterations.
The error is -1.037142E-08.

Repartitioning due to displacements convergence.

Euler singularity found at time 3.897413E-02 during Reconcile Displacement.

Repartitioning due to displacements convergence.

At time 3.897413E-02 the Reconcile Displacement did not converge within MAXIT=25 iterations.
The error is -1.069802E-08.

Repartitioning due to displacements convergence.

At time 3.897413E-02 the Reconcile Displacement did not converge within MAXIT=25 iterations.
The error is -1.069802E-08.

Repartitioning due to displacements convergence.

Euler singularity found at time 3.897539E-02 during Reconcile Displacement.

Repartitioning due to displacements convergence.

At time 3.897539E-02 the Reconcile Displacement did not converge within MAXIT=25 iterations.
The error is -1.105715E-08.

Repartitioning due to displacements convergence.

At time 3.897539E-02 the Reconcile Displacement did not converge within MAXIT=25 iterations.
The error is -1.105715E-08.

Repartitioning due to displacements convergence.

Euler singularity found at time 3.897666E-02 during Reconcile Displacement.

Repartitioning due to displacements convergence.

At time 3.897666E-02 the Reconcile Displacement did not converge within MAXIT=25 iterations.
The error is -1.145179E-08.

Repartitioning due to displacements convergence.

At time 3.897666E-02 the Reconcile Displacement did not converge within MAXIT=25 iterations.
The error is -1.145179E-08.

Repartitioning due to displacements convergence.

Euler singularity found at time 3.897793E-02 during Reconcile Displacement.

Repartitioning due to displacements convergence.

At time 3.897793E-02 the Reconcile Displacement did not converge within MAXIT=25 iterations.
The error is -1.188501E-08.

Repartitioning due to displacements convergence.

At time 3.897793E-02 the Reconcile Displacement did not converge within MAXIT=25 iterations.
The error is -1.188501E-08.

Repartitioning due to displacements convergence.

Euler singularity found at time 3.897920E-02 during Reconcile Displacement.

Repartitioning due to displacements convergence.

At time 3.897920E-02 the Reconcile Displacement did not converge within MAXIT=25 iterations.
The error is -1.235983E-08.

Repartitioning due to displacements convergence.

At time 3.897920E-02 the Reconcile Displacement did not converge within MAXIT=25 iterations.
The error is -1.235983E-08.

Repartitioning due to displacements convergence.

Euler singularity found at time 3.898047E-02 during Reconcile Displacement.

Repartitioning due to displacements convergence.

At time 3.898047E-02 the Reconcile Displacement did not converge within MAXIT=25 iterations.
The error is -1.287919E-08.

Repartitioning due to displacements convergence.

At time 3.898047E-02 the Reconcile Displacement did not converge within MAXIT=25 iterations.
The error is -1.287919E-08.

Repartitioning due to displacements convergence.

Euler singularity found at time 3.898173E-02 during Reconcile Displacement.

Repartitioning due to displacements convergence.

At time 3.898173E-02 the Reconcile Displacement did not converge within MAXIT=25 iterations.
The error is -1.344573E-08.

Repartitioning due to displacements convergence.

At time 3.898173E-02 the Reconcile Displacement did not converge within MAXIT=25 iterations.
The error is -1.344573E-08.

Repartitioning due to displacements convergence.

Euler singularity found at time 3.898300E-02 during Reconcile Displacement.

Repartitioning due to displacements convergence.

At time 3.898300E-02 the Reconcile Displacement did not converge within MAXIT=25 iterations.
The error is -1.378235E-08.

Repartitioning due to displacements convergence.

At time 3.898300E-02 the Reconcile Displacement did not converge within MAXIT=25 iterations.
The error is -1.378235E-08.

Repartitioning due to displacements convergence.

Euler singularity found at time 3.898427E-02 during Reconcile Displacement.

Repartitioning due to displacements convergence.

At time 3.898427E-02 the Reconcile Displacement did not converge within MAXIT=25 iterations.
The error is -1.377075E-08.

Repartitioning due to displacements convergence.

At time 3.898427E-02 the Reconcile Displacement did not converge within MAXIT=25 iterations.
The error is -1.377075E-08.

Repartitioning due to displacements convergence.

Euler singularity found at time 3.898554E-02 during Reconcile Displacement.

Repartitioning due to displacements convergence.

At time 3.898554E-02 the Reconcile Displacement did not converge within MAXIT=25 iterations.
The error is -1.369702E-08.

Repartitioning due to displacements convergence.

At time 3.898554E-02 the Reconcile Displacement did not converge within MAXIT=25 iterations.
The error is -1.369702E-08.

Repartitioning due to displacements convergence.

Euler singularity found at time 3.898680E-02 during Reconcile Displacement.

Repartitioning due to displacements convergence.

At time 3.898680E-02 the Reconcile Displacement did not converge within MAXIT=25 iterations.
The error is -1.355894E-08.

Repartitioning due to displacements convergence.

At time 3.898680E-02 the Reconcile Displacement did not converge within MAXIT=25 iterations.
The error is -1.355894E-08.

Repartitioning due to displacements convergence.

Euler singularity found at time 3.898807E-02 during Reconcile Displacement.

Repartitioning due to displacements convergence.

At time 3.898807E-02 the Reconcile Displacement did not converge within MAXIT=25 iterations.
The error is -1.335386E-08.

Repartitioning due to displacements convergence.

At time 3.898807E-02 the Reconcile Displacement did not converge within MAXIT=25 iterations.
The error is -1.335386E-08.

Repartitioning due to displacements convergence.

Euler singularity found at time 3.898934E-02 during Reconcile Displacement.

Repartitioning due to displacements convergence.

At time 3.898934E-02 the Reconcile Displacement did not converge within MAXIT=25 iterations.
The error is -1.330140E-08.

Repartitioning due to displacements convergence.

At time 3.898934E-02 the Reconcile Displacement did not converge within MAXIT=25 iterations.
The error is -1.330140E-08.

Repartitioning due to displacements convergence.

Euler singularity found at time 3.899061E-02 during Reconcile Displacement.

Repartitioning due to displacements convergence.

At time 3.899061E-02 the Reconcile Displacement did not converge within MAXIT=25 iterations.
The error is -1.324771E-08.

Repartitioning due to displacements convergence.

At time 3.899061E-02 the Reconcile Displacement did not converge within MAXIT=25 iterations.
The error is -1.324771E-08.

Repartitioning due to displacements convergence.

Euler singularity found at time 3.899188E-02 during Reconcile Displacement.

Repartitioning due to displacements convergence.

At time 3.899188E-02 the Reconcile Displacement did not converge within MAXIT=25 iterations.
The error is -1.317712E-08.

Repartitioning due to displacements convergence.

At time 3.899188E-02 the Reconcile Displacement did not converge within MAXIT=25 iterations.
The error is -1.317712E-08.

Repartitioning due to displacements convergence.

Euler singularity found at time 3.899314E-02 during Reconcile Displacement.

Repartitioning due to displacements convergence.

At time 3.899314E-02 the Reconcile Displacement did not converge within MAXIT=25 iterations.
The error is -1.308811E-08.

Repartitioning due to displacements convergence.

At time 3.899314E-02 the Reconcile Displacement did not converge within MAXIT=25 iterations.
The error is -1.308811E-08.

Repartitioning due to displacements convergence.

Euler singularity found at time 3.899441E-02 during Reconcile Displacement.

Repartitioning due to displacements convergence.

At time 3.899441E-02 the Reconcile Displacement did not converge within MAXIT=25 iterations.
The error is -1.297893E-08.

Repartitioning due to displacements convergence.

At time 3.899441E-02 the Reconcile Displacement did not converge within MAXIT=25 iterations.
The error is -1.297893E-08.

Repartitioning due to displacements convergence.

Euler singularity found at time 3.899568E-02 during Reconcile Displacement.

Repartitioning due to displacements convergence.

At time 3.899568E-02 the Reconcile Displacement did not converge within MAXIT=25 iterations.
The error is -1.284759E-08.

Repartitioning due to displacements convergence.

At time 3.899568E-02 the Reconcile Displacement did not converge within MAXIT=25 iterations.
The error is -1.284759E-08.

Repartitioning due to displacements convergence.

Euler singularity found at time 3.899695E-02 during Reconcile Displacement.

Repartitioning due to displacements convergence.

At time 3.899695E-02 the Reconcile Displacement did not converge within MAXIT=25 iterations.
The error is -1.269181E-08.

Repartitioning due to displacements convergence.

At time 3.899695E-02 the Reconcile Displacement did not converge within MAXIT=25 iterations.
The error is -1.269181E-08.

Repartitioning due to displacements convergence.

At time 3.899822E-02 the Reconcile Displacement did not converge within MAXIT=25 iterations.
The error is -2.243141E+00.

Repartitioning due to displacements convergence.

At time 3.899822E-02 the Reconcile Displacement did not converge within MAXIT=25 iterations.
The error is -1.250895E-08.

Repartitioning due to displacements convergence.

At time 3.899822E-02 the Reconcile Displacement did not converge within MAXIT=25 iterations.
The error is -1.250895E-08.

Repartitioning due to displacements convergence.

At time 3.899948E-02 the Reconcile Displacement did not converge within MAXIT=25 iterations.
The error is 1.057767E+00.

Repartitioning due to displacements convergence.

At time 3.899948E-02 the Reconcile Displacement did not converge within MAXIT=25 iterations.
The error is -1.229596E-08.

Repartitioning due to displacements convergence.

At time 3.899948E-02 the Reconcile Displacement did not converge within MAXIT=25 iterations.
The error is -1.229596E-08.

Repartitioning due to displacements convergence.

At time 3.900000E-02 the Reconcile Displacement did not converge within MAXIT=25 iterations.
The error is -4.586499E+00.

Repartitioning due to displacements convergence.

At time 3.900000E-02 the Reconcile Displacement did not converge within MAXIT=25 iterations.
The error is -1.219997E-08.

Repartitioning due to displacements convergence.

At time 3.900000E-02 the Reconcile Displacement did not converge within MAXIT=25 iterations.
The error is -1.219997E-08.

Repartitioning due to displacements convergence.

Euler singularity found at time 3.900061E-02 during Reconcile Displacement.

Repartitioning due to displacements convergence.

At time 3.900061E-02 the Reconcile Displacement did not converge within MAXIT=25 iterations.
The error is -1.207984E-08.

Repartitioning due to displacements convergence.

At time 3.900061E-02 the Reconcile Displacement did not converge within MAXIT=25 iterations.
The error is -1.207984E-08.

Repartitioning due to displacements convergence.

Euler singularity found at time 3.900129E-02 during Reconcile Displacement.

Repartitioning due to displacements convergence.

At time 3.900129E-02 the Reconcile Displacement did not converge within MAXIT=25 iterations.
The error is -1.193254E-08.

Repartitioning due to displacements convergence.

At time 3.900129E-02 the Reconcile Displacement did not converge within MAXIT=25 iterations.
The error is -1.193254E-08.

Repartitioning due to displacements convergence.

Euler singularity found at time 3.900206E-02 during Reconcile Displacement.

Repartitioning due to displacements convergence.

At time 3.900206E-02 the Reconcile Displacement did not converge within MAXIT=25 iterations.
The error is -1.175475E-08.

Repartitioning due to displacements convergence.

At time 3.900206E-02 the Reconcile Displacement did not converge within MAXIT=25 iterations.
The error is -1.175475E-08.

Repartitioning due to displacements convergence.

Euler singularity found at time 3.900290E-02 during Reconcile Displacement.

Repartitioning due to displacements convergence.

At time 3.900290E-02 the Reconcile Displacement did not converge within MAXIT=25 iterations.
The error is -1.154268E-08.

Repartitioning due to displacements convergence.

At time 3.900290E-02 the Reconcile Displacement did not converge within MAXIT=25 iterations.
The error is -1.154268E-08.

Repartitioning due to displacements convergence.

Euler singularity found at time 3.900380E-02 during Reconcile Displacement.

Repartitioning due to displacements convergence.

At time 3.900380E-02 the Reconcile Displacement did not converge within MAXIT=25 iterations.
The error is -1.129200E-08.

Repartitioning due to displacements convergence.

At time 3.900380E-02 the Reconcile Displacement did not converge within MAXIT=25 iterations.
The error is -1.129200E-08.

Repartitioning due to displacements convergence.

Euler singularity found at time 3.900475E-02 during Reconcile Displacement.

Repartitioning due to displacements convergence.

At time 3.900475E-02 the Reconcile Displacement did not converge within MAXIT=25 iterations.
The error is -1.099766E-08.

Repartitioning due to displacements convergence.

At time 3.900475E-02 the Reconcile Displacement did not converge within MAXIT=25 iterations.
The error is -1.099766E-08.

Repartitioning due to displacements convergence.

Euler singularity found at time 3.900576E-02 during Reconcile Displacement.

Repartitioning due to displacements convergence.

At time 3.900576E-02 the Reconcile Displacement did not converge within MAXIT=25 iterations.
The error is -1.065369E-08.

Repartitioning due to displacements convergence.

At time 3.900576E-02 the Reconcile Displacement did not converge within MAXIT=25 iterations.
The error is -1.065369E-08.

Repartitioning due to displacements convergence.

Euler singularity found at time 3.900680E-02 during Reconcile Displacement.

Repartitioning due to displacements convergence.

At time 3.900680E-02 the Reconcile Displacement did not converge within MAXIT=25 iterations.
The error is -1.038614E-08.

Repartitioning due to displacements convergence.

At time 3.900680E-02 the Reconcile Displacement did not converge within MAXIT=25 iterations.
The error is -1.038614E-08.

Repartitioning due to displacements convergence.

Euler singularity found at time 3.900788E-02 during Reconcile Displacement.

Repartitioning due to displacements convergence.

At time 3.900788E-02 the Reconcile Displacement did not converge within MAXIT=25 iterations.
The error is -1.013564E-08.

Repartitioning due to displacements convergence.

At time 3.900788E-02 the Reconcile Displacement did not converge within MAXIT=25 iterations.
The error is -1.013564E-08.

Repartitioning due to displacements convergence.

Euler singularity found at time 3.900899E-02 during Reconcile Displacement.

Repartitioning due to displacements convergence.

At time 3.900899E-02 the Reconcile Displacement did not converge within MAXIT=25 iterations.
The error is -9.844620E-09.

Repartitioning due to displacements convergence.

At time 3.900899E-02 the Reconcile Displacement did not converge within MAXIT=25 iterations.
The error is -9.844620E-09.

Repartitioning due to displacements convergence.

Euler singularity found at time 3.901012E-02 during Reconcile Displacement.

Repartitioning due to displacements convergence.

At time 3.901012E-02 the Reconcile Displacement did not converge within MAXIT=25 iterations.
The error is -9.510288E-09.

Repartitioning due to displacements convergence.

At time 3.901012E-02 the Reconcile Displacement did not converge within MAXIT=25 iterations.
The error is -9.510288E-09.

Repartitioning due to displacements convergence.

Euler singularity found at time 3.901128E-02 during Reconcile Displacement.

Repartitioning due to displacements convergence.

At time 3.901128E-02 the Reconcile Displacement did not converge within MAXIT=25 iterations.
The error is -9.129859E-09.

Repartitioning due to displacements convergence.

At time 3.901128E-02 the Reconcile Displacement did not converge within MAXIT=25 iterations.
The error is -9.129859E-09.

Repartitioning due to displacements convergence.

Euler singularity found at time 3.901245E-02 during Reconcile Displacement.

Repartitioning due to displacements convergence.

At time 3.901245E-02 the Reconcile Displacement did not converge within MAXIT=25 iterations.
The error is -8.700426E-09.

Repartitioning due to displacements convergence.

At time 3.901245E-02 the Reconcile Displacement did not converge within MAXIT=25 iterations.
The error is -8.700426E-09.

Repartitioning due to displacements convergence.

Euler singularity found at time 3.901364E-02 during Reconcile Displacement.

Repartitioning due to displacements convergence.

At time 3.901364E-02 the Reconcile Displacement did not converge within MAXIT=25 iterations.
The error is -8.218776E-09.

Repartitioning due to displacements convergence.

At time 3.901364E-02 the Reconcile Displacement did not converge within MAXIT=25 iterations.
The error is -8.218776E-09.

Repartitioning due to displacements convergence.

Euler singularity found at time 3.901485E-02 during Reconcile Displacement.

Repartitioning due to displacements convergence.

At time 3.901485E-02 the Reconcile Displacement did not converge within MAXIT=25 iterations.
The error is -7.681117E-09.

Repartitioning due to displacements convergence.

At time 3.901485E-02 the Reconcile Displacement did not converge within MAXIT=25 iterations.
The error is -7.681117E-09.

Repartitioning due to displacements convergence.

At time 3.901606E-02 the Reconcile Displacement did not converge within MAXIT=25 iterations.
The error is -4.070987E+00.

Repartitioning due to displacements convergence.

At time 3.901606E-02 the Reconcile Displacement did not converge within MAXIT=25 iterations.
The error is -7.082470E-09.

Repartitioning due to displacements convergence.

At time 3.901606E-02 the Reconcile Displacement did not converge within MAXIT=25 iterations.
The error is -7.082470E-09.

Repartitioning due to displacements convergence.

At time 3.901728E-02 the Reconcile Displacement did not converge within MAXIT=25 iterations.
The error is 4.183557E+00.

Repartitioning due to displacements convergence.

At time 3.901728E-02 the Reconcile Displacement did not converge within MAXIT=25 iterations.
The error is -6.414996E-09.

Repartitioning due to displacements convergence.

At time 3.901728E-02 the Reconcile Displacement did not converge within MAXIT=25 iterations.
The error is -6.414996E-09.

Repartitioning due to displacements convergence.

At time 3.901851E-02 the Reconcile Displacement did not converge within MAXIT=25 iterations.
The error is 1.866498E+00.

Repartitioning due to displacements convergence.

At time 3.901851E-02 the Reconcile Displacement did not converge within MAXIT=25 iterations.
The error is -5.663088E-09.

Repartitioning due to displacements convergence.

At time 3.901851E-02 the Reconcile Displacement did not converge within MAXIT=25 iterations.
The error is -5.663088E-09.

Repartitioning due to displacements convergence.

At time 3.901975E-02 the Reconcile Displacement did not converge within MAXIT=25 iterations.
The error is 1.151825E+00.

Repartitioning due to displacements convergence.

At time 3.901975E-02 the Reconcile Displacement did not converge within MAXIT=25 iterations.
The error is -5.925527E-09.

Repartitioning due to displacements convergence.

At time 3.901975E-02 the Reconcile Displacement did not converge within MAXIT=25 iterations.
The error is -5.925527E-09.

Repartitioning due to displacements convergence.

At time 3.902099E-02 the Reconcile Displacement did not converge within MAXIT=25 iterations.
The error is 9.220529E-01.

Repartitioning due to displacements convergence.

At time 3.902099E-02 the Reconcile Displacement did not converge within MAXIT=25 iterations.
The error is -7.351292E-09.

Repartitioning due to displacements convergence.

At time 3.902099E-02 the Reconcile Displacement did not converge within MAXIT=25 iterations.
The error is -7.351292E-09.

Repartitioning due to displacements convergence.

Euler singularity found at time 3.902224E-02 during Reconcile Displacement.

Repartitioning due to displacements convergence.

At time 3.902224E-02 the Reconcile Displacement did not converge within MAXIT=25 iterations.
The error is -8.099146E-09.

Repartitioning due to displacements convergence.

At time 3.902224E-02 the Reconcile Displacement did not converge within MAXIT=25 iterations.
The error is -8.099146E-09.

Repartitioning due to displacements convergence.

Euler singularity found at time 3.902349E-02 during Reconcile Displacement.

Repartitioning due to displacements convergence.

At time 3.902349E-02 the Reconcile Displacement did not converge within MAXIT=25 iterations.
The error is -1.031984E-08.

Repartitioning due to displacements convergence.

At time 3.902349E-02 the Reconcile Displacement did not converge within MAXIT=25 iterations.
The error is -1.031984E-08.

Repartitioning due to displacements convergence.

Euler singularity found at time 3.902474E-02 during Reconcile Displacement.

Repartitioning due to displacements convergence.

At time 3.902474E-02 the Reconcile Displacement did not converge within MAXIT=25 iterations.
The error is -1.259558E-08.

Repartitioning due to displacements convergence.

At time 3.902474E-02 the Reconcile Displacement did not converge within MAXIT=25 iterations.
The error is -1.259558E-08.

Repartitioning due to displacements convergence.

Euler singularity found at time 3.902599E-02 during Reconcile Displacement.

Repartitioning due to displacements convergence.

At time 3.902599E-02 the Reconcile Displacement did not converge within MAXIT=25 iterations.
The error is -1.427118E-08.

Repartitioning due to displacements convergence.

At time 3.902599E-02 the Reconcile Displacement did not converge within MAXIT=25 iterations.
The error is -1.427118E-08.

Repartitioning due to displacements convergence.

Euler singularity found at time 3.902725E-02 during Reconcile Displacement.

Repartitioning due to displacements convergence.

At time 3.902725E-02 the Reconcile Displacement did not converge within MAXIT=25 iterations.
The error is -1.817399E-08.

Repartitioning due to displacements convergence.

At time 3.902725E-02 the Reconcile Displacement did not converge within MAXIT=25 iterations.
The error is -1.817399E-08.

Repartitioning due to displacements convergence.

At time 3.902851E-02 the Reconcile Displacement did not converge within MAXIT=25 iterations.
The error is -8.420891E-01.

Repartitioning due to displacements convergence.

At time 3.902851E-02 the Reconcile Displacement did not converge within MAXIT=25 iterations.
The error is -2.358941E-08.

Repartitioning due to displacements convergence.

At time 3.902851E-02 the Reconcile Displacement did not converge within MAXIT=25 iterations.
The error is -2.358941E-08.

Repartitioning due to displacements convergence.

At time 3.902977E-02 the Reconcile Displacement did not converge within MAXIT=25 iterations.
The error is 1.263084E+00.

Repartitioning due to displacements convergence.

At time 3.902977E-02 the Reconcile Displacement did not converge within MAXIT=25 iterations.
The error is -2.290301E-08.

Repartitioning due to displacements convergence.

At time 3.902977E-02 the Reconcile Displacement did not converge within MAXIT=25 iterations.
The error is -2.290301E-08.

Repartitioning due to displacements convergence.

At time 3.903103E-02 the Reconcile Displacement did not converge within MAXIT=25 iterations.
The error is 5.793261E-05.

Repartitioning due to displacements convergence.

At time 3.903103E-02 the Reconcile Displacement did not converge within MAXIT=25 iterations.
The error is -5.960798E-08.

Repartitioning due to displacements convergence.

At time 3.903103E-02 the Reconcile Displacement did not converge within MAXIT=25 iterations.
The error is -5.960798E-08.

Repartitioning due to displacements convergence.

At time 3.903230E-02 the Reconcile Displacement did not converge within MAXIT=25 iterations.
The error is -2.806354E-05.

Repartitioning due to displacements convergence.

Euler singularity found at time 3.903230E-02 during Reconcile Displacement.

Repartitioning due to displacements convergence.

Euler singularity found at time 3.903230E-02 during Reconcile Displacement.

Repartitioning due to displacements convergence.

At time 3.903356E-02 the Reconcile Displacement did not converge within MAXIT=25 iterations.
The error is -2.496028E-05.

Repartitioning due to displacements convergence.

Euler singularity found at time 3.903356E-02 during Reconcile Displacement.

Repartitioning due to displacements convergence.

Euler singularity found at time 3.903356E-02 during Reconcile Displacement.

Repartitioning due to displacements convergence.

At time 3.903482E-02 the Reconcile Displacement did not converge within MAXIT=25 iterations.
The error is -2.884681E-05.

Repartitioning due to displacements convergence.

Euler singularity found at time 3.903482E-02 during Reconcile Displacement.

Repartitioning due to displacements convergence.

Euler singularity found at time 3.903482E-02 during Reconcile Displacement.

Repartitioning due to displacements convergence.

At time 3.903609E-02 the Reconcile Displacement did not converge within MAXIT=25 iterations.
The error is -3.586225E-05.

Repartitioning due to displacements convergence.

At time 3.903609E-02 the Reconcile Displacement did not converge within MAXIT=25 iterations.
The error is 1.077684E+00.

Repartitioning due to displacements convergence.

At time 3.903609E-02 the Reconcile Displacement did not converge within MAXIT=25 iterations.
The error is 1.077684E+00.

Repartitioning due to displacements convergence.

At time 3.903735E-02 the Reconcile Displacement did not converge within MAXIT=25 iterations.
The error is -2.147612E-05.

Repartitioning due to displacements convergence.

Euler singularity found at time 3.903735E-02 during Reconcile Displacement.

Repartitioning due to displacements convergence.

Euler singularity found at time 3.903735E-02 during Reconcile Displacement.

Repartitioning due to displacements convergence.

At time 3.903862E-02 the Reconcile Displacement did not converge within MAXIT=25 iterations.
The error is 1.100815E+00.

Repartitioning due to displacements convergence.

Euler singularity found at time 3.903862E-02 during Reconcile Displacement.

Repartitioning due to displacements convergence.

Euler singularity found at time 3.903862E-02 during Reconcile Displacement.

Repartitioning due to displacements convergence.

Euler singularity found at time 3.903989E-02 during Reconcile Displacement.

Repartitioning due to displacements convergence.

Euler singularity found at time 3.903989E-02 during Reconcile Displacement.

Repartitioning due to displacements convergence.

Euler singularity found at time 3.903989E-02 during Reconcile Displacement.

Repartitioning due to displacements convergence.

At time 3.904115E-02 the Reconcile Displacement did not converge within MAXIT=25 iterations.
The error is -9.134963E+00.

Repartitioning due to displacements convergence.

At time 3.904115E-02 the Reconcile Displacement did not converge within MAXIT=25 iterations.
The error is -3.136994E+00.

Repartitioning due to displacements convergence.

At time 3.904115E-02 the Reconcile Displacement did not converge within MAXIT=25 iterations.
The error is -3.136994E+00.

Repartitioning due to displacements convergence.

At time 3.904242E-02 the Reconcile Displacement did not converge within MAXIT=25 iterations.
The error is 3.065511E+00.

Repartitioning due to displacements convergence.

At time 3.904242E-02 the Reconcile Displacement did not converge within MAXIT=25 iterations.
The error is 3.041847E+01.

Repartitioning due to displacements convergence.

At time 3.904242E-02 the Reconcile Displacement did not converge within MAXIT=25 iterations.
The error is 3.041847E+01.

Repartitioning due to displacements convergence.

At time 3.904369E-02 the Reconcile Displacement did not converge within MAXIT=25 iterations.
The error is -5.703104E+00.

Repartitioning due to displacements convergence.

At time 3.904369E-02 the Reconcile Displacement did not converge within MAXIT=25 iterations.
The error is 2.169963E+00.

Repartitioning due to displacements convergence.

At time 3.904369E-02 the Reconcile Displacement did not converge within MAXIT=25 iterations.
The error is 2.169963E+00.

Repartitioning due to displacements convergence.

At time 3.904495E-02 the Reconcile Displacement did not converge within MAXIT=25 iterations.
The error is -5.501852E+00.

Repartitioning due to displacements convergence.

Euler singularity found at time 3.904495E-02 during Reconcile Displacement.

Repartitioning due to displacements convergence.

Euler singularity found at time 3.904495E-02 during Reconcile Displacement.

Repartitioning due to displacements convergence.

Euler singularity found at time 3.904622E-02 during Reconcile Displacement.

Repartitioning due to displacements convergence.

Euler singularity found at time 3.904622E-02 during Reconcile Displacement.

Repartitioning due to displacements convergence.

Euler singularity found at time 3.904622E-02 during Reconcile Displacement.

Repartitioning due to displacements convergence.

At time 3.904749E-02 the Reconcile Displacement did not converge within MAXIT=25 iterations.
The error is 2.623426E+00.

Repartitioning due to displacements convergence.

Euler singularity found at time 3.904749E-02 during Reconcile Displacement.

Repartitioning due to displacements convergence.

Euler singularity found at time 3.904749E-02 during Reconcile Displacement.

Repartitioning due to displacements convergence.

At time 3.904876E-02 the Reconcile Displacement did not converge within MAXIT=25 iterations.
The error is 1.210655E+00.

Repartitioning due to displacements convergence.

Euler singularity found at time 3.904876E-02 during Reconcile Displacement.

Repartitioning due to displacements convergence.

Euler singularity found at time 3.904876E-02 during Reconcile Displacement.

Repartitioning due to displacements convergence.

Euler singularity found at time 3.905002E-02 during Reconcile Displacement.

Repartitioning due to displacements convergence.

Euler singularity found at time 3.905002E-02 during Reconcile Displacement.

Repartitioning due to displacements convergence.

Euler singularity found at time 3.905002E-02 during Reconcile Displacement.

Repartitioning due to displacements convergence.

At time 3.905129E-02 the Reconcile Displacement did not converge within MAXIT=25 iterations.
The error is 1.485503E+00.

Repartitioning due to displacements convergence.

At time 3.905129E-02 the Reconcile Displacement did not converge within MAXIT=25 iterations.
The error is -1.989032E+00.

Repartitioning due to displacements convergence.

At time 3.905129E-02 the Reconcile Displacement did not converge within MAXIT=25 iterations.
The error is -1.989032E+00.

Repartitioning due to displacements convergence.

At time 3.905256E-02 the Reconcile Displacement did not converge within MAXIT=25 iterations.
The error is -3.975016E+00.

Repartitioning due to displacements convergence.

At time 3.905256E-02 the Reconcile Displacement did not converge within MAXIT=25 iterations.
The error is 9.774356E-01.

Repartitioning due to displacements convergence.

At time 3.905256E-02 the Reconcile Displacement did not converge within MAXIT=25 iterations.
The error is 9.774356E-01.

Repartitioning due to displacements convergence.

At time 3.905383E-02 the Reconcile Displacement did not converge within MAXIT=25 iterations.
The error is 9.913863E-01.

Repartitioning due to displacements convergence.

At time 3.905383E-02 the Reconcile Displacement did not converge within MAXIT=25 iterations.
The error is -9.110162E-01.

Repartitioning due to displacements convergence.

At time 3.905383E-02 the Reconcile Displacement did not converge within MAXIT=25 iterations.
The error is -9.110162E-01.

Repartitioning due to displacements convergence.

Euler singularity found at time 3.905509E-02 during Reconcile Displacement.

Repartitioning due to displacements convergence.

At time 3.905509E-02 the Reconcile Displacement did not converge within MAXIT=25 iterations.
The error is -9.200934E-01.

Repartitioning due to displacements convergence.

At time 3.905509E-02 the Reconcile Displacement did not converge within MAXIT=25 iterations.
The error is -9.200934E-01.

Repartitioning due to displacements convergence.

Euler singularity found at time 3.905636E-02 during Reconcile Displacement.

Repartitioning due to displacements convergence.

At time 3.905636E-02 the Reconcile Displacement did not converge within MAXIT=25 iterations.
The error is -1.214287E+00.

Repartitioning due to displacements convergence.

At time 3.905636E-02 the Reconcile Displacement did not converge within MAXIT=25 iterations.
The error is -1.214287E+00.

Repartitioning due to displacements convergence.

Euler singularity found at time 3.905763E-02 during Reconcile Displacement.

Repartitioning due to displacements convergence.

At time 3.905763E-02 the Reconcile Displacement did not converge within MAXIT=25 iterations.
The error is -9.871668E-01.

Repartitioning due to displacements convergence.

At time 3.905763E-02 the Reconcile Displacement did not converge within MAXIT=25 iterations.
The error is -9.871668E-01.

Repartitioning due to displacements convergence.

Euler singularity found at time 3.905890E-02 during Reconcile Displacement.

Repartitioning due to displacements convergence.

Euler singularity found at time 3.905890E-02 during Reconcile Displacement.

Repartitioning due to displacements convergence.

Euler singularity found at time 3.905890E-02 during Reconcile Displacement.

Repartitioning due to displacements convergence.

Euler singularity found at time 3.906017E-02 during Reconcile Displacement.

Repartitioning due to displacements convergence.

Euler singularity found at time 3.906017E-02 during Reconcile Displacement.

Repartitioning due to displacements convergence.

Euler singularity found at time 3.906017E-02 during Reconcile Displacement.

Repartitioning due to displacements convergence.

Euler singularity found at time 3.906143E-02 during Reconcile Displacement.

Repartitioning due to displacements convergence.

Euler singularity found at time 3.906143E-02 during Reconcile Displacement.

Repartitioning due to displacements convergence.

Euler singularity found at time 3.906143E-02 during Reconcile Displacement.

Repartitioning due to displacements convergence.

Euler singularity found at time 3.906270E-02 during Reconcile Displacement.

Repartitioning due to displacements convergence.

Euler singularity found at time 3.906270E-02 during Reconcile Displacement.

Repartitioning due to displacements convergence.

Euler singularity found at time 3.906270E-02 during Reconcile Displacement.

Repartitioning due to displacements convergence.

Euler singularity found at time 3.906397E-02 during Reconcile Displacement.

Repartitioning due to displacements convergence.

Euler singularity found at time 3.906397E-02 during Reconcile Displacement.

Repartitioning due to displacements convergence.

Euler singularity found at time 3.906397E-02 during Reconcile Displacement.

Repartitioning due to displacements convergence.

Euler singularity found at time 3.906524E-02 during Reconcile Displacement.

Repartitioning due to displacements convergence.

At time 3.906524E-02 the Reconcile Displacement did not converge within MAXIT=25 iterations.
The error is -3.110066E+00.

Repartitioning due to displacements convergence.

At time 3.906524E-02 the Reconcile Displacement did not converge within MAXIT=25 iterations.
The error is -3.110066E+00.

Repartitioning due to displacements convergence.

Euler singularity found at time 3.906651E-02 during Reconcile Displacement.

Repartitioning due to displacements convergence.

At time 3.906651E-02 the Reconcile Displacement did not converge within MAXIT=25 iterations.
The error is 3.005102E+00.

Repartitioning due to displacements convergence.

At time 3.906651E-02 the Reconcile Displacement did not converge within MAXIT=25 iterations.
The error is 3.005102E+00.

Repartitioning due to displacements convergence.

Euler singularity found at time 3.906777E-02 during Reconcile Displacement.

Repartitioning due to displacements convergence.

At time 3.906777E-02 the Reconcile Displacement did not converge within MAXIT=25 iterations.
The error is -1.583841E+00.

Repartitioning due to displacements convergence.

At time 3.906777E-02 the Reconcile Displacement did not converge within MAXIT=25 iterations.
The error is -1.583841E+00.

Repartitioning due to displacements convergence.

Euler singularity found at time 3.906904E-02 during Reconcile Displacement.

Repartitioning due to displacements convergence.

At time 3.906904E-02 the Reconcile Displacement did not converge within MAXIT=25 iterations.
The error is -1.036694E+00.

Repartitioning due to displacements convergence.

At time 3.906904E-02 the Reconcile Displacement did not converge within MAXIT=25 iterations.
The error is -1.036694E+00.

Repartitioning due to displacements convergence.

Euler singularity found at time 3.907031E-02 during Reconcile Displacement.

Repartitioning due to displacements convergence.

Euler singularity found at time 3.907031E-02 during Reconcile Displacement.

Repartitioning due to displacements convergence.

Euler singularity found at time 3.907031E-02 during Reconcile Displacement.

Repartitioning due to displacements convergence.

Euler singularity found at time 3.907158E-02 during Reconcile Displacement.

Repartitioning due to displacements convergence.

Euler singularity found at time 3.907158E-02 during Reconcile Displacement.

Repartitioning due to displacements convergence.

Euler singularity found at time 3.907158E-02 during Reconcile Displacement.

Repartitioning due to displacements convergence.

Euler singularity found at time 3.907285E-02 during Reconcile Displacement.

Repartitioning due to displacements convergence.

Euler singularity found at time 3.907285E-02 during Reconcile Displacement.

Repartitioning due to displacements convergence.

Euler singularity found at time 3.907285E-02 during Reconcile Displacement.

Repartitioning due to displacements convergence.

Euler singularity found at time 3.907411E-02 during Reconcile Displacement.

Repartitioning due to displacements convergence.

Euler singularity found at time 3.907411E-02 during Reconcile Displacement.

Repartitioning due to displacements convergence.

Euler singularity found at time 3.907411E-02 during Reconcile Displacement.

Repartitioning due to displacements convergence.

Euler singularity found at time 3.907538E-02 during Reconcile Displacement.

Repartitioning due to displacements convergence.

At time 3.907538E-02 the Reconcile Displacement did not converge within MAXIT=25 iterations.
The error is -9.417098E+00.

Repartitioning due to displacements convergence.

At time 3.907538E-02 the Reconcile Displacement did not converge within MAXIT=25 iterations.
The error is -9.417098E+00.

Repartitioning due to displacements convergence.

Euler singularity found at time 3.907665E-02 during Reconcile Displacement.

Repartitioning due to displacements convergence.

At time 3.907665E-02 the Reconcile Displacement did not converge within MAXIT=25 iterations.
The error is -2.677069E+00.

Repartitioning due to displacements convergence.

At time 3.907665E-02 the Reconcile Displacement did not converge within MAXIT=25 iterations.
The error is -2.677069E+00.

Repartitioning due to displacements convergence.

Euler singularity found at time 3.907792E-02 during Reconcile Displacement.

Repartitioning due to displacements convergence.

At time 3.907792E-02 the Reconcile Displacement did not converge within MAXIT=25 iterations.
The error is 9.178665E-01.

Repartitioning due to displacements convergence.

At time 3.907792E-02 the Reconcile Displacement did not converge within MAXIT=25 iterations.
The error is 9.178665E-01.

Repartitioning due to displacements convergence.

Euler singularity found at time 3.907919E-02 during Reconcile Displacement.

Repartitioning due to displacements convergence.

At time 3.907919E-02 the Reconcile Displacement did not converge within MAXIT=25 iterations.
The error is -2.086723E+00.

Repartitioning due to displacements convergence.

At time 3.907919E-02 the Reconcile Displacement did not converge within MAXIT=25 iterations.
The error is -2.086723E+00.

Repartitioning due to displacements convergence.

Euler singularity found at time 3.908045E-02 during Reconcile Displacement.

Repartitioning due to displacements convergence.

Euler singularity found at time 3.908045E-02 during Reconcile Displacement.

Repartitioning due to displacements convergence.

Euler singularity found at time 3.908045E-02 during Reconcile Displacement.

Repartitioning due to displacements convergence.

Euler singularity found at time 3.908172E-02 during Reconcile Displacement.

Repartitioning due to displacements convergence.

At time 3.908172E-02 the Reconcile Displacement did not converge within MAXIT=25 iterations.
The error is -8.956259E+00.

Repartitioning due to displacements convergence.

At time 3.908172E-02 the Reconcile Displacement did not converge within MAXIT=25 iterations.
The error is -8.956259E+00.

Repartitioning due to displacements convergence.

Euler singularity found at time 3.908299E-02 during Reconcile Displacement.

Repartitioning due to displacements convergence.

At time 3.908299E-02 the Reconcile Displacement did not converge within MAXIT=25 iterations.
The error is 2.207297E+01.

Repartitioning due to displacements convergence.

At time 3.908299E-02 the Reconcile Displacement did not converge within MAXIT=25 iterations.
The error is 2.207297E+01.

Repartitioning due to displacements convergence.

Euler singularity found at time 3.908426E-02 during Reconcile Displacement.

Repartitioning due to displacements convergence.

At time 3.908426E-02 the Reconcile Displacement did not converge within MAXIT=25 iterations.
The error is 8.499477E+00.

Repartitioning due to displacements convergence.

At time 3.908426E-02 the Reconcile Displacement did not converge within MAXIT=25 iterations.
The error is 8.499477E+00.

Repartitioning due to displacements convergence.

Euler singularity found at time 3.908553E-02 during Reconcile Displacement.

Repartitioning due to displacements convergence.

At time 3.908553E-02 the Reconcile Displacement did not converge within MAXIT=25 iterations.
The error is -9.527772E-01.

Repartitioning due to displacements convergence.

At time 3.908553E-02 the Reconcile Displacement did not converge within MAXIT=25 iterations.
The error is -9.527772E-01.

Repartitioning due to displacements convergence.

Euler singularity found at time 3.908679E-02 during Reconcile Displacement.

Repartitioning due to displacements convergence.

Euler singularity found at time 3.908679E-02 during Reconcile Displacement.

Repartitioning due to displacements convergence.

Euler singularity found at time 3.908679E-02 during Reconcile Displacement.

Repartitioning due to displacements convergence.

Euler singularity found at time 3.908806E-02 during Reconcile Displacement.

Repartitioning due to displacements convergence.

Euler singularity found at time 3.908806E-02 during Reconcile Displacement.

Repartitioning due to displacements convergence.

Euler singularity found at time 3.908806E-02 during Reconcile Displacement.

Repartitioning due to displacements convergence.

Euler singularity found at time 3.908933E-02 during Reconcile Displacement.

Repartitioning due to displacements convergence.

Euler singularity found at time 3.908933E-02 during Reconcile Displacement.

Repartitioning due to displacements convergence.

Euler singularity found at time 3.908933E-02 during Reconcile Displacement.

Repartitioning due to displacements convergence.

Euler singularity found at time 3.909060E-02 during Reconcile Displacement.

Repartitioning due to displacements convergence.

Euler singularity found at time 3.909060E-02 during Reconcile Displacement.

Repartitioning due to displacements convergence.

Euler singularity found at time 3.909060E-02 during Reconcile Displacement.

Repartitioning due to displacements convergence.

Euler singularity found at time 3.909186E-02 during Reconcile Displacement.

Repartitioning due to displacements convergence.

Euler singularity found at time 3.909186E-02 during Reconcile Displacement.

Repartitioning due to displacements convergence.

Euler singularity found at time 3.909186E-02 during Reconcile Displacement.

Repartitioning due to displacements convergence.

Euler singularity found at time 3.909313E-02 during Reconcile Displacement.

Repartitioning due to displacements convergence.

Euler singularity found at time 3.909313E-02 during Reconcile Displacement.

Repartitioning due to displacements convergence.

Euler singularity found at time 3.909313E-02 during Reconcile Displacement.

Repartitioning due to displacements convergence.

Euler singularity found at time 3.909440E-02 during Reconcile Displacement.

Repartitioning due to displacements convergence.

Euler singularity found at time 3.909440E-02 during Reconcile Displacement.

Repartitioning due to displacements convergence.

Euler singularity found at time 3.909440E-02 during Reconcile Displacement.

Repartitioning due to displacements convergence.

Euler singularity found at time 3.909567E-02 during Reconcile Displacement.

Repartitioning due to displacements convergence.

Euler singularity found at time 3.909567E-02 during Reconcile Displacement.

Repartitioning due to displacements convergence.

Euler singularity found at time 3.909567E-02 during Reconcile Displacement.

Repartitioning due to displacements convergence.

Euler singularity found at time 3.909694E-02 during Reconcile Displacement.

Repartitioning due to displacements convergence.

Euler singularity found at time 3.909694E-02 during Reconcile Displacement.

Repartitioning due to displacements convergence.

Euler singularity found at time 3.909694E-02 during Reconcile Displacement.

Repartitioning due to displacements convergence.

Euler singularity found at time 3.909820E-02 during Reconcile Displacement.

Repartitioning due to displacements convergence.

Euler singularity found at time 3.909820E-02 during Reconcile Displacement.

Repartitioning due to displacements convergence.

Euler singularity found at time 3.909820E-02 during Reconcile Displacement.

Repartitioning due to displacements convergence.

Euler singularity found at time 3.909947E-02 during Reconcile Displacement.

Repartitioning due to displacements convergence.

Euler singularity found at time 3.909947E-02 during Reconcile Displacement.

Repartitioning due to displacements convergence.

Euler singularity found at time 3.909947E-02 during Reconcile Displacement.

Repartitioning due to displacements convergence.

Euler singularity found at time 3.910074E-02 during Reconcile Displacement.

Repartitioning due to displacements convergence.

Euler singularity found at time 3.910074E-02 during Reconcile Displacement.

Repartitioning due to displacements convergence.

Euler singularity found at time 3.910074E-02 during Reconcile Displacement.

Repartitioning due to displacements convergence.

Euler singularity found at time 3.910201E-02 during Reconcile Displacement.

Repartitioning due to displacements convergence.

Euler singularity found at time 3.910201E-02 during Reconcile Displacement.

Repartitioning due to displacements convergence.

Euler singularity found at time 3.910201E-02 during Reconcile Displacement.

Repartitioning due to displacements convergence.

Euler singularity found at time 3.910328E-02 during Reconcile Displacement.

Repartitioning due to displacements convergence.

Euler singularity found at time 3.910328E-02 during Reconcile Displacement.

Repartitioning due to displacements convergence.

Euler singularity found at time 3.910328E-02 during Reconcile Displacement.

Repartitioning due to displacements convergence.

Euler singularity found at time 3.910454E-02 during Reconcile Displacement.

Repartitioning due to displacements convergence.

Euler singularity found at time 3.910454E-02 during Reconcile Displacement.

Repartitioning due to displacements convergence.

Euler singularity found at time 3.910454E-02 during Reconcile Displacement.

Repartitioning due to displacements convergence.

Euler singularity found at time 3.910581E-02 during Reconcile Displacement.

Repartitioning due to displacements convergence.

At time 3.910581E-02 the Reconcile Displacement did not converge within MAXIT=25 iterations.
The error is -2.503646E+01.

Repartitioning due to displacements convergence.

At time 3.910581E-02 the Reconcile Displacement did not converge within MAXIT=25 iterations.
The error is -2.503646E+01.

Repartitioning due to displacements convergence.

Euler singularity found at time 3.910708E-02 during Reconcile Displacement.

Repartitioning due to displacements convergence.

At time 3.910708E-02 the Reconcile Displacement did not converge within MAXIT=25 iterations.
The error is -1.404996E+02.

Repartitioning due to displacements convergence.

At time 3.910708E-02 the Reconcile Displacement did not converge within MAXIT=25 iterations.
The error is -1.404996E+02.

Repartitioning due to displacements convergence.

Euler singularity found at time 3.910835E-02 during Reconcile Displacement.

Repartitioning due to displacements convergence.

At time 3.910835E-02 the Reconcile Displacement did not converge within MAXIT=25 iterations.
The error is 1.423457E+01.

Repartitioning due to displacements convergence.

At time 3.910835E-02 the Reconcile Displacement did not converge within MAXIT=25 iterations.
The error is 1.423457E+01.

Repartitioning due to displacements convergence.

Euler singularity found at time 3.910962E-02 during Reconcile Displacement.

Repartitioning due to displacements convergence.

At time 3.910962E-02 the Reconcile Displacement did not converge within MAXIT=25 iterations.
The error is 1.769101E+01.

Repartitioning due to displacements convergence.

At time 3.910962E-02 the Reconcile Displacement did not converge within MAXIT=25 iterations.
The error is 1.769101E+01.

Repartitioning due to displacements convergence.

Euler singularity found at time 3.911088E-02 during Reconcile Displacement.

Repartitioning due to displacements convergence.

Euler singularity found at time 3.911088E-02 during Reconcile Displacement.

Repartitioning due to displacements convergence.

Euler singularity found at time 3.911088E-02 during Reconcile Displacement.

Repartitioning due to displacements convergence.

Euler singularity found at time 3.911215E-02 during Reconcile Displacement.

Repartitioning due to displacements convergence.

Euler singularity found at time 3.911215E-02 during Reconcile Displacement.

Repartitioning due to displacements convergence.

Euler singularity found at time 3.911215E-02 during Reconcile Displacement.

Repartitioning due to displacements convergence.

Euler singularity found at time 3.911342E-02 during Reconcile Displacement.

Repartitioning due to displacements convergence.

Euler singularity found at time 3.911342E-02 during Reconcile Displacement.

Repartitioning due to displacements convergence.

Euler singularity found at time 3.911342E-02 during Reconcile Displacement.

Repartitioning due to displacements convergence.

Euler singularity found at time 3.911469E-02 during Reconcile Displacement.

Repartitioning due to displacements convergence.

Euler singularity found at time 3.911469E-02 during Reconcile Displacement.

Repartitioning due to displacements convergence.

Euler singularity found at time 3.911469E-02 during Reconcile Displacement.

Repartitioning due to displacements convergence.

Euler singularity found at time 3.911596E-02 during Reconcile Displacement.

Repartitioning due to displacements convergence.

Euler singularity found at time 3.911596E-02 during Reconcile Displacement.

Repartitioning due to displacements convergence.

Euler singularity found at time 3.911596E-02 during Reconcile Displacement.

Repartitioning due to displacements convergence.

Euler singularity found at time 3.911722E-02 during Reconcile Displacement.

Repartitioning due to displacements convergence.

Euler singularity found at time 3.911722E-02 during Reconcile Displacement.

Repartitioning due to displacements convergence.

Euler singularity found at time 3.911722E-02 during Reconcile Displacement.

Repartitioning due to displacements convergence.

Euler singularity found at time 3.911849E-02 during Reconcile Displacement.

Repartitioning due to displacements convergence.

Euler singularity found at time 3.911849E-02 during Reconcile Displacement.

Repartitioning due to displacements convergence.

Euler singularity found at time 3.911849E-02 during Reconcile Displacement.

Repartitioning due to displacements convergence.

Euler singularity found at time 3.911976E-02 during Reconcile Displacement.

Repartitioning due to displacements convergence.

Euler singularity found at time 3.911976E-02 during Reconcile Displacement.

Repartitioning due to displacements convergence.

Euler singularity found at time 3.911976E-02 during Reconcile Displacement.

Repartitioning due to displacements convergence.

Euler singularity found at time 3.912103E-02 during Reconcile Displacement.

Repartitioning due to displacements convergence.

Euler singularity found at time 3.912103E-02 during Reconcile Displacement.

Repartitioning due to displacements convergence.

Euler singularity found at time 3.912103E-02 during Reconcile Displacement.

Repartitioning due to displacements convergence.

Euler singularity found at time 3.912230E-02 during Reconcile Displacement.

Repartitioning due to displacements convergence.

Euler singularity found at time 3.912230E-02 during Reconcile Displacement.

Repartitioning due to displacements convergence.

Euler singularity found at time 3.912230E-02 during Reconcile Displacement.

Repartitioning due to displacements convergence.

Euler singularity found at time 3.912356E-02 during Reconcile Displacement.

Repartitioning due to displacements convergence.

Euler singularity found at time 3.912356E-02 during Reconcile Displacement.

Repartitioning due to displacements convergence.

Euler singularity found at time 3.912356E-02 during Reconcile Displacement.

Repartitioning due to displacements convergence.

Euler singularity found at time 3.912483E-02 during Reconcile Displacement.

Repartitioning due to displacements convergence.

Euler singularity found at time 3.912483E-02 during Reconcile Displacement.

Repartitioning due to displacements convergence.

Euler singularity found at time 3.912483E-02 during Reconcile Displacement.

Repartitioning due to displacements convergence.

Euler singularity found at time 3.912610E-02 during Reconcile Displacement.

Repartitioning due to displacements convergence.

Euler singularity found at time 3.912610E-02 during Reconcile Displacement.

Repartitioning due to displacements convergence.

Euler singularity found at time 3.912610E-02 during Reconcile Displacement.

Repartitioning due to displacements convergence.

Euler singularity found at time 3.912737E-02 during Reconcile Displacement.

Repartitioning due to displacements convergence.

Euler singularity found at time 3.912737E-02 during Reconcile Displacement.

Repartitioning due to displacements convergence.

Euler singularity found at time 3.912737E-02 during Reconcile Displacement.

Repartitioning due to displacements convergence.

Euler singularity found at time 3.912864E-02 during Reconcile Displacement.

Repartitioning due to displacements convergence.

Euler singularity found at time 3.912864E-02 during Reconcile Displacement.

Repartitioning due to displacements convergence.

Euler singularity found at time 3.912864E-02 during Reconcile Displacement.

Repartitioning due to displacements convergence.

Euler singularity found at time 3.912990E-02 during Reconcile Displacement.

Repartitioning due to displacements convergence.

Euler singularity found at time 3.912990E-02 during Reconcile Displacement.

Repartitioning due to displacements convergence.

Euler singularity found at time 3.912990E-02 during Reconcile Displacement.

Repartitioning due to displacements convergence.

Euler singularity found at time 3.913117E-02 during Reconcile Displacement.

Repartitioning due to displacements convergence.

Euler singularity found at time 3.913117E-02 during Reconcile Displacement.

Repartitioning due to displacements convergence.

Euler singularity found at time 3.913117E-02 during Reconcile Displacement.

Repartitioning due to displacements convergence.

Euler singularity found at time 3.913244E-02 during Reconcile Displacement.

Repartitioning due to displacements convergence.

Euler singularity found at time 3.913244E-02 during Reconcile Displacement.

Repartitioning due to displacements convergence.

Euler singularity found at time 3.913244E-02 during Reconcile Displacement.

Repartitioning due to displacements convergence.

Euler singularity found at time 3.913371E-02 during Reconcile Displacement.

Repartitioning due to displacements convergence.

Euler singularity found at time 3.913371E-02 during Reconcile Displacement.

Repartitioning due to displacements convergence.

Euler singularity found at time 3.913371E-02 during Reconcile Displacement.

Repartitioning due to displacements convergence.

Euler singularity found at time 3.913498E-02 during Reconcile Displacement.

Repartitioning due to displacements convergence.

Euler singularity found at time 3.913498E-02 during Reconcile Displacement.

Repartitioning due to displacements convergence.

Euler singularity found at time 3.913498E-02 during Reconcile Displacement.

Repartitioning due to displacements convergence.

Euler singularity found at time 3.913624E-02 during Reconcile Displacement.

Repartitioning due to displacements convergence.

Euler singularity found at time 3.913624E-02 during Reconcile Displacement.

Repartitioning due to displacements convergence.

Euler singularity found at time 3.913624E-02 during Reconcile Displacement.

Repartitioning due to displacements convergence.

Euler singularity found at time 3.913751E-02 during Reconcile Displacement.

Repartitioning due to displacements convergence.

Euler singularity found at time 3.913751E-02 during Reconcile Displacement.

Repartitioning due to displacements convergence.

Euler singularity found at time 3.913751E-02 during Reconcile Displacement.

Repartitioning due to displacements convergence.

Euler singularity found at time 3.913878E-02 during Reconcile Displacement.

Repartitioning due to displacements convergence.

Euler singularity found at time 3.913878E-02 during Reconcile Displacement.

Repartitioning due to displacements convergence.

Euler singularity found at time 3.913878E-02 during Reconcile Displacement.

Repartitioning due to displacements convergence.

Euler singularity found at time 3.914005E-02 during Reconcile Displacement.

Repartitioning due to displacements convergence.

Euler singularity found at time 3.914005E-02 during Reconcile Displacement.

Repartitioning due to displacements convergence.

Euler singularity found at time 3.914005E-02 during Reconcile Displacement.

Repartitioning due to displacements convergence.

Euler singularity found at time 3.914132E-02 during Reconcile Displacement.

Repartitioning due to displacements convergence.

Euler singularity found at time 3.914132E-02 during Reconcile Displacement.

Repartitioning due to displacements convergence.

Euler singularity found at time 3.914132E-02 during Reconcile Displacement.

Repartitioning due to displacements convergence.

Euler singularity found at time 3.914258E-02 during Reconcile Displacement.

Repartitioning due to displacements convergence.

Euler singularity found at time 3.914258E-02 during Reconcile Displacement.

Repartitioning due to displacements convergence.

Euler singularity found at time 3.914258E-02 during Reconcile Displacement.

Repartitioning due to displacements convergence.

Euler singularity found at time 3.914385E-02 during Reconcile Displacement.

Repartitioning due to displacements convergence.

Euler singularity found at time 3.914385E-02 during Reconcile Displacement.

Repartitioning due to displacements convergence.

Euler singularity found at time 3.914385E-02 during Reconcile Displacement.

Repartitioning due to displacements convergence.

Euler singularity found at time 3.914512E-02 during Reconcile Displacement.

Repartitioning due to displacements convergence.

Euler singularity found at time 3.914512E-02 during Reconcile Displacement.

Repartitioning due to displacements convergence.

Euler singularity found at time 3.914512E-02 during Reconcile Displacement.

Repartitioning due to displacements convergence.

Euler singularity found at time 3.914639E-02 during Reconcile Displacement.

Repartitioning due to displacements convergence.

Euler singularity found at time 3.914639E-02 during Reconcile Displacement.

Repartitioning due to displacements convergence.

Euler singularity found at time 3.914639E-02 during Reconcile Displacement.

Repartitioning due to displacements convergence.

Euler singularity found at time 3.914766E-02 during Reconcile Displacement.

Repartitioning due to displacements convergence.

Euler singularity found at time 3.914766E-02 during Reconcile Displacement.

Repartitioning due to displacements convergence.

Euler singularity found at time 3.914766E-02 during Reconcile Displacement.

Repartitioning due to displacements convergence.

Euler singularity found at time 3.914892E-02 during Reconcile Displacement.

Repartitioning due to displacements convergence.

Euler singularity found at time 3.914892E-02 during Reconcile Displacement.

Repartitioning due to displacements convergence.

Euler singularity found at time 3.914892E-02 during Reconcile Displacement.

Repartitioning due to displacements convergence.

Euler singularity found at time 3.915019E-02 during Reconcile Displacement.

Repartitioning due to displacements convergence.

Euler singularity found at time 3.915019E-02 during Reconcile Displacement.

Repartitioning due to displacements convergence.

Euler singularity found at time 3.915019E-02 during Reconcile Displacement.

Repartitioning due to displacements convergence.

Euler singularity found at time 3.915146E-02 during Reconcile Displacement.

Repartitioning due to displacements convergence.

Euler singularity found at time 3.915146E-02 during Reconcile Displacement.

Repartitioning due to displacements convergence.

Euler singularity found at time 3.915146E-02 during Reconcile Displacement.

Repartitioning due to displacements convergence.

Euler singularity found at time 3.915273E-02 during Reconcile Displacement.

Repartitioning due to displacements convergence.

Euler singularity found at time 3.915273E-02 during Reconcile Displacement.

Repartitioning due to displacements convergence.

Euler singularity found at time 3.915273E-02 during Reconcile Displacement.

Repartitioning due to displacements convergence.

Euler singularity found at time 3.915400E-02 during Reconcile Displacement.

Repartitioning due to displacements convergence.

Euler singularity found at time 3.915400E-02 during Reconcile Displacement.

Repartitioning due to displacements convergence.

Euler singularity found at time 3.915400E-02 during Reconcile Displacement.

Repartitioning due to displacements convergence.

Euler singularity found at time 3.915526E-02 during Reconcile Displacement.

Repartitioning due to displacements convergence.

Euler singularity found at time 3.915526E-02 during Reconcile Displacement.

Repartitioning due to displacements convergence.

Euler singularity found at time 3.915526E-02 during Reconcile Displacement.

Repartitioning due to displacements convergence.

Euler singularity found at time 3.915653E-02 during Reconcile Displacement.

Repartitioning due to displacements convergence.

Euler singularity found at time 3.915653E-02 during Reconcile Displacement.

Repartitioning due to displacements convergence.

Euler singularity found at time 3.915653E-02 during Reconcile Displacement.

Repartitioning due to displacements convergence.

Euler singularity found at time 3.915780E-02 during Reconcile Displacement.

Repartitioning due to displacements convergence.

Euler singularity found at time 3.915780E-02 during Reconcile Displacement.

Repartitioning due to displacements convergence.

Euler singularity found at time 3.915780E-02 during Reconcile Displacement.

Repartitioning due to displacements convergence.

Euler singularity found at time 3.915907E-02 during Reconcile Displacement.

Repartitioning due to displacements convergence.

Euler singularity found at time 3.915907E-02 during Reconcile Displacement.

Repartitioning due to displacements convergence.

Euler singularity found at time 3.915907E-02 during Reconcile Displacement.

Repartitioning due to displacements convergence.

Euler singularity found at time 3.916034E-02 during Reconcile Displacement.

Repartitioning due to displacements convergence.

Euler singularity found at time 3.916034E-02 during Reconcile Displacement.

Repartitioning due to displacements convergence.

Euler singularity found at time 3.916034E-02 during Reconcile Displacement.

Repartitioning due to displacements convergence.

Euler singularity found at time 3.916160E-02 during Reconcile Displacement.

Repartitioning due to displacements convergence.

Euler singularity found at time 3.916160E-02 during Reconcile Displacement.

Repartitioning due to displacements convergence.

Euler singularity found at time 3.916160E-02 during Reconcile Displacement.

Repartitioning due to displacements convergence.

Euler singularity found at time 3.916287E-02 during Reconcile Displacement.

Repartitioning due to displacements convergence.

Euler singularity found at time 3.916287E-02 during Reconcile Displacement.

Repartitioning due to displacements convergence.

Euler singularity found at time 3.916287E-02 during Reconcile Displacement.

Repartitioning due to displacements convergence.

Euler singularity found at time 3.916414E-02 during Reconcile Displacement.

Repartitioning due to displacements convergence.

Euler singularity found at time 3.916414E-02 during Reconcile Displacement.

Repartitioning due to displacements convergence.

Euler singularity found at time 3.916414E-02 during Reconcile Displacement.

Repartitioning due to displacements convergence.

Euler singularity found at time 3.916541E-02 during Reconcile Displacement.

Repartitioning due to displacements convergence.

Euler singularity found at time 3.916541E-02 during Reconcile Displacement.

Repartitioning due to displacements convergence.

Euler singularity found at time 3.916541E-02 during Reconcile Displacement.

Repartitioning due to displacements convergence.

Euler singularity found at time 3.916668E-02 during Reconcile Displacement.

Repartitioning due to displacements convergence.

Euler singularity found at time 3.916668E-02 during Reconcile Displacement.

Repartitioning due to displacements convergence.

Euler singularity found at time 3.916668E-02 during Reconcile Displacement.

Repartitioning due to displacements convergence.

Euler singularity found at time 3.916794E-02 during Reconcile Displacement.

Repartitioning due to displacements convergence.

Euler singularity found at time 3.916794E-02 during Reconcile Displacement.

Repartitioning due to displacements convergence.

Euler singularity found at time 3.916794E-02 during Reconcile Displacement.

Repartitioning due to displacements convergence.

Euler singularity found at time 3.916921E-02 during Reconcile Displacement.

Repartitioning due to displacements convergence.

Euler singularity found at time 3.916921E-02 during Reconcile Displacement.

Repartitioning due to displacements convergence.

Euler singularity found at time 3.916921E-02 during Reconcile Displacement.

Repartitioning due to displacements convergence.

Euler singularity found at time 3.917048E-02 during Reconcile Displacement.

Repartitioning due to displacements convergence.

Euler singularity found at time 3.917048E-02 during Reconcile Displacement.

Repartitioning due to displacements convergence.

Euler singularity found at time 3.917048E-02 during Reconcile Displacement.

Repartitioning due to displacements convergence.

Euler singularity found at time 3.917175E-02 during Reconcile Displacement.

Repartitioning due to displacements convergence.

Euler singularity found at time 3.917175E-02 during Reconcile Displacement.

Repartitioning due to displacements convergence.

Euler singularity found at time 3.917175E-02 during Reconcile Displacement.

Repartitioning due to displacements convergence.

Euler singularity found at time 3.917302E-02 during Reconcile Displacement.

Repartitioning due to displacements convergence.

Euler singularity found at time 3.917302E-02 during Reconcile Displacement.

Repartitioning due to displacements convergence.

Euler singularity found at time 3.917302E-02 during Reconcile Displacement.

Repartitioning due to displacements convergence.

Euler singularity found at time 3.917428E-02 during Reconcile Displacement.

Repartitioning due to displacements convergence.

Euler singularity found at time 3.917428E-02 during Reconcile Displacement.

Repartitioning due to displacements convergence.

Euler singularity found at time 3.917428E-02 during Reconcile Displacement.

Repartitioning due to displacements convergence.

Euler singularity found at time 3.917555E-02 during Reconcile Displacement.

Repartitioning due to displacements convergence.

Euler singularity found at time 3.917555E-02 during Reconcile Displacement.

Repartitioning due to displacements convergence.

Euler singularity found at time 3.917555E-02 during Reconcile Displacement.

Repartitioning due to displacements convergence.

Euler singularity found at time 3.917682E-02 during Reconcile Displacement.

Repartitioning due to displacements convergence.

Euler singularity found at time 3.917682E-02 during Reconcile Displacement.

Repartitioning due to displacements convergence.

Euler singularity found at time 3.917682E-02 during Reconcile Displacement.

Repartitioning due to displacements convergence.

Euler singularity found at time 3.917809E-02 during Reconcile Displacement.

Repartitioning due to displacements convergence.

Euler singularity found at time 3.917809E-02 during Reconcile Displacement.

Repartitioning due to displacements convergence.

Euler singularity found at time 3.917809E-02 during Reconcile Displacement.

Repartitioning due to displacements convergence.

Euler singularity found at time 3.917935E-02 during Reconcile Displacement.

Repartitioning due to displacements convergence.

Euler singularity found at time 3.917935E-02 during Reconcile Displacement.

Repartitioning due to displacements convergence.

Euler singularity found at time 3.917935E-02 during Reconcile Displacement.

Repartitioning due to displacements convergence.

Euler singularity found at time 3.918062E-02 during Reconcile Displacement.

Repartitioning due to displacements convergence.

Euler singularity found at time 3.918062E-02 during Reconcile Displacement.

Repartitioning due to displacements convergence.

Euler singularity found at time 3.918062E-02 during Reconcile Displacement.

Repartitioning due to displacements convergence.

Euler singularity found at time 3.918189E-02 during Reconcile Displacement.

Repartitioning due to displacements convergence.

Euler singularity found at time 3.918189E-02 during Reconcile Displacement.

Repartitioning due to displacements convergence.

Euler singularity found at time 3.918189E-02 during Reconcile Displacement.

Repartitioning due to displacements convergence.

Euler singularity found at time 3.918316E-02 during Reconcile Displacement.

Repartitioning due to displacements convergence.

Euler singularity found at time 3.918316E-02 during Reconcile Displacement.

Repartitioning due to displacements convergence.

Euler singularity found at time 3.918316E-02 during Reconcile Displacement.

Repartitioning due to displacements convergence.

Euler singularity found at time 3.918443E-02 during Reconcile Displacement.

Repartitioning due to displacements convergence.

Euler singularity found at time 3.918443E-02 during Reconcile Displacement.

Repartitioning due to displacements convergence.

Euler singularity found at time 3.918443E-02 during Reconcile Displacement.

Repartitioning due to displacements convergence.

Euler singularity found at time 3.918569E-02 during Reconcile Displacement.

Repartitioning due to displacements convergence.

Euler singularity found at time 3.918569E-02 during Reconcile Displacement.

Repartitioning due to displacements convergence.

Euler singularity found at time 3.918569E-02 during Reconcile Displacement.

Repartitioning due to displacements convergence.

Euler singularity found at time 3.918696E-02 during Reconcile Displacement.

Repartitioning due to displacements convergence.

Euler singularity found at time 3.918696E-02 during Reconcile Displacement.

Repartitioning due to displacements convergence.

Euler singularity found at time 3.918696E-02 during Reconcile Displacement.

Repartitioning due to displacements convergence.

Euler singularity found at time 3.918823E-02 during Reconcile Displacement.

Repartitioning due to displacements convergence.

Euler singularity found at time 3.918823E-02 during Reconcile Displacement.

Repartitioning due to displacements convergence.

Euler singularity found at time 3.918823E-02 during Reconcile Displacement.

Repartitioning due to displacements convergence.

Euler singularity found at time 3.918950E-02 during Reconcile Displacement.

Repartitioning due to displacements convergence.

Euler singularity found at time 3.918950E-02 during Reconcile Displacement.

Repartitioning due to displacements convergence.

Euler singularity found at time 3.918950E-02 during Reconcile Displacement.

Repartitioning due to displacements convergence.

Euler singularity found at time 3.919077E-02 during Reconcile Displacement.

Repartitioning due to displacements convergence.

Euler singularity found at time 3.919077E-02 during Reconcile Displacement.

Repartitioning due to displacements convergence.

Euler singularity found at time 3.919077E-02 during Reconcile Displacement.

Repartitioning due to displacements convergence.

Euler singularity found at time 3.919203E-02 during Reconcile Displacement.

Repartitioning due to displacements convergence.

Euler singularity found at time 3.919203E-02 during Reconcile Displacement.

Repartitioning due to displacements convergence.

Euler singularity found at time 3.919203E-02 during Reconcile Displacement.

Repartitioning due to displacements convergence.

Euler singularity found at time 3.919330E-02 during Reconcile Displacement.

Repartitioning due to displacements convergence.

Euler singularity found at time 3.919330E-02 during Reconcile Displacement.

Repartitioning due to displacements convergence.

Euler singularity found at time 3.919330E-02 during Reconcile Displacement.

Repartitioning due to displacements convergence.

Euler singularity found at time 3.919457E-02 during Reconcile Displacement.

Repartitioning due to displacements convergence.

Euler singularity found at time 3.919457E-02 during Reconcile Displacement.

Repartitioning due to displacements convergence.

Euler singularity found at time 3.919457E-02 during Reconcile Displacement.

Repartitioning due to displacements convergence.

Euler singularity found at time 3.919584E-02 during Reconcile Displacement.

Repartitioning due to displacements convergence.

Euler singularity found at time 3.919584E-02 during Reconcile Displacement.

Repartitioning due to displacements convergence.

Euler singularity found at time 3.919584E-02 during Reconcile Displacement.

Repartitioning due to displacements convergence.

Euler singularity found at time 3.919711E-02 during Reconcile Displacement.

Repartitioning due to displacements convergence.

Euler singularity found at time 3.919711E-02 during Reconcile Displacement.

Repartitioning due to displacements convergence.

Euler singularity found at time 3.919711E-02 during Reconcile Displacement.

Repartitioning due to displacements convergence.

Euler singularity found at time 3.919837E-02 during Reconcile Displacement.

Repartitioning due to displacements convergence.

Euler singularity found at time 3.919837E-02 during Reconcile Displacement.

Repartitioning due to displacements convergence.

Euler singularity found at time 3.919837E-02 during Reconcile Displacement.

Repartitioning due to displacements convergence.

Euler singularity found at time 3.919964E-02 during Reconcile Displacement.

Repartitioning due to displacements convergence.

Euler singularity found at time 3.919964E-02 during Reconcile Displacement.

Repartitioning due to displacements convergence.

Euler singularity found at time 3.919964E-02 during Reconcile Displacement.

Repartitioning due to displacements convergence.

Euler singularity found at time 3.920091E-02 during Reconcile Displacement.

Repartitioning due to displacements convergence.

Euler singularity found at time 3.920091E-02 during Reconcile Displacement.

Repartitioning due to displacements convergence.

Euler singularity found at time 3.920091E-02 during Reconcile Displacement.

Repartitioning due to displacements convergence.

Euler singularity found at time 3.920218E-02 during Reconcile Displacement.

Repartitioning due to displacements convergence.

Euler singularity found at time 3.920218E-02 during Reconcile Displacement.

Repartitioning due to displacements convergence.

Euler singularity found at time 3.920218E-02 during Reconcile Displacement.

Repartitioning due to displacements convergence.

Euler singularity found at time 3.920345E-02 during Reconcile Displacement.

Repartitioning due to displacements convergence.

Euler singularity found at time 3.920345E-02 during Reconcile Displacement.

Repartitioning due to displacements convergence.

Euler singularity found at time 3.920345E-02 during Reconcile Displacement.

Repartitioning due to displacements convergence.

Euler singularity found at time 3.920471E-02 during Reconcile Displacement.

Repartitioning due to displacements convergence.

Euler singularity found at time 3.920471E-02 during Reconcile Displacement.

Repartitioning due to displacements convergence.

Euler singularity found at time 3.920471E-02 during Reconcile Displacement.

Repartitioning due to displacements convergence.

Euler singularity found at time 3.920598E-02 during Reconcile Displacement.

Repartitioning due to displacements convergence.

At time 3.920598E-02 the Reconcile Displacement did not converge within MAXIT=25 iterations.
The error is 1.659410E+00.

Repartitioning due to displacements convergence.

At time 3.920598E-02 the Reconcile Displacement did not converge within MAXIT=25 iterations.
The error is 1.659410E+00.

Repartitioning due to displacements convergence.

Euler singularity found at time 3.920725E-02 during Reconcile Displacement.

Repartitioning due to displacements convergence.

At time 3.920725E-02 the Reconcile Displacement did not converge within MAXIT=25 iterations.
The error is -9.866721E-01.

Repartitioning due to displacements convergence.

At time 3.920725E-02 the Reconcile Displacement did not converge within MAXIT=25 iterations.
The error is -9.866721E-01.

Repartitioning due to displacements convergence.

Euler singularity found at time 3.920852E-02 during Reconcile Displacement.

Repartitioning due to displacements convergence.

Euler singularity found at time 3.920852E-02 during Reconcile Displacement.

Repartitioning due to displacements convergence.

Euler singularity found at time 3.920852E-02 during Reconcile Displacement.

Repartitioning due to displacements convergence.

Euler singularity found at time 3.920979E-02 during Reconcile Displacement.

Repartitioning due to displacements convergence.

Euler singularity found at time 3.920979E-02 during Reconcile Displacement.

Repartitioning due to displacements convergence.

Euler singularity found at time 3.920979E-02 during Reconcile Displacement.

Repartitioning due to displacements convergence.

Euler singularity found at time 3.921105E-02 during Reconcile Displacement.

Repartitioning due to displacements convergence.

Euler singularity found at time 3.921105E-02 during Reconcile Displacement.

Repartitioning due to displacements convergence.

Euler singularity found at time 3.921105E-02 during Reconcile Displacement.

Repartitioning due to displacements convergence.

Euler singularity found at time 3.921232E-02 during Reconcile Displacement.

Repartitioning due to displacements convergence.

Euler singularity found at time 3.921232E-02 during Reconcile Displacement.

Repartitioning due to displacements convergence.

Euler singularity found at time 3.921232E-02 during Reconcile Displacement.

Repartitioning due to displacements convergence.

Euler singularity found at time 3.921359E-02 during Reconcile Displacement.

Repartitioning due to displacements convergence.

Euler singularity found at time 3.921359E-02 during Reconcile Displacement.

Repartitioning due to displacements convergence.

Euler singularity found at time 3.921359E-02 during Reconcile Displacement.

Repartitioning due to displacements convergence.

Euler singularity found at time 3.921486E-02 during Reconcile Displacement.

Repartitioning due to displacements convergence.

At time 3.921486E-02 the Reconcile Displacement did not converge within MAXIT=25 iterations.
The error is 1.260705E+00.

Repartitioning due to displacements convergence.

At time 3.921486E-02 the Reconcile Displacement did not converge within MAXIT=25 iterations.
The error is 1.260705E+00.

Repartitioning due to displacements convergence.

Euler singularity found at time 3.921613E-02 during Reconcile Displacement.

Repartitioning due to displacements convergence.

At time 3.921613E-02 the Reconcile Displacement did not converge within MAXIT=25 iterations.
The error is 2.789016E+00.

Repartitioning due to displacements convergence.

At time 3.921613E-02 the Reconcile Displacement did not converge within MAXIT=25 iterations.
The error is 2.789016E+00.

Repartitioning due to displacements convergence.

Euler singularity found at time 3.921739E-02 during Reconcile Displacement.

Repartitioning due to displacements convergence.

At time 3.921739E-02 the Reconcile Displacement did not converge within MAXIT=25 iterations.
The error is 2.473314E+00.

Repartitioning due to displacements convergence.

At time 3.921739E-02 the Reconcile Displacement did not converge within MAXIT=25 iterations.
The error is 2.473314E+00.

Repartitioning due to displacements convergence.

Euler singularity found at time 3.921866E-02 during Reconcile Displacement.

Repartitioning due to displacements convergence.

At time 3.921866E-02 the Reconcile Displacement did not converge within MAXIT=25 iterations.
The error is -9.483726E-01.

Repartitioning due to displacements convergence.

At time 3.921866E-02 the Reconcile Displacement did not converge within MAXIT=25 iterations.
The error is -9.483726E-01.

Repartitioning due to displacements convergence.

Euler singularity found at time 3.921993E-02 during Reconcile Displacement.

Repartitioning due to displacements convergence.

At time 3.921993E-02 the Reconcile Displacement did not converge within MAXIT=25 iterations.
The error is 5.557370E+00.

Repartitioning due to displacements convergence.

At time 3.921993E-02 the Reconcile Displacement did not converge within MAXIT=25 iterations.
The error is 5.557370E+00.

Repartitioning due to displacements convergence.

Euler singularity found at time 3.922120E-02 during Reconcile Displacement.

Repartitioning due to displacements convergence.

At time 3.922120E-02 the Reconcile Displacement did not converge within MAXIT=25 iterations.
The error is -2.338410E+00.

Repartitioning due to displacements convergence.

At time 3.922120E-02 the Reconcile Displacement did not converge within MAXIT=25 iterations.
The error is -2.338410E+00.

Repartitioning due to displacements convergence.

Euler singularity found at time 3.922247E-02 during Reconcile Displacement.

Repartitioning due to displacements convergence.

At time 3.922247E-02 the Reconcile Displacement did not converge within MAXIT=25 iterations.
The error is -2.474054E+00.

Repartitioning due to displacements convergence.

At time 3.922247E-02 the Reconcile Displacement did not converge within MAXIT=25 iterations.
The error is -2.474054E+00.

Repartitioning due to displacements convergence.

Euler singularity found at time 3.922373E-02 during Reconcile Displacement.

Repartitioning due to displacements convergence.

At time 3.922373E-02 the Reconcile Displacement did not converge within MAXIT=25 iterations.
The error is 1.107188E+00.

Repartitioning due to displacements convergence.

At time 3.922373E-02 the Reconcile Displacement did not converge within MAXIT=25 iterations.
The error is 1.107188E+00.

Repartitioning due to displacements convergence.

Euler singularity found at time 3.922500E-02 during Reconcile Displacement.

Repartitioning due to displacements convergence.

At time 3.922500E-02 the Reconcile Displacement did not converge within MAXIT=25 iterations.
The error is 1.585515E+00.

Repartitioning due to displacements convergence.

At time 3.922500E-02 the Reconcile Displacement did not converge within MAXIT=25 iterations.
The error is 1.585515E+00.

Repartitioning due to displacements convergence.

Euler singularity found at time 3.922627E-02 during Reconcile Displacement.

Repartitioning due to displacements convergence.

At time 3.922627E-02 the Reconcile Displacement did not converge within MAXIT=25 iterations.
The error is -2.995228E+00.

Repartitioning due to displacements convergence.

At time 3.922627E-02 the Reconcile Displacement did not converge within MAXIT=25 iterations.
The error is -2.995228E+00.

Repartitioning due to displacements convergence.

Euler singularity found at time 3.922754E-02 during Reconcile Displacement.

Repartitioning due to displacements convergence.

At time 3.922754E-02 the Reconcile Displacement did not converge within MAXIT=25 iterations.
The error is -9.161937E-01.

Repartitioning due to displacements convergence.

At time 3.922754E-02 the Reconcile Displacement did not converge within MAXIT=25 iterations.
The error is -9.161937E-01.

Repartitioning due to displacements convergence.

Euler singularity found at time 3.922881E-02 during Reconcile Displacement.

Repartitioning due to displacements convergence.

At time 3.922881E-02 the Reconcile Displacement did not converge within MAXIT=25 iterations.
The error is -1.176884E+00.

Repartitioning due to displacements convergence.

At time 3.922881E-02 the Reconcile Displacement did not converge within MAXIT=25 iterations.
The error is -1.176884E+00.

Repartitioning due to displacements convergence.

Euler singularity found at time 3.923007E-02 during Reconcile Displacement.

Repartitioning due to displacements convergence.

Euler singularity found at time 3.923007E-02 during Reconcile Displacement.

Repartitioning due to displacements convergence.

Euler singularity found at time 3.923007E-02 during Reconcile Displacement.

Repartitioning due to displacements convergence.

Euler singularity found at time 3.923134E-02 during Reconcile Displacement.

Repartitioning due to displacements convergence.

Euler singularity found at time 3.923134E-02 during Reconcile Displacement.

Repartitioning due to displacements convergence.

Euler singularity found at time 3.923134E-02 during Reconcile Displacement.

Repartitioning due to displacements convergence.

Euler singularity found at time 3.923261E-02 during Reconcile Displacement.

Repartitioning due to displacements convergence.

Euler singularity found at time 3.923261E-02 during Reconcile Displacement.

Repartitioning due to displacements convergence.

Euler singularity found at time 3.923261E-02 during Reconcile Displacement.

Repartitioning due to displacements convergence.

Euler singularity found at time 3.923388E-02 during Reconcile Displacement.

Repartitioning due to displacements convergence.

Euler singularity found at time 3.923388E-02 during Reconcile Displacement.

Repartitioning due to displacements convergence.

Euler singularity found at time 3.923388E-02 during Reconcile Displacement.

Repartitioning due to displacements convergence.

Euler singularity found at time 3.923515E-02 during Reconcile Displacement.

Repartitioning due to displacements convergence.

Euler singularity found at time 3.923515E-02 during Reconcile Displacement.

Repartitioning due to displacements convergence.

Euler singularity found at time 3.923515E-02 during Reconcile Displacement.

Repartitioning due to displacements convergence.

Euler singularity found at time 3.923641E-02 during Reconcile Displacement.

Repartitioning due to displacements convergence.

Euler singularity found at time 3.923641E-02 during Reconcile Displacement.

Repartitioning due to displacements convergence.

Euler singularity found at time 3.923641E-02 during Reconcile Displacement.

Repartitioning due to displacements convergence.

Euler singularity found at time 3.923768E-02 during Reconcile Displacement.

Repartitioning due to displacements convergence.

Euler singularity found at time 3.923768E-02 during Reconcile Displacement.

Repartitioning due to displacements convergence.

Euler singularity found at time 3.923768E-02 during Reconcile Displacement.

Repartitioning due to displacements convergence.

Euler singularity found at time 3.923895E-02 during Reconcile Displacement.

Repartitioning due to displacements convergence.

Euler singularity found at time 3.923895E-02 during Reconcile Displacement.

Repartitioning due to displacements convergence.

Euler singularity found at time 3.923895E-02 during Reconcile Displacement.

Repartitioning due to displacements convergence.

Euler singularity found at time 3.924022E-02 during Reconcile Displacement.

Repartitioning due to displacements convergence.

Euler singularity found at time 3.924022E-02 during Reconcile Displacement.

Repartitioning due to displacements convergence.

Euler singularity found at time 3.924022E-02 during Reconcile Displacement.

Repartitioning due to displacements convergence.

Euler singularity found at time 3.924149E-02 during Reconcile Displacement.

Repartitioning due to displacements convergence.

Euler singularity found at time 3.924149E-02 during Reconcile Displacement.

Repartitioning due to displacements convergence.

Euler singularity found at time 3.924149E-02 during Reconcile Displacement.

Repartitioning due to displacements convergence.

Euler singularity found at time 3.924275E-02 during Reconcile Displacement.

Repartitioning due to displacements convergence.

Euler singularity found at time 3.924275E-02 during Reconcile Displacement.

Repartitioning due to displacements convergence.

Euler singularity found at time 3.924275E-02 during Reconcile Displacement.

Repartitioning due to displacements convergence.

Euler singularity found at time 3.924402E-02 during Reconcile Displacement.

Repartitioning due to displacements convergence.

Euler singularity found at time 3.924402E-02 during Reconcile Displacement.

Repartitioning due to displacements convergence.

Euler singularity found at time 3.924402E-02 during Reconcile Displacement.

Repartitioning due to displacements convergence.

Euler singularity found at time 3.924529E-02 during Reconcile Displacement.

Repartitioning due to displacements convergence.

Euler singularity found at time 3.924529E-02 during Reconcile Displacement.

Repartitioning due to displacements convergence.

Euler singularity found at time 3.924529E-02 during Reconcile Displacement.

Repartitioning due to displacements convergence.
[truncated: 52,093,365 more chars]
