# Supplementary material for: Impedance Iterative Learning Backstepping Control for Output-Constrained Multisection Continuum Arms Based on PMA
Source: Micromachines (Basel). 2022 Sep 16;13(9):1532. doi: 10.3390/mi13091532 (PMC9506357; doi:10.3390/mi13091532)
Supplement: Supplementary file 1 [file micromachines-13-01532-s001.zip › S2-Control Algorithm and Co-Simulation/S2-Control Algorithm and Co-Simulation/Controls_Plant_2.out]

   *********************************************************************
   *                                                                   *
   *                      MSC Software Corporation                     *
   *                                                                   *
   *                             A d a m s                             *
   *                                                                   *
   *          Automatic Dynamic Analysis of Mechanical Systems         *
   *                                                                   *
   *********************************************************************
   *                                                                   *
   *                         LEGAL INFORMATION                         *
   *                                                                   *
   *  Warning:  This computer  program is protected  by copyright law  *
   *  and  international  treaties.    Unauthorized  reproduction  or  *
   *  distribution  of this  computer program, or any  portion of it,  *
   *  may result in severe civil and criminal penalties.               *
   *                                                                   *
   *  Copyright (C) 2020 MSC Software Corporation  and its licensors.  *
   *                        All rights reserved.                       *
   *                                                                   *
   *  This computer program may contain certain  third-party software  *
   *  that is protected by  copyright and licensed from  MSC Software  *
   *  suppliers.  Portions of this  software are owned by Siemens Pro  *
   *  duct Lifecycle Management, Inc. (C) Copyright 2018.  All Rights  *
   *  Reserved.                                                        *
   *                                                                   *
   *  The MSC Software logo,  MSC,  MSC Adams,  MD Adams, and  Adams   *
   *  are  trademarks  or  registered  trademarks  of  MSC  Software   *
   *  Corporation  or its  subsidiaries in  the United States  and or  *
   *  other  countries.  FLEXlm and FlexNet Publisher are  trademarks  *
   *  or registered trademarks  of  Flexera Software.  Parasolid is a  *
   *  registered trademark  of  Siemens Product Lifecycle Management,  *
   *  Inc.  All other trademarks are the property of their respective  *
   *  owners.                                                          *
   *********************************************************************
   *                                                                   *
   *                      A d a m s   S o l v e r                      *
   *                    (Build: 2020.0.0-CL711253)                     *
   *                                                                   *
   *      Version:                       Adams 2020                    *
   *      Customer Entitlement ID:       D75B5F24-41681G7B             *
   *      2022-06-27 23:57:03                                          *
   *                                                                   *
   *********************************************************************
  


                 Maximum displacement error =  1.7239173E-11

                 Convergence was achieved in   1 iteration(s)

                   Residual error less than  1.7239173E-11


=========================================================================================
************************ DISPLACEMENT INITIAL CONDITION SOLUTION ************************
=========================================================================================


                                           Translational Displacements
                                      (Center of Mass or FLEX_BODY LBRF)

   Body Type       ID           X                     Y                     Z  
       PART/        1  0.0000000000000E+00   0.0000000000000E+00   0.0000000000000E+00
       PART/        6  4.6937191724098E-01   4.5558258505975E-01   7.4761716345411E-01
       PART/       24  6.3706998017816E-01   1.9563864525224E+00  -1.9283858829728E-01
       PART/       28  1.6524175927182E-01   1.7409526164907E+00  -9.2289302905153E-02
       PART/      219  7.7942415127266E-01   1.6908286080063E+00  -1.5802082256569E-01
       PART/      226  7.7942415127270E-01   1.4741808976511E+00  -1.5802082256574E-01
       PART/      227  7.7942415127272E-01   1.2590510144546E+00  -1.5802082256578E-01
  FLEX_BODY/        1 -9.9999999999052E-01   0.0000000000000E+00   0.0000000000000E+00
  FLEX_BODY/        2  9.3744497390267E-01   0.0000000000000E+00   1.6214033286906E+00
  FLEX_BODY/        3  2.5588483025901E+00   0.0000000000000E+00  -3.1604164520262E-01
  FLEX_BODY/        4  6.2140332869723E-01   0.0000000000000E+00  -1.9374449738901E+00
  FLEX_BODY/        5 -9.9999999999078E-01  -2.1999999998342E-01   0.0000000000000E+00
  FLEX_BODY/        6  9.3744497390234E-01  -2.1999999998344E-01   1.6214033286908E+00
  FLEX_BODY/        7  2.5588483025904E+00  -2.1999999998314E-01  -3.1604164520230E-01
  FLEX_BODY/        8  6.2140332869754E-01  -2.1999999998312E-01  -1.9374449738904E+00


                                        Angular Displacements (Degrees)
                                      (Center of Mass or FLEX_BODY LBRF)

   Body Type       ID          Psi                  Theta                  Phi
       PART/        1  0.0000000000000E+00   0.0000000000000E+00   0.0000000000000E+00
       PART/        6 -6.8698359010587E+01   1.7586159934971E+02   7.3542378954426E+01
       PART/       24  1.4067511312989E+02   8.1192325430472E+01  -1.0057307597763E+02
       PART/       28 -8.9069778546604E+01   6.1509416769003E+01   1.7955580528744E+02
       PART/      219  9.0000000000000E+01   0.0000000000000E+00   0.0000000000000E+00
       PART/      226  9.0000000000000E+01   0.0000000000000E+00   0.0000000000000E+00
       PART/      227 -9.0000000000000E+01   9.0000000000000E+01   1.8000000000000E+02
  FLEX_BODY/        1  0.0000000000000E+00   0.0000000000000E+00   0.0000000000000E+00
  FLEX_BODY/        2  9.0000000000000E+01   9.0000000000000E+01  -9.0000000000000E+01
  FLEX_BODY/        3  1.8000000000000E+02   1.8000000000000E+02   0.0000000000000E+00
  FLEX_BODY/        4 -9.0000000000000E+01   9.0000000000000E+01   9.0000000000000E+01
  FLEX_BODY/        5  0.0000000000000E+00   0.0000000000000E+00   0.0000000000000E+00
  FLEX_BODY/        6  9.0000000000000E+01   9.0000000000000E+01  -9.0000000000000E+01
  FLEX_BODY/        7  1.8000000000000E+02   1.8000000000000E+02   0.0000000000000E+00
  FLEX_BODY/        8 -9.0000000000000E+01   9.0000000000000E+01   9.0000000000000E+01


                                   Modal Amplitudes

      FLEX_BODY     i                    Qi
         1          7             0.0000000000000E+00
                    8             0.0000000000000E+00
                    9             0.0000000000000E+00
                   10             0.0000000000000E+00
                   11             0.0000000000000E+00
                   12             0.0000000000000E+00
                   13             0.0000000000000E+00
                   14             0.0000000000000E+00
                   15             0.0000000000000E+00
                   16             0.0000000000000E+00
                   17             0.0000000000000E+00
                   18             0.0000000000000E+00
                   19             0.0000000000000E+00
                   20             0.0000000000000E+00
                   21             0.0000000000000E+00
                   22             0.0000000000000E+00
                   23             0.0000000000000E+00
                   24             0.0000000000000E+00
                   25             0.0000000000000E+00
                   26             0.0000000000000E+00
                   27             0.0000000000000E+00
                   28             0.0000000000000E+00
                   29             0.0000000000000E+00
                   30             0.0000000000000E+00
                   31             0.0000000000000E+00
                   32             0.0000000000000E+00
                   33             0.0000000000000E+00
                   34             0.0000000000000E+00
                   35             0.0000000000000E+00
                   36             0.0000000000000E+00
         2          7             0.0000000000000E+00
                    8             0.0000000000000E+00
                    9             0.0000000000000E+00
                   10             0.0000000000000E+00
                   11             0.0000000000000E+00
                   12             0.0000000000000E+00
                   13             0.0000000000000E+00
                   14             0.0000000000000E+00
                   15             0.0000000000000E+00
                   16             0.0000000000000E+00
                   17             0.0000000000000E+00
                   18             0.0000000000000E+00
                   19             0.0000000000000E+00
                   20             0.0000000000000E+00
                   21             0.0000000000000E+00
                   22             0.0000000000000E+00
                   23             0.0000000000000E+00
                   24             0.0000000000000E+00
                   25             0.0000000000000E+00
                   26             0.0000000000000E+00
                   27             0.0000000000000E+00
                   28             0.0000000000000E+00
                   29             0.0000000000000E+00
                   30             0.0000000000000E+00
                   31             0.0000000000000E+00
                   32             0.0000000000000E+00
                   33             0.0000000000000E+00
                   34             0.0000000000000E+00
                   35             0.0000000000000E+00
                   36             0.0000000000000E+00
         3          7             0.0000000000000E+00
                    8             0.0000000000000E+00
                    9             0.0000000000000E+00
                   10             0.0000000000000E+00
                   11             0.0000000000000E+00
                   12             0.0000000000000E+00
                   13             0.0000000000000E+00
                   14             0.0000000000000E+00
                   15             0.0000000000000E+00
                   16             0.0000000000000E+00
                   17             0.0000000000000E+00
                   18             0.0000000000000E+00
                   19             0.0000000000000E+00
                   20             0.0000000000000E+00
                   21             0.0000000000000E+00
                   22             0.0000000000000E+00
                   23             0.0000000000000E+00
                   24             0.0000000000000E+00
                   25             0.0000000000000E+00
                   26             0.0000000000000E+00
                   27             0.0000000000000E+00
                   28             0.0000000000000E+00
                   29             0.0000000000000E+00
                   30             0.0000000000000E+00
                   31             0.0000000000000E+00
                   32             0.0000000000000E+00
                   33             0.0000000000000E+00
                   34             0.0000000000000E+00
                   35             0.0000000000000E+00
                   36             0.0000000000000E+00
         4          7             0.0000000000000E+00
                    8             0.0000000000000E+00
                    9             0.0000000000000E+00
                   10             0.0000000000000E+00
                   11             0.0000000000000E+00
                   12             0.0000000000000E+00
                   13             0.0000000000000E+00
                   14             0.0000000000000E+00
                   15             0.0000000000000E+00
                   16             0.0000000000000E+00
                   17             0.0000000000000E+00
                   18             0.0000000000000E+00
                   19             0.0000000000000E+00
                   20             0.0000000000000E+00
                   21             0.0000000000000E+00
                   22             0.0000000000000E+00
                   23             0.0000000000000E+00
                   24             0.0000000000000E+00
                   25             0.0000000000000E+00
                   26             0.0000000000000E+00
                   27             0.0000000000000E+00
                   28             0.0000000000000E+00
                   29             0.0000000000000E+00
                   30             0.0000000000000E+00
                   31             0.0000000000000E+00
                   32             0.0000000000000E+00
                   33             0.0000000000000E+00
                   34             0.0000000000000E+00
                   35             0.0000000000000E+00
                   36             0.0000000000000E+00
         5          7             0.0000000000000E+00
                    8             0.0000000000000E+00
                    9             0.0000000000000E+00
                   10             0.0000000000000E+00
                   11             0.0000000000000E+00
                   12             0.0000000000000E+00
                   13             0.0000000000000E+00
                   14             0.0000000000000E+00
                   15             0.0000000000000E+00
                   16             0.0000000000000E+00
                   17             0.0000000000000E+00
                   18             0.0000000000000E+00
                   19             0.0000000000000E+00
                   20             0.0000000000000E+00
                   21             0.0000000000000E+00
                   22             0.0000000000000E+00
                   23             0.0000000000000E+00
                   24             0.0000000000000E+00
                   25             0.0000000000000E+00
                   26             0.0000000000000E+00
                   27             0.0000000000000E+00
                   28             0.0000000000000E+00
                   29             0.0000000000000E+00
                   30             0.0000000000000E+00
                   31             0.0000000000000E+00
                   32             0.0000000000000E+00
                   33             0.0000000000000E+00
                   34             0.0000000000000E+00
                   35             0.0000000000000E+00
                   36             0.0000000000000E+00
         6          7             0.0000000000000E+00
                    8             0.0000000000000E+00
                    9             0.0000000000000E+00
                   10             0.0000000000000E+00
                   11             0.0000000000000E+00
                   12             0.0000000000000E+00
                   13             0.0000000000000E+00
                   14             0.0000000000000E+00
                   15             0.0000000000000E+00
                   16             0.0000000000000E+00
                   17             0.0000000000000E+00
                   18             0.0000000000000E+00
                   19             0.0000000000000E+00
                   20             0.0000000000000E+00
                   21             0.0000000000000E+00
                   22             0.0000000000000E+00
                   23             0.0000000000000E+00
                   24             0.0000000000000E+00
                   25             0.0000000000000E+00
                   26             0.0000000000000E+00
                   27             0.0000000000000E+00
                   28             0.0000000000000E+00
                   29             0.0000000000000E+00
                   30             0.0000000000000E+00
                   31             0.0000000000000E+00
                   32             0.0000000000000E+00
                   33             0.0000000000000E+00
                   34             0.0000000000000E+00
                   35             0.0000000000000E+00
                   36             0.0000000000000E+00
         7          7             0.0000000000000E+00
                    8             0.0000000000000E+00
                    9             0.0000000000000E+00
                   10             0.0000000000000E+00
                   11             0.0000000000000E+00
                   12             0.0000000000000E+00
                   13             0.0000000000000E+00
                   14             0.0000000000000E+00
                   15             0.0000000000000E+00
                   16             0.0000000000000E+00
                   17             0.0000000000000E+00
                   18             0.0000000000000E+00
                   19             0.0000000000000E+00
                   20             0.0000000000000E+00
                   21             0.0000000000000E+00
                   22             0.0000000000000E+00
                   23             0.0000000000000E+00
                   24             0.0000000000000E+00
                   25             0.0000000000000E+00
                   26             0.0000000000000E+00
                   27             0.0000000000000E+00
                   28             0.0000000000000E+00
                   29             0.0000000000000E+00
                   30             0.0000000000000E+00
                   31             0.0000000000000E+00
                   32             0.0000000000000E+00
                   33             0.0000000000000E+00
                   34             0.0000000000000E+00
                   35             0.0000000000000E+00
                   36             0.0000000000000E+00
         8          7             0.0000000000000E+00
                    8             0.0000000000000E+00
                    9             0.0000000000000E+00
                   10             0.0000000000000E+00
                   11             0.0000000000000E+00
                   12             0.0000000000000E+00
                   13             0.0000000000000E+00
                   14             0.0000000000000E+00
                   15             0.0000000000000E+00
                   16             0.0000000000000E+00
                   17             0.0000000000000E+00
                   18             0.0000000000000E+00
                   19             0.0000000000000E+00
                   20             0.0000000000000E+00
                   21             0.0000000000000E+00
                   22             0.0000000000000E+00
                   23             0.0000000000000E+00
                   24             0.0000000000000E+00
                   25             0.0000000000000E+00
                   26             0.0000000000000E+00
                   27             0.0000000000000E+00
                   28             0.0000000000000E+00
                   29             0.0000000000000E+00
                   30             0.0000000000000E+00
                   31             0.0000000000000E+00
                   32             0.0000000000000E+00
                   33             0.0000000000000E+00
                   34             0.0000000000000E+00
                   35             0.0000000000000E+00
                   36             0.0000000000000E+00
 


=========================================================================================
************************ DISPLACEMENT INITIAL CONDITION SOLUTION ************************
=========================================================================================


                                           Translational Displacements
                                      (Center of Mass or FLEX_BODY LBRF)

   Body Type       ID           X                     Y                     Z  
       PART/        1  0.0000000000000E+00   0.0000000000000E+00   0.0000000000000E+00
       PART/        6  4.6937191724098E-01   4.5558258505975E-01   7.4761716345411E-01
       PART/       24  6.3711018535968E-01   1.9563864525224E+00  -1.9279270887450E-01
       PART/       28  1.6525509154980E-01   1.7409526164907E+00  -9.2264737464829E-02
       PART/      219  7.7946778191875E-01   1.6908286080063E+00  -1.5798895131204E-01
       PART/      226  7.7946778192275E-01   1.4709567259431E+00  -1.5798895131709E-01
       PART/      227  7.7946778193999E-01   1.2547370734202E+00  -1.5798895133861E-01
  FLEX_BODY/        1 -9.9994081112178E-01  -1.6172643140693E-03   2.0697006180597E-04
  FLEX_BODY/        2  9.3766370336110E-01  -1.6172643158771E-03   1.6214196417202E+00
  FLEX_BODY/        3  2.5588763750196E+00  -1.6172643071101E-03  -3.1618487276267E-01
  FLEX_BODY/        4  6.2127186053665E-01  -1.6172643052863E-03  -1.9373975444211E+00
  FLEX_BODY/        5 -9.9994081093556E-01  -2.2377423496365E-01   2.0697080932231E-04
  FLEX_BODY/        6  9.3766370434218E-01  -2.2377423497096E-01   1.6214196415084E+00
  FLEX_BODY/        7  2.5588763750409E+00  -2.2377423473594E-01  -3.1618487376847E-01
  FLEX_BODY/        8  6.2127185976360E-01  -2.2377423472866E-01  -1.9373975444680E+00


                                        Angular Displacements (Degrees)
                                      (Center of Mass or FLEX_BODY LBRF)

   Body Type       ID          Psi                  Theta                  Phi
       PART/        1  0.0000000000000E+00   0.0000000000000E+00   0.0000000000000E+00
       PART/        6 -6.8698359010587E+01   1.7586159934971E+02   7.3542378954426E+01
       PART/       24  1.4067443749461E+02   8.1195898381117E+01  -1.0056866258167E+02
       PART/       28 -8.9069853579611E+01   6.1517933066341E+01   1.7955596260616E+02
       PART/      219  9.0000000000000E+01   5.6380455276704E-03   0.0000000000000E+00
       PART/      226  8.9999863639099E+01   5.6380713204899E-03   1.3637169077157E-04
       PART/      227 -8.9999999984749E+01   8.9994361920441E+01   1.7999999998111E+02
  FLEX_BODY/        1  8.9999953263795E+01   5.6380352492959E-03  -8.9999953265149E+01
  FLEX_BODY/        2  8.9999999995837E+01   9.0005638035232E+01  -9.0000000001288E+01
  FLEX_BODY/        3 -8.9999958385055E+01   1.7999436196475E+02   9.0000041613220E+01
  FLEX_BODY/        4 -8.9999999995467E+01   8.9994361964768E+01   8.9999999998207E+01
  FLEX_BODY/        5  8.9999935699757E+01   5.6380676358086E-03  -8.9999935696945E+01
  FLEX_BODY/        6  9.0000000001462E+01   9.0005638067620E+01  -8.9999999996316E+01
  FLEX_BODY/        7 -9.0000023746598E+01   1.7999436193243E+02   8.9999976249299E+01
  FLEX_BODY/        8 -8.9999999994540E+01   8.9994361932390E+01   8.9999999995026E+01


                                   Modal Amplitudes

      FLEX_BODY     i                    Qi
         1          7            -6.4651480987046E-12
                    8             0.0000000000000E+00
                    9             0.0000000000000E+00
                   10             0.0000000000000E+00
                   11             0.0000000000000E+00
                   12             0.0000000000000E+00
                   13             0.0000000000000E+00
                   14             0.0000000000000E+00
                   15             0.0000000000000E+00
                   16             0.0000000000000E+00
                   17             0.0000000000000E+00
                   18             0.0000000000000E+00
                   19            -7.5182133046220E-05
                   20             0.0000000000000E+00
                   21             0.0000000000000E+00
                   22             0.0000000000000E+00
                   23             0.0000000000000E+00
                   24             0.0000000000000E+00
                   25             0.0000000000000E+00
                   26             0.0000000000000E+00
                   27             0.0000000000000E+00
                   28             2.2126436824367E-07
                   29             0.0000000000000E+00
                   30             0.0000000000000E+00
                   31             0.0000000000000E+00
                   32             0.0000000000000E+00
                   33             0.0000000000000E+00
                   34             0.0000000000000E+00
                   35             9.5599076243515E-06
                   36             0.0000000000000E+00
         2          7            -6.1833440064426E-12
                    8             0.0000000000000E+00
                    9             0.0000000000000E+00
                   10             0.0000000000000E+00
                   11             0.0000000000000E+00
                   12             0.0000000000000E+00
                   13             0.0000000000000E+00
                   14             0.0000000000000E+00
                   15             0.0000000000000E+00
                   16             0.0000000000000E+00
                   17             0.0000000000000E+00
                   18             0.0000000000000E+00
                   19            -7.5182133089463E-05
                   20             0.0000000000000E+00
                   21             0.0000000000000E+00
                   22             0.0000000000000E+00
                   23             0.0000000000000E+00
                   24             0.0000000000000E+00
                   25             0.0000000000000E+00
                   26             0.0000000000000E+00
                   27             0.0000000000000E+00
                   28             2.2126436824367E-07
                   29             0.0000000000000E+00
                   30             0.0000000000000E+00
                   31             0.0000000000000E+00
                   32             0.0000000000000E+00
                   33             0.0000000000000E+00
                   34             0.0000000000000E+00
                   35             9.5599076257106E-06
                   36             0.0000000000000E+00
         3          7            -6.4637051347028E-12
                    8             0.0000000000000E+00
                    9             0.0000000000000E+00
                   10             0.0000000000000E+00
                   11             0.0000000000000E+00
                   12             0.0000000000000E+00
                   13             0.0000000000000E+00
                   14             0.0000000000000E+00
                   15             0.0000000000000E+00
                   16             0.0000000000000E+00
                   17             0.0000000000000E+00
                   18             0.0000000000000E+00
                   19            -7.5182133327149E-05
                   20             0.0000000000000E+00
                   21             0.0000000000000E+00
                   22             0.0000000000000E+00
                   23             0.0000000000000E+00
                   24             0.0000000000000E+00
                   25             0.0000000000000E+00
                   26             0.0000000000000E+00
                   27             0.0000000000000E+00
                   28             2.2126436824367E-07
                   29             0.0000000000000E+00
                   30             0.0000000000000E+00
                   31             0.0000000000000E+00
                   32             0.0000000000000E+00
                   33             0.0000000000000E+00
                   34             0.0000000000000E+00
                   35             9.5599076515422E-06
                   36             0.0000000000000E+00
         4          7            -6.7476875530862E-12
                    8             0.0000000000000E+00
                    9             0.0000000000000E+00
                   10             0.0000000000000E+00
                   11             0.0000000000000E+00
                   12             0.0000000000000E+00
                   13             0.0000000000000E+00
                   14             0.0000000000000E+00
                   15             0.0000000000000E+00
                   16             0.0000000000000E+00
                   17             0.0000000000000E+00
                   18             0.0000000000000E+00
                   19            -7.5182133283907E-05
                   20             0.0000000000000E+00
                   21             0.0000000000000E+00
                   22             0.0000000000000E+00
                   23             0.0000000000000E+00
                   24             0.0000000000000E+00
                   25             0.0000000000000E+00
                   26             0.0000000000000E+00
                   27             0.0000000000000E+00
                   28             2.2126436824367E-07
                   29             0.0000000000000E+00
                   30             0.0000000000000E+00
                   31             0.0000000000000E+00
                   32             0.0000000000000E+00
                   33             0.0000000000000E+00
                   34             0.0000000000000E+00
                   35             9.5599076460436E-06
                   36             0.0000000000000E+00
         5          7            -2.1882492879196E-12
                    8             0.0000000000000E+00
                    9             0.0000000000000E+00
                   10             0.0000000000000E+00
                   11             0.0000000000000E+00
                   12             0.0000000000000E+00
                   13             0.0000000000000E+00
                   14             0.0000000000000E+00
                   15             0.0000000000000E+00
                   16             0.0000000000000E+00
                   17             0.0000000000000E+00
                   18             0.0000000000000E+00
                   19            -2.5411544384824E-05
                   20             0.0000000000000E+00
                   21             0.0000000000000E+00
                   22             0.0000000000000E+00
                   23             0.0000000000000E+00
                   24             0.0000000000000E+00
                   25             0.0000000000000E+00
                   26             0.0000000000000E+00
                   27             0.0000000000000E+00
                   28             2.2126436912487E-07
                   29             0.0000000000000E+00
                   30             0.0000000000000E+00
                   31             0.0000000000000E+00
                   32             0.0000000000000E+00
                   33             0.0000000000000E+00
                   34             0.0000000000000E+00
                   35             3.2312466691917E-06
                   36             0.0000000000000E+00
         6          7            -2.0689479821409E-12
                    8             0.0000000000000E+00
                    9             0.0000000000000E+00
                   10             0.0000000000000E+00
                   11             0.0000000000000E+00
                   12             0.0000000000000E+00
                   13             0.0000000000000E+00
                   14             0.0000000000000E+00
                   15             0.0000000000000E+00
                   16             0.0000000000000E+00
                   17             0.0000000000000E+00
                   18             0.0000000000000E+00
                   19            -2.5411544396995E-05
                   20             0.0000000000000E+00
                   21             0.0000000000000E+00
                   22             0.0000000000000E+00
                   23             0.0000000000000E+00
                   24             0.0000000000000E+00
                   25             0.0000000000000E+00
                   26             0.0000000000000E+00
                   27             0.0000000000000E+00
                   28             2.2126436912487E-07
                   29             0.0000000000000E+00
                   30             0.0000000000000E+00
                   31             0.0000000000000E+00
                   32             0.0000000000000E+00
                   33             0.0000000000000E+00
                   34             0.0000000000000E+00
                   35             3.2312466692273E-06
                   36             0.0000000000000E+00
         7          7            -2.1887918318442E-12
                    8             0.0000000000000E+00
                    9             0.0000000000000E+00
                   10             0.0000000000000E+00
                   11             0.0000000000000E+00
                   12             0.0000000000000E+00
                   13             0.0000000000000E+00
                   14             0.0000000000000E+00
                   15             0.0000000000000E+00
                   16             0.0000000000000E+00
                   17             0.0000000000000E+00
                   18             0.0000000000000E+00
                   19            -2.5411544476387E-05
                   20             0.0000000000000E+00
                   21             0.0000000000000E+00
                   22             0.0000000000000E+00
                   23             0.0000000000000E+00
                   24             0.0000000000000E+00
                   25             0.0000000000000E+00
                   26             0.0000000000000E+00
                   27             0.0000000000000E+00
                   28             2.2126436912487E-07
                   29             0.0000000000000E+00
                   30             0.0000000000000E+00
                   31             0.0000000000000E+00
                   32             0.0000000000000E+00
                   33             0.0000000000000E+00
                   34             0.0000000000000E+00
                   35             3.2312466692554E-06
                   36             0.0000000000000E+00
         8          7            -2.3091330231797E-12
                    8             0.0000000000000E+00
                    9             0.0000000000000E+00
                   10             0.0000000000000E+00
                   11             0.0000000000000E+00
                   12             0.0000000000000E+00
                   13             0.0000000000000E+00
                   14             0.0000000000000E+00
                   15             0.0000000000000E+00
                   16             0.0000000000000E+00
                   17             0.0000000000000E+00
                   18             0.0000000000000E+00
                   19            -2.5411544461953E-05
                   20             0.0000000000000E+00
                   21             0.0000000000000E+00
                   22             0.0000000000000E+00
                   23             0.0000000000000E+00
                   24             0.0000000000000E+00
                   25             0.0000000000000E+00
                   26             0.0000000000000E+00
                   27             0.0000000000000E+00
                   28             2.2126436912487E-07
                   29             0.0000000000000E+00
                   30             0.0000000000000E+00
                   31             0.0000000000000E+00
                   32             0.0000000000000E+00
                   33             0.0000000000000E+00
                   34             0.0000000000000E+00
                   35             3.2312466692191E-06
                   36             0.0000000000000E+00
 


=========================================================================================
************************** VELOCITY INITIAL CONDITION SOLUTION **************************
=========================================================================================


                                           Translational Velocities
                                      (Center of Mass or FLEX_BODY LBRF)

   Body Type       ID          Xdot                  Ydot                  Zdot
       PART/        1  0.0000000000000E+00   0.0000000000000E+00   0.0000000000000E+00
       PART/        6  0.0000000000000E+00   0.0000000000000E+00   0.0000000000000E+00
       PART/       24  0.0000000000000E+00   0.0000000000000E+00   0.0000000000000E+00
       PART/       28  0.0000000000000E+00   0.0000000000000E+00   0.0000000000000E+00
       PART/      219  0.0000000000000E+00   0.0000000000000E+00   0.0000000000000E+00
       PART/      226  0.0000000000000E+00   0.0000000000000E+00   0.0000000000000E+00
       PART/      227  0.0000000000000E+00   0.0000000000000E+00   0.0000000000000E+00
  FLEX_BODY/        1  0.0000000000000E+00   0.0000000000000E+00   0.0000000000000E+00
  FLEX_BODY/        2  0.0000000000000E+00   0.0000000000000E+00   0.0000000000000E+00
  FLEX_BODY/        3  0.0000000000000E+00   0.0000000000000E+00   0.0000000000000E+00
  FLEX_BODY/        4  0.0000000000000E+00   0.0000000000000E+00   0.0000000000000E+00
  FLEX_BODY/        5  0.0000000000000E+00   0.0000000000000E+00   0.0000000000000E+00
  FLEX_BODY/        6  0.0000000000000E+00   0.0000000000000E+00   0.0000000000000E+00
  FLEX_BODY/        7  0.0000000000000E+00   0.0000000000000E+00   0.0000000000000E+00
  FLEX_BODY/        8  0.0000000000000E+00   0.0000000000000E+00   0.0000000000000E+00


                                        Angular Velocities (Rad/Time)
                                      (Center of Mass or FLEX_BODY LBRF)

   Body Type       ID          Wx                    Wy                    Wz
       PART/        1  0.0000000000000E+00   0.0000000000000E+00   0.0000000000000E+00
       PART/        6  0.0000000000000E+00   0.0000000000000E+00   0.0000000000000E+00
       PART/       24  0.0000000000000E+00   0.0000000000000E+00   0.0000000000000E+00
       PART/       28  0.0000000000000E+00   0.0000000000000E+00   0.0000000000000E+00
       PART/      219  0.0000000000000E+00   0.0000000000000E+00   0.0000000000000E+00
       PART/      226  0.0000000000000E+00   0.0000000000000E+00   0.0000000000000E+00
       PART/      227  0.0000000000000E+00   0.0000000000000E+00   0.0000000000000E+00
  FLEX_BODY/        1  0.0000000000000E+00   0.0000000000000E+00   0.0000000000000E+00
  FLEX_BODY/        2  0.0000000000000E+00   0.0000000000000E+00   0.0000000000000E+00
  FLEX_BODY/        3  0.0000000000000E+00   0.0000000000000E+00   0.0000000000000E+00
  FLEX_BODY/        4  0.0000000000000E+00   0.0000000000000E+00   0.0000000000000E+00
  FLEX_BODY/        5  0.0000000000000E+00   0.0000000000000E+00   0.0000000000000E+00
  FLEX_BODY/        6  0.0000000000000E+00   0.0000000000000E+00   0.0000000000000E+00
  FLEX_BODY/        7  0.0000000000000E+00   0.0000000000000E+00   0.0000000000000E+00
  FLEX_BODY/        8  0.0000000000000E+00   0.0000000000000E+00   0.0000000000000E+00


                                   Modal Velocities

      FLEX_BODY     i                    Qi
         1          7             0.0000000000000E+00
                    8             0.0000000000000E+00
                    9             0.0000000000000E+00
                   10             0.0000000000000E+00
                   11             0.0000000000000E+00
                   12             0.0000000000000E+00
                   13             0.0000000000000E+00
                   14             0.0000000000000E+00
                   15             0.0000000000000E+00
                   16             0.0000000000000E+00
                   17             0.0000000000000E+00
                   18             0.0000000000000E+00
                   19             0.0000000000000E+00
                   20             0.0000000000000E+00
                   21             0.0000000000000E+00
                   22             0.0000000000000E+00
                   23             0.0000000000000E+00
                   24             0.0000000000000E+00
                   25             0.0000000000000E+00
                   26             0.0000000000000E+00
                   27             0.0000000000000E+00
                   28             0.0000000000000E+00
                   29             0.0000000000000E+00
                   30             0.0000000000000E+00
                   31             0.0000000000000E+00
                   32             0.0000000000000E+00
                   33             0.0000000000000E+00
                   34             0.0000000000000E+00
                   35             0.0000000000000E+00
                   36             0.0000000000000E+00
         2          7             0.0000000000000E+00
                    8             0.0000000000000E+00
                    9             0.0000000000000E+00
                   10             0.0000000000000E+00
                   11             0.0000000000000E+00
                   12             0.0000000000000E+00
                   13             0.0000000000000E+00
                   14             0.0000000000000E+00
                   15             0.0000000000000E+00
                   16             0.0000000000000E+00
                   17             0.0000000000000E+00
                   18             0.0000000000000E+00
                   19             0.0000000000000E+00
                   20             0.0000000000000E+00
                   21             0.0000000000000E+00
                   22             0.0000000000000E+00
                   23             0.0000000000000E+00
                   24             0.0000000000000E+00
                   25             0.0000000000000E+00
                   26             0.0000000000000E+00
                   27             0.0000000000000E+00
                   28             0.0000000000000E+00
                   29             0.0000000000000E+00
                   30             0.0000000000000E+00
                   31             0.0000000000000E+00
                   32             0.0000000000000E+00
                   33             0.0000000000000E+00
                   34             0.0000000000000E+00
                   35             0.0000000000000E+00
                   36             0.0000000000000E+00
         3          7             0.0000000000000E+00
                    8             0.0000000000000E+00
                    9             0.0000000000000E+00
                   10             0.0000000000000E+00
                   11             0.0000000000000E+00
                   12             0.0000000000000E+00
                   13             0.0000000000000E+00
                   14             0.0000000000000E+00
                   15             0.0000000000000E+00
                   16             0.0000000000000E+00
                   17             0.0000000000000E+00
                   18             0.0000000000000E+00
                   19             0.0000000000000E+00
                   20             0.0000000000000E+00
                   21             0.0000000000000E+00
                   22             0.0000000000000E+00
                   23             0.0000000000000E+00
                   24             0.0000000000000E+00
                   25             0.0000000000000E+00
                   26             0.0000000000000E+00
                   27             0.0000000000000E+00
                   28             0.0000000000000E+00
                   29             0.0000000000000E+00
                   30             0.0000000000000E+00
                   31             0.0000000000000E+00
                   32             0.0000000000000E+00
                   33             0.0000000000000E+00
                   34             0.0000000000000E+00
                   35             0.0000000000000E+00
                   36             0.0000000000000E+00
         4          7             0.0000000000000E+00
                    8             0.0000000000000E+00
                    9             0.0000000000000E+00
                   10             0.0000000000000E+00
                   11             0.0000000000000E+00
                   12             0.0000000000000E+00
                   13             0.0000000000000E+00
                   14             0.0000000000000E+00
                   15             0.0000000000000E+00
                   16             0.0000000000000E+00
                   17             0.0000000000000E+00
                   18             0.0000000000000E+00
                   19             0.0000000000000E+00
                   20             0.0000000000000E+00
                   21             0.0000000000000E+00
                   22             0.0000000000000E+00
                   23             0.0000000000000E+00
                   24             0.0000000000000E+00
                   25             0.0000000000000E+00
                   26             0.0000000000000E+00
                   27             0.0000000000000E+00
                   28             0.0000000000000E+00
                   29             0.0000000000000E+00
                   30             0.0000000000000E+00
                   31             0.0000000000000E+00
                   32             0.0000000000000E+00
                   33             0.0000000000000E+00
                   34             0.0000000000000E+00
                   35             0.0000000000000E+00
                   36             0.0000000000000E+00
         5          7             0.0000000000000E+00
                    8             0.0000000000000E+00
                    9             0.0000000000000E+00
                   10             0.0000000000000E+00
                   11             0.0000000000000E+00
                   12             0.0000000000000E+00
                   13             0.0000000000000E+00
                   14             0.0000000000000E+00
                   15             0.0000000000000E+00
                   16             0.0000000000000E+00
                   17             0.0000000000000E+00
                   18             0.0000000000000E+00
                   19             0.0000000000000E+00
                   20             0.0000000000000E+00
                   21             0.0000000000000E+00
                   22             0.0000000000000E+00
                   23             0.0000000000000E+00
                   24             0.0000000000000E+00
                   25             0.0000000000000E+00
                   26             0.0000000000000E+00
                   27             0.0000000000000E+00
                   28             0.0000000000000E+00
                   29             0.0000000000000E+00
                   30             0.0000000000000E+00
                   31             0.0000000000000E+00
                   32             0.0000000000000E+00
                   33             0.0000000000000E+00
                   34             0.0000000000000E+00
                   35             0.0000000000000E+00
                   36             0.0000000000000E+00
         6          7             0.0000000000000E+00
                    8             0.0000000000000E+00
                    9             0.0000000000000E+00
                   10             0.0000000000000E+00
                   11             0.0000000000000E+00
                   12             0.0000000000000E+00
                   13             0.0000000000000E+00
                   14             0.0000000000000E+00
                   15             0.0000000000000E+00
                   16             0.0000000000000E+00
                   17             0.0000000000000E+00
                   18             0.0000000000000E+00
                   19             0.0000000000000E+00
                   20             0.0000000000000E+00
                   21             0.0000000000000E+00
                   22             0.0000000000000E+00
                   23             0.0000000000000E+00
                   24             0.0000000000000E+00
                   25             0.0000000000000E+00
                   26             0.0000000000000E+00
                   27             0.0000000000000E+00
                   28             0.0000000000000E+00
                   29             0.0000000000000E+00
                   30             0.0000000000000E+00
                   31             0.0000000000000E+00
                   32             0.0000000000000E+00
                   33             0.0000000000000E+00
                   34             0.0000000000000E+00
                   35             0.0000000000000E+00
                   36             0.0000000000000E+00
         7          7             0.0000000000000E+00
                    8             0.0000000000000E+00
                    9             0.0000000000000E+00
                   10             0.0000000000000E+00
                   11             0.0000000000000E+00
                   12             0.0000000000000E+00
                   13             0.0000000000000E+00
                   14             0.0000000000000E+00
                   15             0.0000000000000E+00
                   16             0.0000000000000E+00
                   17             0.0000000000000E+00
                   18             0.0000000000000E+00
                   19             0.0000000000000E+00
                   20             0.0000000000000E+00
                   21             0.0000000000000E+00
                   22             0.0000000000000E+00
                   23             0.0000000000000E+00
                   24             0.0000000000000E+00
                   25             0.0000000000000E+00
                   26             0.0000000000000E+00
                   27             0.0000000000000E+00
                   28             0.0000000000000E+00
                   29             0.0000000000000E+00
                   30             0.0000000000000E+00
                   31             0.0000000000000E+00
                   32             0.0000000000000E+00
                   33             0.0000000000000E+00
                   34             0.0000000000000E+00
                   35             0.0000000000000E+00
                   36             0.0000000000000E+00
         8          7             0.0000000000000E+00
                    8             0.0000000000000E+00
                    9             0.0000000000000E+00
                   10             0.0000000000000E+00
                   11             0.0000000000000E+00
                   12             0.0000000000000E+00
                   13             0.0000000000000E+00
                   14             0.0000000000000E+00
                   15             0.0000000000000E+00
                   16             0.0000000000000E+00
                   17             0.0000000000000E+00
                   18             0.0000000000000E+00
                   19             0.0000000000000E+00
                   20             0.0000000000000E+00
                   21             0.0000000000000E+00
                   22             0.0000000000000E+00
                   23             0.0000000000000E+00
                   24             0.0000000000000E+00
                   25             0.0000000000000E+00
                   26             0.0000000000000E+00
                   27             0.0000000000000E+00
                   28             0.0000000000000E+00
                   29             0.0000000000000E+00
                   30             0.0000000000000E+00
                   31             0.0000000000000E+00
                   32             0.0000000000000E+00
                   33             0.0000000000000E+00
                   34             0.0000000000000E+00
                   35             0.0000000000000E+00
                   36             0.0000000000000E+00
 
