# Supplementary material for: Impedance Iterative Learning Backstepping Control for Output-Constrained Multisection Continuum Arms Based on PMA
Source: Micromachines (Basel). 2022 Sep 16;13(9):1532. doi: 10.3390/mi13091532 (PMC9506357; doi:10.3390/mi13091532)
Supplement: Supplementary file 1 [file micromachines-13-01532-s001.zip › S2-Control Algorithm and Co-Simulation/S2-Control Algorithm and Co-Simulation/Controls_Plant_2.res]

<?xml version="1.0" encoding="UTF-8"?>
<Results xmlns="http://www.mscsoftware.com/:xrf10">
<Bibliography>
<File URI="file://D:\temp_BLF\Controls_Plant_2.res" schema="xrf" version="2.0.0.0" publicationDate="2022-06-27 23:57:03+08:00" />
<Corporation author="MSC.Software" URI="http://www.mscsoftware.com/" />
<Author user="Administrator" name="-unknown name-" />
<Revision version="1" derivedFrom="-unknown-">
<Comment>
</Comment>
</Revision>
</Bibliography>
<Analysis name="Last_Run" executionDate="2022-06-27 23:57:03" script="-unknown-" TEMPORARY_SETTINGS="2022-06-27 23:57:03+08:00">
<Bibliography>
<Environment operatingSystem="-unknown OS- 10.0" hostname="PC-20210313SWLY" />
<Application name="Adams View" version="2020.00.00" />
</Bibliography>
<ModelInfo title="model_1" creationDate="-unknown-" checksum="-unknown-" />
<Units angle="deg" length="meter" mass="kg" time="sec" />
<StepMap name="map_001">
<Entity name="time">
<Component name="TIME" unitsValue="sec" id="1" />
</Entity>
<Entity name="PART_A0_XFORM" entity="PART_A0" entType="Part" objectId="6">
<Component name="X" unitsValue="meter" id="2" />
<Component name="Y" unitsValue="meter" id="3" />
<Component name="Z" unitsValue="meter" id="4" />
<Component name="PSI" unitsValue="deg" id="5" />
<Component name="THETA" unitsValue="deg" id="6" />
<Component name="PHI" unitsValue="deg" id="7" />
<Component name="VX" unitsValue="meter/sec" id="38" />
<Component name="VY" unitsValue="meter/sec" id="39" />
<Component name="VZ" unitsValue="meter/sec" id="40" />
<Component name="WX" unitsValue="deg/sec" id="41" />
<Component name="WY" unitsValue="deg/sec" id="42" />
<Component name="WZ" unitsValue="deg/sec" id="43" />
<Component name="ACCX" unitsValue="meter/sec**2" id="74" />
<Component name="ACCY" unitsValue="meter/sec**2" id="75" />
<Component name="ACCZ" unitsValue="meter/sec**2" id="76" />
<Component name="WDX" unitsValue="deg/sec**2" id="77" />
<Component name="WDY" unitsValue="deg/sec**2" id="78" />
<Component name="WDZ" unitsValue="deg/sec**2" id="79" />
</Entity>
<Entity name="PART_A2_XFORM" entity="PART_A2" entType="Part" objectId="24">
<Component name="X" unitsValue="meter" id="8" />
<Component name="Y" unitsValue="meter" id="9" />
<Component name="Z" unitsValue="meter" id="10" />
<Component name="PSI" unitsValue="deg" id="11" />
<Component name="THETA" unitsValue="deg" id="12" />
<Component name="PHI" unitsValue="deg" id="13" />
<Component name="VX" unitsValue="meter/sec" id="44" />
<Component name="VY" unitsValue="meter/sec" id="45" />
<Component name="VZ" unitsValue="meter/sec" id="46" />
<Component name="WX" unitsValue="deg/sec" id="47" />
<Component name="WY" unitsValue="deg/sec" id="48" />
<Component name="WZ" unitsValue="deg/sec" id="49" />
<Component name="ACCX" unitsValue="meter/sec**2" id="80" />
<Component name="ACCY" unitsValue="meter/sec**2" id="81" />
<Component name="ACCZ" unitsValue="meter/sec**2" id="82" />
<Component name="WDX" unitsValue="deg/sec**2" id="83" />
<Component name="WDY" unitsValue="deg/sec**2" id="84" />
<Component name="WDZ" unitsValue="deg/sec**2" id="85" />
</Entity>
<Entity name="PART_A1_XFORM" entity="PART_A1" entType="Part" objectId="28">
<Component name="X" unitsValue="meter" id="14" />
<Component name="Y" unitsValue="meter" id="15" />
<Component name="Z" unitsValue="meter" id="16" />
<Component name="PSI" unitsValue="deg" id="17" />
<Component name="THETA" unitsValue="deg" id="18" />
<Component name="PHI" unitsValue="deg" id="19" />
<Component name="VX" unitsValue="meter/sec" id="50" />
<Component name="VY" unitsValue="meter/sec" id="51" />
<Component name="VZ" unitsValue="meter/sec" id="52" />
<Component name="WX" unitsValue="deg/sec" id="53" />
<Component name="WY" unitsValue="deg/sec" id="54" />
<Component name="WZ" unitsValue="deg/sec" id="55" />
<Component name="ACCX" unitsValue="meter/sec**2" id="86" />
<Component name="ACCY" unitsValue="meter/sec**2" id="87" />
<Component name="ACCZ" unitsValue="meter/sec**2" id="88" />
<Component name="WDX" unitsValue="deg/sec**2" id="89" />
<Component name="WDY" unitsValue="deg/sec**2" id="90" />
<Component name="WDZ" unitsValue="deg/sec**2" id="91" />
</Entity>
<Entity name="PART_C3_XFORM" entity="PART_C3" entType="Part" objectId="219">
<Component name="X" unitsValue="meter" id="20" />
<Component name="Y" unitsValue="meter" id="21" />
<Component name="Z" unitsValue="meter" id="22" />
<Component name="PSI" unitsValue="deg" id="23" />
<Component name="THETA" unitsValue="deg" id="24" />
<Component name="PHI" unitsValue="deg" id="25" />
<Component name="VX" unitsValue="meter/sec" id="56" />
<Component name="VY" unitsValue="meter/sec" id="57" />
<Component name="VZ" unitsValue="meter/sec" id="58" />
<Component name="WX" unitsValue="deg/sec" id="59" />
<Component name="WY" unitsValue="deg/sec" id="60" />
<Component name="WZ" unitsValue="deg/sec" id="61" />
<Component name="ACCX" unitsValue="meter/sec**2" id="92" />
<Component name="ACCY" unitsValue="meter/sec**2" id="93" />
<Component name="ACCZ" unitsValue="meter/sec**2" id="94" />
<Component name="WDX" unitsValue="deg/sec**2" id="95" />
<Component name="WDY" unitsValue="deg/sec**2" id="96" />
<Component name="WDZ" unitsValue="deg/sec**2" id="97" />
</Entity>
<Entity name="PART_C2_XFORM" entity="PART_C2" entType="Part" objectId="226">
<Component name="X" unitsValue="meter" id="26" />
<Component name="Y" unitsValue="meter" id="27" />
<Component name="Z" unitsValue="meter" id="28" />
<Component name="PSI" unitsValue="deg" id="29" />
<Component name="THETA" unitsValue="deg" id="30" />
<Component name="PHI" unitsValue="deg" id="31" />
<Component name="VX" unitsValue="meter/sec" id="62" />
<Component name="VY" unitsValue="meter/sec" id="63" />
<Component name="VZ" unitsValue="meter/sec" id="64" />
<Component name="WX" unitsValue="deg/sec" id="65" />
<Component name="WY" unitsValue="deg/sec" id="66" />
<Component name="WZ" unitsValue="deg/sec" id="67" />
<Component name="ACCX" unitsValue="meter/sec**2" id="98" />
<Component name="ACCY" unitsValue="meter/sec**2" id="99" />
<Component name="ACCZ" unitsValue="meter/sec**2" id="100" />
<Component name="WDX" unitsValue="deg/sec**2" id="101" />
<Component name="WDY" unitsValue="deg/sec**2" id="102" />
<Component name="WDZ" unitsValue="deg/sec**2" id="103" />
</Entity>
<Entity name="PART_C1_XFORM" entity="PART_C1" entType="Part" objectId="227">
<Component name="X" unitsValue="meter" id="32" />
<Component name="Y" unitsValue="meter" id="33" />
<Component name="Z" unitsValue="meter" id="34" />
<Component name="PSI" unitsValue="deg" id="35" />
<Component name="THETA" unitsValue="deg" id="36" />
<Component name="PHI" unitsValue="deg" id="37" />
<Component name="VX" unitsValue="meter/sec" id="68" />
<Component name="VY" unitsValue="meter/sec" id="69" />
<Component name="VZ" unitsValue="meter/sec" id="70" />
<Component name="WX" unitsValue="deg/sec" id="71" />
<Component name="WY" unitsValue="deg/sec" id="72" />
<Component name="WZ" unitsValue="deg/sec" id="73" />
<Component name="ACCX" unitsValue="meter/sec**2" id="104" />
<Component name="ACCY" unitsValue="meter/sec**2" id="105" />
<Component name="ACCZ" unitsValue="meter/sec**2" id="106" />
<Component name="WDX" unitsValue="deg/sec**2" id="107" />
<Component name="WDY" unitsValue="deg/sec**2" id="108" />
<Component name="WDZ" unitsValue="deg/sec**2" id="109" />
</Entity>
<Entity name="FLEX_G_1_XFORM" entity="FLEX_G_1" entType="Flexible_Body" objectId="1">
<Component name="X" unitsValue="meter" id="110" />
<Component name="Y" unitsValue="meter" id="111" />
<Component name="Z" unitsValue="meter" id="112" />
<Component name="PSI" unitsValue="deg" id="113" />
<Component name="THETA" unitsValue="deg" id="114" />
<Component name="PHI" unitsValue="deg" id="115" />
<Component name="Q7" id="116" />
<Component name="Q8" id="117" />
<Component name="Q9" id="118" />
<Component name="Q10" id="119" />
<Component name="Q11" id="120" />
<Component name="Q12" id="121" />
<Component name="Q13" id="122" />
<Component name="Q14" id="123" />
<Component name="Q15" id="124" />
<Component name="Q16" id="125" />
<Component name="Q17" id="126" />
<Component name="Q18" id="127" />
<Component name="Q19" id="128" />
<Component name="Q20" id="129" />
<Component name="Q21" id="130" />
<Component name="Q22" id="131" />
<Component name="Q23" id="132" />
<Component name="Q24" id="133" />
<Component name="Q25" id="134" />
<Component name="Q26" id="135" />
<Component name="Q27" id="136" />
<Component name="Q28" id="137" />
<Component name="Q29" id="138" />
<Component name="Q30" id="139" />
<Component name="Q31" id="140" />
<Component name="Q32" id="141" />
<Component name="Q33" id="142" />
<Component name="Q34" id="143" />
<Component name="Q35" id="144" />
<Component name="Q36" id="145" />
<Component name="VX" unitsValue="meter/sec" id="398" />
<Component name="VY" unitsValue="meter/sec" id="399" />
<Component name="VZ" unitsValue="meter/sec" id="400" />
<Component name="WX" unitsValue="deg/sec" id="401" />
<Component name="WY" unitsValue="deg/sec" id="402" />
<Component name="WZ" unitsValue="deg/sec" id="403" />
<Component name="KIN" unitsValue="newton-meter" id="404" />
<Component name="DQ7" unitsValue="1/sec" id="405" />
<Component name="DQ8" unitsValue="1/sec" id="406" />
<Component name="DQ9" unitsValue="1/sec" id="407" />
<Component name="DQ10" unitsValue="1/sec" id="408" />
<Component name="DQ11" unitsValue="1/sec" id="409" />
<Component name="DQ12" unitsValue="1/sec" id="410" />
<Component name="DQ13" unitsValue="1/sec" id="411" />
<Component name="DQ14" unitsValue="1/sec" id="412" />
<Component name="DQ15" unitsValue="1/sec" id="413" />
<Component name="DQ16" unitsValue="1/sec" id="414" />
<Component name="DQ17" unitsValue="1/sec" id="415" />
<Component name="DQ18" unitsValue="1/sec" id="416" />
<Component name="DQ19" unitsValue="1/sec" id="417" />
<Component name="DQ20" unitsValue="1/sec" id="418" />
<Component name="DQ21" unitsValue="1/sec" id="419" />
<Component name="DQ22" unitsValue="1/sec" id="420" />
<Component name="DQ23" unitsValue="1/sec" id="421" />
<Component name="DQ24" unitsValue="1/sec" id="422" />
<Component name="DQ25" unitsValue="1/sec" id="423" />
<Component name="DQ26" unitsValue="1/sec" id="424" />
<Component name="DQ27" unitsValue="1/sec" id="425" />
<Component name="DQ28" unitsValue="1/sec" id="426" />
<Component name="DQ29" unitsValue="1/sec" id="427" />
<Component name="DQ30" unitsValue="1/sec" id="428" />
<Component name="DQ31" unitsValue="1/sec" id="429" />
<Component name="DQ32" unitsValue="1/sec" id="430" />
<Component name="DQ33" unitsValue="1/sec" id="431" />
<Component name="DQ34" unitsValue="1/sec" id="432" />
<Component name="DQ35" unitsValue="1/sec" id="433" />
<Component name="DQ36" unitsValue="1/sec" id="434" />
<Component name="ACCX" unitsValue="meter/sec**2" id="694" />
<Component name="ACCY" unitsValue="meter/sec**2" id="695" />
<Component name="ACCZ" unitsValue="meter/sec**2" id="696" />
<Component name="WDX" unitsValue="deg/sec**2" id="697" />
<Component name="WDY" unitsValue="deg/sec**2" id="698" />
<Component name="WDZ" unitsValue="deg/sec**2" id="699" />
<Component name="DDQ7" unitsValue="1/sec**2" id="700" />
<Component name="DDQ8" unitsValue="1/sec**2" id="701" />
<Component name="DDQ9" unitsValue="1/sec**2" id="702" />
<Component name="DDQ10" unitsValue="1/sec**2" id="703" />
<Component name="DDQ11" unitsValue="1/sec**2" id="704" />
<Component name="DDQ12" unitsValue="1/sec**2" id="705" />
<Component name="DDQ13" unitsValue="1/sec**2" id="706" />
<Component name="DDQ14" unitsValue="1/sec**2" id="707" />
<Component name="DDQ15" unitsValue="1/sec**2" id="708" />
<Component name="DDQ16" unitsValue="1/sec**2" id="709" />
<Component name="DDQ17" unitsValue="1/sec**2" id="710" />
<Component name="DDQ18" unitsValue="1/sec**2" id="711" />
<Component name="DDQ19" unitsValue="1/sec**2" id="712" />
<Component name="DDQ20" unitsValue="1/sec**2" id="713" />
<Component name="DDQ21" unitsValue="1/sec**2" id="714" />
<Component name="DDQ22" unitsValue="1/sec**2" id="715" />
<Component name="DDQ23" unitsValue="1/sec**2" id="716" />
<Component name="DDQ24" unitsValue="1/sec**2" id="717" />
<Component name="DDQ25" unitsValue="1/sec**2" id="718" />
<Component name="DDQ26" unitsValue="1/sec**2" id="719" />
<Component name="DDQ27" unitsValue="1/sec**2" id="720" />
<Component name="DDQ28" unitsValue="1/sec**2" id="721" />
<Component name="DDQ29" unitsValue="1/sec**2" id="722" />
<Component name="DDQ30" unitsValue="1/sec**2" id="723" />
<Component name="DDQ31" unitsValue="1/sec**2" id="724" />
<Component name="DDQ32" unitsValue="1/sec**2" id="725" />
<Component name="DDQ33" unitsValue="1/sec**2" id="726" />
<Component name="DDQ34" unitsValue="1/sec**2" id="727" />
<Component name="DDQ35" unitsValue="1/sec**2" id="728" />
<Component name="DDQ36" unitsValue="1/sec**2" id="729" />
<SelectedModes>
7 8 9 10 11 12 13 14 15 16 17 18 19 20 21 22 23 24 25 26 27 28 29 30 31 32 33 34 35 36
</SelectedModes>
</Entity>
<Entity name="FLEX_G_2_XFORM" entity="FLEX_G_2" entType="Flexible_Body" objectId="2">
<Component name="X" unitsValue="meter" id="146" />
<Component name="Y" unitsValue="meter" id="147" />
<Component name="Z" unitsValue="meter" id="148" />
<Component name="PSI" unitsValue="deg" id="149" />
<Component name="THETA" unitsValue="deg" id="150" />
<Component name="PHI" unitsValue="deg" id="151" />
<Component name="Q7" id="152" />
<Component name="Q8" id="153" />
<Component name="Q9" id="154" />
<Component name="Q10" id="155" />
<Component name="Q11" id="156" />
<Component name="Q12" id="157" />
<Component name="Q13" id="158" />
<Component name="Q14" id="159" />
<Component name="Q15" id="160" />
<Component name="Q16" id="161" />
<Component name="Q17" id="162" />
<Component name="Q18" id="163" />
<Component name="Q19" id="164" />
<Component name="Q20" id="165" />
<Component name="Q21" id="166" />
<Component name="Q22" id="167" />
<Component name="Q23" id="168" />
<Component name="Q24" id="169" />
<Component name="Q25" id="170" />
<Component name="Q26" id="171" />
<Component name="Q27" id="172" />
<Component name="Q28" id="173" />
<Component name="Q29" id="174" />
<Component name="Q30" id="175" />
<Component name="Q31" id="176" />
<Component name="Q32" id="177" />
<Component name="Q33" id="178" />
<Component name="Q34" id="179" />
<Component name="Q35" id="180" />
<Component name="Q36" id="181" />
<Component name="VX" unitsValue="meter/sec" id="435" />
<Component name="VY" unitsValue="meter/sec" id="436" />
<Component name="VZ" unitsValue="meter/sec" id="437" />
<Component name="WX" unitsValue="deg/sec" id="438" />
<Component name="WY" unitsValue="deg/sec" id="439" />
<Component name="WZ" unitsValue="deg/sec" id="440" />
<Component name="KIN" unitsValue="newton-meter" id="441" />
<Component name="DQ7" unitsValue="1/sec" id="442" />
<Component name="DQ8" unitsValue="1/sec" id="443" />
<Component name="DQ9" unitsValue="1/sec" id="444" />
<Component name="DQ10" unitsValue="1/sec" id="445" />
<Component name="DQ11" unitsValue="1/sec" id="446" />
<Component name="DQ12" unitsValue="1/sec" id="447" />
<Component name="DQ13" unitsValue="1/sec" id="448" />
<Component name="DQ14" unitsValue="1/sec" id="449" />
<Component name="DQ15" unitsValue="1/sec" id="450" />
<Component name="DQ16" unitsValue="1/sec" id="451" />
<Component name="DQ17" unitsValue="1/sec" id="452" />
<Component name="DQ18" unitsValue="1/sec" id="453" />
<Component name="DQ19" unitsValue="1/sec" id="454" />
<Component name="DQ20" unitsValue="1/sec" id="455" />
<Component name="DQ21" unitsValue="1/sec" id="456" />
<Component name="DQ22" unitsValue="1/sec" id="457" />
<Component name="DQ23" unitsValue="1/sec" id="458" />
<Component name="DQ24" unitsValue="1/sec" id="459" />
<Component name="DQ25" unitsValue="1/sec" id="460" />
<Component name="DQ26" unitsValue="1/sec" id="461" />
<Component name="DQ27" unitsValue="1/sec" id="462" />
<Component name="DQ28" unitsValue="1/sec" id="463" />
<Component name="DQ29" unitsValue="1/sec" id="464" />
<Component name="DQ30" unitsValue="1/sec" id="465" />
<Component name="DQ31" unitsValue="1/sec" id="466" />
<Component name="DQ32" unitsValue="1/sec" id="467" />
<Component name="DQ33" unitsValue="1/sec" id="468" />
<Component name="DQ34" unitsValue="1/sec" id="469" />
<Component name="DQ35" unitsValue="1/sec" id="470" />
<Component name="DQ36" unitsValue="1/sec" id="471" />
<Component name="ACCX" unitsValue="meter/sec**2" id="730" />
<Component name="ACCY" unitsValue="meter/sec**2" id="731" />
<Component name="ACCZ" unitsValue="meter/sec**2" id="732" />
<Component name="WDX" unitsValue="deg/sec**2" id="733" />
<Component name="WDY" unitsValue="deg/sec**2" id="734" />
<Component name="WDZ" unitsValue="deg/sec**2" id="735" />
<Component name="DDQ7" unitsValue="1/sec**2" id="736" />
<Component name="DDQ8" unitsValue="1/sec**2" id="737" />
<Component name="DDQ9" unitsValue="1/sec**2" id="738" />
<Component name="DDQ10" unitsValue="1/sec**2" id="739" />
<Component name="DDQ11" unitsValue="1/sec**2" id="740" />
<Component name="DDQ12" unitsValue="1/sec**2" id="741" />
<Component name="DDQ13" unitsValue="1/sec**2" id="742" />
<Component name="DDQ14" unitsValue="1/sec**2" id="743" />
<Component name="DDQ15" unitsValue="1/sec**2" id="744" />
<Component name="DDQ16" unitsValue="1/sec**2" id="745" />
<Component name="DDQ17" unitsValue="1/sec**2" id="746" />
<Component name="DDQ18" unitsValue="1/sec**2" id="747" />
<Component name="DDQ19" unitsValue="1/sec**2" id="748" />
<Component name="DDQ20" unitsValue="1/sec**2" id="749" />
<Component name="DDQ21" unitsValue="1/sec**2" id="750" />
<Component name="DDQ22" unitsValue="1/sec**2" id="751" />
<Component name="DDQ23" unitsValue="1/sec**2" id="752" />
<Component name="DDQ24" unitsValue="1/sec**2" id="753" />
<Component name="DDQ25" unitsValue="1/sec**2" id="754" />
<Component name="DDQ26" unitsValue="1/sec**2" id="755" />
<Component name="DDQ27" unitsValue="1/sec**2" id="756" />
<Component name="DDQ28" unitsValue="1/sec**2" id="757" />
<Component name="DDQ29" unitsValue="1/sec**2" id="758" />
<Component name="DDQ30" unitsValue="1/sec**2" id="759" />
<Component name="DDQ31" unitsValue="1/sec**2" id="760" />
<Component name="DDQ32" unitsValue="1/sec**2" id="761" />
<Component name="DDQ33" unitsValue="1/sec**2" id="762" />
<Component name="DDQ34" unitsValue="1/sec**2" id="763" />
<Component name="DDQ35" unitsValue="1/sec**2" id="764" />
<Component name="DDQ36" unitsValue="1/sec**2" id="765" />
<SelectedModes>
7 8 9 10 11 12 13 14 15 16 17 18 19 20 21 22 23 24 25 26 27 28 29 30 31 32 33 34 35 36
</SelectedModes>
</Entity>
<Entity name="FLEX_G_3_XFORM" entity="FLEX_G_3" entType="Flexible_Body" objectId="3">
<Component name="X" unitsValue="meter" id="182" />
<Component name="Y" unitsValue="meter" id="183" />
<Component name="Z" unitsValue="meter" id="184" />
<Component name="PSI" unitsValue="deg" id="185" />
<Component name="THETA" unitsValue="deg" id="186" />
<Component name="PHI" unitsValue="deg" id="187" />
<Component name="Q7" id="188" />
<Component name="Q8" id="189" />
<Component name="Q9" id="190" />
<Component name="Q10" id="191" />
<Component name="Q11" id="192" />
<Component name="Q12" id="193" />
<Component name="Q13" id="194" />
<Component name="Q14" id="195" />
<Component name="Q15" id="196" />
<Component name="Q16" id="197" />
<Component name="Q17" id="198" />
<Component name="Q18" id="199" />
<Component name="Q19" id="200" />
<Component name="Q20" id="201" />
<Component name="Q21" id="202" />
<Component name="Q22" id="203" />
<Component name="Q23" id="204" />
<Component name="Q24" id="205" />
<Component name="Q25" id="206" />
<Component name="Q26" id="207" />
<Component name="Q27" id="208" />
<Component name="Q28" id="209" />
<Component name="Q29" id="210" />
<Component name="Q30" id="211" />
<Component name="Q31" id="212" />
<Component name="Q32" id="213" />
<Component name="Q33" id="214" />
<Component name="Q34" id="215" />
<Component name="Q35" id="216" />
<Component name="Q36" id="217" />
<Component name="VX" unitsValue="meter/sec" id="472" />
<Component name="VY" unitsValue="meter/sec" id="473" />
<Component name="VZ" unitsValue="meter/sec" id="474" />
<Component name="WX" unitsValue="deg/sec" id="475" />
<Component name="WY" unitsValue="deg/sec" id="476" />
<Component name="WZ" unitsValue="deg/sec" id="477" />
<Component name="KIN" unitsValue="newton-meter" id="478" />
<Component name="DQ7" unitsValue="1/sec" id="479" />
<Component name="DQ8" unitsValue="1/sec" id="480" />
<Component name="DQ9" unitsValue="1/sec" id="481" />
<Component name="DQ10" unitsValue="1/sec" id="482" />
<Component name="DQ11" unitsValue="1/sec" id="483" />
<Component name="DQ12" unitsValue="1/sec" id="484" />
<Component name="DQ13" unitsValue="1/sec" id="485" />
<Component name="DQ14" unitsValue="1/sec" id="486" />
<Component name="DQ15" unitsValue="1/sec" id="487" />
<Component name="DQ16" unitsValue="1/sec" id="488" />
<Component name="DQ17" unitsValue="1/sec" id="489" />
<Component name="DQ18" unitsValue="1/sec" id="490" />
<Component name="DQ19" unitsValue="1/sec" id="491" />
<Component name="DQ20" unitsValue="1/sec" id="492" />
<Component name="DQ21" unitsValue="1/sec" id="493" />
<Component name="DQ22" unitsValue="1/sec" id="494" />
<Component name="DQ23" unitsValue="1/sec" id="495" />
<Component name="DQ24" unitsValue="1/sec" id="496" />
<Component name="DQ25" unitsValue="1/sec" id="497" />
<Component name="DQ26" unitsValue="1/sec" id="498" />
<Component name="DQ27" unitsValue="1/sec" id="499" />
<Component name="DQ28" unitsValue="1/sec" id="500" />
<Component name="DQ29" unitsValue="1/sec" id="501" />
<Component name="DQ30" unitsValue="1/sec" id="502" />
<Component name="DQ31" unitsValue="1/sec" id="503" />
<Component name="DQ32" unitsValue="1/sec" id="504" />
<Component name="DQ33" unitsValue="1/sec" id="505" />
<Component name="DQ34" unitsValue="1/sec" id="506" />
<Component name="DQ35" unitsValue="1/sec" id="507" />
<Component name="DQ36" unitsValue="1/sec" id="508" />
<Component name="ACCX" unitsValue="meter/sec**2" id="766" />
<Component name="ACCY" unitsValue="meter/sec**2" id="767" />
<Component name="ACCZ" unitsValue="meter/sec**2" id="768" />
<Component name="WDX" unitsValue="deg/sec**2" id="769" />
<Component name="WDY" unitsValue="deg/sec**2" id="770" />
<Component name="WDZ" unitsValue="deg/sec**2" id="771" />
<Component name="DDQ7" unitsValue="1/sec**2" id="772" />
<Component name="DDQ8" unitsValue="1/sec**2" id="773" />
<Component name="DDQ9" unitsValue="1/sec**2" id="774" />
<Component name="DDQ10" unitsValue="1/sec**2" id="775" />
<Component name="DDQ11" unitsValue="1/sec**2" id="776" />
<Component name="DDQ12" unitsValue="1/sec**2" id="777" />
<Component name="DDQ13" unitsValue="1/sec**2" id="778" />
<Component name="DDQ14" unitsValue="1/sec**2" id="779" />
<Component name="DDQ15" unitsValue="1/sec**2" id="780" />
<Component name="DDQ16" unitsValue="1/sec**2" id="781" />
<Component name="DDQ17" unitsValue="1/sec**2" id="782" />
<Component name="DDQ18" unitsValue="1/sec**2" id="783" />
<Component name="DDQ19" unitsValue="1/sec**2" id="784" />
<Component name="DDQ20" unitsValue="1/sec**2" id="785" />
<Component name="DDQ21" unitsValue="1/sec**2" id="786" />
<Component name="DDQ22" unitsValue="1/sec**2" id="787" />
<Component name="DDQ23" unitsValue="1/sec**2" id="788" />
<Component name="DDQ24" unitsValue="1/sec**2" id="789" />
<Component name="DDQ25" unitsValue="1/sec**2" id="790" />
<Component name="DDQ26" unitsValue="1/sec**2" id="791" />
<Component name="DDQ27" unitsValue="1/sec**2" id="792" />
<Component name="DDQ28" unitsValue="1/sec**2" id="793" />
<Component name="DDQ29" unitsValue="1/sec**2" id="794" />
<Component name="DDQ30" unitsValue="1/sec**2" id="795" />
<Component name="DDQ31" unitsValue="1/sec**2" id="796" />
<Component name="DDQ32" unitsValue="1/sec**2" id="797" />
<Component name="DDQ33" unitsValue="1/sec**2" id="798" />
<Component name="DDQ34" unitsValue="1/sec**2" id="799" />
<Component name="DDQ35" unitsValue="1/sec**2" id="800" />
<Component name="DDQ36" unitsValue="1/sec**2" id="801" />
<SelectedModes>
7 8 9 10 11 12 13 14 15 16 17 18 19 20 21 22 23 24 25 26 27 28 29 30 31 32 33 34 35 36
</SelectedModes>
</Entity>
<Entity name="FLEX_G_4_XFORM" entity="FLEX_G_4" entType="Flexible_Body" objectId="4">
<Component name="X" unitsValue="meter" id="218" />
<Component name="Y" unitsValue="meter" id="219" />
<Component name="Z" unitsValue="meter" id="220" />
<Component name="PSI" unitsValue="deg" id="221" />
<Component name="THETA" unitsValue="deg" id="222" />
<Component name="PHI" unitsValue="deg" id="223" />
<Component name="Q7" id="224" />
<Component name="Q8" id="225" />
<Component name="Q9" id="226" />
<Component name="Q10" id="227" />
<Component name="Q11" id="228" />
<Component name="Q12" id="229" />
<Component name="Q13" id="230" />
<Component name="Q14" id="231" />
<Component name="Q15" id="232" />
<Component name="Q16" id="233" />
<Component name="Q17" id="234" />
<Component name="Q18" id="235" />
<Component name="Q19" id="236" />
<Component name="Q20" id="237" />
<Component name="Q21" id="238" />
<Component name="Q22" id="239" />
<Component name="Q23" id="240" />
<Component name="Q24" id="241" />
<Component name="Q25" id="242" />
<Component name="Q26" id="243" />
<Component name="Q27" id="244" />
<Component name="Q28" id="245" />
<Component name="Q29" id="246" />
<Component name="Q30" id="247" />
<Component name="Q31" id="248" />
<Component name="Q32" id="249" />
<Component name="Q33" id="250" />
<Component name="Q34" id="251" />
<Component name="Q35" id="252" />
<Component name="Q36" id="253" />
<Component name="VX" unitsValue="meter/sec" id="509" />
<Component name="VY" unitsValue="meter/sec" id="510" />
<Component name="VZ" unitsValue="meter/sec" id="511" />
<Component name="WX" unitsValue="deg/sec" id="512" />
<Component name="WY" unitsValue="deg/sec" id="513" />
<Component name="WZ" unitsValue="deg/sec" id="514" />
<Component name="KIN" unitsValue="newton-meter" id="515" />
<Component name="DQ7" unitsValue="1/sec" id="516" />
<Component name="DQ8" unitsValue="1/sec" id="517" />
<Component name="DQ9" unitsValue="1/sec" id="518" />
<Component name="DQ10" unitsValue="1/sec" id="519" />
<Component name="DQ11" unitsValue="1/sec" id="520" />
<Component name="DQ12" unitsValue="1/sec" id="521" />
<Component name="DQ13" unitsValue="1/sec" id="522" />
<Component name="DQ14" unitsValue="1/sec" id="523" />
<Component name="DQ15" unitsValue="1/sec" id="524" />
<Component name="DQ16" unitsValue="1/sec" id="525" />
<Component name="DQ17" unitsValue="1/sec" id="526" />
<Component name="DQ18" unitsValue="1/sec" id="527" />
<Component name="DQ19" unitsValue="1/sec" id="528" />
<Component name="DQ20" unitsValue="1/sec" id="529" />
<Component name="DQ21" unitsValue="1/sec" id="530" />
<Component name="DQ22" unitsValue="1/sec" id="531" />
<Component name="DQ23" unitsValue="1/sec" id="532" />
<Component name="DQ24" unitsValue="1/sec" id="533" />
<Component name="DQ25" unitsValue="1/sec" id="534" />
<Component name="DQ26" unitsValue="1/sec" id="535" />
<Component name="DQ27" unitsValue="1/sec" id="536" />
<Component name="DQ28" unitsValue="1/sec" id="537" />
<Component name="DQ29" unitsValue="1/sec" id="538" />
<Component name="DQ30" unitsValue="1/sec" id="539" />
<Component name="DQ31" unitsValue="1/sec" id="540" />
<Component name="DQ32" unitsValue="1/sec" id="541" />
<Component name="DQ33" unitsValue="1/sec" id="542" />
<Component name="DQ34" unitsValue="1/sec" id="543" />
<Component name="DQ35" unitsValue="1/sec" id="544" />
<Component name="DQ36" unitsValue="1/sec" id="545" />
<Component name="ACCX" unitsValue="meter/sec**2" id="802" />
<Component name="ACCY" unitsValue="meter/sec**2" id="803" />
<Component name="ACCZ" unitsValue="meter/sec**2" id="804" />
<Component name="WDX" unitsValue="deg/sec**2" id="805" />
<Component name="WDY" unitsValue="deg/sec**2" id="806" />
<Component name="WDZ" unitsValue="deg/sec**2" id="807" />
<Component name="DDQ7" unitsValue="1/sec**2" id="808" />
<Component name="DDQ8" unitsValue="1/sec**2" id="809" />
<Component name="DDQ9" unitsValue="1/sec**2" id="810" />
<Component name="DDQ10" unitsValue="1/sec**2" id="811" />
<Component name="DDQ11" unitsValue="1/sec**2" id="812" />
<Component name="DDQ12" unitsValue="1/sec**2" id="813" />
<Component name="DDQ13" unitsValue="1/sec**2" id="814" />
<Component name="DDQ14" unitsValue="1/sec**2" id="815" />
<Component name="DDQ15" unitsValue="1/sec**2" id="816" />
<Component name="DDQ16" unitsValue="1/sec**2" id="817" />
<Component name="DDQ17" unitsValue="1/sec**2" id="818" />
<Component name="DDQ18" unitsValue="1/sec**2" id="819" />
<Component name="DDQ19" unitsValue="1/sec**2" id="820" />
<Component name="DDQ20" unitsValue="1/sec**2" id="821" />
<Component name="DDQ21" unitsValue="1/sec**2" id="822" />
<Component name="DDQ22" unitsValue="1/sec**2" id="823" />
<Component name="DDQ23" unitsValue="1/sec**2" id="824" />
<Component name="DDQ24" unitsValue="1/sec**2" id="825" />
<Component name="DDQ25" unitsValue="1/sec**2" id="826" />
<Component name="DDQ26" unitsValue="1/sec**2" id="827" />
<Component name="DDQ27" unitsValue="1/sec**2" id="828" />
<Component name="DDQ28" unitsValue="1/sec**2" id="829" />
<Component name="DDQ29" unitsValue="1/sec**2" id="830" />
<Component name="DDQ30" unitsValue="1/sec**2" id="831" />
<Component name="DDQ31" unitsValue="1/sec**2" id="832" />
<Component name="DDQ32" unitsValue="1/sec**2" id="833" />
<Component name="DDQ33" unitsValue="1/sec**2" id="834" />
<Component name="DDQ34" unitsValue="1/sec**2" id="835" />
<Component name="DDQ35" unitsValue="1/sec**2" id="836" />
<Component name="DDQ36" unitsValue="1/sec**2" id="837" />
<SelectedModes>
7 8 9 10 11 12 13 14 15 16 17 18 19 20 21 22 23 24 25 26 27 28 29 30 31 32 33 34 35 36
</SelectedModes>
</Entity>
<Entity name="FLEX_G_5_XFORM" entity="FLEX_G_5" entType="Flexible_Body" objectId="5">
<Component name="X" unitsValue="meter" id="254" />
<Component name="Y" unitsValue="meter" id="255" />
<Component name="Z" unitsValue="meter" id="256" />
<Component name="PSI" unitsValue="deg" id="257" />
<Component name="THETA" unitsValue="deg" id="258" />
<Component name="PHI" unitsValue="deg" id="259" />
<Component name="Q7" id="260" />
<Component name="Q8" id="261" />
<Component name="Q9" id="262" />
<Component name="Q10" id="263" />
<Component name="Q11" id="264" />
<Component name="Q12" id="265" />
<Component name="Q13" id="266" />
<Component name="Q14" id="267" />
<Component name="Q15" id="268" />
<Component name="Q16" id="269" />
<Component name="Q17" id="270" />
<Component name="Q18" id="271" />
<Component name="Q19" id="272" />
<Component name="Q20" id="273" />
<Component name="Q21" id="274" />
<Component name="Q22" id="275" />
<Component name="Q23" id="276" />
<Component name="Q24" id="277" />
<Component name="Q25" id="278" />
<Component name="Q26" id="279" />
<Component name="Q27" id="280" />
<Component name="Q28" id="281" />
<Component name="Q29" id="282" />
<Component name="Q30" id="283" />
<Component name="Q31" id="284" />
<Component name="Q32" id="285" />
<Component name="Q33" id="286" />
<Component name="Q34" id="287" />
<Component name="Q35" id="288" />
<Component name="Q36" id="289" />
<Component name="VX" unitsValue="meter/sec" id="546" />
<Component name="VY" unitsValue="meter/sec" id="547" />
<Component name="VZ" unitsValue="meter/sec" id="548" />
<Component name="WX" unitsValue="deg/sec" id="549" />
<Component name="WY" unitsValue="deg/sec" id="550" />
<Component name="WZ" unitsValue="deg/sec" id="551" />
<Component name="KIN" unitsValue="newton-meter" id="552" />
<Component name="DQ7" unitsValue="1/sec" id="553" />
<Component name="DQ8" unitsValue="1/sec" id="554" />
<Component name="DQ9" unitsValue="1/sec" id="555" />
<Component name="DQ10" unitsValue="1/sec" id="556" />
<Component name="DQ11" unitsValue="1/sec" id="557" />
<Component name="DQ12" unitsValue="1/sec" id="558" />
<Component name="DQ13" unitsValue="1/sec" id="559" />
<Component name="DQ14" unitsValue="1/sec" id="560" />
<Component name="DQ15" unitsValue="1/sec" id="561" />
<Component name="DQ16" unitsValue="1/sec" id="562" />
<Component name="DQ17" unitsValue="1/sec" id="563" />
<Component name="DQ18" unitsValue="1/sec" id="564" />
<Component name="DQ19" unitsValue="1/sec" id="565" />
<Component name="DQ20" unitsValue="1/sec" id="566" />
<Component name="DQ21" unitsValue="1/sec" id="567" />
<Component name="DQ22" unitsValue="1/sec" id="568" />
<Component name="DQ23" unitsValue="1/sec" id="569" />
<Component name="DQ24" unitsValue="1/sec" id="570" />
<Component name="DQ25" unitsValue="1/sec" id="571" />
<Component name="DQ26" unitsValue="1/sec" id="572" />
<Component name="DQ27" unitsValue="1/sec" id="573" />
<Component name="DQ28" unitsValue="1/sec" id="574" />
<Component name="DQ29" unitsValue="1/sec" id="575" />
<Component name="DQ30" unitsValue="1/sec" id="576" />
<Component name="DQ31" unitsValue="1/sec" id="577" />
<Component name="DQ32" unitsValue="1/sec" id="578" />
<Component name="DQ33" unitsValue="1/sec" id="579" />
<Component name="DQ34" unitsValue="1/sec" id="580" />
<Component name="DQ35" unitsValue="1/sec" id="581" />
<Component name="DQ36" unitsValue="1/sec" id="582" />
<Component name="ACCX" unitsValue="meter/sec**2" id="838" />
<Component name="ACCY" unitsValue="meter/sec**2" id="839" />
<Component name="ACCZ" unitsValue="meter/sec**2" id="840" />
<Component name="WDX" unitsValue="deg/sec**2" id="841" />
<Component name="WDY" unitsValue="deg/sec**2" id="842" />
<Component name="WDZ" unitsValue="deg/sec**2" id="843" />
<Component name="DDQ7" unitsValue="1/sec**2" id="844" />
<Component name="DDQ8" unitsValue="1/sec**2" id="845" />
<Component name="DDQ9" unitsValue="1/sec**2" id="846" />
<Component name="DDQ10" unitsValue="1/sec**2" id="847" />
<Component name="DDQ11" unitsValue="1/sec**2" id="848" />
<Component name="DDQ12" unitsValue="1/sec**2" id="849" />
<Component name="DDQ13" unitsValue="1/sec**2" id="850" />
<Component name="DDQ14" unitsValue="1/sec**2" id="851" />
<Component name="DDQ15" unitsValue="1/sec**2" id="852" />
<Component name="DDQ16" unitsValue="1/sec**2" id="853" />
<Component name="DDQ17" unitsValue="1/sec**2" id="854" />
<Component name="DDQ18" unitsValue="1/sec**2" id="855" />
<Component name="DDQ19" unitsValue="1/sec**2" id="856" />
<Component name="DDQ20" unitsValue="1/sec**2" id="857" />
<Component name="DDQ21" unitsValue="1/sec**2" id="858" />
<Component name="DDQ22" unitsValue="1/sec**2" id="859" />
<Component name="DDQ23" unitsValue="1/sec**2" id="860" />
<Component name="DDQ24" unitsValue="1/sec**2" id="861" />
<Component name="DDQ25" unitsValue="1/sec**2" id="862" />
<Component name="DDQ26" unitsValue="1/sec**2" id="863" />
<Component name="DDQ27" unitsValue="1/sec**2" id="864" />
<Component name="DDQ28" unitsValue="1/sec**2" id="865" />
<Component name="DDQ29" unitsValue="1/sec**2" id="866" />
<Component name="DDQ30" unitsValue="1/sec**2" id="867" />
<Component name="DDQ31" unitsValue="1/sec**2" id="868" />
<Component name="DDQ32" unitsValue="1/sec**2" id="869" />
<Component name="DDQ33" unitsValue="1/sec**2" id="870" />
<Component name="DDQ34" unitsValue="1/sec**2" id="871" />
<Component name="DDQ35" unitsValue="1/sec**2" id="872" />
<Component name="DDQ36" unitsValue="1/sec**2" id="873" />
<SelectedModes>
7 8 9 10 11 12 13 14 15 16 17 18 19 20 21 22 23 24 25 26 27 28 29 30 31 32 33 34 35 36
</SelectedModes>
</Entity>
<Entity name="FLEX_G_6_XFORM" entity="FLEX_G_6" entType="Flexible_Body" objectId="6">
<Component name="X" unitsValue="meter" id="290" />
<Component name="Y" unitsValue="meter" id="291" />
<Component name="Z" unitsValue="meter" id="292" />
<Component name="PSI" unitsValue="deg" id="293" />
<Component name="THETA" unitsValue="deg" id="294" />
<Component name="PHI" unitsValue="deg" id="295" />
<Component name="Q7" id="296" />
<Component name="Q8" id="297" />
<Component name="Q9" id="298" />
<Component name="Q10" id="299" />
<Component name="Q11" id="300" />
<Component name="Q12" id="301" />
<Component name="Q13" id="302" />
<Component name="Q14" id="303" />
<Component name="Q15" id="304" />
<Component name="Q16" id="305" />
<Component name="Q17" id="306" />
<Component name="Q18" id="307" />
<Component name="Q19" id="308" />
<Component name="Q20" id="309" />
<Component name="Q21" id="310" />
<Component name="Q22" id="311" />
<Component name="Q23" id="312" />
<Component name="Q24" id="313" />
<Component name="Q25" id="314" />
<Component name="Q26" id="315" />
<Component name="Q27" id="316" />
<Component name="Q28" id="317" />
<Component name="Q29" id="318" />
<Component name="Q30" id="319" />
<Component name="Q31" id="320" />
<Component name="Q32" id="321" />
<Component name="Q33" id="322" />
<Component name="Q34" id="323" />
<Component name="Q35" id="324" />
<Component name="Q36" id="325" />
<Component name="VX" unitsValue="meter/sec" id="583" />
<Component name="VY" unitsValue="meter/sec" id="584" />
<Component name="VZ" unitsValue="meter/sec" id="585" />
<Component name="WX" unitsValue="deg/sec" id="586" />
<Component name="WY" unitsValue="deg/sec" id="587" />
<Component name="WZ" unitsValue="deg/sec" id="588" />
<Component name="KIN" unitsValue="newton-meter" id="589" />
<Component name="DQ7" unitsValue="1/sec" id="590" />
<Component name="DQ8" unitsValue="1/sec" id="591" />
<Component name="DQ9" unitsValue="1/sec" id="592" />
<Component name="DQ10" unitsValue="1/sec" id="593" />
<Component name="DQ11" unitsValue="1/sec" id="594" />
<Component name="DQ12" unitsValue="1/sec" id="595" />
<Component name="DQ13" unitsValue="1/sec" id="596" />
<Component name="DQ14" unitsValue="1/sec" id="597" />
<Component name="DQ15" unitsValue="1/sec" id="598" />
<Component name="DQ16" unitsValue="1/sec" id="599" />
<Component name="DQ17" unitsValue="1/sec" id="600" />
<Component name="DQ18" unitsValue="1/sec" id="601" />
<Component name="DQ19" unitsValue="1/sec" id="602" />
<Component name="DQ20" unitsValue="1/sec" id="603" />
<Component name="DQ21" unitsValue="1/sec" id="604" />
<Component name="DQ22" unitsValue="1/sec" id="605" />
<Component name="DQ23" unitsValue="1/sec" id="606" />
<Component name="DQ24" unitsValue="1/sec" id="607" />
<Component name="DQ25" unitsValue="1/sec" id="608" />
<Component name="DQ26" unitsValue="1/sec" id="609" />
<Component name="DQ27" unitsValue="1/sec" id="610" />
<Component name="DQ28" unitsValue="1/sec" id="611" />
<Component name="DQ29" unitsValue="1/sec" id="612" />
<Component name="DQ30" unitsValue="1/sec" id="613" />
<Component name="DQ31" unitsValue="1/sec" id="614" />
<Component name="DQ32" unitsValue="1/sec" id="615" />
<Component name="DQ33" unitsValue="1/sec" id="616" />
<Component name="DQ34" unitsValue="1/sec" id="617" />
<Component name="DQ35" unitsValue="1/sec" id="618" />
<Component name="DQ36" unitsValue="1/sec" id="619" />
<Component name="ACCX" unitsValue="meter/sec**2" id="874" />
<Component name="ACCY" unitsValue="meter/sec**2" id="875" />
<Component name="ACCZ" unitsValue="meter/sec**2" id="876" />
<Component name="WDX" unitsValue="deg/sec**2" id="877" />
<Component name="WDY" unitsValue="deg/sec**2" id="878" />
<Component name="WDZ" unitsValue="deg/sec**2" id="879" />
<Component name="DDQ7" unitsValue="1/sec**2" id="880" />
<Component name="DDQ8" unitsValue="1/sec**2" id="881" />
<Component name="DDQ9" unitsValue="1/sec**2" id="882" />
<Component name="DDQ10" unitsValue="1/sec**2" id="883" />
<Component name="DDQ11" unitsValue="1/sec**2" id="884" />
<Component name="DDQ12" unitsValue="1/sec**2" id="885" />
<Component name="DDQ13" unitsValue="1/sec**2" id="886" />
<Component name="DDQ14" unitsValue="1/sec**2" id="887" />
<Component name="DDQ15" unitsValue="1/sec**2" id="888" />
<Component name="DDQ16" unitsValue="1/sec**2" id="889" />
<Component name="DDQ17" unitsValue="1/sec**2" id="890" />
<Component name="DDQ18" unitsValue="1/sec**2" id="891" />
<Component name="DDQ19" unitsValue="1/sec**2" id="892" />
<Component name="DDQ20" unitsValue="1/sec**2" id="893" />
<Component name="DDQ21" unitsValue="1/sec**2" id="894" />
<Component name="DDQ22" unitsValue="1/sec**2" id="895" />
<Component name="DDQ23" unitsValue="1/sec**2" id="896" />
<Component name="DDQ24" unitsValue="1/sec**2" id="897" />
<Component name="DDQ25" unitsValue="1/sec**2" id="898" />
<Component name="DDQ26" unitsValue="1/sec**2" id="899" />
<Component name="DDQ27" unitsValue="1/sec**2" id="900" />
<Component name="DDQ28" unitsValue="1/sec**2" id="901" />
<Component name="DDQ29" unitsValue="1/sec**2" id="902" />
<Component name="DDQ30" unitsValue="1/sec**2" id="903" />
<Component name="DDQ31" unitsValue="1/sec**2" id="904" />
<Component name="DDQ32" unitsValue="1/sec**2" id="905" />
<Component name="DDQ33" unitsValue="1/sec**2" id="906" />
<Component name="DDQ34" unitsValue="1/sec**2" id="907" />
<Component name="DDQ35" unitsValue="1/sec**2" id="908" />
<Component name="DDQ36" unitsValue="1/sec**2" id="909" />
<SelectedModes>
7 8 9 10 11 12 13 14 15 16 17 18 19 20 21 22 23 24 25 26 27 28 29 30 31 32 33 34 35 36
</SelectedModes>
</Entity>
<Entity name="FLEX_G_7_XFORM" entity="FLEX_G_7" entType="Flexible_Body" objectId="7">
<Component name="X" unitsValue="meter" id="326" />
<Component name="Y" unitsValue="meter" id="327" />
<Component name="Z" unitsValue="meter" id="328" />
<Component name="PSI" unitsValue="deg" id="329" />
<Component name="THETA" unitsValue="deg" id="330" />
<Component name="PHI" unitsValue="deg" id="331" />
<Component name="Q7" id="332" />
<Component name="Q8" id="333" />
<Component name="Q9" id="334" />
<Component name="Q10" id="335" />
<Component name="Q11" id="336" />
<Component name="Q12" id="337" />
<Component name="Q13" id="338" />
<Component name="Q14" id="339" />
<Component name="Q15" id="340" />
<Component name="Q16" id="341" />
<Component name="Q17" id="342" />
<Component name="Q18" id="343" />
<Component name="Q19" id="344" />
<Component name="Q20" id="345" />
<Component name="Q21" id="346" />
<Component name="Q22" id="347" />
<Component name="Q23" id="348" />
<Component name="Q24" id="349" />
<Component name="Q25" id="350" />
<Component name="Q26" id="351" />
<Component name="Q27" id="352" />
<Component name="Q28" id="353" />
<Component name="Q29" id="354" />
<Component name="Q30" id="355" />
<Component name="Q31" id="356" />
<Component name="Q32" id="357" />
<Component name="Q33" id="358" />
<Component name="Q34" id="359" />
<Component name="Q35" id="360" />
<Component name="Q36" id="361" />
<Component name="VX" unitsValue="meter/sec" id="620" />
<Component name="VY" unitsValue="meter/sec" id="621" />
<Component name="VZ" unitsValue="meter/sec" id="622" />
<Component name="WX" unitsValue="deg/sec" id="623" />
<Component name="WY" unitsValue="deg/sec" id="624" />
<Component name="WZ" unitsValue="deg/sec" id="625" />
<Component name="KIN" unitsValue="newton-meter" id="626" />
<Component name="DQ7" unitsValue="1/sec" id="627" />
<Component name="DQ8" unitsValue="1/sec" id="628" />
<Component name="DQ9" unitsValue="1/sec" id="629" />
<Component name="DQ10" unitsValue="1/sec" id="630" />
<Component name="DQ11" unitsValue="1/sec" id="631" />
<Component name="DQ12" unitsValue="1/sec" id="632" />
<Component name="DQ13" unitsValue="1/sec" id="633" />
<Component name="DQ14" unitsValue="1/sec" id="634" />
<Component name="DQ15" unitsValue="1/sec" id="635" />
<Component name="DQ16" unitsValue="1/sec" id="636" />
<Component name="DQ17" unitsValue="1/sec" id="637" />
<Component name="DQ18" unitsValue="1/sec" id="638" />
<Component name="DQ19" unitsValue="1/sec" id="639" />
<Component name="DQ20" unitsValue="1/sec" id="640" />
<Component name="DQ21" unitsValue="1/sec" id="641" />
<Component name="DQ22" unitsValue="1/sec" id="642" />
<Component name="DQ23" unitsValue="1/sec" id="643" />
<Component name="DQ24" unitsValue="1/sec" id="644" />
<Component name="DQ25" unitsValue="1/sec" id="645" />
<Component name="DQ26" unitsValue="1/sec" id="646" />
<Component name="DQ27" unitsValue="1/sec" id="647" />
<Component name="DQ28" unitsValue="1/sec" id="648" />
<Component name="DQ29" unitsValue="1/sec" id="649" />
<Component name="DQ30" unitsValue="1/sec" id="650" />
<Component name="DQ31" unitsValue="1/sec" id="651" />
<Component name="DQ32" unitsValue="1/sec" id="652" />
<Component name="DQ33" unitsValue="1/sec" id="653" />
<Component name="DQ34" unitsValue="1/sec" id="654" />
<Component name="DQ35" unitsValue="1/sec" id="655" />
<Component name="DQ36" unitsValue="1/sec" id="656" />
<Component name="ACCX" unitsValue="meter/sec**2" id="910" />
<Component name="ACCY" unitsValue="meter/sec**2" id="911" />
<Component name="ACCZ" unitsValue="meter/sec**2" id="912" />
<Component name="WDX" unitsValue="deg/sec**2" id="913" />
<Component name="WDY" unitsValue="deg/sec**2" id="914" />
<Component name="WDZ" unitsValue="deg/sec**2" id="915" />
<Component name="DDQ7" unitsValue="1/sec**2" id="916" />
<Component name="DDQ8" unitsValue="1/sec**2" id="917" />
<Component name="DDQ9" unitsValue="1/sec**2" id="918" />
<Component name="DDQ10" unitsValue="1/sec**2" id="919" />
<Component name="DDQ11" unitsValue="1/sec**2" id="920" />
<Component name="DDQ12" unitsValue="1/sec**2" id="921" />
<Component name="DDQ13" unitsValue="1/sec**2" id="922" />
<Component name="DDQ14" unitsValue="1/sec**2" id="923" />
<Component name="DDQ15" unitsValue="1/sec**2" id="924" />
<Component name="DDQ16" unitsValue="1/sec**2" id="925" />
<Component name="DDQ17" unitsValue="1/sec**2" id="926" />
<Component name="DDQ18" unitsValue="1/sec**2" id="927" />
<Component name="DDQ19" unitsValue="1/sec**2" id="928" />
<Component name="DDQ20" unitsValue="1/sec**2" id="929" />
<Component name="DDQ21" unitsValue="1/sec**2" id="930" />
<Component name="DDQ22" unitsValue="1/sec**2" id="931" />
<Component name="DDQ23" unitsValue="1/sec**2" id="932" />
<Component name="DDQ24" unitsValue="1/sec**2" id="933" />
<Component name="DDQ25" unitsValue="1/sec**2" id="934" />
<Component name="DDQ26" unitsValue="1/sec**2" id="935" />
<Component name="DDQ27" unitsValue="1/sec**2" id="936" />
<Component name="DDQ28" unitsValue="1/sec**2" id="937" />
<Component name="DDQ29" unitsValue="1/sec**2" id="938" />
<Component name="DDQ30" unitsValue="1/sec**2" id="939" />
<Component name="DDQ31" unitsValue="1/sec**2" id="940" />
<Component name="DDQ32" unitsValue="1/sec**2" id="941" />
<Component name="DDQ33" unitsValue="1/sec**2" id="942" />
<Component name="DDQ34" unitsValue="1/sec**2" id="943" />
<Component name="DDQ35" unitsValue="1/sec**2" id="944" />
<Component name="DDQ36" unitsValue="1/sec**2" id="945" />
<SelectedModes>
7 8 9 10 11 12 13 14 15 16 17 18 19 20 21 22 23 24 25 26 27 28 29 30 31 32 33 34 35 36
</SelectedModes>
</Entity>
<Entity name="FLEX_G_8_XFORM" entity="FLEX_G_8" entType="Flexible_Body" objectId="8">
<Component name="X" unitsValue="meter" id="362" />
<Component name="Y" unitsValue="meter" id="363" />
<Component name="Z" unitsValue="meter" id="364" />
<Component name="PSI" unitsValue="deg" id="365" />
<Component name="THETA" unitsValue="deg" id="366" />
<Component name="PHI" unitsValue="deg" id="367" />
<Component name="Q7" id="368" />
<Component name="Q8" id="369" />
<Component name="Q9" id="370" />
<Component name="Q10" id="371" />
<Component name="Q11" id="372" />
<Component name="Q12" id="373" />
<Component name="Q13" id="374" />
<Component name="Q14" id="375" />
<Component name="Q15" id="376" />
<Component name="Q16" id="377" />
<Component name="Q17" id="378" />
<Component name="Q18" id="379" />
<Component name="Q19" id="380" />
<Component name="Q20" id="381" />
<Component name="Q21" id="382" />
<Component name="Q22" id="383" />
<Component name="Q23" id="384" />
<Component name="Q24" id="385" />
<Component name="Q25" id="386" />
<Component name="Q26" id="387" />
<Component name="Q27" id="388" />
<Component name="Q28" id="389" />
<Component name="Q29" id="390" />
<Component name="Q30" id="391" />
<Component name="Q31" id="392" />
<Component name="Q32" id="393" />
<Component name="Q33" id="394" />
<Component name="Q34" id="395" />
<Component name="Q35" id="396" />
<Component name="Q36" id="397" />
<Component name="VX" unitsValue="meter/sec" id="657" />
<Component name="VY" unitsValue="meter/sec" id="658" />
<Component name="VZ" unitsValue="meter/sec" id="659" />
<Component name="WX" unitsValue="deg/sec" id="660" />
<Component name="WY" unitsValue="deg/sec" id="661" />
<Component name="WZ" unitsValue="deg/sec" id="662" />
<Component name="KIN" unitsValue="newton-meter" id="663" />
<Component name="DQ7" unitsValue="1/sec" id="664" />
<Component name="DQ8" unitsValue="1/sec" id="665" />
<Component name="DQ9" unitsValue="1/sec" id="666" />
<Component name="DQ10" unitsValue="1/sec" id="667" />
<Component name="DQ11" unitsValue="1/sec" id="668" />
<Component name="DQ12" unitsValue="1/sec" id="669" />
<Component name="DQ13" unitsValue="1/sec" id="670" />
<Component name="DQ14" unitsValue="1/sec" id="671" />
<Component name="DQ15" unitsValue="1/sec" id="672" />
<Component name="DQ16" unitsValue="1/sec" id="673" />
<Component name="DQ17" unitsValue="1/sec" id="674" />
<Component name="DQ18" unitsValue="1/sec" id="675" />
<Component name="DQ19" unitsValue="1/sec" id="676" />
<Component name="DQ20" unitsValue="1/sec" id="677" />
<Component name="DQ21" unitsValue="1/sec" id="678" />
<Component name="DQ22" unitsValue="1/sec" id="679" />
<Component name="DQ23" unitsValue="1/sec" id="680" />
<Component name="DQ24" unitsValue="1/sec" id="681" />
<Component name="DQ25" unitsValue="1/sec" id="682" />
<Component name="DQ26" unitsValue="1/sec" id="683" />
<Component name="DQ27" unitsValue="1/sec" id="684" />
<Component name="DQ28" unitsValue="1/sec" id="685" />
<Component name="DQ29" unitsValue="1/sec" id="686" />
<Component name="DQ30" unitsValue="1/sec" id="687" />
<Component name="DQ31" unitsValue="1/sec" id="688" />
<Component name="DQ32" unitsValue="1/sec" id="689" />
<Component name="DQ33" unitsValue="1/sec" id="690" />
<Component name="DQ34" unitsValue="1/sec" id="691" />
<Component name="DQ35" unitsValue="1/sec" id="692" />
<Component name="DQ36" unitsValue="1/sec" id="693" />
<Component name="ACCX" unitsValue="meter/sec**2" id="946" />
<Component name="ACCY" unitsValue="meter/sec**2" id="947" />
<Component name="ACCZ" unitsValue="meter/sec**2" id="948" />
<Component name="WDX" unitsValue="deg/sec**2" id="949" />
<Component name="WDY" unitsValue="deg/sec**2" id="950" />
<Component name="WDZ" unitsValue="deg/sec**2" id="951" />
<Component name="DDQ7" unitsValue="1/sec**2" id="952" />
<Component name="DDQ8" unitsValue="1/sec**2" id="953" />
<Component name="DDQ9" unitsValue="1/sec**2" id="954" />
<Component name="DDQ10" unitsValue="1/sec**2" id="955" />
<Component name="DDQ11" unitsValue="1/sec**2" id="956" />
<Component name="DDQ12" unitsValue="1/sec**2" id="957" />
<Component name="DDQ13" unitsValue="1/sec**2" id="958" />
<Component name="DDQ14" unitsValue="1/sec**2" id="959" />
<Component name="DDQ15" unitsValue="1/sec**2" id="960" />
<Component name="DDQ16" unitsValue="1/sec**2" id="961" />
<Component name="DDQ17" unitsValue="1/sec**2" id="962" />
<Component name="DDQ18" unitsValue="1/sec**2" id="963" />
<Component name="DDQ19" unitsValue="1/sec**2" id="964" />
<Component name="DDQ20" unitsValue="1/sec**2" id="965" />
<Component name="DDQ21" unitsValue="1/sec**2" id="966" />
<Component name="DDQ22" unitsValue="1/sec**2" id="967" />
<Component name="DDQ23" unitsValue="1/sec**2" id="968" />
<Component name="DDQ24" unitsValue="1/sec**2" id="969" />
<Component name="DDQ25" unitsValue="1/sec**2" id="970" />
<Component name="DDQ26" unitsValue="1/sec**2" id="971" />
<Component name="DDQ27" unitsValue="1/sec**2" id="972" />
<Component name="DDQ28" unitsValue="1/sec**2" id="973" />
<Component name="DDQ29" unitsValue="1/sec**2" id="974" />
<Component name="DDQ30" unitsValue="1/sec**2" id="975" />
<Component name="DDQ31" unitsValue="1/sec**2" id="976" />
<Component name="DDQ32" unitsValue="1/sec**2" id="977" />
<Component name="DDQ33" unitsValue="1/sec**2" id="978" />
<Component name="DDQ34" unitsValue="1/sec**2" id="979" />
<Component name="DDQ35" unitsValue="1/sec**2" id="980" />
<Component name="DDQ36" unitsValue="1/sec**2" id="981" />
<SelectedModes>
7 8 9 10 11 12 13 14 15 16 17 18 19 20 21 22 23 24 25 26 27 28 29 30 31 32 33 34 35 36
</SelectedModes>
</Entity>
<Entity name="JOINT_2" entity="JOINT_2" entType="Joint" objectId="2">
<Component name="FX" unitsValue="newton" id="982" />
<Component name="FY" unitsValue="newton" id="983" />
<Component name="FZ" unitsValue="newton" id="984" />
<Component name="TX" unitsValue="newton-meter" id="985" />
<Component name="TY" unitsValue="newton-meter" id="986" />
<Component name="TZ" unitsValue="newton-meter" id="987" />
</Entity>
<Entity name="JOINT_3" entity="JOINT_3" entType="Joint" objectId="3">
<Component name="FX" unitsValue="newton" id="988" />
<Component name="FY" unitsValue="newton" id="989" />
<Component name="FZ" unitsValue="newton" id="990" />
<Component name="TX" unitsValue="newton-meter" id="991" />
<Component name="TY" unitsValue="newton-meter" id="992" />
<Component name="TZ" unitsValue="newton-meter" id="993" />
</Entity>
<Entity name="JOINT_1" entity="JOINT_1" entType="Joint" objectId="1">
<Component name="FX" unitsValue="newton" id="994" />
<Component name="FY" unitsValue="newton" id="995" />
<Component name="FZ" unitsValue="newton" id="996" />
<Component name="TX" unitsValue="newton-meter" id="997" />
<Component name="TY" unitsValue="newton-meter" id="998" />
<Component name="TZ" unitsValue="newton-meter" id="999" />
</Entity>
<Entity name="JOINT_4" entity="JOINT_4" entType="Joint" objectId="4">
<Component name="FX" unitsValue="newton" id="1000" />
<Component name="FY" unitsValue="newton" id="1001" />
<Component name="FZ" unitsValue="newton" id="1002" />
<Component name="TX" unitsValue="newton-meter" id="1003" />
<Component name="TY" unitsValue="newton-meter" id="1004" />
<Component name="TZ" unitsValue="newton-meter" id="1005" />
</Entity>
<Entity name="JOINT_5" entity="JOINT_5" entType="Joint" objectId="5">
<Component name="FX" unitsValue="newton" id="1006" />
<Component name="FY" unitsValue="newton" id="1007" />
<Component name="FZ" unitsValue="newton" id="1008" />
<Component name="TX" unitsValue="newton-meter" id="1009" />
<Component name="TY" unitsValue="newton-meter" id="1010" />
<Component name="TZ" unitsValue="newton-meter" id="1011" />
</Entity>
<Entity name="JOINT_6" entity="JOINT_6" entType="Joint" objectId="6">
<Component name="FX" unitsValue="newton" id="1012" />
<Component name="FY" unitsValue="newton" id="1013" />
<Component name="FZ" unitsValue="newton" id="1014" />
<Component name="TX" unitsValue="newton-meter" id="1015" />
<Component name="TY" unitsValue="newton-meter" id="1016" />
<Component name="TZ" unitsValue="newton-meter" id="1017" />
</Entity>
<Entity name="JOINT_7" entity="JOINT_7" entType="Joint" objectId="7">
<Component name="FX" unitsValue="newton" id="1018" />
<Component name="FY" unitsValue="newton" id="1019" />
<Component name="FZ" unitsValue="newton" id="1020" />
<Component name="TX" unitsValue="newton-meter" id="1021" />
<Component name="TY" unitsValue="newton-meter" id="1022" />
<Component name="TZ" unitsValue="newton-meter" id="1023" />
</Entity>
<Entity name="JOINT_8" entity="JOINT_8" entType="Joint" objectId="8">
<Component name="FX" unitsValue="newton" id="1024" />
<Component name="FY" unitsValue="newton" id="1025" />
<Component name="FZ" unitsValue="newton" id="1026" />
<Component name="TX" unitsValue="newton-meter" id="1027" />
<Component name="TY" unitsValue="newton-meter" id="1028" />
<Component name="TZ" unitsValue="newton-meter" id="1029" />
</Entity>
<Entity name="JOINT_9" entity="JOINT_9" entType="Joint" objectId="9">
<Component name="FX" unitsValue="newton" id="1030" />
<Component name="FY" unitsValue="newton" id="1031" />
<Component name="FZ" unitsValue="newton" id="1032" />
<Component name="TX" unitsValue="newton-meter" id="1033" />
<Component name="TY" unitsValue="newton-meter" id="1034" />
<Component name="TZ" unitsValue="newton-meter" id="1035" />
</Entity>
<Entity name="JOINT_10" entity="JOINT_10" entType="Joint" objectId="10">
<Component name="FX" unitsValue="newton" id="1036" />
<Component name="FY" unitsValue="newton" id="1037" />
<Component name="FZ" unitsValue="newton" id="1038" />
<Component name="TX" unitsValue="newton-meter" id="1039" />
<Component name="TY" unitsValue="newton-meter" id="1040" />
<Component name="TZ" unitsValue="newton-meter" id="1041" />
</Entity>
<Entity name="JOINT_11" entity="JOINT_11" entType="Joint" objectId="11">
<Component name="FX" unitsValue="newton" id="1042" />
<Component name="FY" unitsValue="newton" id="1043" />
<Component name="FZ" unitsValue="newton" id="1044" />
<Component name="TX" unitsValue="newton-meter" id="1045" />
<Component name="TY" unitsValue="newton-meter" id="1046" />
<Component name="TZ" unitsValue="newton-meter" id="1047" />
</Entity>
<Entity name="JOINT_12" entity="JOINT_12" entType="Joint" objectId="12">
<Component name="FX" unitsValue="newton" id="1048" />
<Component name="FY" unitsValue="newton" id="1049" />
<Component name="FZ" unitsValue="newton" id="1050" />
<Component name="TX" unitsValue="newton-meter" id="1051" />
<Component name="TY" unitsValue="newton-meter" id="1052" />
<Component name="TZ" unitsValue="newton-meter" id="1053" />
</Entity>
<Entity name="JOINT_13" entity="JOINT_13" entType="Joint" objectId="13">
<Component name="FX" unitsValue="newton" id="1054" />
<Component name="FY" unitsValue="newton" id="1055" />
<Component name="FZ" unitsValue="newton" id="1056" />
<Component name="TX" unitsValue="newton-meter" id="1057" />
<Component name="TY" unitsValue="newton-meter" id="1058" />
<Component name="TZ" unitsValue="newton-meter" id="1059" />
</Entity>
<Entity name="JOINT_14" entity="JOINT_14" entType="Joint" objectId="14">
<Component name="FX" unitsValue="newton" id="1060" />
<Component name="FY" unitsValue="newton" id="1061" />
<Component name="FZ" unitsValue="newton" id="1062" />
<Component name="TX" unitsValue="newton-meter" id="1063" />
<Component name="TY" unitsValue="newton-meter" id="1064" />
<Component name="TZ" unitsValue="newton-meter" id="1065" />
</Entity>
<Entity name="JOINT_15" entity="JOINT_15" entType="Joint" objectId="15">
<Component name="FX" unitsValue="newton" id="1066" />
<Component name="FY" unitsValue="newton" id="1067" />
<Component name="FZ" unitsValue="newton" id="1068" />
<Component name="TX" unitsValue="newton-meter" id="1069" />
<Component name="TY" unitsValue="newton-meter" id="1070" />
<Component name="TZ" unitsValue="newton-meter" id="1071" />
</Entity>
<Entity name="JOINT_16" entity="JOINT_16" entType="Joint" objectId="16">
<Component name="FX" unitsValue="newton" id="1072" />
<Component name="FY" unitsValue="newton" id="1073" />
<Component name="FZ" unitsValue="newton" id="1074" />
<Component name="TX" unitsValue="newton-meter" id="1075" />
<Component name="TY" unitsValue="newton-meter" id="1076" />
<Component name="TZ" unitsValue="newton-meter" id="1077" />
</Entity>
<Entity name="JOINT_17" entity="JOINT_17" entType="Joint" objectId="17">
<Component name="FX" unitsValue="newton" id="1078" />
<Component name="FY" unitsValue="newton" id="1079" />
<Component name="FZ" unitsValue="newton" id="1080" />
<Component name="TX" unitsValue="newton-meter" id="1081" />
<Component name="TY" unitsValue="newton-meter" id="1082" />
<Component name="TZ" unitsValue="newton-meter" id="1083" />
</Entity>
<Entity name="JOINT_18" entity="JOINT_18" entType="Joint" objectId="18">
<Component name="FX" unitsValue="newton" id="1084" />
<Component name="FY" unitsValue="newton" id="1085" />
<Component name="FZ" unitsValue="newton" id="1086" />
<Component name="TX" unitsValue="newton-meter" id="1087" />
<Component name="TY" unitsValue="newton-meter" id="1088" />
<Component name="TZ" unitsValue="newton-meter" id="1089" />
</Entity>
<Entity name="JOINT_19" entity="JOINT_19" entType="Joint" objectId="19">
<Component name="FX" unitsValue="newton" id="1090" />
<Component name="FY" unitsValue="newton" id="1091" />
<Component name="FZ" unitsValue="newton" id="1092" />
<Component name="TX" unitsValue="newton-meter" id="1093" />
<Component name="TY" unitsValue="newton-meter" id="1094" />
<Component name="TZ" unitsValue="newton-meter" id="1095" />
</Entity>
<Entity name="JOINT_20" entity="JOINT_20" entType="Joint" objectId="20">
<Component name="FX" unitsValue="newton" id="1096" />
<Component name="FY" unitsValue="newton" id="1097" />
<Component name="FZ" unitsValue="newton" id="1098" />
<Component name="TX" unitsValue="newton-meter" id="1099" />
<Component name="TY" unitsValue="newton-meter" id="1100" />
<Component name="TZ" unitsValue="newton-meter" id="1101" />
</Entity>
<Entity name="SFORCE_a1" entity="SFORCE_a1" entType="Single_Component_Force" objectId="5">
<Component name="FX" unitsValue="newton" id="1102" />
<Component name="FY" unitsValue="newton" id="1103" />
<Component name="FZ" unitsValue="newton" id="1104" />
<Component name="TX" unitsValue="newton-meter" id="1105" />
<Component name="TY" unitsValue="newton-meter" id="1106" />
<Component name="TZ" unitsValue="newton-meter" id="1107" />
</Entity>
<Entity name="SFORCE_a2" entity="SFORCE_a2" entType="Single_Component_Force" objectId="6">
<Component name="FX" unitsValue="newton" id="1108" />
<Component name="FY" unitsValue="newton" id="1109" />
<Component name="FZ" unitsValue="newton" id="1110" />
<Component name="TX" unitsValue="newton-meter" id="1111" />
<Component name="TY" unitsValue="newton-meter" id="1112" />
<Component name="TZ" unitsValue="newton-meter" id="1113" />
</Entity>
<Entity name="SFORCE_a3" entity="SFORCE_a3" entType="Single_Component_Force" objectId="7">
<Component name="FX" unitsValue="newton" id="1114" />
<Component name="FY" unitsValue="newton" id="1115" />
<Component name="FZ" unitsValue="newton" id="1116" />
<Component name="TX" unitsValue="newton-meter" id="1117" />
<Component name="TY" unitsValue="newton-meter" id="1118" />
<Component name="TZ" unitsValue="newton-meter" id="1119" />
</Entity>
<Entity name="SFORCE_a4" entity="SFORCE_a4" entType="Single_Component_Force" objectId="8">
<Component name="FX" unitsValue="newton" id="1120" />
<Component name="FY" unitsValue="newton" id="1121" />
<Component name="FZ" unitsValue="newton" id="1122" />
<Component name="TX" unitsValue="newton-meter" id="1123" />
<Component name="TY" unitsValue="newton-meter" id="1124" />
<Component name="TZ" unitsValue="newton-meter" id="1125" />
</Entity>
<Entity name="SFORCE_b1" entity="SFORCE_b1" entType="Single_Component_Force" objectId="9">
<Component name="FX" unitsValue="newton" id="1126" />
<Component name="FY" unitsValue="newton" id="1127" />
<Component name="FZ" unitsValue="newton" id="1128" />
<Component name="TX" unitsValue="newton-meter" id="1129" />
<Component name="TY" unitsValue="newton-meter" id="1130" />
<Component name="TZ" unitsValue="newton-meter" id="1131" />
</Entity>
<Entity name="SFORCE_b2" entity="SFORCE_b2" entType="Single_Component_Force" objectId="10">
<Component name="FX" unitsValue="newton" id="1132" />
<Component name="FY" unitsValue="newton" id="1133" />
<Component name="FZ" unitsValue="newton" id="1134" />
<Component name="TX" unitsValue="newton-meter" id="1135" />
<Component name="TY" unitsValue="newton-meter" id="1136" />
<Component name="TZ" unitsValue="newton-meter" id="1137" />
</Entity>
<Entity name="SFORCE_b3" entity="SFORCE_b3" entType="Single_Component_Force" objectId="11">
<Component name="FX" unitsValue="newton" id="1138" />
<Component name="FY" unitsValue="newton" id="1139" />
<Component name="FZ" unitsValue="newton" id="1140" />
<Component name="TX" unitsValue="newton-meter" id="1141" />
<Component name="TY" unitsValue="newton-meter" id="1142" />
<Component name="TZ" unitsValue="newton-meter" id="1143" />
</Entity>
<Entity name="SFORCE_b4" entity="SFORCE_b4" entType="Single_Component_Force" objectId="12">
<Component name="FX" unitsValue="newton" id="1144" />
<Component name="FY" unitsValue="newton" id="1145" />
<Component name="FZ" unitsValue="newton" id="1146" />
<Component name="TX" unitsValue="newton-meter" id="1147" />
<Component name="TY" unitsValue="newton-meter" id="1148" />
<Component name="TZ" unitsValue="newton-meter" id="1149" />
</Entity>
<Entity name="SFORCE_1" entity="SFORCE_1" entType="Single_Component_Force" objectId="3">
<Component name="FX" unitsValue="newton" id="1150" />
<Component name="FY" unitsValue="newton" id="1151" />
<Component name="FZ" unitsValue="newton" id="1152" />
<Component name="TX" unitsValue="newton-meter" id="1153" />
<Component name="TY" unitsValue="newton-meter" id="1154" />
<Component name="TZ" unitsValue="newton-meter" id="1155" />
</Entity>
<Entity name="SFORCE_2" entity="SFORCE_2" entType="Single_Component_Force" objectId="4">
<Component name="FX" unitsValue="newton" id="1156" />
<Component name="FY" unitsValue="newton" id="1157" />
<Component name="FZ" unitsValue="newton" id="1158" />
<Component name="TX" unitsValue="newton-meter" id="1159" />
<Component name="TY" unitsValue="newton-meter" id="1160" />
<Component name="TZ" unitsValue="newton-meter" id="1161" />
</Entity>
<Entity name="OUT_AG1" entity="OUT_AG1" entType="ADAMS_Variable" objectId="5">
<Component name="Q" id="1162" />
</Entity>
<Entity name="OUT_AG2" entity="OUT_AG2" entType="ADAMS_Variable" objectId="6">
<Component name="Q" id="1163" />
</Entity>
<Entity name="INT_T1" entity="INT_T1" entType="ADAMS_Variable" objectId="9">
<Component name="Q" id="1164" />
</Entity>
<Entity name="INT_T2" entity="INT_T2" entType="ADAMS_Variable" objectId="10">
<Component name="Q" id="1165" />
</Entity>
<Entity name="OUT_DX" entity="OUT_DX" entType="ADAMS_Variable" objectId="13">
<Component name="Q" id="1166" />
</Entity>
<Entity name="OUT_DY" entity="OUT_DY" entType="ADAMS_Variable" objectId="14">
<Component name="Q" id="1167" />
</Entity>
<Entity name="OUT_DZ" entity="OUT_DZ" entType="ADAMS_Variable" objectId="15">
<Component name="Q" id="1168" />
</Entity>
<Entity name="OUT_TOP_D1Y" entity="OUT_TOP_D1Y" entType="ADAMS_Variable" objectId="16">
<Component name="Q" id="1169" />
</Entity>
<Entity name="OUT_TOP_D2Y" entity="OUT_TOP_D2Y" entType="ADAMS_Variable" objectId="17">
<Component name="Q" id="1170" />
</Entity>
<Entity name="OUT_TOP_D3Y" entity="OUT_TOP_D3Y" entType="ADAMS_Variable" objectId="18">
<Component name="Q" id="1171" />
</Entity>
<Entity name="OUT_TOP_D4Y" entity="OUT_TOP_D4Y" entType="ADAMS_Variable" objectId="19">
<Component name="Q" id="1172" />
</Entity>
<Entity name="OUT_BOT_D1Y" entity="OUT_BOT_D1Y" entType="ADAMS_Variable" objectId="20">
<Component name="Q" id="1173" />
</Entity>
<Entity name="OUT_BOT_D2Y" entity="OUT_BOT_D2Y" entType="ADAMS_Variable" objectId="21">
<Component name="Q" id="1174" />
</Entity>
<Entity name="OUT_BOT_D3Y" entity="OUT_BOT_D3Y" entType="ADAMS_Variable" objectId="22">
<Component name="Q" id="1175" />
</Entity>
<Entity name="OUT_BOT_D4Y" entity="OUT_BOT_D4Y" entType="ADAMS_Variable" objectId="23">
<Component name="Q" id="1176" />
</Entity>
<Entity name="INT_TOP_F1" entity="INT_TOP_F1" entType="ADAMS_Variable" objectId="24">
<Component name="Q" id="1177" />
</Entity>
<Entity name="INT_TOP_F2" entity="INT_TOP_F2" entType="ADAMS_Variable" objectId="25">
<Component name="Q" id="1178" />
</Entity>
<Entity name="INT_TOP_F3" entity="INT_TOP_F3" entType="ADAMS_Variable" objectId="26">
<Component name="Q" id="1179" />
</Entity>
<Entity name="INT_TOP_F4" entity="INT_TOP_F4" entType="ADAMS_Variable" objectId="27">
<Component name="Q" id="1180" />
</Entity>
<Entity name="INT_BOT_F1" entity="INT_BOT_F1" entType="ADAMS_Variable" objectId="28">
<Component name="Q" id="1181" />
</Entity>
<Entity name="INT_BOT_F2" entity="INT_BOT_F2" entType="ADAMS_Variable" objectId="29">
<Component name="Q" id="1182" />
</Entity>
<Entity name="INT_BOT_F3" entity="INT_BOT_F3" entType="ADAMS_Variable" objectId="30">
<Component name="Q" id="1183" />
</Entity>
<Entity name="INT_BOT_F4" entity="INT_BOT_F4" entType="ADAMS_Variable" objectId="31">
<Component name="Q" id="1184" />
</Entity>
<Entity name="ctrl_pinput" entity="Controls_Plant_2.ctrl_pinput" entType="Plant_Input" objectId="1">
<Component name="IN1" id="1185" />
<Component name="IN2" id="1186" />
<Component name="IN3" id="1187" />
<Component name="IN4" id="1188" />
<Component name="IN5" id="1189" />
<Component name="IN6" id="1190" />
<Component name="IN7" id="1191" />
<Component name="IN8" id="1192" />
<Component name="IN9" id="1193" />
<Component name="IN10" id="1194" />
</Entity>
<Entity name="ctrl_pinput" entity="Controls_Plant_1.ctrl_pinput" entType="Plant_Input" objectId="2">
<Component name="IN1" id="1195" />
<Component name="IN2" id="1196" />
<Component name="IN3" id="1197" />
<Component name="IN4" id="1198" />
<Component name="IN5" id="1199" />
<Component name="IN6" id="1200" />
<Component name="IN7" id="1201" />
<Component name="IN8" id="1202" />
<Component name="IN9" id="1203" />
<Component name="IN10" id="1204" />
</Entity>
<Entity name="ctrl_poutput" entity="Controls_Plant_2.ctrl_poutput" entType="Plant_Output" objectId="1">
<Component name="OUT1" id="1205" />
<Component name="OUT2" id="1206" />
<Component name="OUT3" id="1207" />
<Component name="OUT4" id="1208" />
<Component name="OUT5" id="1209" />
<Component name="OUT6" id="1210" />
<Component name="OUT7" id="1211" />
<Component name="OUT8" id="1212" />
<Component name="OUT9" id="1213" />
<Component name="OUT10" id="1214" />
<Component name="OUT11" id="1215" />
<Component name="OUT12" id="1216" />
<Component name="OUT13" id="1217" />
</Entity>
<Entity name="ctrl_poutput" entity="Controls_Plant_1.ctrl_poutput" entType="Plant_Output" objectId="2">
<Component name="OUT1" id="1218" />
<Component name="OUT2" id="1219" />
<Component name="OUT3" id="1220" />
<Component name="OUT4" id="1221" />
<Component name="OUT5" id="1222" />
<Component name="OUT6" id="1223" />
<Component name="OUT7" id="1224" />
<Component name="OUT8" id="1225" />
<Component name="OUT9" id="1226" />
<Component name="OUT10" id="1227" />
<Component name="OUT11" id="1228" />
<Component name="OUT12" id="1229" />
<Component name="OUT13" id="1230" />
</Entity>
</StepMap>
<Data name="modelInput_001" id="1">
<Step type="input">
0
0.96632657730000004 -0.9963739814 0.93166188689999996 180 90 270
0.96632657730000004 -0.9963739814 0.93166188689999996 180 90 270
0.96632657730000004 -0.9963739814 0.93166188689999996 180 90 270
0.96632657730000004 -0.9963739814 0.93166188689999996 180 90 270
0.96632657730000004 -0.9963739814 0.93166188689999996 180 90 270
0.96632657730000004 -0.9963739814 0.93166188689999996 180 90 270
0 0 0 0 0 0
0 0 0 0 0 0
0 0 0 0 0 0
0 0 0 0 0 0
0 0 0 0 0 0
0 0 0 0 0 0
0 0 0 0 0 0
0 0 0 0 0 0
0 0 0 0 0 0
0 0 0 0 0 0
0 0 0 0 0 0
0 0 0 0 0 0
-1 0 0 0 0 0
0.93744497390000003 0 1.62140332870000003 90 90 270
2.55884830259999996 0 -0.3160416452 180 180 0
0.62140332870000003 0 -1.93744497389999992 270 90 90
-1 -0.22 0 0 0 0
0.93744497390000003 -0.22 1.62140332870000003 90 90 270
2.55884830259999996 -0.22 -0.3160416452 180 180 0
0.62140332870000003 -0.22 -1.93744497389999992 270 90 90
0 0 0 0 0 0
0 0 0 0 0 0
0 0 0 0 0 0
0 0 0 0 0 0
0 0 0 0 0 0
0 0 0 0 0 0
0 0 0 0 0 0
0 0 0 0 0 0
0 0 0 0 0 0
0 0 0 0 0 0
0 0 0 0 0 0
0 0 0 0 0 0
0 0 0 0 0 0
0 0 0 0 0 0
0 0 0 0 0 0
0 0 0 0 0 0
0 0 0 0 0 0
0 0 0 0 0 0 0
0 0 0 0 0 0 0
0 0 0 0 0 0 0
0 0 0 0 0 0 0
0 0 0 0 0 0 0
0 0 0 0 0 0 0
0 0 0 0 0 0 0
0 0 0 0 0 0 0
0 0 0 0 0 0 0
0 0 0 0 0 0 0
0 0 0 0 0 0 0
0 0 0 0 0 0 0
0 0 0 0 0 0 0
0 0 0 0 0 0 0
0 0 0 0 0 0 0
0 0 0 0 0 0 0
0 0 0 0 0 0 0
0 0 0 0 0 0 0
0 0 0 0 0 0 0
0 0 0 0 0 0 0
0 0 0 0 0 0 0
0 0 0 0 0 0 0
0 0 0 0 0 0 0
0 0 0 0 0 0 0
0 0 0 0 0 0 0
0 0 0 0 0 0 0
0 0 0 0 0 0 0
0 0 0 0 0 0 0
0 0 0 0 0 0 0
0 0 0 0 0 0 0
0 0 0 0 0 0 0
0 0 0 0 0 0 0
0 0 0 0 0 0 0
0 0 0 0 0 0 0
0 0 0 0 0 0 0
0 0 0 0 0 0 0
0 0 0 0 0 0 0
0 0 0 0 0 0 0
0 0 0 0 0 0 0
0 0 0 0 0 0 0
0 0 0 0 0 0 0
0 0 0 0 0 0 0
0 0 0 0 0 0 0
0 0 0 0 0 0 0
0 0 0 0 0 0 0
0 0 0 0 0 0 0
0 0 0 0 0 0 0
0 0 0 0 0 0 0
0 0 0 0 0 0 0
0 0 0 0 0 0 0
0 0 0 0 0 0 0
0 0 0 0 0 0 0
0 0 0 0 0 0 0
0 0 0 0 0 0 0
0 0 0 0 0 0 0
0 0 0 0 0 0 0
0 0 0 0 0 0 0
0 0 0 0 0 0 0
0 0 0 0 0 0 0
0 0 0 0 0 0 0
0 0 0 0 0 0 0
0 0 0 0 0 0 0
0 0 0 0 0 0 0
0 0 0 0 0 0 0
0 0 0 0 0 0 0
0 0 0 0 0 0 0
0 0 0 0 0 0 0
0 0 0 0 0 0 0
0 0 0 0 0 0 0
0 0 0 0 0 0 0
0 0 0 0 0 0 0
0 0 0 0 0 0 0
0 0 0 0 0 0 0
0 0 0 0 0 0 0
0 0 0 0 0 0 0
0 0 0 0 0 0 0
0 0 0 0 0 0 0
0 0 0 0 0 0 0
0 0 0 0 0 0 0
0 0 0 0 0 0 0
0 0 0 0 0 0 0
0 0 0 0 0 0 0
0 0 0 0 0 0 0
0 0 0 0 0 0 0
0 0 0 0 0 0 0
0 0 0 0 0 0 0
0 0 0 0 0 0 0
0 0 0 0 0 0 0
0 0 0 0 0 0 0
0 0 0 0 0 0 0
0 0 0 0 0 0 0
0 0 0 0 0 0 0
0 0 0 0 0 0 0
0 0 0 0 0 0 0
0 0 0 0 0 0 0
0 0 0 0 0 0 0
0 0 0 0 0 0 0
0 0 0 0 0 0 0
0 0 0 0 0 0 0
0 0 0 0 0 0 0
0 0 0 0 0 0 0
0 0 0 0 0 0 0
0 0 0 0 0 0 0
0 0 0 0 0 0 0
0 0 0 0 0 0 0
0 0 0 0 0 0 0
0 0 0 0 0 0 0
0 0 0 0 0 0 0
0 0 0 0 0 0 0
0 0 0 0 0 0 0
0 0 0 0 0 0 0
0 0 0 0 0 0 0
0 0 0 0 0 0 0
0 0 0 0 0 0 0
0 0 0 0 0 0 0
0 0 0 0 0 0 0
0 0 0 0 0 0 0
0 0 0 0 0 0 0
0 0 0 0 0 0 0
0 0 0 0 0 0 0
0 0 0 0 0 0 0
0 0 0 0 0 0 0
0 0 0 0 0 0 0
0 0 0 0 0 0 0
0 0 0 0 0 0 0
0 0 0 0 0 0 0
0 0 0 0 0 0 0
0 0 0 0 0 0 0
0 0 0 0 0 0 0
0 0 0 0 0 0 0
0 0 0 0 0 0 0
0 0 0 0 0 0 0
0 0 0 0 0 0 0
0 0 0 0 0 0 0
0 0 0 0 0 0 0
0 0 0 0 0 0 0
0 0 0 0 0 0 0
0 0 0 0 0 0 0
0 0 0 0 0
</Step>
</Data>
<Data name="static_001" id="2">
<Step type="static">
0
0.96632657730000004 -0.99637398140000022 0.93166188689999996 180 90 -90
0.96647743449724521 -0.99637398140000011 0.93167536122036254 179.99999999999997158 90 -89.9943619544891078
0.96618768319565229 -0.99637398140000055 0.9318055279065367 180 90.00000000000001421 -90.00851741977261611
0.96647743449724688 -0.99637398140000011 0.93167536122036199 180 90 -89.9943619544891078
0.96647743545689424 -0.99959815332892932 0.93167536055251343 -179.99999998921106226 89.99999998658063305
-89.99436192870157925
0.96647743576628375 -1.00068792274512464 0.93167536033901954 -179.99999998475121288 89.99999998110875765
-89.99436192044129257
0 0 0 0 0 0
0 0 0 0 0 0
0 0 0 0 0 0
0 0 0 0 0 0
0 0 0 0 0 0
0 0 0 0 0 0
0 0 0 0 0 0
0 0 0 0 0 0
0 0 0 0 0 0
0 0 0 0 0 0
0 0 0 0 0 0
0 0 0 0 0 0
-0.99994081112177691 -0.00161726431406929 2.06970061805965652E-04 89.99995326379506366 0.00563803524929587
-89.99995326514898863
-6.46514809870462818E-12 6.52677567257638394E-12 -3.27592709502846125E-13 1.7747836684773118E-13 7.5537594648903264E-14
5.15435257320506979E-12 -5.23907556145799173E-12
-1.59067968799299375E-14 6.00648397133145408E-14 3.37197224533507041E-12 -2.63508742530156424E-12
2.28797347835310624E-12 -7.51821330462200366E-05 0
1.89854485732520636E-14 0 -1.12538047124764022E-12 7.80592425783764026E-13 1.04809828786779747E-12
-1.09716604431666032E-14 1.64997025855578523E-14
2.21264368243672638E-07 -8.35100289008389202E-13 2.58426533570634863E-14 5.46591010800187235E-13
-8.01391881033484787E-15 1.39586060356099115E-14 5.03990496932542105E-13
9.55990762435153505E-06 -1.84737011449320891E-12
0.93766370336109806 -0.00161726431587713 1.62141964172022779 89.99999999583751276 90.00563803523175466
-90.0000000012875887
-6.18334400644262916E-12 6.24475010294938324E-12 -3.2759270954281984E-13 2.96927153486697446E-13
-2.22573568406628785E-13 5.18196432917743005E-12 -5.2650085305615278E-12
-8.39154099791021565E-15 4.12023046281130326E-14 3.38094396249708891E-12 -2.63536960921300123E-12
2.28824890447263246E-12 -7.51821330894627627E-05 0
1.82691128136648405E-14 0 -1.12541469855971642E-12 7.80625877216494084E-13 1.04845536934052891E-12
-1.02993523871124559E-14 1.39318257136620673E-14
2.212643682436715E-07 -8.35108639729165301E-13 2.58426533535456842E-14 5.46600439039542622E-13 -7.75111389189254351E-15
1.25927938694544397E-14 5.0406816939129817E-13
9.55990762571063837E-06 -1.84737372692395401E-12
2.55887637501956089 -0.00161726430711012 -0.31618487276267437 -89.99995838505482482 179.99436196475070915
90.00004161321956531
-6.46370513470279965E-12 5.9624123450002655E-12 -3.27592709406720508E-13 -4.58457945136539057E-15
-3.49568524879282825E-13 5.15446651251080258E-12 -5.29212072493167105E-12
-2.56720109272086838E-14 3.38460191444167843E-14 3.37053110014640451E-12 -2.6350935114496921E-12 2.28853064225459509E-12
-7.51821333271494911E-05 0
1.3808042776954745E-14 0 -1.12538120018878245E-12 7.80660109695513797E-13 1.04804092996170172E-12
-1.13503091105899258E-14 1.55500416211658033E-14
2.21264368243671527E-07 -8.35100463325472544E-13 2.5842653360332608E-14 5.46610091998718475E-13 -8.16804256430032576E-15
1.36219743855344201E-14 5.03978020673199677E-13
9.55990765154221084E-06 -1.84737018873510883E-12
0.6212718605366544 -0.0016172643052863 -1.93739754442112022 -89.99999999546692209 89.99436196476824534
89.99999999820683172
-6.74768755308620248E-12 6.24330955266775211E-12 -3.27592709362557828E-13 -1.31951378881769888E-13
-5.425463234435641E-14 5.12889842592250751E-12 -5.26512464613747119E-12
-4.05928986884061231E-14 5.25316315092973168E-14 3.36520872080314773E-12 -2.63481130700026847E-12 2.2882552334984256E-12
-7.51821332839068058E-05 0
1.16151567290412403E-14 0 -1.12534696815695968E-12 7.80626662317766486E-13 1.04782909497886856E-12
-1.12441547538016385E-14 1.43030737749209712E-14
2.21264368243672638E-07 -8.35092110770685363E-13 2.58426533558215605E-14 5.46600665683816352E-13
-8.08513773448117001E-15 1.27424782649004732E-14 5.03931942254566167E-13
9.55990764604361684E-06 -1.84736657560739621E-12
-0.99994081093556031 -0.2237742349636494 2.06970809322307826E-04 89.99993569975691798 0.0056380676358086
-89.99993569694449036
-2.18824928791960239E-12 2.23130204684080374E-12 -1.08531284012629513E-13 2.01190793896600121E-13
3.22370382085336083E-13 1.74574801215753993E-12 -1.78031382102659098E-12
-2.92075448851659752E-15 6.97421532900753615E-14 1.1408538206307885E-12 -8.90773305286859087E-13 7.73519768055363254E-13
-2.54115443848241942E-05 0
2.41623530211592663E-14 1.37419494851495791E-14 -3.80385673123174381E-13 2.63897909481246231E-13 3.54398177627811484E-13
0 1.57584327307021938E-14
2.21264369124872274E-07 -2.82250708978259197E-13 2.51471616543692926E-14 1.8491267040732327E-13 -1.21533094546346142E-14
1.41388015387226037E-14 1.70363041010901749E-13
3.23124666919168088E-06 -6.24326025872715788E-13
0.93766370434217816 -0.22377423497096263 1.62141964150838924 90.00000000146233958 90.00563806761988417
-89.99999999631579328
-2.0689479821409101E-12 2.11091666928997481E-12 -1.08488107562365743E-13 4.40664451231927858E-13
-2.27806816900068415E-13 1.75600964595546072E-12 -1.78036338235941443E-12
1.36508777278347175E-14 2.75680421498618328E-14 1.13937094168504655E-12 -8.90773043079831223E-13 7.73521835674023002E-13
-2.54115443969953461E-05 0
1.75679405249703155E-14 1.37419767211623904E-14 -3.80385611775282952E-13 2.63898131763226491E-13 3.54911127253396996E-13
0 1.16690331454037363E-14
2.21264369124871851E-07 -2.82250684983826262E-13 2.51471651137982166E-14 1.84912721427301138E-13
-1.17217831033039265E-14 1.20335654156756748E-14 1.70474617896644801E-13
3.2312466692273075E-06 -6.24326010148723101E-13
2.55887637504088739 -0.22377423473593797 -0.3161848737684671 -90.0000237465982309 179.99436193242883064
89.9999762492990385
-2.18879183184415363E-12 1.99129580357631518E-12 -1.08485567587527165E-13 -1.10789505238603168E-13
-4.63737093491611617E-13 1.74569574439530881E-12 -1.78036219264613449E-12
-2.86936645633572391E-14 1.10612873397935559E-14 1.13785711075724971E-12 -8.90770875239816997E-13 7.7352165389860064E-13
-2.54115444763869989E-05 -1.06319657441087322E-14
1.34891850247918451E-14 1.37419783368913268E-14 -3.8038536723191255E-13 2.6389808746459014E-13 3.54278906240417656E-13
-1.00826005577081777E-14 1.38064170492079471E-14
2.21264369124871798E-07 -2.82250630940474452E-13 2.51471653271656129E-14 1.84912699989576722E-13
-1.24715792840162083E-14 1.34498127802973495E-14 1.70337097081009548E-13
3.2312466692553515E-06 -6.24325990108184818E-13
0.62127185976360177 -0.22377423472866154 -1.93739754446795875 -89.99999999453987698 89.99436193239034765
89.99999999502588821
-2.30913302317969536E-12 2.11146083804522759E-12 -1.08528744043355484E-13 -3.47591238408981519E-13
8.7226179805650274E-14 1.74569760172263023E-12 -1.78031263638972714E-12
-4.53440410348266728E-14 5.3158871485905216E-14 1.13937089017660493E-12 -8.90771134655429978E-13 7.73519587087969628E-13
-2.54115444619528595E-05 -1.21473662651018584E-14
1.26525290443372337E-14 1.3741951068809955E-14 -3.80385427958524998E-13 2.63897865380531118E-13 3.53609014639500564E-13
-1.01062146410749702E-14 1.24354260471596149E-14
2.21264369124872354E-07 -2.82250654692692E-13 2.51471618562441309E-14 1.84912649064641043E-13 -1.24079838136114331E-14
1.23412055441907873E-14 1.70191382152393307E-13
3.23124666921908493E-06 -6.24326005671982246E-13
0 0 0 0 0 0 0
0 0 0 0 0 0 0
0 0 0 0 0 0 0
0 0 0 0 0 0 0
0 0 0 0 0 0 0
0 0
0 0 0 0 0 0 0
0 0 0 0 0 0 0
0 0 0 0 0 0 0
0 0 0 0 0 0 0
0 0 0 0 0 0 0
0 0
0 0 0 0 0 0 0
0 0 0 0 0 0 0
0 0 0 0 0 0 0
0 0 0 0 0 0 0
0 0 0 0 0 0 0
0 0
0 0 0 0 0 0 0
0 0 0 0 0 0 0
0 0 0 0 0 0 0
0 0 0 0 0 0 0
0 0 0 0 0 0 0
0 0
0 0 0 0 0 0 0
0 0 0 0 0 0 0
0 0 0 0 0 0 0
0 0 0 0 0 0 0
0 0 0 0 0 0 0
0 0
0 0 0 0 0 0 0
0 0 0 0 0 0 0
0 0 0 0 0 0 0
0 0 0 0 0 0 0
0 0 0 0 0 0 0
0 0
0 0 0 0 0 0 0
0 0 0 0 0 0 0
0 0 0 0 0 0 0
0 0 0 0 0 0 0
0 0 0 0 0 0 0
0 0
0 0 0 0 0 0 0
0 0 0 0 0 0 0
0 0 0 0 0 0 0
0 0 0 0 0 0 0
0 0 0 0 0 0 0
0 0
0 0 0 0 0 0
0 0 0 0 0 0 0
0 0 0 0 0 0 0
0 0 0 0 0 0 0
0 0 0 0 0 0 0
0 0
0 0 0 0 0 0
0 0 0 0 0 0 0
0 0 0 0 0 0 0
0 0 0 0 0 0 0
0 0 0 0 0 0 0
0 0
0 0 0 0 0 0
0 0 0 0 0 0 0
0 0 0 0 0 0 0
0 0 0 0 0 0 0
0 0 0 0 0 0 0
0 0
0 0 0 0 0 0
0 0 0 0 0 0 0
0 0 0 0 0 0 0
0 0 0 0 0 0 0
0 0 0 0 0 0 0
0 0
0 0 0 0 0 0
0 0 0 0 0 0 0
0 0 0 0 0 0 0
0 0 0 0 0 0 0
0 0 0 0 0 0 0
0 0
0 0 0 0 0 0
0 0 0 0 0 0 0
0 0 0 0 0 0 0
0 0 0 0 0 0 0
0 0 0 0 0 0 0
0 0
0 0 0 0 0 0
0 0 0 0 0 0 0
0 0 0 0 0 0 0
0 0 0 0 0 0 0
0 0 0 0 0 0 0
0 0
0 0 0 0 0 0
0 0 0 0 0 0 0
0 0 0 0 0 0 0
0 0 0 0 0 0 0
0 0 0 0 0 0 0
0 0
1.67623903358302776E-13 471.10938370715541623 1.97406654944258196E-13 79.62085940213164292 1.12658557607691776E-14
257.02606762793294592
1.5466871484716972E-13 376.02702515715253639 1.73608976312965367E-13 -18.57550509431672836 1.33805123674239129E-14
76.06075709043059874
1.67623903358302776E-13 10676.93172880410020298 1.97406654944258196E-13 -7549.20588288161980017 -3.33571168156653844E-13
2911.96580010769639557
1.48058988018000753E-14 12.23856827091117339 3.60195109533952089E-15 -2.67819203268253275E-10 0 -2.12508145518655666E-10
2.81529375543781074E-11 2.71608165426615944 1.04432137154997317E-10 -1.57845679231641355E-10 2.73158786402460015E-12
2.1312852841191466E-11
1.06504759170615884E-10 2.71608165566682436 -2.70997467455814529E-11 2.18855263718188393E-11 2.73042209791233184E-12
1.63395899929219768E-10
-2.81790050967098801E-11 2.7160816640481289 -1.05401764709959209E-10 1.63969975477350753E-10 2.73115759899683961E-12
-1.64146762564136365E-11
-1.06474080005093014E-10 2.71608166247862215 2.80725360921599628E-11 -1.58191839400098351E-11 2.72716559358237361E-12
-1.58496530134366749E-10
-2.81528633742554409E-11 -2.65742338478851581 -1.04432016893147848E-10 1.55964801682288189E-10 -2.73114353434474382E-12
-1.26300259965729339E-11
-1.06504734482427954E-10 -2.65742338618918117 2.7099766227534073E-11 -1.12906104394788708E-11 -2.73031410052511252E-12
-1.43336075935630255E-10
2.81790316125155495E-11 -2.65742339457048571 1.05401876737345583E-10 -1.42002812691610669E-10 -2.73157383978034917E-12
2.38489350894821266E-11
1.06474107512198527E-10 -2.65742339300097852 -2.80713942117302903E-11 2.52135536527562052E-11 -2.72708806221701248E-12
1.54561424887690531E-10
2.58560713312013469E-12 0.9374508935999839 3.60110280249179814E-11 -4.85633147913852295E-11 8.85338867877114221E-13
1.41766310397447781E-11
3.6004574199974825E-11 0.9374508940526699 -3.47830762535461268E-12 1.59435774035960634E-11 8.85594219187757549E-13
6.49454023728887431E-11
-5.43170269198725722E-12 0.93745089682122762 -3.82998559994608079E-11 6.67254987428142106E-11 8.85422322445774823E-13
4.14224150740148276E-13
-3.31565437875099284E-11 0.93745089629938094 5.76492605598736339E-12 2.16140765634954747E-12 8.85189083806295925E-13
-5.02789091383549047E-11
-2.58551118793101142E-12 -0.87879262412234194 -3.60108956396115472E-11 5.71554682243754754E-11 -8.85076574406272579E-13
3.15068615305224312E-12
-3.60045533105294082E-11 -0.87879262457502816 3.47832710731881664E-12 5.18583920795200791E-12 -8.85493078084876445E-13
-3.81596631151882348E-11
5.43191825194660472E-12 -0.87879262734358587 3.82998764728274555E-11 -3.61163713274878348E-11 -8.85704656016539798E-13
1.37857769656922658E-11
3.31565541929785352E-11 -0.87879262682173909 -5.76490741052234933E-12 1.57963063486534615E-11 -8.85266039383794952E-13
5.51763991097411593E-11
0 0 0 0 0 0
0 0 0 0 0 0
0 0 0 0 0 0
0 0 0 0 0 0
0 0 0 0 0 0
0 0 0 0 0 0
0 0 0 0 0 0
0 0 0 0 0 0
0 0 0 0 0 0
0 0 0 0 0 0
-1.48657018805117087E-04
2.47059476330032106E-04
0
0
0.77946778196831679
1.24977907606434369
-0.1579889513741051
0.21822417170282157
0.21822417170476194
0.21822417171520822
0.21822417171326786
0.21608976932408935
0.21608976932491436
0.2160897693291923
0.21608976932836732
0
0
0
0
0
0
0
0
0 0 0 0 0 0 0
0 0 0
0 0 0 0 0 0 0
0 0 0
-1.48657018805117087E-04 2.47059476330032106E-04 0.21822417170282157 0.21822417170476194 0.21822417171520822
0.21822417171326786 0.21608976932408935
0.21608976932491436 0.2160897693291923 0.21608976932836732 0.77946778196831679 1.24977907606434369 -0.1579889513741051
-1.48657018805117087E-04 2.47059476330032106E-04 0.21822417170282157 0.21822417170476194 0.21822417171520822
0.21822417171326786 0.21608976932408935
0.21608976932491436 0.2160897693291923 0.21608976932836732 0.77946778196831679 1.24977907606434369 -0.1579889513741051
</Step>
</Data>
<Data name="initialConditions_001" id="3">
<Step type="initialConditions">
0
0.96632657730000004 -0.99637398140000022 0.93166188689999996 180 90 -90
0.96647743449724521 -0.99637398140000011 0.93167536122036254 179.99999999999997158 90 -89.9943619544891078
0.96618768319565229 -0.99637398140000055 0.9318055279065367 180 90.00000000000001421 -90.00851741977261611
0.96647743449724688 -0.99637398140000011 0.93167536122036199 180 90 -89.9943619544891078
0.96647743545689424 -0.99959815332892932 0.93167536055251343 -179.99999998921106226 89.99999998658063305
-89.99436192870157925
0.96647743576628375 -1.00068792274512464 0.93167536033901954 -179.99999998475121288 89.99999998110875765
-89.99436192044129257
0 0 0 0 0 0
0 0 0 0 0 0
0 0 0 0 0 0
0 0 0 0 0 0
0 0 0 0 0 0
0 0 0 0 0 0
0 0 0 0 0 0
5.41687810449309398E-12 0 2.74549126170572826E-13 0 2.06915687400335635E-10 0
-4.63035700753496789E-12 0 4.78789379100633286E-12 0 -2.83926112027497965E-10 0
5.41687810449281125E-12 0 2.74549126170588376E-13 0 2.06915687400335635E-10 0
-1.19250516087866756E-07 9.0499224419129942E-08 2.13909818566461637E-07 -4.94228703441197932E-06
-1.81828910830145411E-07 -2.67415441958153141E-06
4.21192915833952496E-07 -2.73892258525067953E-07 -6.32917685415449331E-07 1.63584926058775349E-05
-3.52552186156667431E-06 1.23835210157924736E-05
-0.99994081112177691 -0.00161726431406929 2.06970061805965652E-04 89.99995326379506366 0.00563803524929587
-89.99995326514898863
-6.46514809870462818E-12 6.52677567257638394E-12 -3.27592709502846125E-13 1.7747836684773118E-13 7.5537594648903264E-14
5.15435257320506979E-12 -5.23907556145799173E-12
-1.59067968799299375E-14 6.00648397133145408E-14 3.37197224533507041E-12 -2.63508742530156424E-12
2.28797347835310624E-12 -7.51821330462200366E-05 0
1.89854485732520636E-14 0 -1.12538047124764022E-12 7.80592425783764026E-13 1.04809828786779747E-12
-1.09716604431666032E-14 1.64997025855578523E-14
2.21264368243672638E-07 -8.35100289008389202E-13 2.58426533570634863E-14 5.46591010800187235E-13
-8.01391881033484787E-15 1.39586060356099115E-14 5.03990496932542105E-13
9.55990762435153505E-06 -1.84737011449320891E-12
0.93766370336109806 -0.00161726431587713 1.62141964172022779 89.99999999583751276 90.00563803523175466
-90.0000000012875887
-6.18334400644262916E-12 6.24475010294938324E-12 -3.2759270954281984E-13 2.96927153486697446E-13
-2.22573568406628785E-13 5.18196432917743005E-12 -5.2650085305615278E-12
-8.39154099791021565E-15 4.12023046281130326E-14 3.38094396249708891E-12 -2.63536960921300123E-12
2.28824890447263246E-12 -7.51821330894627627E-05 0
1.82691128136648405E-14 0 -1.12541469855971642E-12 7.80625877216494084E-13 1.04845536934052891E-12
-1.02993523871124559E-14 1.39318257136620673E-14
2.212643682436715E-07 -8.35108639729165301E-13 2.58426533535456842E-14 5.46600439039542622E-13 -7.75111389189254351E-15
1.25927938694544397E-14 5.0406816939129817E-13
9.55990762571063837E-06 -1.84737372692395401E-12
2.55887637501956089 -0.00161726430711012 -0.31618487276267437 -89.99995838505482482 179.99436196475070915
90.00004161321956531
-6.46370513470279965E-12 5.9624123450002655E-12 -3.27592709406720508E-13 -4.58457945136539057E-15
-3.49568524879282825E-13 5.15446651251080258E-12 -5.29212072493167105E-12
-2.56720109272086838E-14 3.38460191444167843E-14 3.37053110014640451E-12 -2.6350935114496921E-12 2.28853064225459509E-12
-7.51821333271494911E-05 0
1.3808042776954745E-14 0 -1.12538120018878245E-12 7.80660109695513797E-13 1.04804092996170172E-12
-1.13503091105899258E-14 1.55500416211658033E-14
2.21264368243671527E-07 -8.35100463325472544E-13 2.5842653360332608E-14 5.46610091998718475E-13 -8.16804256430032576E-15
1.36219743855344201E-14 5.03978020673199677E-13
9.55990765154221084E-06 -1.84737018873510883E-12
0.6212718605366544 -0.0016172643052863 -1.93739754442112022 -89.99999999546692209 89.99436196476824534
89.99999999820683172
-6.74768755308620248E-12 6.24330955266775211E-12 -3.27592709362557828E-13 -1.31951378881769888E-13
-5.425463234435641E-14 5.12889842592250751E-12 -5.26512464613747119E-12
-4.05928986884061231E-14 5.25316315092973168E-14 3.36520872080314773E-12 -2.63481130700026847E-12 2.2882552334984256E-12
-7.51821332839068058E-05 0
1.16151567290412403E-14 0 -1.12534696815695968E-12 7.80626662317766486E-13 1.04782909497886856E-12
-1.12441547538016385E-14 1.43030737749209712E-14
2.21264368243672638E-07 -8.35092110770685363E-13 2.58426533558215605E-14 5.46600665683816352E-13
-8.08513773448117001E-15 1.27424782649004732E-14 5.03931942254566167E-13
9.55990764604361684E-06 -1.84736657560739621E-12
-0.99994081093556031 -0.2237742349636494 2.06970809322307826E-04 89.99993569975691798 0.0056380676358086
-89.99993569694449036
-2.18824928791960239E-12 2.23130204684080374E-12 -1.08531284012629513E-13 2.01190793896600121E-13
3.22370382085336083E-13 1.74574801215753993E-12 -1.78031382102659098E-12
-2.92075448851659752E-15 6.97421532900753615E-14 1.1408538206307885E-12 -8.90773305286859087E-13 7.73519768055363254E-13
-2.54115443848241942E-05 0
2.41623530211592663E-14 1.37419494851495791E-14 -3.80385673123174381E-13 2.63897909481246231E-13 3.54398177627811484E-13
0 1.57584327307021938E-14
2.21264369124872274E-07 -2.82250708978259197E-13 2.51471616543692926E-14 1.8491267040732327E-13 -1.21533094546346142E-14
1.41388015387226037E-14 1.70363041010901749E-13
3.23124666919168088E-06 -6.24326025872715788E-13
0.93766370434217816 -0.22377423497096263 1.62141964150838924 90.00000000146233958 90.00563806761988417
-89.99999999631579328
-2.0689479821409101E-12 2.11091666928997481E-12 -1.08488107562365743E-13 4.40664451231927858E-13
-2.27806816900068415E-13 1.75600964595546072E-12 -1.78036338235941443E-12
1.36508777278347175E-14 2.75680421498618328E-14 1.13937094168504655E-12 -8.90773043079831223E-13 7.73521835674023002E-13
-2.54115443969953461E-05 0
1.75679405249703155E-14 1.37419767211623904E-14 -3.80385611775282952E-13 2.63898131763226491E-13 3.54911127253396996E-13
0 1.16690331454037363E-14
2.21264369124871851E-07 -2.82250684983826262E-13 2.51471651137982166E-14 1.84912721427301138E-13
-1.17217831033039265E-14 1.20335654156756748E-14 1.70474617896644801E-13
3.2312466692273075E-06 -6.24326010148723101E-13
2.55887637504088739 -0.22377423473593797 -0.3161848737684671 -90.0000237465982309 179.99436193242883064
89.9999762492990385
-2.18879183184415363E-12 1.99129580357631518E-12 -1.08485567587527165E-13 -1.10789505238603168E-13
-4.63737093491611617E-13 1.74569574439530881E-12 -1.78036219264613449E-12
-2.86936645633572391E-14 1.10612873397935559E-14 1.13785711075724971E-12 -8.90770875239816997E-13 7.7352165389860064E-13
-2.54115444763869989E-05 -1.06319657441087322E-14
1.34891850247918451E-14 1.37419783368913268E-14 -3.8038536723191255E-13 2.6389808746459014E-13 3.54278906240417656E-13
-1.00826005577081777E-14 1.38064170492079471E-14
2.21264369124871798E-07 -2.82250630940474452E-13 2.51471653271656129E-14 1.84912699989576722E-13
-1.24715792840162083E-14 1.34498127802973495E-14 1.70337097081009548E-13
3.2312466692553515E-06 -6.24325990108184818E-13
0.62127185976360177 -0.22377423472866154 -1.93739754446795875 -89.99999999453987698 89.99436193239034765
89.99999999502588821
-2.30913302317969536E-12 2.11146083804522759E-12 -1.08528744043355484E-13 -3.47591238408981519E-13
8.7226179805650274E-14 1.74569760172263023E-12 -1.78031263638972714E-12
-4.53440410348266728E-14 5.3158871485905216E-14 1.13937089017660493E-12 -8.90771134655429978E-13 7.73519587087969628E-13
-2.54115444619528595E-05 -1.21473662651018584E-14
1.26525290443372337E-14 1.3741951068809955E-14 -3.80385427958524998E-13 2.63897865380531118E-13 3.53609014639500564E-13
-1.01062146410749702E-14 1.24354260471596149E-14
2.21264369124872354E-07 -2.82250654692692E-13 2.51471618562441309E-14 1.84912649064641043E-13 -1.24079838136114331E-14
1.23412055441907873E-14 1.70191382152393307E-13
3.23124666921908493E-06 -6.24326005671982246E-13
0 0 0 0 0 0 0
0 0 0 0 0 0 0
0 0 0 0 0 0 0
0 0 0 0 0 0 0
0 0 0 0 0 0 0
0 0
0 0 0 0 0 0 0
0 0 0 0 0 0 0
0 0 0 0 0 0 0
0 0 0 0 0 0 0
0 0 0 0 0 0 0
0 0
0 0 0 0 0 0 0
0 0 0 0 0 0 0
0 0 0 0 0 0 0
0 0 0 0 0 0 0
0 0 0 0 0 0 0
0 0
0 0 0 0 0 0 0
0 0 0 0 0 0 0
0 0 0 0 0 0 0
0 0 0 0 0 0 0
0 0 0 0 0 0 0
0 0
0 0 0 0 0 0 0
0 0 0 0 0 0 0
0 0 0 0 0 0 0
0 0 0 0 0 0 0
0 0 0 0 0 0 0
0 0
0 0 0 0 0 0 0
0 0 0 0 0 0 0
0 0 0 0 0 0 0
0 0 0 0 0 0 0
0 0 0 0 0 0 0
0 0
0 0 0 0 0 0 0
0 0 0 0 0 0 0
0 0 0 0 0 0 0
0 0 0 0 0 0 0
0 0 0 0 0 0 0
0 0
0 0 0 0 0 0 0
0 0 0 0 0 0 0
0 0 0 0 0 0 0
0 0 0 0 0 0 0
0 0 0 0 0 0 0
0 0
-9.57305034377464112E-07 1.00746311267826154E-06 -7.40531305702036256E-07 3.08649843960619129E-05
3.66510462652509215E-06 -3.50183890817835992E-05
-1.3633413141257848E-12 3.41245589335418111E-11 -1.00418805746858462E-09 8.51384208219397312E-10
-1.34641375628945834E-10 1.3582015976036158E-11 -2.60360534544605974E-10
3.94154369711677177E-09 -1.65462701488361005E-09 -3.79704124327208734E-10 -1.04080832335449636E-11
-3.60614687631577556E-10 -5.62770906242459946E-08 -7.66589781075743702E-09
-2.93586090616023654E-10 9.25725140621127656E-09 -9.318256670599072E-12 -5.19210126447236231E-11
-1.30208472549098031E-10 -2.56316976200071014E-10 9.34211885245258684E-10
3.14980116772370562E-10 -9.11275357132933308E-12 -6.86434846298503085E-11 9.70179539621401498E-11
-3.17121923564103203E-11 2.07141296635828419E-09 -7.79648977923696319E-11
-4.22224639689905687E-08 -1.21636364322326359E-11
-1.14407644097760103E-06 6.71330109893865493E-07 6.98809460340907251E-07 -2.99603716385736795E-05
4.46715411503503942E-05 -9.21599289305322913E-05
6.11315657125496568E-11 -1.41718751264478015E-12 -1.00418806502057217E-09 7.80707481407304946E-10
4.35433977189465387E-11 -3.21604385607185981E-10 -1.28885111518702152E-11
4.5261601767158295E-09 -5.92950229276585903E-09 -4.52526551985586536E-09 -4.23143815975289043E-10
8.23271969192511285E-12 -2.89542348617743423E-08 -5.8254991500711842E-09
-6.12591417379289542E-09 9.2572513868039518E-09 -1.07989480332600733E-10 7.17770987251836289E-12
-1.55180068712094942E-09 -1.86690350740496935E-09 7.05532291466434608E-09
3.15121559158553639E-10 9.42124545475193923E-12 -6.86434717647463143E-11 8.88437763032029362E-12
-1.37291670202970377E-09 9.35846901580862499E-09 -9.2915036882405671E-10
-2.17580656111114143E-08 1.02022452872620998E-10
8.26215672766937531E-07 7.87332643257362599E-07 1.39067914141930282E-06 -4.69884784408339934E-05
-2.92067042779528371E-06 2.94902667937038154E-05
-1.30312691661506061E-11 -6.56046613653057389E-11 -1.00418805955366747E-09 1.17664839100949632E-09
-4.03468846120768289E-10 -8.92708452375912543E-12 3.09263267255018729E-10
3.47703687549803682E-09 -3.13660664477018672E-09 2.86081430690061126E-10 -1.35200495116398603E-12
3.89282709049419963E-10 6.8345868460855776E-11 -9.03992404270944349E-09
2.81040295201009753E-09 9.25725132398733827E-09 -3.00570966022680138E-12 7.42705552511401988E-11 9.81110003651587456E-11
6.92772462433867568E-10 1.72628797906622345E-09
3.71878569723807238E-10 -3.69443741350895383E-12 -6.86434788620980641E-11 -7.10162186607238188E-11
6.14418163060838865E-10 1.56707850033345581E-09 5.87498967815639496E-11
-9.12511925027635798E-11 -5.55222715556644573E-12
3.80289226259245479E-06 3.77054906604355163E-07 -6.86418762670912441E-07 2.18978910972676576E-05
-2.72477194402954326E-05 1.06334849178362395E-04
2.86278712147762193E-12 9.43444656492939158E-12 -1.00418806124681499E-09 7.21597818745566309E-10
-9.19957017197529514E-10 2.25301281229751893E-10 1.01048791384811028E-11
5.67835838506251331E-09 -7.89156752873953167E-09 2.74543421967369698E-09 3.71963401944639141E-10
-1.65726371212575658E-12 6.82547669095724368E-11 -9.63081045579423341E-09
3.76868378524201822E-09 9.25725132630988606E-09 6.97969545111749164E-11 -1.17198232861392044E-13 9.41468762933485939E-10
2.23962461478706023E-12 4.48354519023981927E-09
3.71735708750352676E-10 -4.35067119832453037E-11 -6.86434662238314603E-11 6.59772860915579926E-13
-5.34283595420866112E-10 6.5164196694176604E-09 5.63713502909052135E-10
-9.11398886507399584E-11 -1.45017144203175398E-10
-3.19923741632033515E-06 3.54806311736363664E-06 -8.0725552403068801E-07 3.48413331254183032E-05 5.01960896013355473E-06
-1.16087669795365874E-04
-1.31403694666986886E-11 -1.20358068846506067E-10 1.1576600106863167E-10 1.82739875038294816E-09 2.56068178381008537E-10
-1.823081596879457E-11 5.99239262804433447E-10
1.05885276569504882E-08 4.70011661832547887E-10 -6.94856448741761118E-10 1.00363134876689485E-11
-6.91940876535923758E-11 -2.57605846738234955E-08 -1.8960696072325202E-09
-2.99702817112078367E-09 -5.42007357840106102E-10 6.88494072508783176E-12 6.66965636749738865E-11
-2.38280016640056215E-10 -3.61001931688623089E-08 -6.84308740705903692E-11
3.80903351783205494E-10 5.83410132059528657E-12 -2.71996161059777026E-10 1.60445999539924047E-10 1.18888739003604366E-08
1.20811609122978939E-09 -1.42672180470005809E-10
-1.93053133625346413E-08 7.09523047178553143E-12
-2.89832239395211848E-06 2.52859233860437174E-06 2.49488832920915016E-06 -9.08700605341614261E-05
7.28982715186536357E-06 -1.12972069010011588E-04
2.2698297915705334E-10 1.30936100104319527E-11 1.15765995960367548E-10 1.47052447617997499E-09 -2.23706795375276729E-11
1.3659796821062473E-10 1.86200222034310993E-11
1.03073524395279314E-08 -6.35409752799755638E-09 4.02063270008736856E-11 -2.86473023897502119E-10
-1.11172542284935797E-11 -1.57997007752067896E-08 7.50039172017900126E-10
-6.42304686802382041E-09 -5.42007355683354043E-10 -7.80881665040606265E-11 -7.98392312311401201E-12
-2.38750741530313597E-09 -3.39085809964318521E-08 7.35504131574420781E-09
3.49147939101109191E-10 -5.99242168388386786E-13 -2.71996162693665479E-10 -8.8105549120198926E-12
8.88669333536067113E-09 9.09816101669679933E-09 -1.42953343406973554E-09
-1.18047053827114347E-08 5.81111371126583973E-11
2.3568347295521197E-07 2.05323343637960008E-07 5.31370031519365272E-07 -9.36949310307001988E-06 -8.67636971013688738E-06
7.58733142981164704E-06
2.02643416426889611E-11 1.11935370747284613E-10 1.15766000367981812E-10 -8.42943430157549539E-11
-3.56490342285560201E-10 1.59388085334060501E-11 -5.95777582626971003E-10
6.31931933505225019E-10 -1.06924138380691851E-09 6.89741276056960356E-10 -4.26286470178357362E-12
6.26477684434181829E-11 5.04918566278005117E-08 8.20601967692944599E-10
2.59731299016025661E-09 -5.42007410438718E-10 -8.26393223109107145E-13 -7.35249339620598362E-11 2.36526884089721122E-10
-4.69543957107259829E-10 3.67115567784252111E-10
2.01148999249059916E-10 4.6354984584558624E-13 -2.71996265331298553E-10 -1.69574629758366907E-10
-1.50821211846786488E-09 -9.09664965554518029E-10 1.41622358976833252E-10
3.81735015419690133E-08 1.60350948656845065E-12
3.42001782277554245E-06 -3.94478473408740238E-07 2.75169412794533534E-08 -2.39672978060187693E-06
-1.33074056947453521E-05 1.08372831790966195E-04
1.44872228762581148E-10 -2.01337369410355461E-11 1.15765997907375748E-10 -5.32287139206013184E-11
-9.45691185120515535E-10 -6.13549351815210234E-10 -1.59009326765867854E-11
1.58340217035932155E-09 -8.1148083349511539E-09 -7.33958437144314079E-11 9.33227612379053431E-11 4.31784041563689864E-12
3.86358759495801086E-08 1.56418986800704107E-09
3.2131549846012613E-09 -5.42007390431485768E-10 -3.90918626284850825E-11 8.64477368143625986E-13 3.04017990385778686E-09
-1.3129957815227317E-09 4.78132710106291631E-09
2.32901651055781592E-10 -9.02482236249633357E-11 -2.71996231355848854E-10 -7.16518983664930653E-13
-3.27080966083204313E-09 7.61086518515582652E-09 1.82032442053521255E-09
2.92534827287611135E-08 -1.60972056090312573E-10
3.76609153066905445E-11 471.10938370941170206 -1.89692589188004506E-11 79.62085940252249827 1.1265855760892677E-14
257.02606762970521004
3.33524616167811221E-11 376.02702515940882222 -2.69092245723368821E-11 -18.57550509446469533 1.33805123675281025E-14
76.06075709120901251
3.76609153066905445E-11 10676.93172880635574984 -1.89692589188004506E-11 -7549.20588288125054532
-3.33761525890707736E-12 2911.96580010896377644
-1.69505558452377528E-11 12.23856827316745743 -8.12183895173765405E-11 -2.3934886438624198E-10 -2.10744049263384626E-11
-1.88078865710987969E-10
1.25090899362857549E-10 2.71608165561345682 1.81279174698225864E-10 -1.59407451556316318E-10 2.13021228280927662E-12
2.35342797300981237E-11
3.31258189417537415E-10 2.71608165641351995 -1.11859073223373756E-10 2.37924775396733284E-11 2.88969743000122468E-12
1.66911844761205618E-10
-1.06036294132794202E-10 2.71608166411719409 -2.3164091570684153E-10 1.66572476456088992E-10 2.0077790648828626E-12
-1.8358227547364733E-11
-3.67470987635500899E-10 2.71608166257184758 8.08688704390279274E-11 -1.67233634570451323E-11 1.55736197377976023E-12
-1.63431975452937486E-10
-1.14211147610193776E-10 -2.65742338616945295 -1.88442558680684717E-10 1.54011997175773944E-10 -1.99397419195320703E-12
-1.08280590722500943E-11
-3.19659849775101652E-10 -2.6574233869695103 1.0060778882576809E-10 -9.91983165124416799E-12 -1.23448903545795458E-12
-1.40242064165613605E-10
1.12985427666507557E-10 -2.65742339467075928 2.17178039513843206E-10 -1.40060380993095355E-10 -2.11640744176637707E-12
2.16918001301086669E-11
3.71892922494742787E-10 -2.65742339312541898 -8.91470164479054352E-11 2.37974765614876066E-11 -2.56682452413362681E-12
1.49428204512868386E-10
3.01517049311246356E-10 0.93745089428489625 1.20665393847666391E-10 -4.98790860949291686E-11 1.06109390547227726E-12
2.0166982532190053E-11
3.10461506379447816E-10 0.93745089444746987 -2.37127588621672879E-10 2.04935008610239054E-11 1.10340554906568304E-12
6.90479551351004615E-11
-2.15187882772492104E-11 0.93745089547325733 -6.63808234614891023E-11 6.74557078455390355E-11 8.07456315867081059E-13
2.031679435052017E-13
-3.01398629747163055E-10 0.93745089528150494 -3.49057101087713739E-12 2.5732713312982634E-12 7.21432111003732452E-13
-5.49190357901128089E-11
-2.96205026401902259E-10 -0.87879262483807752 -1.23320417413490652E-10 5.55220663677854671E-11 -8.74852879999188813E-13
8.76660066009996878E-12
-3.07022561383185178E-10 -0.87879262500200805 2.34877459682000109E-10 1.00042234479636683E-11 -8.33213081856534932E-13
-3.38887561263491353E-11
2.47198389268089628E-11 -0.87879262603411901 5.94020963290870386E-11 -3.58486998151366588E-11 -1.12920199681303952E-12
1.32723586365107064E-11
3.02556525584837131E-10 -0.87879262584100992 8.70901474251275831E-13 1.58722427146528565E-11 -1.21455434263498315E-12
5.02798482942762328E-11
0 0 0 0 0 0
0 0 0 0 0 0
0 0 0 0 0 0
0 0 0 0 0 0
0 0 0 0 0 0
0 0 0 0 0 0
0 0 0 0 0 0
0 0 0 0 0 0
0 0 0 0 0 0
0 0 0 0 0 0
-1.48657018805681713E-04
2.47059476348095023E-04
0
0
0.77946778196831989
1.24977907606438232
-0.15798895137410734
0.21822417170273711
0.21822417170467823
0.21822417171512454
0.21822417171318342
0.21608976932413548
0.21608976932496016
0.21608976932923718
0.21608976932841251
0
0
0
0
0
0
0
0
0 0 0 0 0 0 0
0 0 0
0 0 0 0 0 0 0
0 0 0
-1.48657018805681713E-04 2.47059476348095023E-04 0.21822417170273711 0.21822417170467823 0.21822417171512454
0.21822417171318342 0.21608976932413548
0.21608976932496016 0.21608976932923718 0.21608976932841251 0.77946778196831989 1.24977907606438232 -0.15798895137410734
-1.48657018805681713E-04 2.47059476348095023E-04 0.21822417170273711 0.21822417170467823 0.21822417171512454
0.21822417171318342 0.21608976932413548
0.21608976932496016 0.21608976932923718 0.21608976932841251 0.77946778196831989 1.24977907606438232 -0.15798895137410734
</Step>
</Data>
<TerminationStatus runTermObject="" runStatus="Successful" />
</Analysis>
</Results>
