# Supplementary material for: Impedance Iterative Learning Backstepping Control for Output-Constrained Multisection Continuum Arms Based on PMA
Source: Micromachines (Basel). 2022 Sep 16;13(9):1532. doi: 10.3390/mi13091532 (PMC9506357; doi:10.3390/mi13091532)
Supplement: Supplementary file 1 [file micromachines-13-01532-s001.zip › S2-Control Algorithm and Co-Simulation/S2-Control Algorithm and Co-Simulation/Controls_Plant_2.xmt_txt]

**ABCDEFGHIJKLMNOPQRSTUVWXYZabcdefghijklmnopqrstuvwxyz**************************
**PARASOLID !"#$%&'()*+,-./:;<=>?@[\]^_`{|}~0123456789**************************
**PART1;
MC=unknown;
MC_MODEL=unknown;
MC_ID=unknown;
OS=unknown;
OS_RELEASE=unknown;
FRU=sdl_parasolid_customer_support;
APPL=parasolid_acceptance_tests;
SITE=unknown;
USER=unknown;
FORMAT=text;
GUISE=transmit;
KEY=Controls_Plant_2;
FILE=Controls_Plant_2.xmt_txt;
DATE=unknown;
**PART2;
SCH=SCH_3101206_31100;
USFLD_SIZE=1;
**PART3;
**END_OF_HEADER*****************************************************************
T51 : TRANSMIT FILE created by modeller version 310120623 SCH_3101206_31100_1300
6222 0 176 6 14 PART_XMT_BLOCK9 Part list9 n_entries0 0 1 d16 index_map_offset0
 0 1 d9 index_map82 0 20 schema_embedding_map82 0 16 mesh_offset_data206 0 7 ent
ries1005 1 T225 1 225 0 0 0 0 2 3 4 5 6 7 8 9 10 11 12 13 14 15 16 17 18 19 20 2
1 22 23 24 25 26 27 28 29 30 31 32 33 34 35 36 37 38 39 40 41 42 43 44 45 46 47
 48 49 50 51 52 53 54 55 56 57 58 59 60 61 62 63 64 65 66 67 68 69 70 71 72 73 7
4 75 76 77 78 79 80 81 82 83 84 85 86 87 88 89 90 91 92 93 94 95 96 97 98 99 100
 101 102 103 104 105 106 107 108 109 110 111 112 113 114 115 116 117 118 119 120
 121 122 123 124 125 126 127 128 129 130 131 132 133 134 135 136 137 138 139 140
 141 142 143 144 145 146 147 148 149 150 151 152 153 154 155 156 157 158 159 160
 161 162 163 164 165 166 167 168 169 170 171 172 173 174 175 176 177 178 179 180
 181 182 183 184 185 186 187 188 189 190 191 192 193 194 195 196 197 198 199 200
 201 202 203 204 205 206 207 208 209 210 211 212 213 214 215 216 217 218 219 220
 221 222 223 224 225 226 12 34 CCCCCCI4 mesh1006 0 I8 polyline1008 0 CCCCCCCDI5
 owner1040 0 CCCCCCI13 boundary_mesh1006 0 I17 boundary_polyline1008 0 CCCA16 in
dex_map_offset0 0 1 dA9 index_map82 0 A17 node_id_index_map82 0 A20 schema_embed
ding_map82 0 A5 child12 0 A14 lowest_node_id0 0 1 dA16 mesh_offset_data206 0 Z2
 1830 227 228 0 0 0 0 0 0 1e3 1e-8 0 229 3 1 0 3 1 230 231 232 233 0 0 234 235 2
36 0 0 0 0 0 0 0 12 3 977 237 238 0 0 0 0 0 0 1e3 1e-8 0 2 4 1 0 1 1 239 240 241
 242 0 0 243 244 245 0 0 0 0 0 0 0 12 4 4994 246 247 0 0 0 0 0 0 1e3 1e-8 0 3 5
 1 0 1 1 248 249 250 251 0 0 252 253 254 0 0 0 0 0 0 0 12 5 739 255 256 0 0 0 0
 0 0 1e3 1e-8 0 4 6 1 0 1 1 257 258 259 260 0 0 261 262 263 0 0 0 0 0 0 0 12 6 6
995 264 265 0 0 0 0 0 0 1e3 1e-8 0 5 7 1 0 1 1 266 267 268 269 0 0 270 271 272 0
 0 0 0 0 0 0 12 7 2972 273 274 0 0 0 0 0 0 1e3 1e-8 0 6 8 1 0 1 1 275 276 277 27
8 0 0 279 280 281 0 0 0 0 0 0 0 12 8 2972 282 283 0 0 0 0 0 0 1e3 1e-8 0 7 9 1 0
 1 1 284 285 286 287 0 0 288 289 290 0 0 0 0 0 0 0 12 9 6957 291 292 0 0 0 0 0 0
 1e3 1e-8 0 8 10 1 0 1 1 293 294 295 296 0 0 297 298 299 0 0 0 0 0 0 0 12 10 464
 300 301 0 0 0 0 0 0 1e3 1e-8 0 9 11 1 0 1 1 302 303 304 305 0 0 306 307 308 0 0
 0 0 0 0 0 12 11 317 309 310 0 0 0 0 0 0 1e3 1e-8 0 10 12 1 0 1 1 311 312 313 31
4 0 0 315 316 317 0 0 0 0 0 0 0 12 12 624 318 319 0 0 0 0 0 0 1e3 1e-8 0 11 13 1
 0 1 1 320 321 322 323 0 0 324 325 326 0 0 0 0 0 0 0 12 13 351 327 328 0 0 0 0 0
 0 1e3 1e-8 0 12 14 1 0 1 1 329 330 331 332 0 0 333 334 335 0 0 0 0 0 0 0 12 14
 351 336 337 0 0 0 0 0 0 1e3 1e-8 0 13 15 1 0 1 1 338 339 340 341 0 0 342 343 34
4 0 0 0 0 0 0 0 12 15 624 345 346 0 0 0 0 0 0 1e3 1e-8 0 14 16 1 0 1 1 347 348 3
49 350 0 0 351 352 353 0 0 0 0 0 0 0 12 16 471 354 355 0 0 0 0 0 0 1e3 1e-8 0 15
 17 1 0 1 1 356 357 358 359 0 0 360 361 362 0 0 0 0 0 0 0 12 17 471 363 364 0 0
 0 0 0 0 1e3 1e-8 0 16 18 1 0 1 1 365 366 367 368 0 0 369 370 371 0 0 0 0 0 0 0
 12 18 766 372 373 0 0 0 0 0 0 1e3 1e-8 0 17 19 1 0 1 1 374 375 376 377 0 0 378
 379 380 0 0 0 0 0 0 0 12 19 766 381 382 0 0 0 0 0 0 1e3 1e-8 0 18 20 1 0 1 1 38
3 384 385 386 0 0 387 388 389 0 0 0 0 0 0 0 12 20 766 390 391 0 0 0 0 0 0 1e3 1e
-8 0 19 21 1 0 1 1 392 393 394 395 0 0 396 397 398 0 0 0 0 0 0 0 12 21 766 399 4
00 0 0 0 0 0 0 1e3 1e-8 0 20 22 1 0 1 1 401 402 403 404 0 0 405 406 407 0 0 0 0
 0 0 0 12 22 5945 408 409 0 0 0 0 0 0 1e3 1e-8 0 21 23 1 0 1 1 410 411 412 413 0
 0 414 415 416 0 0 0 0 0 0 0 12 23 1891 417 418 0 0 0 0 0 0 1e3 1e-8 0 22 24 1 0
 1 1 419 420 421 422 0 0 423 424 425 0 0 0 0 0 0 0 12 24 29072 426 427 0 0 0 0 0
 0 1e3 1e-8 0 23 25 1 0 1 1 428 429 430 431 0 0 432 433 434 0 0 0 0 0 0 0 12 25
 18880 435 436 0 0 0 0 0 0 1e3 1e-8 0 24 26 1 0 1 1 437 438 439 440 0 0 441 442
 443 0 0 0 0 0 0 0 12 26 1402 444 445 0 0 0 0 0 0 1e3 1e-8 0 25 27 1 0 1 1 446 4
47 448 449 0 0 450 451 452 0 0 0 0 0 0 0 12 27 455 453 454 0 0 0 0 0 0 1e3 1e-8
 0 26 28 1 0 1 1 455 456 457 458 0 0 459 460 461 0 0 0 0 0 0 0 12 28 431 462 463
 0 0 0 0 0 0 1e3 1e-8 0 27 29 1 0 1 1 464 465 466 467 0 0 468 469 470 0 0 0 0 0
 0 0 12 29 702 471 472 0 0 0 0 0 0 1e3 1e-8 0 28 30 1 0 1 1 473 474 475 476 0 0
 477 478 479 0 0 0 0 0 0 0 12 30 1263 480 481 0 0 0 0 0 0 1e3 1e-8 0 29 31 1 0 1
 1 482 483 484 485 0 0 486 487 488 0 0 0 0 0 0 0 12 31 17948 489 490 0 0 0 0 0 0
 1e3 1e-8 0 30 32 1 0 1 1 491 492 493 494 0 0 495 496 497 0 0 0 0 0 0 0 12 32 32
25 498 499 0 0 0 0 0 0 1e3 1e-8 0 31 33 1 0 1 1 500 501 502 503 0 0 504 505 506
 0 0 0 0 0 0 0 12 33 3225 507 508 0 0 0 0 0 0 1e3 1e-8 0 32 34 1 0 1 1 509 510 5
11 512 0 0 513 514 515 0 0 0 0 0 0 0 12 34 3225 516 517 0 0 0 0 0 0 1e3 1e-8 0 3
3 35 1 0 1 1 518 519 520 521 0 0 522 523 524 0 0 0 0 0 0 0 12 35 3225 525 526 0
 0 0 0 0 0 1e3 1e-8 0 34 36 1 0 1 1 527 528 529 530 0 0 531 532 533 0 0 0 0 0 0
 0 12 36 455 534 535 0 0 0 0 0 0 1e3 1e-8 0 35 37 1 0 1 1 536 537 538 539 0 0 54
0 541 542 0 0 0 0 0 0 0 12 37 431 543 544 0 0 0 0 0 0 1e3 1e-8 0 36 38 1 0 1 1 5
45 546 547 548 0 0 549 550 551 0 0 0 0 0 0 0 12 38 284 552 553 0 0 0 0 0 0 1e3 1
e-8 0 37 39 1 0 1 1 554 555 556 557 0 0 558 559 560 0 0 0 0 0 0 0 12 39 193 561
 562 563 0 0 0 0 0 1e3 1e-8 0 38 40 1 0 1 1 564 565 566 0 0 0 567 568 0 0 0 0 0
 0 0 0 12 40 402 569 570 571 0 0 0 0 0 1e3 1e-8 0 39 41 1 0 1 1 572 573 574 575
 0 0 576 577 578 0 0 0 0 0 0 0 12 41 285 579 580 0 0 0 0 0 0 1e3 1e-8 0 40 42 1
 0 1 1 581 582 583 584 0 0 585 586 587 0 0 0 0 0 0 0 12 42 189 588 589 0 0 0 0 0
 0 1e3 1e-8 0 41 43 1 0 1 1 590 591 592 593 0 0 594 595 596 0 0 0 0 0 0 0 12 43
 188 597 598 0 0 0 0 0 0 1e3 1e-8 0 42 44 1 0 1 1 599 600 601 602 0 0 603 604 60
5 0 0 0 0 0 0 0 12 44 332 606 607 0 0 0 0 0 0 1e3 1e-8 0 43 45 1 0 1 1 608 609 6
10 611 0 0 612 613 614 0 0 0 0 0 0 0 12 45 470 615 616 617 0 0 0 0 0 1e3 1e-8 0
 44 46 1 0 1 1 618 619 620 621 0 0 622 623 624 0 0 0 0 0 0 0 12 46 1241 625 626
 0 0 0 0 0 0 1e3 1e-8 0 45 47 1 0 1 1 627 628 629 630 0 0 631 632 633 0 0 0 0 0
 0 0 12 47 808 634 635 0 0 0 0 0 0 1e3 1e-8 0 46 48 1 0 1 1 636 637 638 639 0 0
 640 641 642 0 0 0 0 0 0 0 12 48 1920 643 644 645 0 0 0 0 0 1e3 1e-8 0 47 49 1 0
 1 1 646 647 648 649 0 0 650 651 652 0 0 0 0 0 0 0 12 49 160 653 654 0 0 0 0 0 0
 1e3 1e-8 0 48 50 1 0 1 1 655 656 657 0 0 0 658 659 0 0 0 0 0 0 0 0 12 50 1480 6
60 661 662 0 0 0 0 0 1e3 1e-8 0 49 51 1 0 1 1 663 664 665 666 0 0 667 668 669 0
 0 0 0 0 0 0 12 51 335 670 671 0 0 0 0 0 0 1e3 1e-8 0 50 52 1 0 1 1 672 673 674
 675 0 0 676 677 678 0 0 0 0 0 0 0 12 52 340 679 680 681 0 0 0 0 0 1e3 1e-8 0 51
 53 1 0 1 1 682 683 684 685 0 0 686 687 688 0 0 0 0 0 0 0 12 53 273 689 690 0 0
 0 0 0 0 1e3 1e-8 0 52 54 1 0 1 1 691 692 693 694 0 0 695 696 697 0 0 0 0 0 0 0
 12 54 273 698 699 0 0 0 0 0 0 1e3 1e-8 0 53 55 1 0 1 1 700 701 702 703 0 0 704
 705 706 0 0 0 0 0 0 0 12 55 652 707 708 0 0 0 0 0 0 1e3 1e-8 0 54 56 1 0 1 1 70
9 710 711 712 0 0 713 714 715 0 0 0 0 0 0 0 12 56 724 716 717 0 0 0 0 0 0 1e3 1e
-8 0 55 57 1 0 1 1 718 719 720 721 0 0 722 723 724 0 0 0 0 0 0 0 12 57 372 725 7
26 0 0 0 0 0 0 1e3 1e-8 0 56 58 1 0 1 1 727 728 729 730 0 0 731 732 733 0 0 0 0
 0 0 0 12 58 3002 734 735 0 0 0 0 0 0 1e3 1e-8 0 57 59 1 0 1 1 736 737 738 739 0
 0 740 741 742 0 0 0 0 0 0 0 12 59 778 743 744 745 0 0 0 0 0 1e3 1e-8 0 58 60 1
 0 1 1 746 747 748 0 0 0 749 750 0 0 0 0 0 0 0 0 12 60 284 751 752 0 0 0 0 0 0 1
e3 1e-8 0 59 61 1 0 1 1 753 754 755 756 0 0 757 758 759 0 0 0 0 0 0 0 12 61 193
 760 761 762 0 0 0 0 0 1e3 1e-8 0 60 62 1 0 1 1 763 764 765 0 0 0 766 767 0 0 0
 0 0 0 0 0 12 62 402 768 769 770 0 0 0 0 0 1e3 1e-8 0 61 63 1 0 1 1 771 772 773
 774 0 0 775 776 777 0 0 0 0 0 0 0 12 63 285 778 779 0 0 0 0 0 0 1e3 1e-8 0 62 6
4 1 0 1 1 780 781 782 783 0 0 784 785 786 0 0 0 0 0 0 0 12 64 189 787 788 0 0 0
 0 0 0 1e3 1e-8 0 63 65 1 0 1 1 789 790 791 792 0 0 793 794 795 0 0 0 0 0 0 0 12
 65 188 796 797 0 0 0 0 0 0 1e3 1e-8 0 64 66 1 0 1 1 798 799 800 801 0 0 802 803
 804 0 0 0 0 0 0 0 12 66 332 805 806 0 0 0 0 0 0 1e3 1e-8 0 65 67 1 0 1 1 807 80
8 809 810 0 0 811 812 813 0 0 0 0 0 0 0 12 67 470 814 815 816 0 0 0 0 0 1e3 1e-8
 0 66 68 1 0 1 1 817 818 819 820 0 0 821 822 823 0 0 0 0 0 0 0 12 68 1241 824 82
5 0 0 0 0 0 0 1e3 1e-8 0 67 69 1 0 1 1 826 827 828 829 0 0 830 831 832 0 0 0 0 0
 0 0 12 69 808 833 834 0 0 0 0 0 0 1e3 1e-8 0 68 70 1 0 1 1 835 836 837 838 0 0
 839 840 841 0 0 0 0 0 0 0 12 70 1920 842 843 844 0 0 0 0 0 1e3 1e-8 0 69 71 1 0
 1 1 845 846 847 848 0 0 849 850 851 0 0 0 0 0 0 0 12 71 160 852 853 0 0 0 0 0 0
 1e3 1e-8 0 70 72 1 0 1 1 854 855 856 0 0 0 857 858 0 0 0 0 0 0 0 0 12 72 1480 8
59 860 861 0 0 0 0 0 1e3 1e-8 0 71 73 1 0 1 1 862 863 864 865 0 0 866 867 868 0
 0 0 0 0 0 0 12 73 335 869 870 0 0 0 0 0 0 1e3 1e-8 0 72 74 1 0 1 1 871 872 873
 874 0 0 875 876 877 0 0 0 0 0 0 0 12 74 340 878 879 880 0 0 0 0 0 1e3 1e-8 0 73
 75 1 0 1 1 881 882 883 884 0 0 885 886 887 0 0 0 0 0 0 0 12 75 273 888 889 0 0
 0 0 0 0 1e3 1e-8 0 74 76 1 0 1 1 890 891 892 893 0 0 894 895 896 0 0 0 0 0 0 0
 12 76 273 897 898 0 0 0 0 0 0 1e3 1e-8 0 75 77 1 0 1 1 899 900 901 902 0 0 903
 904 905 0 0 0 0 0 0 0 12 77 652 906 907 0 0 0 0 0 0 1e3 1e-8 0 76 78 1 0 1 1 90
8 909 910 911 0 0 912 913 914 0 0 0 0 0 0 0 12 78 724 915 916 0 0 0 0 0 0 1e3 1e
-8 0 77 79 1 0 1 1 917 918 919 920 0 0 921 922 923 0 0 0 0 0 0 0 12 79 372 924 9
25 0 0 0 0 0 0 1e3 1e-8 0 78 80 1 0 1 1 926 927 928 929 0 0 930 931 932 0 0 0 0
 0 0 0 12 80 3002 933 934 0 0 0 0 0 0 1e3 1e-8 0 79 81 1 0 1 1 935 936 937 938 0
 0 939 940 941 0 0 0 0 0 0 0 12 81 778 942 943 944 0 0 0 0 0 1e3 1e-8 0 80 82 1
 0 1 1 945 946 947 0 0 0 948 949 0 0 0 0 0 0 0 0 12 82 284 950 951 0 0 0 0 0 0 1
e3 1e-8 0 81 83 1 0 1 1 952 953 954 955 0 0 956 957 958 0 0 0 0 0 0 0 12 83 193
 959 960 961 0 0 0 0 0 1e3 1e-8 0 82 84 1 0 1 1 962 963 964 0 0 0 965 966 0 0 0
 0 0 0 0 0 12 84 402 967 968 969 0 0 0 0 0 1e3 1e-8 0 83 85 1 0 1 1 970 971 972
 973 0 0 974 975 976 0 0 0 0 0 0 0 12 85 285 977 978 0 0 0 0 0 0 1e3 1e-8 0 84 8
6 1 0 1 1 979 980 981 982 0 0 983 984 985 0 0 0 0 0 0 0 12 86 189 986 987 0 0 0
 0 0 0 1e3 1e-8 0 85 87 1 0 1 1 988 989 990 991 0 0 992 993 994 0 0 0 0 0 0 0 12
 87 188 995 996 0 0 0 0 0 0 1e3 1e-8 0 86 88 1 0 1 1 997 998 999 1000 0 0 1001 1
002 1003 0 0 0 0 0 0 0 12 88 332 1004 1005 0 0 0 0 0 0 1e3 1e-8 0 87 89 1 0 1 1
 1006 1007 1008 1009 0 0 1010 1011 1012 0 0 0 0 0 0 0 12 89 470 1013 1014 1015 0
 0 0 0 0 1e3 1e-8 0 88 90 1 0 1 1 1016 1017 1018 1019 0 0 1020 1021 1022 0 0 0 0
 0 0 0 12 90 1241 1023 1024 0 0 0 0 0 0 1e3 1e-8 0 89 91 1 0 1 1 1025 1026 1027
 1028 0 0 1029 1030 1031 0 0 0 0 0 0 0 12 91 808 1032 1033 0 0 0 0 0 0 1e3 1e-8
 0 90 92 1 0 1 1 1034 1035 1036 1037 0 0 1038 1039 1040 0 0 0 0 0 0 0 12 92 1920
 1041 1042 1043 0 0 0 0 0 1e3 1e-8 0 91 93 1 0 1 1 1044 1045 1046 1047 0 0 1048
 1049 1050 0 0 0 0 0 0 0 12 93 160 1051 1052 0 0 0 0 0 0 1e3 1e-8 0 92 94 1 0 1
 1 1053 1054 1055 0 0 0 1056 1057 0 0 0 0 0 0 0 0 12 94 1480 1058 1059 1060 0 0
 0 0 0 1e3 1e-8 0 93 95 1 0 1 1 1061 1062 1063 1064 0 0 1065 1066 1067 0 0 0 0 0
 0 0 12 95 335 1068 1069 0 0 0 0 0 0 1e3 1e-8 0 94 96 1 0 1 1 1070 1071 1072 107
3 0 0 1074 1075 1076 0 0 0 0 0 0 0 12 96 340 1077 1078 1079 0 0 0 0 0 1e3 1e-8 0
 95 97 1 0 1 1 1080 1081 1082 1083 0 0 1084 1085 1086 0 0 0 0 0 0 0 12 97 273 10
87 1088 0 0 0 0 0 0 1e3 1e-8 0 96 98 1 0 1 1 1089 1090 1091 1092 0 0 1093 1094 1
095 0 0 0 0 0 0 0 12 98 273 1096 1097 0 0 0 0 0 0 1e3 1e-8 0 97 99 1 0 1 1 1098
 1099 1100 1101 0 0 1102 1103 1104 0 0 0 0 0 0 0 12 99 652 1105 1106 0 0 0 0 0 0
 1e3 1e-8 0 98 100 1 0 1 1 1107 1108 1109 1110 0 0 1111 1112 1113 0 0 0 0 0 0 0
 12 100 724 1114 1115 0 0 0 0 0 0 1e3 1e-8 0 99 101 1 0 1 1 1116 1117 1118 1119
 0 0 1120 1121 1122 0 0 0 0 0 0 0 12 101 372 1123 1124 0 0 0 0 0 0 1e3 1e-8 0 10
0 102 1 0 1 1 1125 1126 1127 1128 0 0 1129 1130 1131 0 0 0 0 0 0 0 12 102 3002 1
132 1133 0 0 0 0 0 0 1e3 1e-8 0 101 103 1 0 1 1 1134 1135 1136 1137 0 0 1138 113
9 1140 0 0 0 0 0 0 0 12 103 778 1141 1142 1143 0 0 0 0 0 1e3 1e-8 0 102 104 1 0
 1 1 1144 1145 1146 0 0 0 1147 1148 0 0 0 0 0 0 0 0 12 104 284 1149 1150 0 0 0 0
 0 0 1e3 1e-8 0 103 105 1 0 1 1 1151 1152 1153 1154 0 0 1155 1156 1157 0 0 0 0 0
 0 0 12 105 193 1158 1159 1160 0 0 0 0 0 1e3 1e-8 0 104 106 1 0 1 1 1161 1162 11
63 0 0 0 1164 1165 0 0 0 0 0 0 0 0 12 106 402 1166 1167 1168 0 0 0 0 0 1e3 1e-8
 0 105 107 1 0 1 1 1169 1170 1171 1172 0 0 1173 1174 1175 0 0 0 0 0 0 0 12 107 2
85 1176 1177 0 0 0 0 0 0 1e3 1e-8 0 106 108 1 0 1 1 1178 1179 1180 1181 0 0 1182
 1183 1184 0 0 0 0 0 0 0 12 108 189 1185 1186 0 0 0 0 0 0 1e3 1e-8 0 107 109 1 0
 1 1 1187 1188 1189 1190 0 0 1191 1192 1193 0 0 0 0 0 0 0 12 109 188 1194 1195 0
 0 0 0 0 0 1e3 1e-8 0 108 110 1 0 1 1 1196 1197 1198 1199 0 0 1200 1201 1202 0 0
 0 0 0 0 0 12 110 332 1203 1204 0 0 0 0 0 0 1e3 1e-8 0 109 111 1 0 1 1 1205 1206
 1207 1208 0 0 1209 1210 1211 0 0 0 0 0 0 0 12 111 470 1212 1213 1214 0 0 0 0 0
 1e3 1e-8 0 110 112 1 0 1 1 1215 1216 1217 1218 0 0 1219 1220 1221 0 0 0 0 0 0 0
 12 112 1241 1222 1223 0 0 0 0 0 0 1e3 1e-8 0 111 113 1 0 1 1 1224 1225 1226 122
7 0 0 1228 1229 1230 0 0 0 0 0 0 0 12 113 808 1231 1232 0 0 0 0 0 0 1e3 1e-8 0 1
12 114 1 0 1 1 1233 1234 1235 1236 0 0 1237 1238 1239 0 0 0 0 0 0 0 12 114 1920
 1240 1241 1242 0 0 0 0 0 1e3 1e-8 0 113 115 1 0 1 1 1243 1244 1245 1246 0 0 124
7 1248 1249 0 0 0 0 0 0 0 12 115 160 1250 1251 0 0 0 0 0 0 1e3 1e-8 0 114 116 1
 0 1 1 1252 1253 1254 0 0 0 1255 1256 0 0 0 0 0 0 0 0 12 116 1480 1257 1258 1259
 0 0 0 0 0 1e3 1e-8 0 115 117 1 0 1 1 1260 1261 1262 1263 0 0 1264 1265 1266 0 0
 0 0 0 0 0 12 117 335 1267 1268 0 0 0 0 0 0 1e3 1e-8 0 116 118 1 0 1 1 1269 1270
 1271 1272 0 0 1273 1274 1275 0 0 0 0 0 0 0 12 118 340 1276 1277 1278 0 0 0 0 0
 1e3 1e-8 0 117 119 1 0 1 1 1279 1280 1281 1282 0 0 1283 1284 1285 0 0 0 0 0 0 0
 12 119 273 1286 1287 0 0 0 0 0 0 1e3 1e-8 0 118 120 1 0 1 1 1288 1289 1290 1291
 0 0 1292 1293 1294 0 0 0 0 0 0 0 12 120 273 1295 1296 0 0 0 0 0 0 1e3 1e-8 0 11
9 121 1 0 1 1 1297 1298 1299 1300 0 0 1301 1302 1303 0 0 0 0 0 0 0 12 121 652 13
04 1305 0 0 0 0 0 0 1e3 1e-8 0 120 122 1 0 1 1 1306 1307 1308 1309 0 0 1310 1311
 1312 0 0 0 0 0 0 0 12 122 724 1313 1314 0 0 0 0 0 0 1e3 1e-8 0 121 123 1 0 1 1
 1315 1316 1317 1318 0 0 1319 1320 1321 0 0 0 0 0 0 0 12 123 372 1322 1323 0 0 0
 0 0 0 1e3 1e-8 0 122 124 1 0 1 1 1324 1325 1326 1327 0 0 1328 1329 1330 0 0 0 0
 0 0 0 12 124 3002 1331 1332 0 0 0 0 0 0 1e3 1e-8 0 123 125 1 0 1 1 1333 1334 13
35 1336 0 0 1337 1338 1339 0 0 0 0 0 0 0 12 125 778 1340 1341 1342 0 0 0 0 0 1e3
 1e-8 0 124 126 1 0 1 1 1343 1344 1345 0 0 0 1346 1347 0 0 0 0 0 0 0 0 12 126 28
4 1348 1349 0 0 0 0 0 0 1e3 1e-8 0 125 127 1 0 1 1 1350 1351 1352 1353 0 0 1354
 1355 1356 0 0 0 0 0 0 0 12 127 193 1357 1358 1359 0 0 0 0 0 1e3 1e-8 0 126 128
 1 0 1 1 1360 1361 1362 0 0 0 1363 1364 0 0 0 0 0 0 0 0 12 128 402 1365 1366 136
7 0 0 0 0 0 1e3 1e-8 0 127 129 1 0 1 1 1368 1369 1370 1371 0 0 1372 1373 1374 0
 0 0 0 0 0 0 12 129 285 1375 1376 0 0 0 0 0 0 1e3 1e-8 0 128 130 1 0 1 1 1377 13
78 1379 1380 0 0 1381 1382 1383 0 0 0 0 0 0 0 12 130 189 1384 1385 0 0 0 0 0 0 1
e3 1e-8 0 129 131 1 0 1 1 1386 1387 1388 1389 0 0 1390 1391 1392 0 0 0 0 0 0 0 1
2 131 188 1393 1394 0 0 0 0 0 0 1e3 1e-8 0 130 132 1 0 1 1 1395 1396 1397 1398 0
 0 1399 1400 1401 0 0 0 0 0 0 0 12 132 332 1402 1403 0 0 0 0 0 0 1e3 1e-8 0 131
 133 1 0 1 1 1404 1405 1406 1407 0 0 1408 1409 1410 0 0 0 0 0 0 0 12 133 470 141
1 1412 1413 0 0 0 0 0 1e3 1e-8 0 132 134 1 0 1 1 1414 1415 1416 1417 0 0 1418 14
19 1420 0 0 0 0 0 0 0 12 134 1241 1421 1422 0 0 0 0 0 0 1e3 1e-8 0 133 135 1 0 1
 1 1423 1424 1425 1426 0 0 1427 1428 1429 0 0 0 0 0 0 0 12 135 808 1430 1431 0 0
 0 0 0 0 1e3 1e-8 0 134 136 1 0 1 1 1432 1433 1434 1435 0 0 1436 1437 1438 0 0 0
 0 0 0 0 12 136 1920 1439 1440 1441 0 0 0 0 0 1e3 1e-8 0 135 137 1 0 1 1 1442 14
43 1444 1445 0 0 1446 1447 1448 0 0 0 0 0 0 0 12 137 160 1449 1450 0 0 0 0 0 0 1
e3 1e-8 0 136 138 1 0 1 1 1451 1452 1453 0 0 0 1454 1455 0 0 0 0 0 0 0 0 12 138
 1480 1456 1457 1458 0 0 0 0 0 1e3 1e-8 0 137 139 1 0 1 1 1459 1460 1461 1462 0
 0 1463 1464 1465 0 0 0 0 0 0 0 12 139 335 1466 1467 0 0 0 0 0 0 1e3 1e-8 0 138
 140 1 0 1 1 1468 1469 1470 1471 0 0 1472 1473 1474 0 0 0 0 0 0 0 12 140 340 147
5 1476 1477 0 0 0 0 0 1e3 1e-8 0 139 141 1 0 1 1 1478 1479 1480 1481 0 0 1482 14
83 1484 0 0 0 0 0 0 0 12 141 273 1485 1486 0 0 0 0 0 0 1e3 1e-8 0 140 142 1 0 1
 1 1487 1488 1489 1490 0 0 1491 1492 1493 0 0 0 0 0 0 0 12 142 273 1494 1495 0 0
 0 0 0 0 1e3 1e-8 0 141 143 1 0 1 1 1496 1497 1498 1499 0 0 1500 1501 1502 0 0 0
 0 0 0 0 12 143 652 1503 1504 0 0 0 0 0 0 1e3 1e-8 0 142 144 1 0 1 1 1505 1506 1
507 1508 0 0 1509 1510 1511 0 0 0 0 0 0 0 12 144 724 1512 1513 0 0 0 0 0 0 1e3 1
e-8 0 143 145 1 0 1 1 1514 1515 1516 1517 0 0 1518 1519 1520 0 0 0 0 0 0 0 12 14
5 372 1521 1522 0 0 0 0 0 0 1e3 1e-8 0 144 146 1 0 1 1 1523 1524 1525 1526 0 0 1
527 1528 1529 0 0 0 0 0 0 0 12 146 3002 1530 1531 0 0 0 0 0 0 1e3 1e-8 0 145 147
 1 0 1 1 1532 1533 1534 1535 0 0 1536 1537 1538 0 0 0 0 0 0 0 12 147 778 1539 15
40 1541 0 0 0 0 0 1e3 1e-8 0 146 148 1 0 1 1 1542 1543 1544 0 0 0 1545 1546 0 0
 0 0 0 0 0 0 12 148 284 1547 1548 0 0 0 0 0 0 1e3 1e-8 0 147 149 1 0 1 1 1549 15
50 1551 1552 0 0 1553 1554 1555 0 0 0 0 0 0 0 12 149 193 1556 1557 1558 0 0 0 0
 0 1e3 1e-8 0 148 150 1 0 1 1 1559 1560 1561 0 0 0 1562 1563 0 0 0 0 0 0 0 0 12
 150 402 1564 1565 1566 0 0 0 0 0 1e3 1e-8 0 149 151 1 0 1 1 1567 1568 1569 1570
 0 0 1571 1572 1573 0 0 0 0 0 0 0 12 151 285 1574 1575 0 0 0 0 0 0 1e3 1e-8 0 15
0 152 1 0 1 1 1576 1577 1578 1579 0 0 1580 1581 1582 0 0 0 0 0 0 0 12 152 189 15
83 1584 0 0 0 0 0 0 1e3 1e-8 0 151 153 1 0 1 1 1585 1586 1587 1588 0 0 1589 1590
 1591 0 0 0 0 0 0 0 12 153 188 1592 1593 0 0 0 0 0 0 1e3 1e-8 0 152 154 1 0 1 1
 1594 1595 1596 1597 0 0 1598 1599 1600 0 0 0 0 0 0 0 12 154 332 1601 1602 0 0 0
 0 0 0 1e3 1e-8 0 153 155 1 0 1 1 1603 1604 1605 1606 0 0 1607 1608 1609 0 0 0 0
 0 0 0 12 155 470 1610 1611 1612 0 0 0 0 0 1e3 1e-8 0 154 156 1 0 1 1 1613 1614
 1615 1616 0 0 1617 1618 1619 0 0 0 0 0 0 0 12 156 1241 1620 1621 0 0 0 0 0 0 1e
3 1e-8 0 155 157 1 0 1 1 1622 1623 1624 1625 0 0 1626 1627 1628 0 0 0 0 0 0 0 12
 157 808 1629 1630 0 0 0 0 0 0 1e3 1e-8 0 156 158 1 0 1 1 1631 1632 1633 1634 0
 0 1635 1636 1637 0 0 0 0 0 0 0 12 158 1920 1638 1639 1640 0 0 0 0 0 1e3 1e-8 0
 157 159 1 0 1 1 1641 1642 1643 1644 0 0 1645 1646 1647 0 0 0 0 0 0 0 12 159 160
 1648 1649 0 0 0 0 0 0 1e3 1e-8 0 158 160 1 0 1 1 1650 1651 1652 0 0 0 1653 1654
 0 0 0 0 0 0 0 0 12 160 1480 1655 1656 1657 0 0 0 0 0 1e3 1e-8 0 159 161 1 0 1 1
 1658 1659 1660 1661 0 0 1662 1663 1664 0 0 0 0 0 0 0 12 161 335 1665 1666 0 0 0
 0 0 0 1e3 1e-8 0 160 162 1 0 1 1 1667 1668 1669 1670 0 0 1671 1672 1673 0 0 0 0
 0 0 0 12 162 340 1674 1675 1676 0 0 0 0 0 1e3 1e-8 0 161 163 1 0 1 1 1677 1678
 1679 1680 0 0 1681 1682 1683 0 0 0 0 0 0 0 12 163 273 1684 1685 0 0 0 0 0 0 1e3
 1e-8 0 162 164 1 0 1 1 1686 1687 1688 1689 0 0 1690 1691 1692 0 0 0 0 0 0 0 12
 164 273 1693 1694 0 0 0 0 0 0 1e3 1e-8 0 163 165 1 0 1 1 1695 1696 1697 1698 0
 0 1699 1700 1701 0 0 0 0 0 0 0 12 165 652 1702 1703 0 0 0 0 0 0 1e3 1e-8 0 164
 166 1 0 1 1 1704 1705 1706 1707 0 0 1708 1709 1710 0 0 0 0 0 0 0 12 166 724 171
1 1712 0 0 0 0 0 0 1e3 1e-8 0 165 167 1 0 1 1 1713 1714 1715 1716 0 0 1717 1718
 1719 0 0 0 0 0 0 0 12 167 372 1720 1721 0 0 0 0 0 0 1e3 1e-8 0 166 168 1 0 1 1
 1722 1723 1724 1725 0 0 1726 1727 1728 0 0 0 0 0 0 0 12 168 3002 1729 1730 0 0
 0 0 0 0 1e3 1e-8 0 167 169 1 0 1 1 1731 1732 1733 1734 0 0 1735 1736 1737 0 0 0
 0 0 0 0 12 169 778 1738 1739 1740 0 0 0 0 0 1e3 1e-8 0 168 170 1 0 1 1 1741 174
2 1743 0 0 0 1744 1745 0 0 0 0 0 0 0 0 12 170 284 1746 1747 0 0 0 0 0 0 1e3 1e-8
 0 169 171 1 0 1 1 1748 1749 1750 1751 0 0 1752 1753 1754 0 0 0 0 0 0 0 12 171 1
93 1755 1756 1757 0 0 0 0 0 1e3 1e-8 0 170 172 1 0 1 1 1758 1759 1760 0 0 0 1761
 1762 0 0 0 0 0 0 0 0 12 172 402 1763 1764 1765 0 0 0 0 0 1e3 1e-8 0 171 173 1 0
 1 1 1766 1767 1768 1769 0 0 1770 1771 1772 0 0 0 0 0 0 0 12 173 285 1773 1774 0
 0 0 0 0 0 1e3 1e-8 0 172 174 1 0 1 1 1775 1776 1777 1778 0 0 1779 1780 1781 0 0
 0 0 0 0 0 12 174 189 1782 1783 0 0 0 0 0 0 1e3 1e-8 0 173 175 1 0 1 1 1784 1785
 1786 1787 0 0 1788 1789 1790 0 0 0 0 0 0 0 12 175 188 1791 1792 0 0 0 0 0 0 1e3
 1e-8 0 174 176 1 0 1 1 1793 1794 1795 1796 0 0 1797 1798 1799 0 0 0 0 0 0 0 12
 176 332 1800 1801 0 0 0 0 0 0 1e3 1e-8 0 175 177 1 0 1 1 1802 1803 1804 1805 0
 0 1806 1807 1808 0 0 0 0 0 0 0 12 177 470 1809 1810 1811 0 0 0 0 0 1e3 1e-8 0 1
76 178 1 0 1 1 1812 1813 1814 1815 0 0 1816 1817 1818 0 0 0 0 0 0 0 12 178 1241
 1819 1820 0 0 0 0 0 0 1e3 1e-8 0 177 179 1 0 1 1 1821 1822 1823 1824 0 0 1825 1
826 1827 0 0 0 0 0 0 0 12 179 808 1828 1829 0 0 0 0 0 0 1e3 1e-8 0 178 180 1 0 1
 1 1830 1831 1832 1833 0 0 1834 1835 1836 0 0 0 0 0 0 0 12 180 1920 1837 1838 18
39 0 0 0 0 0 1e3 1e-8 0 179 181 1 0 1 1 1840 1841 1842 1843 0 0 1844 1845 1846 0
 0 0 0 0 0 0 12 181 160 1847 1848 0 0 0 0 0 0 1e3 1e-8 0 180 182 1 0 1 1 1849 18
50 1851 0 0 0 1852 1853 0 0 0 0 0 0 0 0 12 182 1480 1854 1855 1856 0 0 0 0 0 1e3
 1e-8 0 181 183 1 0 1 1 1857 1858 1859 1860 0 0 1861 1862 1863 0 0 0 0 0 0 0 12
 183 335 1864 1865 0 0 0 0 0 0 1e3 1e-8 0 182 184 1 0 1 1 1866 1867 1868 1869 0
 0 1870 1871 1872 0 0 0 0 0 0 0 12 184 340 1873 1874 1875 0 0 0 0 0 1e3 1e-8 0 1
83 185 1 0 1 1 1876 1877 1878 1879 0 0 1880 1881 1882 0 0 0 0 0 0 0 12 185 273 1
883 1884 0 0 0 0 0 0 1e3 1e-8 0 184 186 1 0 1 1 1885 1886 1887 1888 0 0 1889 189
0 1891 0 0 0 0 0 0 0 12 186 273 1892 1893 0 0 0 0 0 0 1e3 1e-8 0 185 187 1 0 1 1
 1894 1895 1896 1897 0 0 1898 1899 1900 0 0 0 0 0 0 0 12 187 652 1901 1902 0 0 0
 0 0 0 1e3 1e-8 0 186 188 1 0 1 1 1903 1904 1905 1906 0 0 1907 1908 1909 0 0 0 0
 0 0 0 12 188 724 1910 1911 0 0 0 0 0 0 1e3 1e-8 0 187 189 1 0 1 1 1912 1913 191
4 1915 0 0 1916 1917 1918 0 0 0 0 0 0 0 12 189 372 1919 1920 0 0 0 0 0 0 1e3 1e-
8 0 188 190 1 0 1 1 1921 1922 1923 1924 0 0 1925 1926 1927 0 0 0 0 0 0 0 12 190
 3002 1928 1929 0 0 0 0 0 0 1e3 1e-8 0 189 191 1 0 1 1 1930 1931 1932 1933 0 0 1
934 1935 1936 0 0 0 0 0 0 0 12 191 778 1937 1938 1939 0 0 0 0 0 1e3 1e-8 0 190 1
92 1 0 1 1 1940 1941 1942 0 0 0 1943 1944 0 0 0 0 0 0 0 0 12 192 284 1945 1946 0
 0 0 0 0 0 1e3 1e-8 0 191 193 1 0 1 1 1947 1948 1949 1950 0 0 1951 1952 1953 0 0
 0 0 0 0 0 12 193 193 1954 1955 1956 0 0 0 0 0 1e3 1e-8 0 192 194 1 0 1 1 1957 1
958 1959 0 0 0 1960 1961 0 0 0 0 0 0 0 0 12 194 402 1962 1963 1964 0 0 0 0 0 1e3
 1e-8 0 193 195 1 0 1 1 1965 1966 1967 1968 0 0 1969 1970 1971 0 0 0 0 0 0 0 12
 195 285 1972 1973 0 0 0 0 0 0 1e3 1e-8 0 194 196 1 0 1 1 1974 1975 1976 1977 0
 0 1978 1979 1980 0 0 0 0 0 0 0 12 196 189 1981 1982 0 0 0 0 0 0 1e3 1e-8 0 195
 197 1 0 1 1 1983 1984 1985 1986 0 0 1987 1988 1989 0 0 0 0 0 0 0 12 197 188 199
0 1991 0 0 0 0 0 0 1e3 1e-8 0 196 198 1 0 1 1 1992 1993 1994 1995 0 0 1996 1997
 1998 0 0 0 0 0 0 0 12 198 332 1999 2000 0 0 0 0 0 0 1e3 1e-8 0 197 199 1 0 1 1
 2001 2002 2003 2004 0 0 2005 2006 2007 0 0 0 0 0 0 0 12 199 470 2008 2009 2010
 0 0 0 0 0 1e3 1e-8 0 198 200 1 0 1 1 2011 2012 2013 2014 0 0 2015 2016 2017 0 0
 0 0 0 0 0 12 200 1241 2018 2019 0 0 0 0 0 0 1e3 1e-8 0 199 201 1 0 1 1 2020 202
1 2022 2023 0 0 2024 2025 2026 0 0 0 0 0 0 0 12 201 808 2027 2028 0 0 0 0 0 0 1e
3 1e-8 0 200 202 1 0 1 1 2029 2030 2031 2032 0 0 2033 2034 2035 0 0 0 0 0 0 0 12
 202 1920 2036 2037 2038 0 0 0 0 0 1e3 1e-8 0 201 203 1 0 1 1 2039 2040 2041 204
2 0 0 2043 2044 2045 0 0 0 0 0 0 0 12 203 160 2046 2047 0 0 0 0 0 0 1e3 1e-8 0 2
02 204 1 0 1 1 2048 2049 2050 0 0 0 2051 2052 0 0 0 0 0 0 0 0 12 204 1480 2053 2
054 2055 0 0 0 0 0 1e3 1e-8 0 203 205 1 0 1 1 2056 2057 2058 2059 0 0 2060 2061
 2062 0 0 0 0 0 0 0 12 205 335 2063 2064 0 0 0 0 0 0 1e3 1e-8 0 204 206 1 0 1 1
 2065 2066 2067 2068 0 0 2069 2070 2071 0 0 0 0 0 0 0 12 206 340 2072 2073 2074
 0 0 0 0 0 1e3 1e-8 0 205 207 1 0 1 1 2075 2076 2077 2078 0 0 2079 2080 2081 0 0
 0 0 0 0 0 12 207 273 2082 2083 0 0 0 0 0 0 1e3 1e-8 0 206 208 1 0 1 1 2084 2085
 2086 2087 0 0 2088 2089 2090 0 0 0 0 0 0 0 12 208 273 2091 2092 0 0 0 0 0 0 1e3
 1e-8 0 207 209 1 0 1 1 2093 2094 2095 2096 0 0 2097 2098 2099 0 0 0 0 0 0 0 12
 209 652 2100 2101 0 0 0 0 0 0 1e3 1e-8 0 208 210 1 0 1 1 2102 2103 2104 2105 0
 0 2106 2107 2108 0 0 0 0 0 0 0 12 210 724 2109 2110 0 0 0 0 0 0 1e3 1e-8 0 209
 211 1 0 1 1 2111 2112 2113 2114 0 0 2115 2116 2117 0 0 0 0 0 0 0 12 211 372 211
8 2119 0 0 0 0 0 0 1e3 1e-8 0 210 212 1 0 1 1 2120 2121 2122 2123 0 0 2124 2125
 2126 0 0 0 0 0 0 0 12 212 3002 2127 2128 0 0 0 0 0 0 1e3 1e-8 0 211 213 1 0 1 1
 2129 2130 2131 2132 0 0 2133 2134 2135 0 0 0 0 0 0 0 12 213 778 2136 2137 2138
 0 0 0 0 0 1e3 1e-8 0 212 214 1 0 1 1 2139 2140 2141 0 0 0 2142 2143 0 0 0 0 0 0
 0 0 12 214 114 2144 2145 0 0 0 0 0 0 1e3 1e-8 0 213 215 1 0 1 1 2146 2147 2148
 0 0 0 2149 2150 0 0 0 0 0 0 0 0 12 215 410 2151 2152 0 0 0 0 0 0 1e3 1e-8 0 214
 216 1 0 1 1 2153 2154 2155 0 0 0 2156 2157 0 0 0 0 0 0 0 0 12 216 152 2158 2159
 0 0 0 0 0 0 1e3 1e-8 0 215 217 1 0 1 1 2160 2161 2162 0 0 0 2163 2164 0 0 0 0 0
 0 0 0 12 217 228 2165 2166 0 0 0 0 0 0 1e3 1e-8 0 216 218 1 0 1 1 2167 2168 216
9 2170 0 0 2171 2172 2173 0 0 0 0 0 0 0 12 218 228 2174 2175 0 0 0 0 0 0 1e3 1e-
8 0 217 219 1 0 1 1 2176 2177 2178 2179 0 0 2180 2181 2182 0 0 0 0 0 0 0 12 219
 8961 2183 2184 2185 0 0 0 0 0 1e3 1e-8 0 218 220 1 0 1 1 2186 2187 2188 2189 0
 0 2190 2191 2192 0 0 0 0 0 0 0 12 220 3422 2193 2194 0 0 0 0 0 0 1e3 1e-8 0 219
 221 1 0 1 1 2195 2196 2197 2198 0 0 2199 2200 2201 0 0 0 0 0 0 0 12 221 2365 22
02 2203 0 0 0 0 0 0 1e3 1e-8 0 220 222 1 0 1 1 2204 2205 2206 2207 0 0 2208 2209
 2210 0 0 0 0 0 0 0 12 222 522 2211 2212 0 0 0 0 0 0 1e3 1e-8 0 221 223 1 0 1 1
 2213 2214 2215 0 0 0 2216 2217 0 0 0 0 0 0 0 0 12 223 314 2218 2219 0 0 0 0 0 0
 1e3 1e-8 0 222 224 1 0 1 1 2220 2221 2222 0 0 0 2223 2224 0 0 0 0 0 0 0 0 12 22
4 314 2225 2226 0 0 0 0 0 0 1e3 1e-8 0 223 225 1 0 1 1 2227 2228 2229 0 0 0 2230
 2231 0 0 0 0 0 0 0 0 12 225 572 2232 2233 0 0 0 0 0 0 1e3 1e-8 0 224 226 1 0 1
 1 2234 2235 2236 0 0 0 2237 2238 0 0 0 0 0 0 0 0 12 226 572 2239 2240 0 0 0 0 0
 0 1e3 1e-8 0 225 0 1 0 1 1 2241 2242 2243 0 0 0 2244 2245 0 0 0 0 0 0 0 0 81 25
5 1 2239 560 2246 226 2247 0 0 0 2248 70 11 CI9 list_type0 0 1 uI10 notransmit0
 0 1 lCCCDCCDI12 finger_index0 0 1 dI12 finger_block1012 0 CZ2240 0 4 T226 0 0 7
 20 1 2249 2249 13 255 2241 31 0 226 0 2250 0 0 2251 0 51 255 2242 30 0 2252 225
3 0 0 +1.08968270946614 .1869024260270125 2.25046699845398 494651392857518e-31 3
49744412938202e-30 1 .04 .2877430179722965 -.957707656651128 3207196536793675e-3
1 31 255 2243 381 0 2245 2254 0 0 -1.06574001804986 .179708850577705 2.255466998
45398 -494651392857518e-31 -349744412938202e-30 -1 -.2877430179722965 .957707656
651128 -3207196536793675e-31 .005 19 8 CCCCCCCA5 owner12 0 Z2244 9 0 226 2251 0
 2255 V0 16 255 2245 378 2256 ?2257 0 2258 2243 0 0 226 81 1 2256 561 2259 2245
 0 0 2260 2261 2262 17 255 2257 0 2263 2257 2257 0 2264 2245 0 0 +16 2258 338 22
61 ?2265 2245 2266 2254 0 0 226 81 1 2261 562 2259 2258 0 0 2256 2267 2268 17 22
65 0 2269 2265 2265 0 2270 2258 0 0 +16 2266 298 2267 ?2271 2258 2272 2273 0 0 2
26 31 2254 341 0 2258 2273 2243 0 -1.082489134016832 .2108451174432905 2.2554669
9845398 -494651392857518e-31 -349744412938202e-30 -1 -.2877430179722965 .9577076
56651128 -3207196536793675e-31 .005 31 2273 301 0 2266 2274 2254 0 -1.1136254008
82416 .19409600147632 2.25546699845398 -494651392857518e-31 -349744412938202e-30
 -1 -.2877430179722965 .957707656651128 -3207196536793675e-31 .005 31 2274 261 0
 2272 2275 2273 0 -1.096876284915446 .1629597346107345 2.25546699845398 -4946513
92857518e-31 -349744412938202e-30 -1 -.2877430179722965 .957707656651128 -320719
6536793675e-31 .005 16 2272 258 2276 ?2277 2266 2278 2274 0 0 226 31 2275 25 0 2
279 2280 2274 0 +1.08968270946614 .1869024260270125 2.26055699845398 49465139285
7518e-31 349744412938202e-30 1 .2877430179722965 -.957707656651128 3207196536793
675e-31 .04 16 2279 20 2281 ?2282 2278 2283 2275 0 0 226 31 2280 7 0 2278 2284 2
275 0 +1.08968270946614 .1869024260270125 2.25046699845398 494651392857518e-31 3
49744412938202e-30 1 .2877430179722965 -.957707656651128 3207196536793675e-31 .0
4 16 2278 5 2285 ?2286 2272 2279 2280 0 0 226 31 2284 73 0 2283 2287 2280 0 +1.0
82489134016832 .2108451174432905 2.26055699845398 494651392857518e-31 3497444129
38202e-30 1 .2877430179722965 -.957707656651128 3207196536793675e-31 .005 16 228
3 54 2288 ?2289 2279 2290 2284 0 0 226 31 2287 111 0 2291 2292 2284 0 +1.0896827
0946614 .1869024260270125 2.26055699845398 494651392857518e-31 349744412938202e-
30 1 .2877430179722965 -.957707656651128 3207196536793675e-31 .01 16 2291 92 229
3 ?2294 2290 2295 2287 0 0 226 31 2292 112 0 2290 2296 2287 0 +1.08968270946614
 .1869024260270125 2.25046699845398 494651392857518e-31 349744412938202e-30 1 .2
877430179722965 -.957707656651128 3207196536793675e-31 .01 16 2290 89 2297 ?2298
 2283 2291 2292 0 0 226 31 2296 149 0 2295 2299 2292 0 +1.113625400882416 .19409
600147632 2.26055699845398 494651392857518e-31 349744412938202e-30 1 .2877430179
722965 -.957707656651128 3207196536793675e-31 .005 16 2295 130 2300 ?2301 2291 2
302 2296 0 0 226 31 2299 187 0 2302 2303 2296 0 +1.096876284915446 .162959734610
7345 2.26055699845398 494651392857518e-31 349744412938202e-30 1 .287743017972296
5 -.957707656651128 3207196536793675e-31 .005 16 2302 168 2304 ?2305 2295 2306 2
299 0 0 226 31 2303 225 0 2306 0 2299 0 +1.06574001804986 .179708850577705 2.260
55699845398 494651392857518e-31 349744412938202e-30 1 .2877430179722965 -.957707
656651128 3207196536793675e-31 .005 16 2306 206 2307 ?2308 2302 0 2303 0 0 226 8
1 1 2307 572 2259 2306 0 0 2304 0 2309 17 2308 0 2310 2308 2308 0 2311 2306 0 0
 +15 255 2310 213 0 2308 2250 2312 17 2311 0 2313 2311 2311 0 2308 2306 0 0 -15
 2313 192 0 2311 2314 2315 14 255 2314 18 2316 ?2317 2318 2313 2241 2253 +0 0 23
17 2318 2255 15 2315 154 0 2319 2314 2320 17 2319 0 2315 2319 2319 0 2305 2302 0
 0 -15 2320 116 0 2321 2314 2322 17 2321 0 2320 2321 2321 0 2301 2295 0 0 -15 23
22 78 0 2323 2314 2324 17 2323 0 2322 2323 2323 0 2294 2291 0 0 -15 2324 40 0 23
25 2314 2326 17 2325 0 2324 2325 2325 0 2289 2283 0 0 -15 2326 19 0 2282 2314 0
 17 2282 0 2326 2282 2282 0 2327 2279 0 0 +17 2327 0 2328 2327 2327 0 2282 2279
 0 0 -15 2328 28 0 2327 2252 0 14 2252 27 2329 ?2318 2330 2331 2241 2242 +0 0 23
18 2330 2255 81 1 2329 546 2259 2252 0 0 2332 2333 2334 14 2318 1 2333 ?2314 225
2 2335 2241 2336 -0 0 2314 2252 2255 14 2330 262 2332 ?2252 2337 2338 2241 2339
 -0 0 2252 2337 2255 15 2331 26 0 2286 2252 2328 13 2255 10 0 0 0 0 0 0 2244 225
0 14 2250 382 2340 ?2341 0 2310 2241 2342 -0 0 2341 0 2255 81 1 2340 542 2259 22
50 0 0 0 2343 2344 14 2341 342 2343 ?2337 2250 2345 2241 2346 -0 0 2337 2250 225
5 51 2342 222 0 2250 2347 2339 0 +1.06574001804986 .179708850577705 2.2504669984
5398 494651392857518e-31 349744412938202e-30 1 .005 .2877430179722965 -.95770765
6651128 3207196536793675e-31 50 255 2347 286 0 2348 2349 2342 0 +1.0968762849154
46 .1629597346107345 2.25546699845398 -494651392857518e-31 -349744412938202e-30
 -1 -.2877430179722965 .957707656651128 -3207196536793675e-31 51 2339 184 0 2330
 2342 2350 0 +1.096876284915446 .1629597346107345 2.25046699845398 4946513928575
18e-31 349744412938202e-30 1 .005 .2877430179722965 -.957707656651128 3207196536
793675e-31 51 2350 146 0 2337 2339 2351 0 +1.113625400882416 .19409600147632 2.2
5046699845398 494651392857518e-31 349744412938202e-30 1 .005 .2877430179722965 -
.957707656651128 3207196536793675e-31 14 2337 302 2352 ?2330 2341 2353 2241 2350
 -0 0 2330 2341 2255 51 2351 108 0 2317 2350 2346 0 +1.08968270946614 .186902426
0270125 2.25046699845398 494651392857518e-31 349744412938202e-30 1 .01 .28774301
79722965 -.957707656651128 3207196536793675e-31 14 2317 95 2354 ?2348 2314 2355
 2241 2351 -0 0 2348 2314 2255 51 2346 70 0 2341 2351 2336 0 +1.082489134016832
 .2108451174432905 2.25046699845398 494651392857518e-31 349744412938202e-30 1 .0
05 .2877430179722965 -.957707656651128 3207196536793675e-31 50 2336 3 0 2318 234
6 2253 0 +1.08968270946614 .1869024260270125 2.25046699845398 494651392857518e-3
1 349744412938202e-30 1 .2877430179722965 -.957707656651128 3207196536793675e-31
 50 2253 24 0 2314 2336 2242 0 +1.08968270946614 .1869024260270125 2.26055699845
398 494651392857518e-31 349744412938202e-30 1 .2877430179722965 -.95770765665112
8 3207196536793675e-31 81 1 2354 549 2259 2317 0 0 2316 2356 2357 14 2348 276 23
56 ?2358 2317 2359 2241 2347 -0 0 2358 2317 2255 15 2355 98 0 2360 2317 2361 17
 2360 0 2355 2360 2360 0 2298 2290 0 0 -15 2361 99 0 2294 2317 0 17 2294 0 2361
 2294 2294 0 2323 2291 0 0 +17 2298 0 2335 2298 2298 0 2360 2290 0 0 +15 2335 83
 0 2298 2318 2362 15 2362 4 0 2363 2318 0 17 2363 0 2362 2363 2363 0 2286 2278 0
 0 -17 2286 0 2331 2286 2286 0 2363 2278 0 0 +81 1 2356 550 2259 2348 0 0 2354 2
364 2365 14 2358 316 2364 ?2366 2348 2367 2241 2349 -0 0 2366 2348 2255 15 2359
 278 0 2277 2348 0 17 2277 0 2359 2277 2277 0 2368 2272 0 0 +17 2368 0 2369 2368
 2368 0 2277 2272 0 0 -15 2369 260 0 2368 2330 0 81 1 2364 551 2259 2358 0 0 235
6 2370 2371 14 2366 356 2370 ?2372 2358 2269 2241 2373 -0 0 2372 2358 2255 15 23
67 318 0 2271 2358 0 50 2349 326 0 2358 2373 2347 0 +1.113625400882416 .19409600
147632 2.25546699845398 -494651392857518e-31 -349744412938202e-30 -1 -.287743017
9722965 .957707656651128 -3207196536793675e-31 50 2373 366 0 2366 2374 2349 0 +1
.082489134016832 .210845117443291 2.25546699845398 -494651392857518e-31 -3497444
12938202e-30 -1 -.2877430179722965 .957707656651128 -3207196536793675e-31 50 237
4 406 0 2372 0 2373 0 +1.06574001804986 .1797088505777055 2.25546699845398 -4946
51392857518e-31 -349744412938202e-30 -1 -.2877430179722965 .957707656651128 -320
7196536793675e-31 14 2372 396 2260 ?0 2366 2263 2241 2374 -0 0 0 2366 2255 81 1
 2260 553 2259 2372 0 0 2370 2256 2375 15 2263 398 0 2257 2372 0 80 255 1 2259 0
 2376 8001 0 0 0 0 3 5 0 0 0 FFFFTFTFFFFFFF2 81 1 2370 552 2259 2366 0 0 2364 22
60 2377 83 255 3 2375 .776470588235294 .756862745098039 .737254901960784 83 3 23
77 .776470588235294 .756862745098039 .737254901960784 79 255 15 2376 SDL/TYSA_CO
LOUR17 2271 0 2367 2271 2271 0 2378 2266 0 0 +17 2378 0 2379 2378 2378 0 2271 22
66 0 0 -15 2379 300 0 2378 2337 0 15 2269 358 0 2265 2366 0 83 3 2371 .776470588
235294 .756862745098039 .737254901960784 83 3 2365 .776470588235294 .75686274509
8039 .737254901960784 81 1 2316 548 2259 2314 0 0 2333 2354 2380 83 3 2357 .7764
70588235294 .756862745098039 .737254901960784 81 1 2333 547 2259 2318 0 0 2329 2
316 2381 83 3 2380 .776470588235294 .756862745098039 .737254901960784 83 3 2381
 .776470588235294 .756862745098039 .737254901960784 81 1 2352 544 2259 2337 0 0
 2343 2332 2382 15 2353 137 0 2301 2337 2379 17 2301 0 2353 2301 2301 0 2321 229
5 0 0 +81 1 2343 543 2259 2341 0 0 2340 2352 2383 81 1 2332 545 2259 2330 0 0 23
52 2329 2384 83 3 2382 .776470588235294 .756862745098039 .737254901960784 83 3 2
384 .776470588235294 .756862745098039 .737254901960784 83 3 2383 .77647058823529
4 .756862745098039 .737254901960784 15 2345 61 0 2289 2341 2385 17 2289 0 2345 2
289 2289 0 2325 2283 0 0 +15 2385 340 0 2270 2341 0 17 2270 0 2385 2270 2270 0 2
265 2258 0 0 -83 3 2344 .776470588235294 .756862745098039 .737254901960784 15 23
38 175 0 2305 2330 2369 17 2305 0 2338 2305 2305 0 2319 2302 0 0 +83 3 2334 .776
470588235294 .756862745098039 .737254901960784 15 2312 380 0 2264 2250 0 17 2264
 0 2312 2264 2264 0 2257 2245 0 0 -81 1 2304 571 2259 2302 0 0 2300 2307 2386 83
 3 2309 .776470588235294 .756862745098039 .737254901960784 81 1 2300 570 2259 22
95 0 0 2293 2304 2387 83 3 2386 .776470588235294 .756862745098039 .7372549019607
84 81 1 2293 569 2259 2291 0 0 2297 2300 2388 83 3 2387 .776470588235294 .756862
745098039 .737254901960784 81 1 2297 568 2259 2290 0 0 2288 2293 2389 83 3 2388
 .776470588235294 .756862745098039 .737254901960784 81 1 2288 567 2259 2283 0 0
 2281 2297 2390 83 3 2389 .776470588235294 .756862745098039 .737254901960784 81
 1 2281 566 2259 2279 0 0 2285 2288 2391 83 3 2390 .776470588235294 .75686274509
8039 .737254901960784 81 1 2285 565 2259 2278 0 0 2276 2281 2392 83 3 2391 .7764
70588235294 .756862745098039 .737254901960784 81 1 2276 564 2259 2272 0 0 2267 2
285 2393 83 3 2392 .776470588235294 .756862745098039 .737254901960784 81 1 2267
 563 2259 2266 0 0 2261 2276 2394 83 3 2393 .776470588235294 .756862745098039 .7
37254901960784 83 3 2394 .776470588235294 .756862745098039 .737254901960784 83 3
 2268 .776470588235294 .756862745098039 .737254901960784 83 3 2262 .776470588235
294 .756862745098039 .737254901960784 19 2251 32 0 226 0 2244 2241 S0 74 4 CI16
 index_map_offset0 0 1 dCCZ20 2249 7 0 0 2395 2307 2396 2397 2398 2247 2239 0 0
 0 0 0 0 0 0 0 0 0 0 0 81 2 2395 454 2399 226 0 2396 0 0 2400 0 81 1 2396 554 24
01 226 2395 2397 0 0 2402 81 1 2397 557 2403 226 2396 2398 0 0 2404 81 1 2398 55
8 2405 226 2397 2247 0 0 2406 81 1 2247 559 2407 226 2398 2239 0 0 2408 80 1 240
7 2403 2409 9000 0 0 0 0 3 5 0 0 0 FFTFFFFFFFFFFF3 84 255 7 2408 PART_C179 13 24
09 AdamsPartName80 1 2405 2407 2410 9000 0 0 0 0 3 5 0 0 0 FFTFFFFFFFFFFF3 84 5
 2406 PSMAR79 12 2410 AdamsRFMName80 1 2403 2411 2412 9000 0 0 0 0 3 5 0 0 0 FFT
FFFFFFFFFFF1 82 255 1 2404 227 79 12 2412 UG2/ADAMS_ID80 1 2401 2413 2414 8017 0
 0 0 0 0 0 0 0 0 TTTTTTTTTTTTTF3 84 5 2402 ����279 13 2414 SDL/TYSA_NAME80 2 239
9 2415 2416 8004 0 0 0 0 3 5 0 0 0 FFTFFFFFFFFFFF2 3 83 1 2400 7859.9999 79 16 2
416 SDL/TYSA_DENSITY80 1 2246 2405 2417 9000 0 0 0 0 3 5 0 0 0 FFTFFFFFFFFFFF3 8
4 8 2248 SOLID23179 15 2417 AdamsObjectName81 1 2232 560 2246 225 2418 0 0 0 241
9 70 2233 0 4 T225 0 0 7 20 1 2420 2420 13 2234 31 0 225 0 2421 0 0 2422 0 51 22
35 30 0 2423 2424 0 0 +1.08968270946614 .1869024260270125 2.47046699845398 18043
4744437346e-30 504752056023098e-30 1 .04 .2877430179722965 -.957707656651128 431
486070852257e-30 31 2236 381 0 2238 2425 0 0 -1.06574001804986 .179708850577705
 2.47546699845398 -180434744437346e-30 -504752056023098e-30 -1 -.287743017972296
5 .957707656651128 -431486070852257e-30 .005 19 2237 9 0 225 2422 0 2426 V0 16 2
238 378 2427 ?2428 0 2429 2236 0 0 225 81 1 2427 561 2259 2238 0 0 2430 2431 243
2 17 2428 0 2433 2428 2428 0 2434 2238 0 0 +16 2429 338 2431 ?2435 2238 2436 242
5 0 0 225 81 1 2431 562 2259 2429 0 0 2427 2437 2438 17 2435 0 2439 2435 2435 0
 2440 2429 0 0 +16 2436 298 2437 ?2441 2429 2442 2443 0 0 225 31 2425 341 0 2429
 2443 2236 0 -1.082489134016832 .2108451174432905 2.47546699845398 -180434744437
346e-30 -504752056023098e-30 -1 -.2877430179722965 .957707656651128 -43148607085
2257e-30 .005 31 2443 301 0 2436 2444 2425 0 -1.113625400882418 .19409600147632
 2.47546699845398 -180434744437346e-30 -504752056023098e-30 -1 -.287743017972296
5 .957707656651128 -431486070852257e-30 .005 31 2444 261 0 2442 2445 2443 0 -1.0
96876284915446 .162959734610734 2.47546699845398 -180434744437346e-30 -504752056
023098e-30 -1 -.2877430179722965 .957707656651128 -431486070852257e-30 .005 16 2
442 258 2446 ?2447 2436 2448 2444 0 0 225 31 2445 25 0 2449 2450 2444 0 +1.08968
270946614 .1869024260270125 2.48055699845398 180434744437346e-30 504752056023098
e-30 1 .2877430179722965 -.957707656651128 431486070852257e-30 .04 16 2449 20 24
51 ?2452 2448 2453 2445 0 0 225 31 2450 7 0 2448 2454 2445 0 +1.08968270946614 .
1869024260270125 2.47046699845398 180434744437346e-30 504752056023098e-30 1 .287
7430179722965 -.957707656651128 431486070852257e-30 .04 16 2448 5 2455 ?2456 244
2 2449 2450 0 0 225 31 2454 73 0 2453 2457 2450 0 +1.082489134016832 .2108451174
432905 2.48055699845398 180434744437346e-30 504752056023098e-30 1 .2877430179722
965 -.957707656651128 431486070852257e-30 .005 16 2453 54 2458 ?2459 2449 2460 2
454 0 0 225 31 2457 111 0 2461 2462 2454 0 +1.08968270946614 .1869024260270125 2
.48055699845398 180434744437346e-30 504752056023098e-30 1 .2877430179722965 -.95
7707656651128 431486070852257e-30 .01 16 2461 92 2463 ?2464 2460 2465 2457 0 0 2
25 31 2462 112 0 2460 2466 2457 0 +1.08968270946614 .1869024260270125 2.47046699
845398 180434744437346e-30 504752056023098e-30 1 .2877430179722965 -.95770765665
1128 431486070852257e-30 .01 16 2460 89 2467 ?2468 2453 2461 2462 0 0 225 31 246
6 149 0 2465 2469 2462 0 +1.113625400882418 .19409600147632 2.48055699845398 180
434744437346e-30 504752056023098e-30 1 .2877430179722965 -.957707656651128 43148
6070852257e-30 .005 16 2465 130 2470 ?2471 2461 2472 2466 0 0 225 31 2469 187 0
 2472 2473 2466 0 +1.096876284915446 .162959734610734 2.48055699845398 180434744
437346e-30 504752056023098e-30 1 .2877430179722965 -.957707656651128 43148607085
2257e-30 .005 16 2472 168 2474 ?2475 2465 2476 2469 0 0 225 31 2473 225 0 2476 0
 2469 0 +1.06574001804986 .179708850577705 2.48055699845398 180434744437346e-30
 504752056023098e-30 1 .2877430179722965 -.957707656651128 431486070852257e-30 .
005 16 2476 206 2477 ?2478 2472 0 2473 0 0 225 81 1 2477 572 2259 2476 0 0 2474
 0 2479 17 2478 0 2480 2478 2478 0 2481 2476 0 0 +15 2480 213 0 2478 2421 2482 1
7 2481 0 2483 2481 2481 0 2478 2476 0 0 -15 2483 192 0 2481 2484 2485 14 2484 18
 2486 ?2487 2488 2483 2234 2424 +0 0 2487 2488 2426 15 2485 154 0 2489 2484 2490
 17 2489 0 2485 2489 2489 0 2475 2472 0 0 -15 2490 116 0 2491 2484 2492 17 2491
 0 2490 2491 2491 0 2471 2465 0 0 -15 2492 78 0 2493 2484 2494 17 2493 0 2492 24
93 2493 0 2464 2461 0 0 -15 2494 40 0 2495 2484 2496 17 2495 0 2494 2495 2495 0
 2459 2453 0 0 -15 2496 19 0 2452 2484 0 17 2452 0 2496 2452 2452 0 2497 2449 0
 0 +17 2497 0 2498 2497 2497 0 2452 2449 0 0 -15 2498 28 0 2497 2423 0 14 2423 2
7 2499 ?2488 2500 2501 2234 2235 +0 0 2488 2500 2426 81 1 2499 546 2259 2423 0 0
 2502 2503 2504 14 2488 1 2503 ?2484 2423 2505 2234 2506 -0 0 2484 2423 2426 14
 2500 262 2502 ?2423 2507 2508 2234 2509 -0 0 2423 2507 2426 15 2501 26 0 2456 2
423 2498 13 2426 10 0 0 0 0 0 0 2237 2421 14 2421 382 2510 ?2511 0 2480 2234 251
2 -0 0 2511 0 2426 81 1 2510 542 2259 2421 0 0 0 2513 2514 14 2511 342 2513 ?250
7 2421 2515 2234 2516 -0 0 2507 2421 2426 51 2512 222 0 2421 2517 2509 0 +1.0657
4001804986 .179708850577705 2.47046699845398 180434744437346e-30 504752056023098
e-30 1 .005 .2877430179722965 -.957707656651128 431486070852257e-30 50 2517 286
 0 2518 2519 2512 0 +1.096876284915446 .162959734610734 2.47546699845398 -180434
744437346e-30 -504752056023098e-30 -1 -.2877430179722965 .957707656651128 -43148
6070852257e-30 51 2509 184 0 2500 2512 2520 0 +1.096876284915446 .16295973461073
4 2.47046699845398 180434744437346e-30 504752056023098e-30 1 .005 .2877430179722
965 -.957707656651128 431486070852257e-30 51 2520 146 0 2507 2509 2521 0 +1.1136
25400882418 .19409600147632 2.47046699845398 180434744437346e-30 504752056023098
e-30 1 .005 .2877430179722965 -.957707656651128 431486070852257e-30 14 2507 302
 2522 ?2500 2511 2523 2234 2520 -0 0 2500 2511 2426 51 2521 108 0 2487 2520 2516
 0 +1.08968270946614 .1869024260270125 2.47046699845398 180434744437346e-30 5047
52056023098e-30 1 .01 .2877430179722965 -.957707656651128 431486070852257e-30 14
 2487 95 2524 ?2518 2484 2525 2234 2521 -0 0 2518 2484 2426 51 2516 70 0 2511 25
21 2506 0 +1.082489134016832 .2108451174432905 2.47046699845398 180434744437346e
-30 504752056023098e-30 1 .005 .2877430179722965 -.957707656651128 4314860708522
57e-30 50 2506 3 0 2488 2516 2424 0 +1.08968270946614 .1869024260270125 2.470466
99845398 180434744437346e-30 504752056023098e-30 1 .2877430179722965 -.957707656
651128 431486070852257e-30 50 2424 24 0 2484 2506 2235 0 +1.08968270946614 .1869
024260270125 2.48055699845398 180434744437346e-30 504752056023098e-30 1 .2877430
179722965 -.957707656651128 431486070852257e-30 81 1 2524 549 2259 2487 0 0 2486
 2526 2527 14 2518 276 2526 ?2528 2487 2529 2234 2517 -0 0 2528 2487 2426 15 252
5 98 0 2530 2487 2531 17 2530 0 2525 2530 2530 0 2468 2460 0 0 -15 2531 99 0 246
4 2487 0 17 2464 0 2531 2464 2464 0 2493 2461 0 0 +17 2468 0 2505 2468 2468 0 25
30 2460 0 0 +15 2505 83 0 2468 2488 2532 15 2532 4 0 2533 2488 0 17 2533 0 2532
 2533 2533 0 2456 2448 0 0 -17 2456 0 2501 2456 2456 0 2533 2448 0 0 +81 1 2526
 550 2259 2518 0 0 2524 2534 2535 14 2528 316 2534 ?2536 2518 2537 2234 2519 -0
 0 2536 2518 2426 15 2529 278 0 2447 2518 0 17 2447 0 2529 2447 2447 0 2538 2442
 0 0 +17 2538 0 2539 2538 2538 0 2447 2442 0 0 -15 2539 260 0 2538 2500 0 81 1 2
534 551 2259 2528 0 0 2526 2540 2541 14 2536 356 2540 ?2542 2528 2439 2234 2543
 -0 0 2542 2528 2426 15 2537 318 0 2441 2528 0 50 2519 326 0 2528 2543 2517 0 +1
.113625400882418 .19409600147632 2.47546699845398 -180434744437346e-30 -50475205
6023098e-30 -1 -.2877430179722965 .957707656651128 -431486070852257e-30 50 2543
 366 0 2536 2544 2519 0 +1.082489134016832 .210845117443291 2.47546699845398 -18
0434744437346e-30 -504752056023098e-30 -1 -.2877430179722965 .957707656651128 -4
31486070852257e-30 50 2544 406 0 2542 0 2543 0 +1.065740018049862 .1797088505777
055 2.47546699845398 -180434744437346e-30 -504752056023098e-30 -1 -.287743017972
2965 .957707656651128 -431486070852257e-30 14 2542 396 2430 ?0 2536 2433 2234 25
44 -0 0 0 2536 2426 81 1 2430 553 2259 2542 0 0 2540 2427 2545 15 2433 398 0 242
8 2542 0 81 1 2540 552 2259 2536 0 0 2534 2430 2546 83 3 2545 .776470588235294 .
756862745098039 .737254901960784 83 3 2546 .776470588235294 .756862745098039 .73
7254901960784 17 2441 0 2537 2441 2441 0 2547 2436 0 0 +17 2547 0 2548 2547 2547
 0 2441 2436 0 0 -15 2548 300 0 2547 2507 0 15 2439 358 0 2435 2536 0 83 3 2541
 .776470588235294 .756862745098039 .737254901960784 83 3 2535 .776470588235294 .
756862745098039 .737254901960784 81 1 2486 548 2259 2484 0 0 2503 2524 2549 83 3
 2527 .776470588235294 .756862745098039 .737254901960784 81 1 2503 547 2259 2488
 0 0 2499 2486 2550 83 3 2549 .776470588235294 .756862745098039 .737254901960784
 83 3 2550 .776470588235294 .756862745098039 .737254901960784 81 1 2522 544 2259
 2507 0 0 2513 2502 2551 15 2523 137 0 2471 2507 2548 17 2471 0 2523 2471 2471 0
 2491 2465 0 0 +81 1 2513 543 2259 2511 0 0 2510 2522 2552 81 1 2502 545 2259 25
00 0 0 2522 2499 2553 83 3 2551 .776470588235294 .756862745098039 .7372549019607
84 83 3 2553 .776470588235294 .756862745098039 .737254901960784 83 3 2552 .77647
0588235294 .756862745098039 .737254901960784 15 2515 61 0 2459 2511 2554 17 2459
 0 2515 2459 2459 0 2495 2453 0 0 +15 2554 340 0 2440 2511 0 17 2440 0 2554 2440
 2440 0 2435 2429 0 0 -83 3 2514 .776470588235294 .756862745098039 .737254901960
784 15 2508 175 0 2475 2500 2539 17 2475 0 2508 2475 2475 0 2489 2472 0 0 +83 3
 2504 .776470588235294 .756862745098039 .737254901960784 15 2482 380 0 2434 2421
 0 17 2434 0 2482 2434 2434 0 2428 2238 0 0 -81 1 2474 571 2259 2472 0 0 2470 24
77 2555 83 3 2479 .776470588235294 .756862745098039 .737254901960784 81 1 2470 5
70 2259 2465 0 0 2463 2474 2556 83 3 2555 .776470588235294 .756862745098039 .737
254901960784 81 1 2463 569 2259 2461 0 0 2467 2470 2557 83 3 2556 .7764705882352
94 .756862745098039 .737254901960784 81 1 2467 568 2259 2460 0 0 2458 2463 2558
 83 3 2557 .776470588235294 .756862745098039 .737254901960784 81 1 2458 567 2259
 2453 0 0 2451 2467 2559 83 3 2558 .776470588235294 .756862745098039 .7372549019
60784 81 1 2451 566 2259 2449 0 0 2455 2458 2560 83 3 2559 .776470588235294 .756
862745098039 .737254901960784 81 1 2455 565 2259 2448 0 0 2446 2451 2561 83 3 25
60 .776470588235294 .756862745098039 .737254901960784 81 1 2446 564 2259 2442 0
 0 2437 2455 2562 83 3 2561 .776470588235294 .756862745098039 .737254901960784 8
1 1 2437 563 2259 2436 0 0 2431 2446 2563 83 3 2562 .776470588235294 .7568627450
98039 .737254901960784 83 3 2563 .776470588235294 .756862745098039 .737254901960
784 83 3 2438 .776470588235294 .756862745098039 .737254901960784 83 3 2432 .7764
70588235294 .756862745098039 .737254901960784 19 2422 32 0 225 0 2237 2234 S0 74
 20 2420 7 0 0 2564 2477 2565 2566 2567 2418 2232 0 0 0 0 0 0 0 0 0 0 0 0 0 81 2
 2564 454 2399 225 0 2565 0 0 2568 0 81 1 2565 554 2401 225 2564 2566 0 0 2569 8
1 1 2566 557 2403 225 2565 2567 0 0 2570 81 1 2567 558 2405 225 2566 2418 0 0 25
71 81 1 2418 559 2407 225 2567 2232 0 0 2572 84 7 2572 PART_C284 6 2571 PSMAR182
 1 2570 226 84 5 2569 ����283 1 2568 7859.9999 84 8 2419 SOLID22581 1 2225 302 2
246 224 2573 0 0 0 2574 70 2226 0 4 T224 0 0 7 20 1 2575 2575 13 2227 31 0 224 0
 2576 0 0 2577 0 51 2228 30 0 2576 2578 0 0 +1.08968270946614 .1869024260270125
 2.47046699845398 -2118081971549705e-32 -2305907512552e-28 -1 .04 .2877430179722
97 -.957707656651128 214743895041976e-30 31 2229 25 0 2579 2580 0 0 +1.089682709
46614 .1869024260270125 2.46046699845398 -2118081971549705e-32 -2305907512552e-2
8 -1 .287743017972297 -.957707656651128 214743895041976e-30 .04 19 2230 9 0 224
 2577 0 2581 V0 16 2231 5 2582 ?2583 0 2579 2580 0 0 224 81 1 2582 303 2259 2231
 0 0 2584 2585 2586 17 2583 0 2587 2583 2583 0 2588 2231 0 0 +16 2579 20 2585 ?2
589 2231 2590 2229 0 0 224 31 2580 7 0 2231 2591 2229 0 +1.08968270946614 .18690
24260270125 2.47046699845398 -2118081971549705e-32 -2305907512552e-28 -1 .287743
017972297 -.957707656651128 214743895041976e-30 .04 31 2591 73 0 2592 2593 2580
 0 +1.08968270946614 .1869024260270125 2.46046699845398 -2118081971549705e-32 -2
305907512552e-28 -1 .287743017972297 -.957707656651128 214743895041976e-30 .01 1
6 2592 54 2594 ?2595 2590 2596 2591 0 0 224 31 2593 74 0 2590 2597 2591 0 +1.089
68270946614 .1869024260270125 2.47046699845398 -2118081971549705e-32 -2305907512
552e-28 -1 .287743017972297 -.957707656651128 214743895041976e-30 .01 16 2590 51
 2598 ?2599 2579 2592 2593 0 0 224 31 2597 111 0 2600 2601 2593 0 +1.08248913401
6832 .2108451174432905 2.46046699845398 -2118081971549705e-32 -2305907512552e-28
 -1 .287743017972297 -.957707656651128 214743895041976e-30 .005 16 2600 92 2602
 ?2603 2596 2604 2597 0 0 224 31 2601 112 0 2596 2605 2597 0 +1.082489134016832
 .210845117443291 2.47046699845398 -2118081971549705e-32 -2305907512552e-28 -1 .
287743017972297 -.957707656651128 214743895041976e-30 .005 16 2596 89 2606 ?2607
 2592 2600 2601 0 0 224 31 2605 149 0 2608 2609 2601 0 +1.06574001804986 .179708
850577705 2.46046699845398 -2118081971549705e-32 -2305907512552e-28 -1 .28774301
7972297 -.957707656651128 214743895041976e-30 .005 16 2608 130 2610 ?2611 2604 2
612 2605 0 0 224 31 2609 150 0 2604 2613 2605 0 +1.06574001804986 .1797088505777
05 2.47046699845398 -2118081971549705e-32 -2305907512552e-28 -1 .287743017972297
 -.957707656651128 214743895041976e-30 .005 16 2604 127 2614 ?2615 2600 2608 260
9 0 0 224 31 2613 187 0 2616 2617 2609 0 +1.096876284915446 .1629597346107345 2.
46046699845398 -2118081971549705e-32 -2305907512552e-28 -1 .287743017972297 -.95
7707656651128 214743895041976e-30 .005 16 2616 168 2618 ?2619 2612 2620 2613 0 0
 224 31 2617 188 0 2612 2621 2613 0 +1.096876284915446 .1629597346107345 2.47046
699845398 -2118081971549705e-32 -2305907512552e-28 -1 .287743017972297 -.9577076
56651128 214743895041976e-30 .005 16 2612 165 2622 ?2623 2608 2616 2617 0 0 224
 31 2621 225 0 2624 2625 2617 0 +1.113625400882418 .19409600147632 2.46046699845
398 -2118081971549705e-32 -2305907512552e-28 -1 .287743017972297 -.9577076566511
28 214743895041976e-30 .005 16 2624 206 2626 ?2627 2620 0 2621 0 0 224 31 2625 2
26 0 2620 0 2621 0 +1.113625400882418 .19409600147632 2.47046699845398 -21180819
71549705e-32 -2305907512552e-28 -1 .287743017972297 -.957707656651128 2147438950
41976e-30 .005 16 2620 203 2628 ?2629 2616 2624 2625 0 0 224 81 1 2628 313 2259
 2620 0 0 2618 2626 2630 17 2629 0 2631 2629 2629 0 2632 2620 0 0 +15 2631 197 0
 2629 2633 2634 17 2632 0 2635 2632 2632 0 2629 2620 0 0 -15 2635 212 0 2632 263
6 2637 14 2636 209 2584 ?0 2638 2635 2227 2639 -0 0 0 2638 2581 15 2637 213 0 26
27 2636 0 17 2627 0 2637 2627 2627 0 2640 2624 0 0 +17 2640 0 2641 2640 2640 0 2
627 2624 0 0 -15 2641 192 0 2640 2642 2643 14 2642 18 2644 ?2645 2633 2641 2227
 2578 +0 0 2645 2633 2581 15 2643 154 0 2646 2642 2647 17 2646 0 2643 2646 2646
 0 2619 2616 0 0 -15 2647 116 0 2648 2642 2649 17 2648 0 2647 2648 2648 0 2611 2
608 0 0 -15 2649 78 0 2650 2642 2651 17 2650 0 2649 2650 2650 0 2603 2600 0 0 -1
5 2651 40 0 2652 2642 2653 17 2652 0 2651 2652 2652 0 2595 2592 0 0 -15 2653 19
 0 2589 2642 0 17 2589 0 2653 2589 2589 0 2654 2579 0 0 +17 2654 0 2655 2654 265
4 0 2589 2579 0 0 -15 2655 28 0 2654 2576 0 14 2576 27 2656 ?2633 0 2587 2227 22
28 +0 0 2633 0 2581 81 1 2656 288 2259 2576 0 0 0 2657 2658 14 2633 1 2657 ?2642
 2576 2631 2227 2659 -0 0 2642 2576 2581 15 2587 26 0 2583 2576 2655 13 2581 10
 0 0 0 0 0 0 2230 2576 81 1 2657 289 2259 2633 0 0 2656 2644 2660 50 2659 3 0 26
33 2661 2578 0 +1.08968270946614 .1869024260270125 2.47046699845398 -21180819715
49705e-32 -2305907512552e-28 -1 .287743017972297 -.957707656651128 2147438950419
76e-30 51 2661 70 0 2645 2662 2659 0 +1.08968270946614 .1869024260270125 2.47046
699845398 -2118081971549705e-32 -2305907512552e-28 -1 .01 .287743017972297 -.957
707656651128 214743895041976e-30 50 2578 24 0 2642 2659 2228 0 +1.08968270946614
 .1869024260270125 2.46046699845398 -2118081971549705e-32 -2305907512552e-28 -1
 .287743017972297 -.957707656651128 214743895041976e-30 14 2645 57 2663 ?2664 26
42 2665 2227 2661 -0 0 2664 2642 2581 51 2662 108 0 2664 2666 2661 0 +1.08248913
4016832 .210845117443291 2.47046699845398 -2118081971549705e-32 -2305907512552e-
28 -1 .005 .287743017972297 -.957707656651128 214743895041976e-30 14 2664 95 266
7 ?2668 2645 2669 2227 2662 -0 0 2668 2645 2581 51 2666 146 0 2668 2670 2662 0 +
1.06574001804986 .179708850577705 2.47046699845398 -2118081971549705e-32 -230590
7512552e-28 -1 .005 .287743017972297 -.957707656651128 214743895041976e-30 14 26
68 133 2671 ?2638 2664 2672 2227 2666 -0 0 2638 2664 2581 51 2670 184 0 2638 263
9 2666 0 +1.096876284915446 .1629597346107345 2.47046699845398 -2118081971549705
e-32 -2305907512552e-28 -1 .005 .287743017972297 -.957707656651128 2147438950419
76e-30 14 2638 171 2673 ?2636 2668 2674 2227 2670 -0 0 2636 2668 2581 51 2639 22
2 0 2636 0 2670 0 +1.113625400882418 .19409600147632 2.47046699845398 -211808197
1549705e-32 -2305907512552e-28 -1 .005 .287743017972297 -.957707656651128 214743
895041976e-30 81 1 2673 294 2259 2638 0 0 2671 2584 2675 15 2674 174 0 2676 2638
 2677 17 2676 0 2674 2676 2676 0 2623 2612 0 0 -15 2677 175 0 2619 2638 0 17 261
9 0 2677 2619 2619 0 2646 2616 0 0 +17 2623 0 2634 2623 2623 0 2676 2612 0 0 +15
 2634 159 0 2623 2633 2678 15 2678 121 0 2615 2633 2679 17 2615 0 2678 2615 2615
 0 2680 2604 0 0 +15 2679 83 0 2607 2633 2681 17 2607 0 2679 2607 2607 0 2682 25
96 0 0 +15 2681 45 0 2599 2633 2683 17 2599 0 2681 2599 2599 0 2684 2590 0 0 +15
 2683 4 0 2588 2633 0 17 2588 0 2683 2588 2588 0 2583 2231 0 0 -17 2684 0 2665 2
684 2684 0 2599 2590 0 0 -15 2665 60 0 2684 2645 2685 15 2685 61 0 2595 2645 0 1
7 2595 0 2685 2595 2595 0 2652 2592 0 0 +17 2682 0 2669 2682 2682 0 2607 2596 0
 0 -15 2669 98 0 2682 2664 2686 15 2686 99 0 2603 2664 0 17 2603 0 2686 2603 260
3 0 2650 2600 0 0 +17 2680 0 2672 2680 2680 0 2615 2604 0 0 -15 2672 136 0 2680
 2668 2687 15 2687 137 0 2611 2668 0 17 2611 0 2687 2611 2611 0 2648 2608 0 0 +8
1 1 2671 293 2259 2668 0 0 2667 2673 2688 81 1 2584 295 2259 2636 0 0 2673 2582
 2689 83 3 2675 .776470588235294 .756862745098039 .737254901960784 83 3 2689 .77
6470588235294 .756862745098039 .737254901960784 81 1 2667 292 2259 2664 0 0 2663
 2671 2690 83 3 2688 .776470588235294 .756862745098039 .737254901960784 81 1 266
3 291 2259 2645 0 0 2644 2667 2691 83 3 2690 .776470588235294 .756862745098039 .
737254901960784 81 1 2644 290 2259 2642 0 0 2657 2663 2692 83 3 2691 .7764705882
35294 .756862745098039 .737254901960784 83 3 2692 .776470588235294 .756862745098
039 .737254901960784 83 3 2660 .776470588235294 .756862745098039 .73725490196078
4 83 3 2658 .776470588235294 .756862745098039 .737254901960784 81 1 2618 312 225
9 2616 0 0 2622 2628 2693 81 1 2626 314 2259 2624 0 0 2628 0 2694 83 3 2630 .776
470588235294 .756862745098039 .737254901960784 83 3 2694 .776470588235294 .75686
2745098039 .737254901960784 81 1 2622 311 2259 2612 0 0 2610 2618 2695 83 3 2693
 .776470588235294 .756862745098039 .737254901960784 81 1 2610 310 2259 2608 0 0
 2614 2622 2696 83 3 2695 .776470588235294 .756862745098039 .737254901960784 81
 1 2614 309 2259 2604 0 0 2602 2610 2697 83 3 2696 .776470588235294 .75686274509
8039 .737254901960784 81 1 2602 308 2259 2600 0 0 2606 2614 2698 83 3 2697 .7764
70588235294 .756862745098039 .737254901960784 81 1 2606 307 2259 2596 0 0 2594 2
602 2699 83 3 2698 .776470588235294 .756862745098039 .737254901960784 81 1 2594
 306 2259 2592 0 0 2598 2606 2700 83 3 2699 .776470588235294 .756862745098039 .7
37254901960784 81 1 2598 305 2259 2590 0 0 2585 2594 2701 83 3 2700 .77647058823
5294 .756862745098039 .737254901960784 81 1 2585 304 2259 2579 0 0 2582 2598 270
2 83 3 2701 .776470588235294 .756862745098039 .737254901960784 83 3 2702 .776470
588235294 .756862745098039 .737254901960784 83 3 2586 .776470588235294 .75686274
5098039 .737254901960784 19 2577 32 0 224 0 2230 2227 S0 74 20 2575 7 0 0 2703 2
626 2704 2705 2706 2573 2225 0 0 0 0 0 0 0 0 0 0 0 0 0 81 2 2703 260 2399 224 0
 2704 0 0 2707 0 81 1 2704 296 2401 224 2703 2705 0 0 2708 81 1 2705 299 2403 22
4 2704 2706 0 0 2709 81 1 2706 300 2405 224 2705 2573 0 0 2710 81 1 2573 301 240
7 224 2706 2225 0 0 2711 84 7 2711 PART_C284 5 2710 PSMAR82 1 2709 226 84 4 2708
 ����83 1 2707 7859.9999 84 8 2574 SOLID23081 1 2218 302 2246 223 2712 0 0 0 271
3 70 2219 0 4 T223 0 0 7 20 1 2714 2714 13 2220 31 0 223 0 2715 0 0 2716 0 51 22
21 30 0 2715 2717 0 0 +1.08968270946614 .1869024260270125 2.69046699845398 -1521
50424867091e-30 -3855983943400955e-31 -1 .04 .287743017972297 -.957707656651128
 3255103122148655e-31 31 2222 25 0 2718 2719 0 0 +1.08968270946614 .186902426027
0125 2.68046699845398 -152150424867091e-30 -3855983943400955e-31 -1 .28774301797
2297 -.957707656651128 3255103122148655e-31 .04 19 2223 9 0 223 2716 0 2720 V0 1
6 2224 5 2721 ?2722 0 2718 2719 0 0 223 81 1 2721 303 2259 2224 0 0 2723 2724 27
25 17 2722 0 2726 2722 2722 0 2727 2224 0 0 +16 2718 20 2724 ?2728 2224 2729 222
2 0 0 223 31 2719 7 0 2224 2730 2222 0 +1.08968270946614 .1869024260270125 2.690
46699845398 -152150424867091e-30 -3855983943400955e-31 -1 .287743017972297 -.957
707656651128 3255103122148655e-31 .04 31 2730 73 0 2731 2732 2719 0 +1.089682709
46614 .1869024260270125 2.68046699845398 -152150424867091e-30 -3855983943400955e
-31 -1 .287743017972297 -.957707656651128 3255103122148655e-31 .01 16 2731 54 27
33 ?2734 2729 2735 2730 0 0 223 31 2732 74 0 2729 2736 2730 0 +1.08968270946614
 .1869024260270125 2.69046699845398 -152150424867091e-30 -3855983943400955e-31 -
1 .287743017972297 -.957707656651128 3255103122148655e-31 .01 16 2729 51 2737 ?2
738 2718 2731 2732 0 0 223 31 2736 111 0 2739 2740 2732 0 +1.082489134016832 .21
08451174432905 2.68046699845398 -152150424867091e-30 -3855983943400955e-31 -1 .2
87743017972297 -.957707656651128 3255103122148655e-31 .005 16 2739 92 2741 ?2742
 2735 2743 2736 0 0 223 31 2740 112 0 2735 2744 2736 0 +1.082489134016832 .21084
51174432905 2.69046699845398 -152150424867091e-30 -3855983943400955e-31 -1 .2877
43017972297 -.957707656651128 3255103122148655e-31 .005 16 2735 89 2745 ?2746 27
31 2739 2740 0 0 223 31 2744 149 0 2747 2748 2740 0 +1.06574001804986 .179708850
577705 2.68046699845398 -152150424867091e-30 -3855983943400955e-31 -1 .287743017
972297 -.957707656651128 3255103122148655e-31 .005 16 2747 130 2749 ?2750 2743 2
751 2744 0 0 223 31 2748 150 0 2743 2752 2744 0 +1.06574001804986 .1797088505777
05 2.69046699845398 -152150424867091e-30 -3855983943400955e-31 -1 .2877430179722
97 -.957707656651128 3255103122148655e-31 .005 16 2743 127 2753 ?2754 2739 2747
 2748 0 0 223 31 2752 187 0 2755 2756 2748 0 +1.096876284915446 .162959734610734
5 2.68046699845398 -152150424867091e-30 -3855983943400955e-31 -1 .28774301797229
7 -.957707656651128 3255103122148655e-31 .005 16 2755 168 2757 ?2758 2751 2759 2
752 0 0 223 31 2756 188 0 2751 2760 2752 0 +1.096876284915446 .1629597346107345
 2.69046699845398 -152150424867091e-30 -3855983943400955e-31 -1 .287743017972297
 -.957707656651128 3255103122148655e-31 .005 16 2751 165 2761 ?2762 2747 2755 27
56 0 0 223 31 2760 225 0 2763 2764 2756 0 +1.113625400882418 .19409600147632 2.6
8046699845398 -152150424867091e-30 -3855983943400955e-31 -1 .287743017972297 -.9
57707656651128 3255103122148655e-31 .005 16 2763 206 2765 ?2766 2759 0 2760 0 0
 223 31 2764 226 0 2759 0 2760 0 +1.113625400882418 .19409600147632 2.6904669984
5398 -152150424867091e-30 -3855983943400955e-31 -1 .287743017972297 -.9577076566
51128 3255103122148655e-31 .005 16 2759 203 2767 ?2768 2755 2763 2764 0 0 223 81
 1 2767 313 2259 2759 0 0 2757 2765 2769 17 2768 0 2770 2768 2768 0 2771 2759 0
 0 +15 2770 197 0 2768 2772 2773 17 2771 0 2774 2771 2771 0 2768 2759 0 0 -15 27
74 212 0 2771 2775 2776 14 2775 209 2723 ?0 2777 2774 2220 2778 -0 0 0 2777 2720
 15 2776 213 0 2766 2775 0 17 2766 0 2776 2766 2766 0 2779 2763 0 0 +17 2779 0 2
780 2779 2779 0 2766 2763 0 0 -15 2780 192 0 2779 2781 2782 14 2781 18 2783 ?278
4 2772 2780 2220 2717 +0 0 2784 2772 2720 15 2782 154 0 2785 2781 2786 17 2785 0
 2782 2785 2785 0 2758 2755 0 0 -15 2786 116 0 2787 2781 2788 17 2787 0 2786 278
7 2787 0 2750 2747 0 0 -15 2788 78 0 2789 2781 2790 17 2789 0 2788 2789 2789 0 2
742 2739 0 0 -15 2790 40 0 2791 2781 2792 17 2791 0 2790 2791 2791 0 2734 2731 0
 0 -15 2792 19 0 2728 2781 0 17 2728 0 2792 2728 2728 0 2793 2718 0 0 +17 2793 0
 2794 2793 2793 0 2728 2718 0 0 -15 2794 28 0 2793 2715 0 14 2715 27 2795 ?2772
 0 2726 2220 2221 +0 0 2772 0 2720 81 1 2795 288 2259 2715 0 0 0 2796 2797 14 27
72 1 2796 ?2781 2715 2770 2220 2798 -0 0 2781 2715 2720 15 2726 26 0 2722 2715 2
794 13 2720 10 0 0 0 0 0 0 2223 2715 81 1 2796 289 2259 2772 0 0 2795 2783 2799
 50 2798 3 0 2772 2800 2717 0 +1.08968270946614 .1869024260270125 2.690466998453
98 -152150424867091e-30 -3855983943400955e-31 -1 .287743017972297 -.957707656651
128 3255103122148655e-31 51 2800 70 0 2784 2801 2798 0 +1.08968270946614 .186902
4260270125 2.69046699845398 -152150424867091e-30 -3855983943400955e-31 -1 .01 .2
87743017972297 -.957707656651128 3255103122148655e-31 50 2717 24 0 2781 2798 222
1 0 +1.08968270946614 .1869024260270125 2.68046699845398 -152150424867091e-30 -3
855983943400955e-31 -1 .287743017972297 -.957707656651128 3255103122148655e-31 1
4 2784 57 2802 ?2803 2781 2804 2220 2800 -0 0 2803 2781 2720 51 2801 108 0 2803
 2805 2800 0 +1.082489134016832 .2108451174432905 2.69046699845398 -152150424867
091e-30 -3855983943400955e-31 -1 .005 .287743017972297 -.957707656651128 3255103
122148655e-31 14 2803 95 2806 ?2807 2784 2808 2220 2801 -0 0 2807 2784 2720 51 2
805 146 0 2807 2809 2801 0 +1.06574001804986 .179708850577705 2.69046699845398 -
152150424867091e-30 -3855983943400955e-31 -1 .005 .287743017972297 -.95770765665
1128 3255103122148655e-31 14 2807 133 2810 ?2777 2803 2811 2220 2805 -0 0 2777 2
803 2720 51 2809 184 0 2777 2778 2805 0 +1.096876284915446 .1629597346107345 2.6
9046699845398 -152150424867091e-30 -3855983943400955e-31 -1 .005 .28774301797229
7 -.957707656651128 3255103122148655e-31 14 2777 171 2812 ?2775 2807 2813 2220 2
809 -0 0 2775 2807 2720 51 2778 222 0 2775 0 2809 0 +1.113625400882418 .19409600
147632 2.69046699845398 -152150424867091e-30 -3855983943400955e-31 -1 .005 .2877
43017972297 -.957707656651128 3255103122148655e-31 81 1 2812 294 2259 2777 0 0 2
810 2723 2814 15 2813 174 0 2815 2777 2816 17 2815 0 2813 2815 2815 0 2762 2751
 0 0 -15 2816 175 0 2758 2777 0 17 2758 0 2816 2758 2758 0 2785 2755 0 0 +17 276
2 0 2773 2762 2762 0 2815 2751 0 0 +15 2773 159 0 2762 2772 2817 15 2817 121 0 2
754 2772 2818 17 2754 0 2817 2754 2754 0 2819 2743 0 0 +15 2818 83 0 2746 2772 2
820 17 2746 0 2818 2746 2746 0 2821 2735 0 0 +15 2820 45 0 2738 2772 2822 17 273
8 0 2820 2738 2738 0 2823 2729 0 0 +15 2822 4 0 2727 2772 0 17 2727 0 2822 2727
 2727 0 2722 2224 0 0 -17 2823 0 2804 2823 2823 0 2738 2729 0 0 -15 2804 60 0 28
23 2784 2824 15 2824 61 0 2734 2784 0 17 2734 0 2824 2734 2734 0 2791 2731 0 0 +
17 2821 0 2808 2821 2821 0 2746 2735 0 0 -15 2808 98 0 2821 2803 2825 15 2825 99
 0 2742 2803 0 17 2742 0 2825 2742 2742 0 2789 2739 0 0 +17 2819 0 2811 2819 281
9 0 2754 2743 0 0 -15 2811 136 0 2819 2807 2826 15 2826 137 0 2750 2807 0 17 275
0 0 2826 2750 2750 0 2787 2747 0 0 +81 1 2810 293 2259 2807 0 0 2806 2812 2827 8
1 1 2723 295 2259 2775 0 0 2812 2721 2828 83 3 2814 .776470588235294 .7568627450
98039 .737254901960784 83 3 2828 .776470588235294 .756862745098039 .737254901960
784 81 1 2806 292 2259 2803 0 0 2802 2810 2829 83 3 2827 .776470588235294 .75686
2745098039 .737254901960784 81 1 2802 291 2259 2784 0 0 2783 2806 2830 83 3 2829
 .776470588235294 .756862745098039 .737254901960784 81 1 2783 290 2259 2781 0 0
 2796 2802 2831 83 3 2830 .776470588235294 .756862745098039 .737254901960784 83
 3 2831 .776470588235294 .756862745098039 .737254901960784 83 3 2799 .7764705882
35294 .756862745098039 .737254901960784 83 3 2797 .776470588235294 .756862745098
039 .737254901960784 81 1 2757 312 2259 2755 0 0 2761 2767 2832 81 1 2765 314 22
59 2763 0 0 2767 0 2833 83 3 2769 .776470588235294 .756862745098039 .73725490196
0784 83 3 2833 .776470588235294 .756862745098039 .737254901960784 81 1 2761 311
 2259 2751 0 0 2749 2757 2834 83 3 2832 .776470588235294 .756862745098039 .73725
4901960784 81 1 2749 310 2259 2747 0 0 2753 2761 2835 83 3 2834 .776470588235294
 .756862745098039 .737254901960784 81 1 2753 309 2259 2743 0 0 2741 2749 2836 83
 3 2835 .776470588235294 .756862745098039 .737254901960784 81 1 2741 308 2259 27
39 0 0 2745 2753 2837 83 3 2836 .776470588235294 .756862745098039 .7372549019607
84 81 1 2745 307 2259 2735 0 0 2733 2741 2838 83 3 2837 .776470588235294 .756862
745098039 .737254901960784 81 1 2733 306 2259 2731 0 0 2737 2745 2839 83 3 2838
 .776470588235294 .756862745098039 .737254901960784 81 1 2737 305 2259 2729 0 0
 2724 2733 2840 83 3 2839 .776470588235294 .756862745098039 .737254901960784 81
 1 2724 304 2259 2718 0 0 2721 2737 2841 83 3 2840 .776470588235294 .75686274509
8039 .737254901960784 83 3 2841 .776470588235294 .756862745098039 .7372549019607
84 83 3 2725 .776470588235294 .756862745098039 .737254901960784 19 2716 32 0 223
 0 2223 2220 S0 74 20 2714 7 0 0 2842 2765 2843 2844 2845 2712 2218 0 0 0 0 0 0
 0 0 0 0 0 0 0 81 2 2842 260 2399 223 0 2843 0 0 2846 0 81 1 2843 296 2401 223 2
842 2844 0 0 2847 81 1 2844 299 2403 223 2843 2845 0 0 2848 81 1 2845 300 2405 2
23 2844 2712 0 0 2849 81 1 2712 301 2407 223 2845 2218 0 0 2850 84 7 2850 PART_C
384 6 2849 PSMAR182 1 2848 219 84 4 2847 ����83 1 2846 7859.9999 84 8 2713 SOLID
22481 1 2211 508 2246 222 2851 0 0 0 2852 70 2212 0 4 T222 0 0 7 20 1 2853 2853
 13 2213 142 0 222 0 2854 0 0 2855 0 50 2214 175 0 2856 2857 0 0 +1.091939250701
794 .2007193729275325 2.70346699845398 -2342565816472155e-32 1202033313321942e-3
1 -1 -.986924778608566 .161181516832523 424939177704198e-31 31 2215 207 0 2858 2
859 0 0 +1.100906221725926 .191148927240294 2.69246699845398 2342565816472155e-3
2 -1202033313321942e-31 1 .986924778608566 -.161181516832523 -424939177704198e-3
1 .004 19 2216 141 0 222 2855 0 2860 V0 16 2217 146 2861 ?2862 0 2863 2864 0 0 2
22 81 1 2861 509 2259 2217 0 0 2865 2866 2867 17 2862 0 2868 2862 2862 0 2869 22
17 0 0 +16 2863 145 2866 ?2870 2217 2871 2872 0 0 222 31 2864 176 0 2217 2873 28
72 0 -1.08968270946614 .1869024260270125 2.70346699845398 -2342565816472155e-32
 1202033313321942e-31 -1 -.986924778608566 .161181516832523 424939177704198e-31
 .0128 31 2873 93 0 2874 2875 2864 0 +1.08968270946614 .1869024260270125 2.71546
699845398 2342565816472155e-32 -1202033313321942e-31 1 .986924778608566 -.161181
516832523 -424939177704198e-31 .007 31 2872 177 0 2863 2864 2876 0 +1.0896827094
6614 .1869024260270125 2.69246699845398 2342565816472155e-32 -1202033313321942e-
31 1 .986924778608566 -.161181516832523 -424939177704198e-31 .01866666666666665
 31 2876 179 0 2871 2872 2877 0 -1.08968270946614 .1869024260270125 2.7034669984
5398 -2342565816472155e-32 1202033313321942e-31 -1 -.986924778608566 .1611815168
32523 424939177704198e-31 .005 16 2871 143 2878 ?2879 2863 2874 2876 0 0 222 31
 2877 195 0 2880 2876 2859 0 +1.08774853126415 .1750593286837105 2.6924669984539
8 2342565816472155e-32 -1202033313321942e-31 1 .986924778608566 -.16118151683252
3 -424939177704198e-31 .004000000000000345 16 2880 280 2881 ?2882 2883 2884 2877
 0 0 222 31 2859 201 0 2883 2877 2215 0 +1.080393375408342 .1944990221570345 2.6
9246699845398 2342565816472155e-32 -1202033313321942e-31 1 .986924778608566 -.16
1181516832523 -424939177704198e-31 .00400000000000091 16 2883 256 2885 ?2886 285
8 2880 2859 0 0 222 81 1 2885 517 2259 2883 0 0 2887 2881 2888 17 2886 0 2889 28
86 2886 0 2890 2883 0 0 +16 2858 232 2887 ?2891 2892 2883 2215 0 0 222 81 1 2887
 516 2259 2858 0 0 2893 2885 2894 17 2891 0 2895 2891 2891 0 2896 2858 0 0 +16 2
892 54 2893 ?2897 2898 2858 2899 0 0 222 81 1 2893 515 2259 2892 0 0 2900 2887 2
901 17 2897 0 2902 2897 2897 0 2903 2892 0 0 +16 2898 56 2900 ?2904 2905 2892 29
06 0 0 222 31 2899 90 0 2892 2907 2906 0 +1.08968270946614 .1869024260270125 2.7
0546699845398 2342565816472155e-32 -1202033313321942e-31 1 .986924778608566 -.16
1181516832523 -424939177704198e-31 .007 31 2907 315 0 2908 2909 2899 0 +1.087748
53126415 .1750593286837105 2.69046699845398 -2342565816472155e-32 12020333133219
42e-31 -1 -.986924778608566 .161181516832523 424939177704198e-31 .00400000000000
0345 31 2906 91 0 2898 2899 2875 0 +1.08968270946614 .1869024260270125 2.7054669
9845398 2342565816472155e-32 -1202033313321942e-31 1 .986924778608566 -.16118151
6832523 -424939177704198e-31 .014 31 2875 92 0 2905 2906 2873 0 +1.0896827094661
4 .1869024260270125 2.69046699845398 2342565816472155e-32 -1202033313321942e-31
 1 .986924778608566 -.161181516832523 -424939177704198e-31 .022 16 2905 61 2910
 ?2911 2874 2898 2875 0 0 222 81 1 2910 513 2259 2905 0 0 2912 2900 2913 17 2911
 0 2914 2911 2911 0 2915 2905 0 0 +16 2874 76 2912 ?2916 2871 2905 2873 0 0 222
 81 1 2912 512 2259 2874 0 0 2878 2910 2917 17 2916 0 2918 2916 2916 0 2919 2874
 0 0 +15 2918 78 0 2916 2920 0 17 2919 0 2921 2919 2919 0 2916 2874 0 0 -15 2921
 118 0 2919 2922 2902 14 2922 82 2923 ?2920 2924 2921 2213 2925 -0 0 2920 2924 2
860 15 2902 81 0 2897 2922 0 81 1 2923 497 2259 2922 0 0 2926 2927 2928 14 2920
 79 2927 ?2929 2922 2930 2213 2931 -0 0 2929 2922 2860 14 2924 241 2926 ?2922 29
32 2895 2213 2933 -0 0 2922 2932 2860 51 2925 89 0 2922 2931 2934 0 -1.089682709
46614 .1869024260270125 2.72809312221151 2342565816472155e-32 -1202033313321942e
-31 1 .007 .986924778608566 -.161181516832523 -424939177704198e-31 13 2860 170 0
 0 0 0 0 0 2216 2854 14 2854 147 2935 ?2936 0 2937 2213 2934 +0 0 2936 0 2860 81
 1 2935 490 2259 2854 0 0 0 2938 2939 14 2936 156 2938 ?2940 2854 2941 2213 2942
 +0 0 2940 2854 2860 15 2937 151 0 2943 2854 2944 51 2934 171 0 2854 2925 2942 0
 -1.08968270946614 .1869024260270125 2.72809312221151 2342565816472155e-32 -1202
033313321942e-31 1 .005 .986924778608566 -.161181516832523 -424939177704198e-31
 50 2942 173 0 2936 2934 2857 0 +1.08968270946614 .1869024260270125 2.6924669984
5398 2342565816472155e-32 -1202033313321942e-31 1 .986924778608566 -.16118151683
2523 -424939177704198e-31 52 255 2857 174 0 2940 2942 2214 0 -1.08968270946614 .
1869024260270125 2.68952582198339 -2342565816472155e-32 1202033313321942e-31 -1
 .02023529411764705 .470588235294118 .882352941176471 -.986924778608566 .1611815
16832523 424939177704198e-31 14 2940 160 2945 ?2856 2936 2868 2213 2857 +0 0 285
6 2936 2860 81 1 2945 492 2259 2940 0 0 2938 2946 2947 14 2856 165 2946 ?2948 29
40 2949 2213 2214 +0 0 2948 2940 2860 15 2868 163 0 2862 2940 2950 15 2950 164 0
 2951 2940 0 17 2951 0 2950 2951 2951 0 2870 2863 0 0 -17 2870 0 2952 2870 2870
 0 2951 2863 0 0 +15 2952 159 0 2870 2936 0 81 1 2946 493 2259 2856 0 0 2945 295
3 2954 14 2948 289 2953 ?2932 2856 2955 2213 2956 -0 0 2932 2856 2860 15 2949 16
8 0 2879 2856 2957 17 2879 0 2949 2879 2879 0 2943 2871 0 0 +15 2957 169 0 2869
 2856 0 17 2869 0 2957 2869 2869 0 2862 2217 0 0 -17 2943 0 2937 2943 2943 0 287
9 2871 0 0 -81 1 2953 494 2259 2948 0 0 2946 2958 2959 14 2932 265 2958 ?2924 29
48 2889 2213 2960 -0 0 2924 2948 2860 15 2955 292 0 2882 2948 2961 51 2956 306 0
 2948 2960 2962 0 +1.08774853126415 .1750593286837105 2.69546699845398 -23425658
16472155e-32 1202033313321942e-31 -1 .004000000000000345 -.986924778608566 .1611
81516832523 424939177704198e-31 51 2960 309 0 2932 2933 2956 0 +1.08039337540834
2 .1944990221570345 2.69546699845398 -2342565816472155e-32 1202033313321942e-31
 -1 .00400000000000091 -.986924778608566 .161181516832523 424939177704198e-31 50
 2962 85 0 2963 2956 2964 0 +1.091939250701794 .2007193729275325 2.7054669984539
8 -2342565816472155e-32 1202033313321942e-31 -1 -.986924778608566 .1611815168325
23 424939177704198e-31 14 2963 59 2865 ?0 2965 2966 2213 2962 -0 0 0 2965 2860 5
2 2964 86 0 2965 2962 2967 0 -1.08968270946614 .1869024260270125 2.6904669984539
8 -2342565816472155e-32 1202033313321942e-31 -1 .022 .470588235294118 .882352941
176471 -.986924778608566 .161181516832523 424939177704198e-31 14 2965 64 2968 ?2
963 2929 2969 2213 2964 -0 0 2963 2929 2860 50 2967 87 0 2929 2964 2931 0 +1.089
68270946614 .1869024260270125 2.69046699845398 2342565816472155e-32 -12020333133
21942e-31 1 .986924778608566 -.161181516832523 -424939177704198e-31 14 2929 69 2
970 ?2965 2920 2971 2213 2967 -0 0 2965 2920 2860 50 2931 88 0 2920 2967 2925 0
 +1.090810980083968 .1938108994772725 2.71546699845398 -2342565816472155e-32 120
2033313321942e-31 -1 -.986924778608566 .161181516832523 424939177704198e-31 81 1
 2970 499 2259 2929 0 0 2927 2968 2972 15 2971 223 0 2973 2929 2974 17 2973 0 29
71 2973 2973 0 2975 2884 0 0 -15 2974 217 0 2976 2929 2977 17 2976 0 2974 2976 2
976 0 2978 2979 0 0 -15 2977 211 0 2980 2929 2981 17 2980 0 2977 2980 2980 0 298
2 2908 0 0 -15 2981 116 0 2915 2929 0 17 2915 0 2981 2915 2915 0 2911 2905 0 0 -
17 2982 0 2961 2982 2982 0 2980 2908 0 0 +16 2908 281 2983 ?2982 2979 2984 2907
 0 0 222 81 1 2983 521 2259 2908 0 0 2985 2986 2987 16 2979 257 2985 ?2978 2884
 2908 2909 0 0 222 16 2984 369 2986 ?2988 2908 0 2989 0 0 222 81 1 2986 522 2259
 2984 0 0 2983 0 2990 17 2988 0 2944 2988 2988 0 2991 2984 0 0 +31 2989 394 0 29
84 0 2992 0 +1.08968270946614 .1869024260270125 2.71546699845398 234256581647215
5e-32 -1202033313321942e-31 1 .986924778608566 -.161181516832523 -42493917770419
8e-31 .005 31 2992 319 0 2884 2989 2909 0 +1.100906221725926 .191148927240294 2.
69046699845398 -2342565816472155e-32 1202033313321942e-31 -1 -.986924778608566 .
161181516832523 424939177704198e-31 .004 16 2884 233 2993 ?2975 2880 2979 2992 0
 0 222 31 2909 317 0 2979 2992 2907 0 +1.080393375408342 .1944990221570345 2.690
46699845398 -2342565816472155e-32 1202033313321942e-31 -1 -.986924778608566 .161
181516832523 424939177704198e-31 .00400000000000091 81 1 2993 519 2259 2884 0 0
 2881 2985 2994 17 2975 0 2995 2975 2975 0 2973 2884 0 0 +15 2995 245 0 2975 292
4 0 81 1 2881 518 2259 2880 0 0 2885 2993 2996 81 1 2985 520 2259 2979 0 0 2993
 2983 2997 83 3 2994 .776470588235294 .756862745098039 .737254901960784 83 3 299
7 .776470588235294 .756862745098039 .737254901960784 83 3 2996 .776470588235294
 .756862745098039 .737254901960784 15 2944 381 0 2988 2854 0 17 2991 0 2930 2991
 2991 0 2988 2984 0 0 -15 2930 358 0 2991 2920 2918 83 3 2990 .776470588235294 .
756862745098039 .737254901960784 17 2978 0 2998 2978 2978 0 2976 2979 0 0 +15 29
98 269 0 2978 2932 0 83 3 2987 .776470588235294 .756862745098039 .73725490196078
4 15 2961 293 0 2982 2948 0 81 1 2927 498 2259 2920 0 0 2923 2970 2999 81 1 2968
 500 2259 2965 0 0 2970 2865 3000 83 3 2972 .776470588235294 .756862745098039 .7
37254901960784 81 1 2865 501 2259 2963 0 0 2968 2861 3001 83 3 3000 .77647058823
5294 .756862745098039 .737254901960784 83 3 3001 .776470588235294 .7568627450980
39 .737254901960784 83 3 2999 .776470588235294 .756862745098039 .737254901960784
 15 2969 115 0 3002 2965 2914 17 3002 0 2969 3002 3002 0 2904 2898 0 0 -15 2914
 63 0 2911 2965 0 17 2904 0 3003 2904 2904 0 3002 2898 0 0 +15 3003 58 0 2904 29
63 0 15 2966 114 0 2903 2963 3003 17 2903 0 2966 2903 2903 0 2897 2892 0 0 -51 2
933 312 0 2924 0 2960 0 +1.100906221725926 .191148927240294 2.69546699845398 -23
42565816472155e-32 1202033313321942e-31 -1 .004 -.986924778608566 .1611815168325
23 424939177704198e-31 17 2882 0 2955 2882 2882 0 3004 2880 0 0 +17 3004 0 3005
 3004 3004 0 2882 2880 0 0 -15 3005 194 0 3004 2936 2952 81 1 2958 495 2259 2932
 0 0 2953 2926 3006 15 2889 268 0 2886 2932 2998 81 1 2926 496 2259 2924 0 0 295
8 2923 3007 83 3 3006 .776470588235294 .756862745098039 .737254901960784 83 3 30
07 .776470588235294 .756862745098039 .737254901960784 83 3 2959 .776470588235294
 .756862745098039 .737254901960784 83 3 2954 .776470588235294 .756862745098039 .
737254901960784 81 1 2938 491 2259 2936 0 0 2935 2945 3008 83 3 2947 .7764705882
35294 .756862745098039 .737254901960784 83 3 3008 .776470588235294 .756862745098
039 .737254901960784 15 2941 206 0 2896 2936 3009 17 2896 0 2941 2896 2896 0 289
1 2858 0 0 -15 3009 200 0 2890 2936 3005 17 2890 0 3009 2890 2890 0 2886 2883 0
 0 -83 3 2939 .776470588235294 .756862745098039 .737254901960784 15 2895 244 0 2
891 2924 2995 83 3 2928 .776470588235294 .756862745098039 .737254901960784 81 1
 2878 511 2259 2871 0 0 2866 2912 3010 83 3 2917 .776470588235294 .7568627450980
39 .737254901960784 81 1 2866 510 2259 2863 0 0 2861 2878 3011 83 3 3010 .776470
588235294 .756862745098039 .737254901960784 83 3 3011 .776470588235294 .75686274
5098039 .737254901960784 81 1 2900 514 2259 2898 0 0 2910 2893 3012 83 3 2913 .7
76470588235294 .756862745098039 .737254901960784 83 3 3012 .776470588235294 .756
862745098039 .737254901960784 83 3 2901 .776470588235294 .756862745098039 .73725
4901960784 83 3 2894 .776470588235294 .756862745098039 .737254901960784 83 3 288
8 .776470588235294 .756862745098039 .737254901960784 83 3 2867 .776470588235294
 .756862745098039 .737254901960784 19 2855 47 0 222 0 2216 2213 S0 74 20 2853 7
 0 0 3013 2986 3014 3015 3016 2851 2211 0 0 0 0 0 0 0 0 0 0 0 0 0 81 2 3013 418
 2399 222 0 3014 0 0 3017 0 81 1 3014 502 2401 222 3013 3015 0 0 3018 81 1 3015
 505 2403 222 3014 3016 0 0 3019 81 1 3016 506 2405 222 3015 2851 0 0 3020 81 1
 2851 507 2407 222 3016 2211 0 0 3021 84 7 3021 PART_C384 5 3020 PSMAR82 1 3019
 219 84 10 3018 �������Ӵ�83 1 3017 7859.9999 84 8 2852 SOLID22381 1 2202 2251 2
246 221 3022 0 0 0 3023 70 2203 0 4 T221 0 0 6 20 1 3024 3024 13 2204 29 0 221 0
 3025 0 0 3026 0 51 2205 1966 0 3027 3028 0 0 +1.174752788502984 .63402629008906
3 2.722782010351295 227595720048157e-29 -1693090112553365e-30 1 .01 .87886805209
3325 .477064929553289 -1110223024625156e-30 31 2206 1827 0 2209 3029 0 0 -1.1747
52788502984 .634026290089063 2.722782010351295 -227595720048157e-29 169309011255
3365e-30 -1 -.878868052093325 -.477064929553289 1110223024625156e-30 .01 29 255
 2207 1787 0 2210 3030 0 1.07509835278889 .719546663786051 2.722782010351295 19
 2208 7 0 221 3026 0 3031 V0 16 2209 1818 3032 ?3033 0 3034 2206 0 0 221 18 255
 2210 1785 0 3035 0 3036 2207 ?221 17 3035 0 3037 3038 3039 2210 3040 3034 0 304
1 +18 3036 1782 0 3042 2210 3043 3030 ?221 17 3042 0 3044 3041 3045 3036 3046 30
47 0 3038 +18 3043 1769 0 3033 3036 3048 3049 ?221 29 3030 1784 0 3036 3049 2207
 1.167681412399344 .626955530582413 2.722782010351295 29 3049 1771 0 3043 3050 3
030 1.184078489677596 .637636178951873 2.722782010351295 29 3050 1768 0 3048 305
1 3049 1.05442132417906 .901527230956685 2.722782010351295 18 3048 1766 0 3052 3
043 3053 3050 ?221 29 3051 1750 0 3053 3054 3050 1.07509835278889 .7195466637860
51 2.747782010351295 18 3053 1748 0 3055 3048 3056 3051 ?221 29 3054 1747 0 3056
 3057 3051 1.167681412399344 .626955530582413 2.747782010351295 18 3056 1745 0 3
058 3053 3059 3054 ?221 29 3057 1744 0 3059 3060 3054 1.184078489677596 .6376361
78951873 2.747782010351295 18 3059 1742 0 3061 3056 3062 3057 ?221 29 3060 1741
 0 3062 3063 3057 1.05442132417906 .901527230956685 2.747782010351295 18 3062 17
39 0 3064 3059 3065 3060 ?221 29 3063 1728 0 3065 3066 3060 1.03608628861038 .89
4259617501066 2.722782010351295 18 3065 1726 0 3067 3062 3068 3063 ?221 29 3066
 1725 0 3068 3069 3063 1.072390915771466 .724525817702888 2.722782010351295 18 3
068 1723 0 3070 3065 3071 3066 ?221 29 3069 1722 0 3071 3072 3066 1.036086288610
38 .894259617501066 2.747782010351295 18 3071 1720 0 3073 3068 3074 3069 ?221 29
 3072 1719 0 3074 3075 3069 1.072390915771466 .724525817702888 2.747782010351295
 18 3074 1717 0 3076 3071 3077 3072 ?221 29 3075 1706 0 3077 3078 3072 1.0916602
6315843 .585689922939954 2.722782010351295 18 3077 1704 0 3079 3074 3080 3075 ?2
21 29 3078 1703 0 3080 3081 3075 1.06445850201467 .713771166943298 2.72278201035
1295 18 3080 1701 0 3082 3077 3083 3078 ?221 29 3081 1690 0 3083 3084 3078 1.061
758272040624 .718754232969164 2.722782010351295 18 3083 1688 0 3085 3080 3086 30
81 ?221 29 3084 1687 0 3086 3087 3081 .939206690937738 .841671679722732 2.722782
010351295 18 3086 1685 0 3088 3083 3089 3084 ?221 29 3087 1669 0 3089 3090 3084
 1.09166026315843 .585689922939954 2.747782010351295 18 3089 1667 0 3091 3086 30
92 3087 ?221 29 3090 1666 0 3092 3093 3087 1.06445850201467 .713771166943298 2.7
47782010351295 18 3092 1664 0 3094 3089 3095 3090 ?221 29 3093 1663 0 3095 3096
 3090 1.061758272040624 .718754232969164 2.747782010351295 18 3095 1661 0 3097 3
092 3098 3093 ?221 29 3096 1660 0 3098 3099 3093 .939206690937738 .8416716797227
32 2.747782010351295 18 3098 1658 0 3100 3095 3101 3096 ?221 29 3099 1647 0 3101
 3102 3096 .923123143430345 .830256285107456 2.722782010351295 18 3101 1645 0 31
03 3098 3104 3099 ?221 29 3102 1644 0 3104 3105 3099 1.07377053548145 .577759094
704234 2.722782010351295 18 3104 1642 0 3106 3101 3107 3102 ?221 29 3105 1641 0
 3107 3108 3102 .923123143430345 .830256285107456 2.747782010351295 18 3107 1639
 0 3109 3104 3110 3105 ?221 29 3108 1638 0 3110 3111 3105 1.07377053548145 .5777
59094704234 2.747782010351295 18 3110 1636 0 3112 3107 3113 3108 ?221 29 3111 14
28 0 3113 3114 3108 1.069055412188884 .718518755222824 2.747782010351295 18 3113
 1426 0 3115 3110 3116 3111 ?221 29 3114 1424 0 3116 3117 3111 1.068243181083658
 .720012501397875 2.747782010351295 18 3116 1422 0 3118 3113 3119 3114 ?221 29 3
117 1397 0 3119 3120 3114 1.212003384418558 .575558317388977 2.722782010351295 1
8 3119 1395 0 3121 3116 3122 3117 ?221 29 3120 1218 0 3122 3123 3117 1.068612762
56196 .718278477273725 2.747782010351295 18 3122 1216 0 3124 3119 3125 3120 ?221
 29 3123 496 0 3125 3126 3120 1.110612201907964 .520521412558347 2.7077820103512
95 18 3125 494 0 3127 3122 3128 3123 ?221 29 3126 436 0 3129 3130 3123 1.1251945
9467009 .56740564904671 2.75581351542196 18 3129 295 0 3131 3132 3133 3126 ?221
 29 3130 435 0 3133 3134 3126 .951104194924891 .888121931116488 2.75581351542196
5 18 3133 293 0 3135 3129 3136 3130 ?221 29 3134 434 0 3137 3138 3130 .859898663
152975 .93680996514835 2.75083276178978 18 3137 58 0 3139 3140 3141 3134 ?221 29
 3138 433 0 3142 3143 3134 1.1244214806138 .487307003766445 2.75241093083333 18
 3142 107 0 3144 3141 3145 3138 ?221 29 3143 397 0 3136 3146 3138 .9906532572690
91 .909589852946386 2.75581351542196 18 3136 291 0 3147 3133 3148 3143 ?221 29 3
146 396 0 3132 3149 3143 1.16474365701429 .588873570876608 2.75581351542196 18 3
132 297 0 3150 3151 3129 3146 ?221 29 3149 395 0 3145 3152 3146 1.23233192302659
 .545882676741589 2.75241093083333 18 3145 102 0 3153 3142 3154 3149 ?221 29 315
2 394 0 3140 3155 3149 .999516124447546 1.012596761787796 2.75083276178978 18 31
40 62 0 3156 3128 3137 3152 ?221 29 3155 227 0 3128 3157 3152 1.12519459467009 .
56740564904671 2.767782010351295 18 3128 225 0 3158 3125 3140 3155 1e-8 221 29 3
157 53 0 3141 3159 3155 .859898663152975 .936809965148351 2.707782010351295 18 3
141 51 0 3160 3137 3142 3157 ?221 29 3159 151 0 3154 3161 3157 1.1244214806138 .
487307003766446 2.707782010351295 18 3154 104 0 3162 3145 3163 3159 ?221 29 3161
 153 0 3163 3164 3159 .999516124447545 1.012596761787796 2.707782010351295 18 31
63 101 0 3165 3154 3166 3161 ?221 29 3164 199 0 3166 3167 3161 1.23233192302659
 .545882676741589 2.707782010351295 18 3166 169 0 3168 3163 3151 3164 ?221 29 31
67 343 0 3151 3169 3164 .990653257269091 .909589852946386 2.767782010351295 18 3
151 298 0 3170 3166 3132 3167 ?221 29 3169 595 0 3171 3172 3167 1.21200338441855
8 .575558317388977 2.707782010351295 18 3171 548 0 3173 3174 3175 3169 ?221 29 3
172 596 0 3175 3176 3169 1.01385808943764 .974277287439928 2.707782010351295 18
 3175 550 0 3177 3171 3178 3172 ?221 29 3176 597 0 3178 3179 3172 .8842178590506
81 .903906306005892 2.707782010351295 18 3178 552 0 3180 3175 3181 3176 ?221 29
 3179 599 0 3148 3182 3176 1.212003384418558 .575558317388977 2.747782010351295
 18 3148 545 0 3183 3136 3174 3179 ?221 29 3182 600 0 3174 3184 3179 1.013858089
43764 .974277287439928 2.747782010351295 18 3174 547 0 3185 3148 3171 3182 ?221
 29 3184 670 0 3181 3186 3182 1.16474365701429 .588873570876608 2.76778201035129
5 18 3181 648 0 3187 3178 3188 3184 1e-8 221 29 3186 1172 0 3188 3189 3184 .9511
04194924891 .888121931116488 2.767782010351295 18 3188 1151 0 3190 3181 3191 318
6 ?221 29 3189 1375 0 3192 3193 3186 1.110612201907964 .520521412558347 2.747782
010351295 18 3192 1298 0 3194 3195 3196 3189 ?221 29 3193 1377 0 3196 3197 3189
 1.067802693569746 .719773397081485 2.747782010351295 18 3196 1295 0 3198 3192 3
199 3193 ?221 29 3197 1378 0 3199 3200 3193 .884217859050681 .903906306005891 2.
747782010351295 18 3199 1294 0 3201 3196 3202 3197 ?221 29 3200 1379 0 3191 3203
 3197 1.110612201907964 .520521412558347 2.722782010351295 18 3191 1293 0 3204 3
188 3205 3200 ?221 29 3203 1380 0 3205 3206 3200 1.06861276256196 .7182784772737
25 2.722782010351295 18 3205 1292 0 3207 3191 3208 3203 ?221 29 3206 1381 0 3208
 3209 3203 1.067802693569746 .719773397081485 2.722782010351295 18 3208 1291 0 3
210 3205 3195 3206 ?221 29 3209 1382 0 3195 3211 3206 .884217859050681 .90390630
6005892 2.722782010351295 18 3195 1296 0 3212 3208 3192 3209 ?221 29 3211 1574 0
 3202 3213 3209 1.01385808943764 .974277287439928 2.722782010351295 18 3202 1488
 0 3214 3199 3215 3211 ?221 29 3213 1575 0 3215 3216 3211 1.068243181083658 .720
012501397875 2.722782010351295 18 3215 1487 0 3217 3202 3218 3213 ?221 29 3216 1
576 0 3218 0 3213 1.069055412188884 .718518755222824 2.722782010351295 18 3218 1
486 0 3219 3215 0 3216 ?221 17 3219 0 3220 3217 3221 3218 3222 3223 0 3224 +15 3
220 1502 0 3221 3225 3037 17 3217 0 3220 3226 3219 3215 3227 3228 0 3229 +17 322
1 0 3220 3219 3226 3119 3230 3231 0 0 +17 3222 0 3232 3233 3224 3119 3219 3223 0
 3221 -16 3223 1440 3234 ?3219 3228 3231 3235 0 0 221 17 3224 0 3232 3222 3236 3
218 3237 3238 0 3227 -15 3232 1515 0 3236 3239 0 17 3236 0 3232 3224 3233 3113 3
183 3240 0 3237 +17 3237 0 3241 3242 3227 3113 3224 3238 0 0 +16 3238 1469 3243
 ?3237 3244 3245 3246 0 0 221 17 3227 0 3241 3237 3229 3218 3217 3228 0 0 -15 32
41 1519 0 3242 3247 0 17 3229 0 3241 3227 3242 3215 3248 3245 0 3249 -16 3228 14
43 3250 ?3217 3251 3223 3252 0 0 221 81 1 3250 2354 2259 3228 0 0 3253 3234 3254
 16 3251 1446 3253 ?3226 3245 3228 3255 0 0 221 31 3252 1556 0 3228 3235 3255 0
 +1.071176825019976 .720639983074818 2.722782010351295 -227595720048157e-29 1693
090112553365e-30 -1 -.878868052093325 -.477064929553289 1110223024625156e-30 .00
3 30 255 3235 1557 0 3223 3256 3252 0 +1.069055412188884 .718518755222824 2.7227
82010351295 -.707075950665025 .70713761036389 2923372989760085e-30 30 3255 1555
 0 3251 3252 3257 0 +1.01385808943764 .974277287439928 2.722782010351295 -.20916
0558981334 .977881312106238 229525353326161e-29 30 3257 1553 0 3240 3255 3258 0
 +1.069055412188884 .718518755222824 2.747782010351295 -.707075950665025 .707137
61036389 2923372989760085e-30 16 3240 1462 3259 ?3236 3260 3261 3257 0 0 221 31
 3258 1552 0 3260 3257 3262 0 +1.071176825019976 .720639983074818 2.747782010351
295 -227595720048157e-29 1693090112553365e-30 -1 -.878868052093325 -.47706492955
3289 1110223024625156e-30 .003 16 3260 1466 3263 ?3242 3264 3240 3258 0 0 221 30
 3262 1551 0 3264 3258 3265 0 +1.01385808943764 .974277287439928 2.7477820103512
95 -.209160558981334 .977881312106238 229525353326161e-29 16 3264 1470 3266 ?326
7 3231 3260 3262 0 0 221 30 3265 1549 0 3245 3262 3246 0 +1.068243181083658 .720
012501397875 2.722782010351295 227595720048157e-29 -1693090112553365e-30 1 16 32
45 1473 3268 ?3248 3238 3251 3265 0 0 221 30 3246 1548 0 3238 3265 3269 0 +1.069
055412188884 .718518755222824 2.722782010351295 227595720048157e-29 -16930901125
53365e-30 1 31 3269 1372 0 3270 3246 3271 0 +2.43995143297048 1.56405253751731 2
.722782010351295 -227595720048157e-29 1693090112553365e-30 -1 -.878868052093325
 -.477064929553289 1110223024625156e-30 1.685 16 3270 1643 3272 ?3273 3274 3275
 3269 0 0 221 30 3271 1371 0 3274 3269 3276 0 +1.063844623647594 .71666165276537
6 2.722782010351295 .706052071373419 -.708159920151731 -2922947754805495e-30 16
 3274 1686 3277 ?3278 3279 3270 3271 0 0 221 30 3276 1370 0 3279 3271 3280 0 +1.
101180661185102 .540862515765149 2.722782010351295 .207745468786784 -.9781829175
56098 -229259775955576e-29 16 3279 1702 3281 ?3282 3283 3274 3276 0 0 221 31 328
0 1369 0 3244 3276 3284 0 +2.43995143297048 1.56405253751731 2.747782010351295 -
227595720048157e-29 1693090112553365e-30 -1 -.878868052093325 -.477064929553289
 1110223024625156e-30 1.685 16 3244 1637 3285 ?3286 3287 3238 3280 0 0 221 30 32
84 1368 0 3287 3280 3288 0 +1.063844623647594 .716661652765376 2.747782010351295
 .706052071373419 -.708159920151731 -2922947754805495e-30 16 3287 1659 3289 ?329
0 3275 3244 3284 0 0 221 30 3288 1367 0 3275 3284 3291 0 +1.101180661185102 .540
862515765149 2.747782010351295 .207745468786784 -.978182917556098 -2292597759555
76e-29 16 3275 1665 3292 ?3293 3270 3287 3288 0 0 221 31 3291 1363 0 3294 3288 3
295 0 +2.43995143297048 1.56405253751731 2.722782010351295 -227595720048157e-29
 1693090112553365e-30 -1 -.878868052093325 -.477064929553289 1110223024625156e-3
0 1.69 16 3294 1242 3296 ?3297 3298 3299 3291 0 0 221 30 3295 1362 0 3298 3291 3
300 0 +1.067802693569746 .719773397081485 2.722782010351295 .706052071373418 -.7
08159920151732 -2922947754805495e-30 16 3298 1245 3301 ?3210 3302 3294 3295 0 0
 221 31 3300 1361 0 3302 3295 3303 0 +1.065678213809292 .717655240867364 2.72278
2010351295 -227595720048157e-29 1693090112553365e-30 -1 -.878868052093325 -.4770
64929553289 1110223024625156e-30 .003 16 3302 1248 3304 ?3207 3305 3298 3300 0 0
 221 30 3303 1360 0 3305 3300 3306 0 +1.110612201907964 .520521412558347 2.72278
2010351295 .2077454687867855 -.978182917556097 -229259775955576e-29 16 3305 1251
 3307 ?3204 3308 3302 3303 0 0 221 30 3306 1358 0 3283 3303 3309 0 +1.0678026935
69746 .719773397081485 2.747782010351295 .706052071373418 -.708159920151732 -292
2947754805495e-30 16 3283 1267 3310 ?3198 3311 3279 3306 0 0 221 31 3309 1357 0
 3311 3306 3312 0 +1.065678213809292 .717655240867364 2.747782010351295 -2275957
20048157e-29 1693090112553365e-30 -1 -.878868052093325 -.477064929553289 1110223
024625156e-30 .003 16 3311 1271 3313 ?3314 3299 3283 3309 0 0 221 30 3312 1356 0
 3299 3309 3315 0 +1.110612201907964 .520521412558347 2.747782010351295 .2077454
687867855 -.978182917556097 -229259775955576e-29 16 3299 1275 3316 ?3194 3294 33
11 3312 0 0 221 30 3315 1354 0 3308 3312 3317 0 +1.06861276256196 .7182784772737
25 2.722782010351295 227595720048157e-29 -1693090112553365e-30 1 16 3308 1278 33
18 ?3124 3319 3305 3315 0 0 221 30 3317 1353 0 3319 3315 3320 0 +1.0678026935697
46 .719773397081485 2.722782010351295 227595720048157e-29 -1693090112553365e-30
 1 16 3319 1274 3321 ?3322 3323 3308 3317 0 0 221 31 3320 1169 0 3323 3317 3324
 0 +.934254087614975 .966327262671596 2.767782010351295 227595720048157e-29 -169
3090112553365e-30 1 .878868052093325 .477064929553289 -1110223024625156e-30 .08
 16 3323 1142 3325 ?3326 3327 3319 3320 0 0 221 31 3324 1111 0 3328 3320 3329 0
 +1.17278655239162 .526893236624933 2.693782010351295 -227595720048157e-29 16930
90112553365e-30 -1 -.878868052093325 -.477064929553289 1110223024625156e-30 .062
5 16 3328 1081 3330 ?3331 3332 3327 3324 0 0 221 31 3329 1036 0 3333 3324 3334 0
 +1.16466284246786 .581289976757726 2.762782010351295 227595720048157e-29 -16930
90112553365e-30 1 .878868052093325 .477064929553289 -1110223024625156e-30 .00399
9999999999935 16 3333 1006 3335 ?3336 3337 3338 3329 0 0 221 31 3334 1035 0 3338
 3329 3339 0 +1.16466284246786 .581289976757726 2.768782010351295 22759572004815
7e-29 -1693090112553365e-30 1 .878868052093325 .477064929553289 -111022302462515
6e-30 .003999999999999935 16 3338 1002 3340 ?3341 3333 3332 3334 0 0 221 31 3339
 983 0 3342 3334 3343 0 +1.131597878982314 .563341737043765 2.762782010351295 22
7595720048157e-29 -1693090112553365e-30 1 .878868052093325 .477064929553289 -111
0223024625156e-30 .003999999999999935 16 3342 953 3344 ?3345 3346 3347 3339 0 0
 221 31 3343 982 0 3347 3339 3348 0 +1.131597878982314 .563341737043765 2.768782
010351295 227595720048157e-29 -1693090112553365e-30 1 .878868052093325 .47706492
9553289 -1110223024625156e-30 .003999999999999935 16 3347 949 3349 ?3350 3342 33
37 3343 0 0 221 31 3348 884 0 3351 3343 3352 0 +1.16466284246786 .58128997675772
6 2.756782010351295 227595720048157e-29 -1693090112553365e-30 1 .878868052093325
 .477064929553289 -1110223024625156e-30 .003500000000000135 16 3351 861 3353 ?33
54 3355 3346 3348 0 0 221 31 3352 853 0 3356 3348 3357 0 +1.215833656267798 .561
126945858283 2.756782010351295 227595720048157e-29 -1693090112553365e-30 1 .8788
68052093325 .477064929553289 -1110223024625156e-30 .0035 16 3356 830 3358 ?3359
 3360 3355 3352 0 0 221 31 3357 852 0 3355 3352 3361 0 +1.215833656267798 .56112
6945858283 2.768782010351295 227595720048157e-29 -1693090112553365e-30 1 .878868
052093325 .477064929553289 -1110223024625156e-30 .0035 16 3355 833 3362 ?3363 33
56 3351 3357 0 0 221 31 3361 822 0 3364 3357 3365 0 +1.192949583291062 .57806405
0424873 2.756782010351295 227595720048157e-29 -1693090112553365e-30 1 .878868052
093325 .477064929553289 -1110223024625156e-30 .0035 16 3364 799 3366 ?3367 3368
 3360 3361 0 0 221 31 3365 821 0 3360 3361 3369 0 +1.192949583291062 .5780640504
24873 2.768782010351295 227595720048157e-29 -1693090112553365e-30 1 .87886805209
3325 .477064929553289 -1110223024625156e-30 .0035 16 3360 802 3370 ?3371 3364 33
56 3365 0 0 221 31 3369 791 0 3368 3365 3372 0 +1.131597878982314 .5633417370437
65 2.756782010351295 227595720048157e-29 -1693090112553365e-30 1 .87886805209332
5 .477064929553289 -1110223024625156e-30 .00350000000000008 16 3368 768 3373 ?33
74 3375 3364 3369 0 0 221 31 3372 760 0 3376 3369 3377 0 +1.118891864661564 .537
864227212836 2.756782010351295 227595720048157e-29 -1693090112553365e-30 1 .8788
68052093325 .477064929553289 -1110223024625156e-30 .0035 16 3376 737 3378 ?3379
 3380 3375 3372 0 0 221 31 3377 759 0 3375 3372 3381 0 +1.118891864661564 .53786
4227212836 2.768782010351295 227595720048157e-29 -1693090112553365e-30 1 .878868
052093325 .477064929553289 -1110223024625156e-30 .0035 16 3375 740 3382 ?3383 33
76 3368 3377 0 0 221 31 3381 729 0 3384 3377 3385 0 +1.120626888394412 .50944704
9313709 2.756782010351295 227595720048157e-29 -1693090112553365e-30 1 .878868052
093325 .477064929553289 -1110223024625156e-30 .0035 16 3384 706 3386 ?3387 3388
 3380 3381 0 0 221 31 3385 728 0 3380 3381 3389 0 +1.120626888394412 .5094470493
13709 2.768782010351295 227595720048157e-29 -1693090112553365e-30 1 .87886805209
3325 .477064929553289 -1110223024625156e-30 .0035 16 3380 709 3390 ?3391 3384 33
76 3385 0 0 221 31 3389 668 0 3392 3385 3393 0 +1.17278655239162 .52689323662493
3 2.768782010351295 227595720048157e-29 -1693090112553365e-30 1 .878868052093325
 .477064929553289 -1110223024625156e-30 .0625 16 3392 645 3394 ?3395 3396 3388 3
389 0 0 221 133 255 3393 667 0 3388 3389 3397 0 +3398 1.16474365701429 .58887357
0876608 2.767782010351295 1.12519459467009 .56740564904671 2.767782010351295 1.2
02528433358258 1.93906422023154 16 3388 639 3399 ?3400 3392 3384 3393 0 0 221 31
 3397 594 0 3401 3393 3402 0 +1.17278655239162 .526893236624933 2.74778201035129
5 227595720048157e-29 -1693090112553365e-30 1 -.878868052093325 -.47706492955328
9 1110223024625156e-30 .0625 31 3398 636 0 221 3403 3404 3405 +1.17278655239162
 .526893236624933 2.767782010351295 227595720048157e-29 -1693090112553365e-30 1
 .878868052093325 .477064929553289 -1110223024625156e-30 .0625 30 3403 440 0 340
6 3407 3398 0 +.951104194924891 .888121931116488 2.755813515421965 .477064929553
29 -.878868052093325 -272087820226204e-29 133 3404 674 0 3408 3398 3409 0 +3409
 1.16474365701429 .588873570876608 2.767782010351295 1.16474365701429 .588873570
876608 2.75581351542196 .367683832753229 .3796523276825625 141 255 3405 3393 340
5 3405 3398 16 3408 283 3410 ?3150 3411 3412 3404 0 0 221 30 3409 675 0 221 3404
 3413 3414 +1.16474365701429 .588873570876607 3.135465843104525 -227595720048157
e-29 1693090112553365e-30 -1 133 3413 676 0 3415 3409 3416 0 +3416 1.16474365701
429 .588873570876608 2.767782010351295 .990653257269091 .909589852946386 2.76778
2010351295 -.3649197183876265 0 141 3414 3404 3414 3414 3409 16 3415 287 3417 ?3
418 3419 3411 3413 0 0 221 30 3416 677 0 221 3413 3420 3421 +.990653257269091 .9
09589852946386 2.767782010351295 -.47706492955329 .878868052093325 2720046410331
635e-30 133 3420 681 0 3419 3416 3422 0 +3422 .951104194924891 .888121931116488
 2.767782010351295 1.12519459467009 .56740564904671 2.767782010351295 0 .3649197
183876265 141 3421 3413 3421 3421 3416 16 3419 289 3423 ?3158 3424 3415 3420 0 0
 221 30 3422 682 0 221 3420 3425 3426 +.951104194924891 .888121931116488 2.76778
2010351295 .47706492955329 -.878868052093325 -2720046410331635e-30 133 3425 683
 0 3412 3422 3427 0 +3427 1.12519459467009 .56740564904671 2.767782010351295 1.1
2519459467009 .56740564904671 2.75581351542196 .367683832753229 .379652327682562
5 141 3426 3420 3426 3426 3422 16 3412 279 3428 ?3429 3408 3406 3425 0 0 221 30
 3427 684 0 221 3425 3430 3431 +1.12519459467009 .567405649046709 3.135465843104
525 -227595720048157e-29 1693090112553365e-30 -1 31 3430 939 0 3346 3427 3432 0
 -1.131597878982314 .563341737043765 2.762782010351295 227595720048157e-29 -1693
090112553365e-30 1 .878868052093325 .477064929553289 -1110223024625156e-30 .0035
0000000000008 141 3431 3425 3431 3431 3427 16 3346 956 3433 ?3434 3351 3342 3430
 0 0 221 31 3432 992 0 3337 3430 3435 0 -1.16466284246786 .581289976757726 2.762
782010351295 227595720048157e-29 -1693090112553365e-30 1 .878868052093325 .47706
4929553289 -1110223024625156e-30 .003500000000000135 16 3337 1009 3436 ?3437 334
7 3333 3432 0 0 221 31 3435 1065 0 3332 3432 3438 0 -1.17278655239162 .526893236
624933 2.693782010351295 -227595720048157e-29 1693090112553365e-30 -1 -.87886805
2093325 -.477064929553289 1110223024625156e-30 .055 16 3332 1084 3439 ?3440 3338
 3328 3435 0 0 221 31 3438 1189 0 3327 3435 3441 0 +.934254087614975 .9663272626
71596 2.767782110351295 227595720048157e-29 -1693090112553365e-30 1 .87886805209
3325 .477064929553289 -1110223024625156e-30 .08 16 3327 1148 3442 ?3443 3328 332
3 3438 0 0 221 30 3441 1650 0 3444 3438 3445 0 -1.07377053548145 .57775909470423
4 2.722782010351295 227595720048157e-29 -1693090112553365e-30 1 16 3444 1648 344
6 ?3106 3447 3448 3441 0 0 221 30 3445 1655 0 3447 3441 3449 0 +.923123143430345
 .830256285107455 2.722782010351295 227595720048157e-29 -1693090112553365e-30 1
 16 3447 1653 3450 ?3451 3452 3444 3445 0 0 221 31 3449 1672 0 3452 3445 3453 0
 +1.054676672839108 .71169371225543 2.747782010351295 -227595720048157e-29 16930
90112553365e-30 -1 -.878868052093325 -.477064929553289 1110223024625156e-30 .01
 16 3452 1670 3454 ?3094 3455 3447 3449 0 0 221 31 3453 1677 0 3455 3449 3456 0
 +1.08187843398287 .583612468252086 2.747782010351295 -227595720048157e-29 16930
90112553365e-30 -1 -.878868052093325 -.477064929553289 1110223024625156e-30 .01
 16 3455 1675 3457 ?3112 3458 3452 3453 0 0 221 31 3456 1682 0 3458 3453 3459 0
 +.932125091736221 .834611159008997 2.747782010351295 -227595720048157e-29 16930
90112553365e-30 -1 -.878868052093325 -.477064929553289 1110223024625156e-30 .01
 16 3458 1680 3460 ?3100 3461 3455 3456 0 0 221 30 3459 1693 0 3461 3456 3462 0
 +1.061758272040624 .718754232969164 2.747782010351295 227595720048157e-29 -1693
090112553365e-30 1 16 3461 1691 3463 ?3464 3465 3458 3459 0 0 221 30 3462 1698 0
 3465 3459 3466 0 +.939206690937738 .841671679722732 2.722782010351295 -22759572
0048157e-29 1693090112553365e-30 -1 16 3465 1696 3467 ?3088 3468 3461 3462 0 0 2
21 30 3466 1709 0 3468 3462 3469 0 -1.06445850201467 .713771166943298 2.72278201
0351295 227595720048157e-29 -1693090112553365e-30 1 16 3468 1707 3470 ?3082 3471
 3465 3466 0 0 221 30 3469 1714 0 3471 3466 3472 0 -1.09166026315843 .5856899229
39954 2.747782010351295 -227595720048157e-29 1693090112553365e-30 -1 16 3471 171
2 3473 ?3474 3475 3468 3469 0 0 221 30 3472 1731 0 3475 3469 3476 0 -1.072390915
771466 .724525817702888 2.722782010351295 227595720048157e-29 -1693090112553365e
-30 1 16 3475 1729 3477 ?3070 3478 3471 3472 0 0 221 30 3476 1736 0 3478 3472 34
79 0 -1.03608628861038 .894259617501066 2.747782010351295 -227595720048157e-29 1
693090112553365e-30 -1 16 3478 1734 3480 ?3481 3482 3475 3476 0 0 221 31 3479 17
53 0 3482 3476 3483 0 +1.174752788502984 .634026290089063 2.747782010351295 -227
595720048157e-29 1693090112553365e-30 -1 -.878868052093325 -.477064929553289 111
0223024625156e-30 .01 16 3482 1751 3484 ?3058 3485 3478 3479 0 0 221 31 3483 175
8 0 3485 3479 3486 0 +1.08216972889253 .726617423292701 2.747782010351295 -22759
5720048157e-29 1693090112553365e-30 -1 -.878868052093325 -.477064929553289 11102
23024625156e-30 .01 16 3485 1756 3487 ?3076 3488 3482 3483 0 0 221 31 3486 1763
 0 3488 3483 3489 0 +1.04586510173144 .896351223090879 2.747782010351295 -227595
720048157e-29 1693090112553365e-30 -1 -.878868052093325 -.477064929553289 111022
3024625156e-30 .01 16 3488 1761 3490 ?3064 3491 3485 3486 0 0 221 30 3489 1774 0
 3491 3486 3492 0 +1.184078489677596 .637636178951873 2.722782010351295 22759572
0048157e-29 -1693090112553365e-30 1 16 3491 1772 3493 ?3494 3495 3488 3489 0 0 2
21 30 3492 1779 0 3495 3489 3496 0 -1.05442132417906 .901527230956685 2.72278201
0351295 227595720048157e-29 -1693090112553365e-30 1 16 3495 1777 3497 ?3052 3047
 3491 3492 0 0 221 30 3496 1790 0 3047 3492 3498 0 +1.167681412399344 .626955530
582413 2.722782010351295 -227595720048157e-29 1693090112553365e-30 -1 16 3047 17
88 3499 ?3042 3500 3495 3496 0 0 221 30 3498 1795 0 3500 3496 3501 0 +1.07509835
278889 .719546663786051 2.747782010351295 227595720048157e-29 -1693090112553365e
-30 1 16 3500 1793 3502 ?3503 3504 3047 3498 0 0 221 31 3501 1822 0 3504 3498 35
05 0 -.932125091736221 .834611159008997 2.722782010351295 -227595720048157e-29 1
693090112553365e-30 -1 -.878868052093325 -.477064929553289 1110223024625156e-30
 .01 16 3504 1798 3506 ?3103 3507 3500 3501 0 0 221 31 3505 1823 0 3507 3501 350
8 0 -1.08187843398287 .583612468252086 2.722782010351295 -227595720048157e-29 16
93090112553365e-30 -1 -.878868052093325 -.477064929553289 1110223024625156e-30 .
01 16 3507 1802 3509 ?3079 3510 3504 3505 0 0 221 31 3508 1824 0 3510 3505 3511
 0 -1.054676672839108 .71169371225543 2.722782010351295 -227595720048157e-29 169
3090112553365e-30 -1 -.878868052093325 -.477064929553289 1110223024625156e-30 .0
1 16 3510 1806 3512 ?3085 3513 3507 3508 0 0 221 31 3511 1825 0 3513 3508 3029 0
 -1.04586510173144 .896351223090879 2.722782010351295 -227595720048157e-29 16930
90112553365e-30 -1 -.878868052093325 -.477064929553289 1110223024625156e-30 .01
 16 3513 1810 3514 ?3067 3034 3510 3511 0 0 221 31 3029 1826 0 3034 3511 2206 0
 -1.08216972889253 .726617423292701 2.722782010351295 -227595720048157e-29 16930
90112553365e-30 -1 -.878868052093325 -.477064929553289 1110223024625156e-30 .01
 16 3034 1814 3515 ?3035 2209 3513 3029 0 0 221 81 1 3515 2253 2259 3034 0 0 303
2 3514 3516 81 1 3032 2252 2259 2209 0 0 3517 3515 3518 81 1 3514 2254 2259 3513
 0 0 3515 3512 3519 83 3 3516 1 1 1 81 1 3512 2255 2259 3510 0 0 3514 3509 3520
 83 3 3519 1 1 1 81 1 3509 2256 2259 3507 0 0 3512 3506 3521 83 3 3520 1 1 1 81
 1 3506 2257 2259 3504 0 0 3509 3502 3522 83 3 3521 1 1 1 81 1 3502 2258 2259 35
00 0 0 3506 3499 3523 83 3 3522 1 1 1 81 1 3499 2259 2259 3047 0 0 3502 3497 352
4 83 3 3523 1 1 1 81 1 3497 2260 2259 3495 0 0 3499 3493 3525 83 3 3524 1 1 1 81
 1 3493 2261 2259 3491 0 0 3497 3490 3526 83 3 3525 1 1 1 81 1 3490 2262 2259 34
88 0 0 3493 3487 3527 83 3 3526 1 1 1 81 1 3487 2263 2259 3485 0 0 3490 3484 352
8 83 3 3527 1 1 1 81 1 3484 2264 2259 3482 0 0 3487 3480 3529 83 3 3528 1 1 1 81
 1 3480 2265 2259 3478 0 0 3484 3477 3530 83 3 3529 1 1 1 81 1 3477 2266 2259 34
75 0 0 3480 3473 3531 83 3 3530 1 1 1 81 1 3473 2267 2259 3471 0 0 3477 3470 353
2 83 3 3531 1 1 1 81 1 3470 2268 2259 3468 0 0 3473 3467 3533 83 3 3532 1 1 1 81
 1 3467 2269 2259 3465 0 0 3470 3463 3534 83 3 3533 1 1 1 81 1 3463 2270 2259 34
61 0 0 3467 3460 3535 83 3 3534 1 1 1 81 1 3460 2271 2259 3458 0 0 3463 3457 353
6 83 3 3535 1 1 1 81 1 3457 2272 2259 3455 0 0 3460 3454 3537 83 3 3536 1 1 1 81
 1 3454 2273 2259 3452 0 0 3457 3450 3538 83 3 3537 1 1 1 81 1 3450 2274 2259 34
47 0 0 3454 3446 3539 83 3 3538 1 1 1 81 1 3446 2275 2259 3444 0 0 3450 3540 354
1 83 3 3539 1 1 1 81 1 3540 2276 2259 3448 0 0 3446 3542 3543 83 3 3541 1 1 1 16
 3448 18 3540 ?3544 3444 3545 3546 0 0 221 81 1 3542 2277 2259 3545 0 0 3540 354
7 3548 83 3 3543 1 1 1 16 3545 80 3542 ?3549 3448 3550 3551 0 0 221 81 1 3547 22
78 2259 3550 0 0 3542 3552 3553 83 3 3548 1 1 1 16 3550 84 3547 ?3165 3545 3554
 3555 0 0 221 81 1 3552 2279 2259 3554 0 0 3547 3556 3557 83 3 3553 1 1 1 16 355
4 88 3552 ?3558 3550 3559 3560 0 0 221 81 1 3556 2280 2259 3559 0 0 3552 3561 35
62 83 3 3557 1 1 1 16 3559 76 3556 ?3563 3554 3564 3565 0 0 221 81 1 3561 2281 2
259 3564 0 0 3556 3566 3567 83 3 3562 1 1 1 16 3564 98 3561 ?3144 3559 3568 3569
 0 0 221 81 1 3566 2282 2259 3568 0 0 3561 3570 3571 83 3 3567 1 1 1 16 3568 95
 3566 ?3572 3564 3573 3574 0 0 221 81 1 3570 2283 2259 3573 0 0 3566 3575 3576 8
3 3 3571 1 1 1 16 3573 245 3570 ?3139 3568 3577 3407 0 0 221 81 1 3575 2284 2259
 3577 0 0 3570 3578 3579 83 3 3576 1 1 1 16 3577 92 3575 ?3580 3573 3581 3582 0
 0 221 81 1 3578 2285 2259 3581 0 0 3575 3583 3584 83 3 3579 1 1 1 16 3581 89 35
78 ?3585 3577 3586 3587 0 0 221 81 1 3583 2286 2259 3586 0 0 3578 3588 3589 83 3
 3584 1 1 1 16 3586 232 3583 ?3153 3581 3590 3591 0 0 221 81 1 3588 2287 2259 35
90 0 0 3583 3592 3593 83 3 3589 1 1 1 16 3590 85 3588 ?3162 3586 3594 3595 0 0 2
21 81 1 3592 2288 2259 3594 0 0 3588 3596 3597 83 3 3593 1 1 1 16 3594 81 3592 ?
3598 3590 3599 3600 3599 3599 221 81 1 3596 2289 2259 3599 0 0 3592 3601 3602 83
 3 3597 1 1 1 16 3599 504 3596 ?3160 3594 3603 3600 3594 3594 221 81 1 3601 2290
 2259 3603 0 0 3596 3604 3605 83 3 3602 1 1 1 16 3603 77 3601 ?3606 3599 3607 36
08 0 0 221 81 1 3604 2291 2259 3607 0 0 3601 3609 3610 83 3 3605 1 1 1 16 3607 7
3 3604 ?3611 3603 3424 3612 3424 3424 221 81 1 3609 2292 2259 3424 0 0 3604 3423
 3613 83 3 3610 1 1 1 16 3424 498 3609 ?3168 3607 3419 3612 3607 3607 221 81 1 3
423 2293 2259 3419 0 0 3609 3417 3614 83 3 3613 1 1 1 81 1 3417 2294 2259 3415 0
 0 3423 3615 3616 83 3 3614 1 1 1 81 1 3615 2295 2259 3411 0 0 3417 3410 3617 83
 3 3616 1 1 1 16 3411 284 3615 ?3147 3415 3408 3618 0 0 221 81 1 3410 2296 2259
 3408 0 0 3615 3428 3619 83 3 3617 1 1 1 81 1 3428 2297 2259 3412 0 0 3410 3620
 3621 83 3 3619 1 1 1 81 1 3620 2298 2259 3406 0 0 3428 3622 3623 83 3 3621 1 1
 1 16 3406 276 3620 ?3131 3412 3624 3403 0 0 221 81 1 3622 2299 2259 3624 0 0 36
20 3625 3626 83 3 3623 1 1 1 16 3624 275 3622 ?3135 3406 3627 3628 0 0 221 81 1
 3625 2300 2259 3627 0 0 3622 3629 3630 83 3 3626 1 1 1 16 3627 271 3625 ?3631 3
624 3632 3633 0 0 221 81 1 3629 2301 2259 3632 0 0 3625 3634 3635 83 3 3630 1 1
 1 16 3632 456 3629 ?3636 3627 3637 3638 0 0 221 81 1 3634 2302 2259 3637 0 0 36
29 3639 3640 83 3 3635 1 1 1 16 3637 524 3634 ?3641 3632 3642 3643 3642 3642 221
 81 1 3639 2303 2259 3642 0 0 3634 3644 3645 83 3 3640 1 1 1 16 3642 1396 3639 ?
3173 3637 3646 3643 3637 3637 221 81 1 3644 2304 2259 3646 0 0 3639 3647 3648 83
 3 3645 1 1 1 16 3646 528 3644 ?3649 3642 3650 3651 3650 3650 221 81 1 3647 2305
 2259 3650 0 0 3644 3652 3653 83 3 3648 1 1 1 16 3650 1399 3647 ?3177 3646 3654
 3651 3646 3646 221 81 1 3652 2306 2259 3654 0 0 3647 3655 3656 83 3 3653 1 1 1
 16 3654 532 3652 ?3657 3650 3658 3659 3658 3658 221 81 1 3655 2307 2259 3658 0
 0 3652 3660 3661 83 3 3656 1 1 1 16 3658 1230 3655 ?3180 3654 3662 3659 3654 36
54 221 81 1 3660 2308 2259 3662 0 0 3655 3663 3664 83 3 3661 1 1 1 16 3662 520 3
660 ?3665 3658 3666 3667 3666 3666 221 81 1 3663 2309 2259 3666 0 0 3660 3668 36
69 83 3 3664 1 1 1 16 3666 1233 3663 ?3127 3662 3670 3667 3662 3662 221 81 1 366
8 2310 2259 3670 0 0 3663 3671 3672 83 3 3669 1 1 1 16 3670 525 3668 ?3673 3666
 3401 3402 0 0 221 81 1 3671 2311 2259 3401 0 0 3668 3674 3675 83 3 3672 1 1 1 1
6 3401 517 3671 ?3676 3670 3677 3397 0 0 221 81 1 3674 2312 2259 3677 0 0 3671 3
678 3679 83 3 3675 1 1 1 16 3677 542 3674 ?3680 3401 3396 3681 0 0 221 81 1 3678
 2313 2259 3396 0 0 3674 3394 3682 83 3 3679 1 1 1 16 3396 536 3678 ?3683 3677 3
392 3684 0 0 221 81 1 3394 2314 2259 3392 0 0 3678 3399 3685 83 3 3682 1 1 1 81
 1 3399 2315 2259 3388 0 0 3394 3386 3686 83 3 3685 1 1 1 81 1 3386 2316 2259 33
84 0 0 3399 3390 3687 83 3 3686 1 1 1 81 1 3390 2317 2259 3380 0 0 3386 3378 368
8 83 3 3687 1 1 1 81 1 3378 2318 2259 3376 0 0 3390 3382 3689 83 3 3688 1 1 1 81
 1 3382 2319 2259 3375 0 0 3378 3373 3690 83 3 3689 1 1 1 81 1 3373 2320 2259 33
68 0 0 3382 3366 3691 83 3 3690 1 1 1 81 1 3366 2321 2259 3364 0 0 3373 3370 369
2 83 3 3691 1 1 1 81 1 3370 2322 2259 3360 0 0 3366 3358 3693 83 3 3692 1 1 1 81
 1 3358 2323 2259 3356 0 0 3370 3362 3694 83 3 3693 1 1 1 81 1 3362 2324 2259 33
55 0 0 3358 3353 3695 83 3 3694 1 1 1 81 1 3353 2325 2259 3351 0 0 3362 3433 369
6 83 3 3695 1 1 1 81 1 3433 2326 2259 3346 0 0 3353 3344 3697 83 3 3696 1 1 1 81
 1 3344 2327 2259 3342 0 0 3433 3349 3698 83 3 3697 1 1 1 81 1 3349 2328 2259 33
47 0 0 3344 3436 3699 83 3 3698 1 1 1 81 1 3436 2329 2259 3337 0 0 3349 3335 370
0 83 3 3699 1 1 1 81 1 3335 2330 2259 3333 0 0 3436 3340 3701 83 3 3700 1 1 1 81
 1 3340 2331 2259 3338 0 0 3335 3439 3702 83 3 3701 1 1 1 81 1 3439 2332 2259 33
32 0 0 3340 3330 3703 83 3 3702 1 1 1 81 1 3330 2333 2259 3328 0 0 3439 3442 370
4 83 3 3703 1 1 1 81 1 3442 2334 2259 3327 0 0 3330 3325 3705 83 3 3704 1 1 1 81
 1 3325 2335 2259 3323 0 0 3442 3321 3706 83 3 3705 1 1 1 81 1 3321 2336 2259 33
19 0 0 3325 3318 3707 83 3 3706 1 1 1 81 1 3318 2337 2259 3308 0 0 3321 3307 370
8 83 3 3707 1 1 1 81 1 3307 2338 2259 3305 0 0 3318 3304 3709 83 3 3708 1 1 1 81
 1 3304 2339 2259 3302 0 0 3307 3301 3710 83 3 3709 1 1 1 81 1 3301 2340 2259 32
98 0 0 3304 3296 3711 83 3 3710 1 1 1 81 1 3296 2341 2259 3294 0 0 3301 3316 371
2 83 3 3711 1 1 1 81 1 3316 2342 2259 3299 0 0 3296 3313 3713 83 3 3712 1 1 1 81
 1 3313 2343 2259 3311 0 0 3316 3310 3714 83 3 3713 1 1 1 81 1 3310 2344 2259 32
83 0 0 3313 3281 3715 83 3 3714 1 1 1 81 1 3281 2345 2259 3279 0 0 3310 3277 371
6 83 3 3715 1 1 1 81 1 3277 2346 2259 3274 0 0 3281 3272 3717 83 3 3716 1 1 1 81
 1 3272 2347 2259 3270 0 0 3277 3292 3718 83 3 3717 1 1 1 81 1 3292 2348 2259 32
75 0 0 3272 3289 3719 83 3 3718 1 1 1 81 1 3289 2349 2259 3287 0 0 3292 3285 372
0 83 3 3719 1 1 1 81 1 3285 2350 2259 3244 0 0 3289 3243 3721 83 3 3720 1 1 1 81
 1 3243 2351 2259 3238 0 0 3285 3268 3722 83 3 3721 1 1 1 81 1 3268 2352 2259 32
45 0 0 3243 3253 3723 83 3 3722 1 1 1 81 1 3253 2353 2259 3251 0 0 3268 3250 372
4 83 3 3723 1 1 1 83 3 3724 1 1 1 17 3683 0 3725 3726 3127 3178 3727 3396 0 3728
 +31 3684 589 0 3396 3402 3681 0 +2.43995143297048 1.56405253751731 2.7077820103
51295 -227595720048157e-29 1693090112553365e-30 -1 .878868052093325 .47706492955
3289 -1110223024625156e-30 1.69 31 3402 592 0 3670 3397 3684 0 +.934254087614975
 .966327262671596 2.747782010351295 227595720048157e-29 -1693090112553365e-30 1
 -.878868052093325 -.477064929553289 1110223024625156e-30 .08 31 3681 587 0 3677
 3684 3643 0 +-.387302158244581 .0293699055685107 2.707782010351295 -22759572004
8157e-29 1693090112553365e-30 -1 -.878868052093325 -.477064929553289 11102230246
25156e-30 1.69 30 3643 586 0 3637 3681 3651 0 +1.212003384418558 .57555831738897
7 2.747782010351295 -227595720048157e-29 1693090112553365e-30 -1 30 3651 585 0 3
646 3643 3659 0 +1.01385808943764 .974277287439928 2.747782010351295 -2275957200
48157e-29 1693090112553365e-30 -1 30 3659 584 0 3654 3651 3667 0 +.8842178590506
81 .903906306005891 2.747782010351295 -227595720048157e-29 1693090112553365e-30
 -1 30 3667 583 0 3662 3659 3638 0 +1.110612201907964 .520521412558347 2.7477820
10351295 -227595720048157e-29 1693090112553365e-30 -1 31 3638 479 0 3632 3667 36
12 0 +1.17278655239162 .526893236624933 2.715782010351295 -227595720048157e-29 1
693090112553365e-30 -1 -.878868052093325 -.477064929553289 1110223024625156e-30
 .055 31 3612 146 0 3607 3638 3608 0 +1.17278655239162 .526893236624933 2.707782
010351295 -227595720048157e-29 1693090112553365e-30 -1 .878868052093325 .4770649
29553289 -1110223024625156e-30 .0625 31 3608 145 0 3603 3612 3600 0 +-.387302158
244581 .0293699055685107 2.707782010351295 227595720048157e-29 -1693090112553365
e-30 1 .878868052093325 .477064929553289 -1110223024625156e-30 1.7 31 3600 144 0
 3594 3608 3595 0 +.934254087614975 .966327262671596 2.707782010351295 -22759572
0048157e-29 1693090112553365e-30 -1 .878868052093325 .477064929553289 -111022302
4625156e-30 .08 31 3595 143 0 3590 3600 3546 0 +2.43995143297048 1.5640525375173
1 2.707782010351295 227595720048157e-29 -1693090112553365e-30 1 -.87886805209332
5 -.477064929553289 1110223024625156e-30 1.7 31 3546 23 0 3448 3595 3555 0 +.934
254087614975 .966327262671596 2.692782010351295 227595720048157e-29 -16930901125
53365e-30 1 .878868052093325 .477064929553289 -1110223024625156e-30 .08 30 3555
 378 0 3550 3546 3551 0 +.999516124447546 1.012596761787796 2.757782010351295 -2
27595720048157e-29 1693090112553365e-30 -1 30 3551 383 0 3545 3555 3633 0 +1.232
33192302659 .545882676741589 2.757782010351295 -227595720048157e-29 169309011255
3365e-30 -1 30 3633 392 0 3627 3551 3574 0 +.990653257269091 .909589852946385 3.
135465843104525 -227595720048157e-29 1693090112553365e-30 -1 32 255 3574 398 0 3
568 3633 3582 0 -.934254087614975 .966327262671596 2.757782010351295 .0765983978
573837 .04157894827407455 .996194698091746 .87552369381759 .475249553466499 -.08
71557427476595 .0803055870034678 .08 32 3582 399 0 3577 3574 3591 0 +-.387302158
2445805 .0293699055685104 2.898504293722005 .0765983978573837 .04157894827407455
 .996194698091746 .87552369381759 .475249553466499 -.0871557427476595 1.70649372
382369 1.7 32 3591 400 0 3586 3582 3618 0 -1.17278655239162 .526893236624933 2.7
57782010351295 .0765983978573837 .04157894827407455 .996194698091746 .8755236938
1759 .475249553466499 -.0871557427476595 .0627387398464592 .0625 30 3618 401 0 3
411 3591 3565 0 +.990653257269091 .909589852946386 2.75581351542196 -.4770649295
5329 .878868052093325 272087820226204e-29 30 3565 412 0 3559 3618 3560 0 +1.1244
214806138 .487307003766445 2.757782010351295 -227595720048157e-29 16930901125533
65e-30 -1 30 3560 418 0 3554 3565 3628 0 +.859898663152975 .93680996514835 2.757
782010351295 -227595720048157e-29 1693090112553365e-30 -1 30 3628 422 0 3624 356
0 3587 0 +.951104194924892 .888121931116487 3.135465843104525 -227595720048157e-
29 1693090112553365e-30 -1 32 3587 437 0 3581 3628 3569 0 -1.17278655239162 .526
893236624933 2.757782010351295 -.0765983978573792 -.0415789482740779 .9961946980
91746 -.875523693817591 -.475249553466498 -.0871557427476573 .0627387398464592 .
0625 32 3569 438 0 3564 3587 3407 0 +2.43995143297048 1.56405253751731 2.8985042
93722 -.0765983978573792 -.0415789482740779 .996194698091746 -.875523693817591 -
.475249553466498 -.0871557427476573 1.70649372382369 1.7 32 3407 439 0 3573 3569
 3403 0 -.934254087614975 .966327262671596 2.757782010351295 -.0765983978573792
 -.0415789482740779 .996194698091746 -.875523693817591 -.475249553466498 -.08715
57427476573 .0803055870034678 .08 15 3725 568 0 3726 3729 0 17 3726 0 3725 3730
 3683 3195 3180 3658 0 3657 -17 3127 0 3725 3683 3730 3125 3731 3666 0 3727 +17
 3727 0 3732 3733 3728 3125 3683 3396 0 3611 -17 3728 0 3732 3727 3734 3178 3160
 3599 0 0 -15 3732 130 0 3728 3735 0 17 3734 0 3732 3728 3733 3141 3162 3590 0 0
 -17 3160 0 3736 3737 3180 3141 3728 3599 0 3558 +15 3736 265 0 3190 3738 3739 1
7 3737 0 3736 3740 3160 3137 3558 3554 0 3741 -17 3180 0 3736 3160 3657 3178 372
6 3658 0 3683 +17 3558 0 3742 3162 3741 3141 3737 3554 0 3734 +15 3742 124 0 316
2 3743 0 17 3162 0 3742 3744 3558 3154 3734 3590 0 3733 +17 3741 0 3742 3558 374
4 3137 3144 3564 0 0 -17 3744 0 3742 3741 3162 3142 3563 3559 0 3745 -17 3144 0
 3746 3585 3139 3142 3741 3564 0 3744 +15 3746 248 0 3585 3747 0 17 3585 0 3746
 3748 3144 3129 3745 3581 0 0 +17 3139 0 3746 3144 3748 3137 3740 3573 0 3737 +1
7 3748 0 3746 3139 3585 3133 3131 3406 0 3740 -17 3740 0 3736 3190 3737 3133 313
9 3573 0 0 -17 3190 0 3736 3326 3740 3188 3135 3624 0 3749 -17 3326 0 3736 3631
 3190 3151 3750 3323 0 0 +17 3135 0 3751 3131 3749 3133 3190 3624 0 3748 +17 374
9 0 3751 3135 3752 3188 3158 3419 0 3750 -15 3751 306 0 3749 3753 0 17 3752 0 37
51 3749 3131 3128 3429 3412 0 3400 -17 3158 0 3754 3755 3750 3128 3749 3419 0 37
52 +17 3750 0 3754 3158 3418 3188 3326 3323 0 0 -15 3754 631 0 3418 3756 0 17 34
18 0 3754 3750 3755 3151 3757 3415 0 3326 +17 3755 0 3754 3418 3158 3181 3400 33
88 0 0 -17 3757 0 3758 3150 3170 3181 3418 3415 0 3755 -15 3758 314 0 3757 3759
 0 17 3150 0 3758 3147 3757 3132 3187 3408 0 3760 +17 3170 0 3758 3757 3147 3151
 3631 3627 0 3418 -17 3147 0 3758 3170 3150 3136 3760 3411 0 3631 +17 3631 0 373
6 3156 3326 3136 3170 3627 0 3572 +17 3156 0 3736 3165 3631 3140 3572 3568 0 358
0 -17 3572 0 3761 3760 3580 3136 3156 3568 0 0 +15 3761 127 0 3572 3762 0 17 376
0 0 3761 3153 3572 3132 3147 3411 0 3763 -17 3580 0 3761 3572 3153 3140 3764 357
7 0 3765 +17 3153 0 3761 3580 3760 3145 3763 3586 0 3764 +17 3764 0 3766 3549 37
65 3145 3580 3577 0 3767 -17 3765 0 3766 3764 3606 3140 3165 3550 0 0 -15 3766 1
16 0 3606 3768 0 17 3606 0 3766 3765 3549 3163 3769 3603 0 3770 +17 3165 0 3736
 3598 3156 3163 3765 3550 0 3606 +17 3598 0 3736 3214 3165 3175 3770 3594 0 0 +1
7 3214 0 3736 3185 3598 3202 3177 3650 0 3230 -17 3770 0 3771 3769 3772 3163 359
8 3594 0 0 -15 3771 507 0 3773 3774 0 17 3769 0 3771 3773 3770 3166 3606 3603 0
 0 -17 3772 0 3771 3770 3773 3175 3680 3677 0 3598 -17 3773 0 3771 3772 3769 317
1 3168 3424 0 0 -17 3680 0 3775 3121 3177 3171 3772 3677 0 3773 +15 3775 560 0 3
121 3776 0 17 3121 0 3775 3230 3680 3119 3173 3642 0 3641 -17 3177 0 3775 3680 3
230 3175 3214 3650 0 3772 +17 3230 0 3775 3177 3121 3202 3221 3231 0 3226 -16 32
31 1437 3777 ?3221 3223 3264 3256 0 0 221 17 3226 0 3220 3221 3217 3202 3249 325
1 0 3649 +17 3249 0 3778 3248 3649 3215 3226 3251 0 0 -17 3649 0 3778 3249 3267
 3202 3185 3646 0 0 +15 3778 1523 0 3267 3779 0 17 3267 0 3778 3649 3248 3174 31
18 3264 0 0 +17 3185 0 3736 3780 3214 3174 3649 3646 0 3673 -17 3780 0 3736 3657
 3185 3199 3673 3670 0 0 -17 3673 0 3781 3118 3782 3174 3780 3670 0 3267 +15 378
1 571 0 3115 3025 0 17 3118 0 3781 3115 3673 3116 3267 3264 0 3242 -17 3782 0 37
81 3673 3783 3199 3198 3283 0 3780 -17 3783 0 3781 3782 3784 3196 3314 3311 0 0
 -17 3198 0 3785 3786 3201 3196 3782 3283 0 3322 +15 3785 1320 0 3198 3787 0 17
 3786 0 3785 3212 3198 3208 3322 3319 0 3788 -17 3201 0 3785 3198 3212 3199 3657
 3654 0 3782 -17 3322 0 3789 3314 3788 3196 3786 3319 0 3783 +15 3789 1324 0 331
4 3790 0 17 3314 0 3789 3791 3322 3122 3783 3311 0 3784 +17 3788 0 3789 3322 379
1 3208 3207 3302 0 0 -17 3791 0 3789 3788 3314 3205 3124 3308 0 3792 -17 3207 0
 3793 3204 3210 3205 3788 3302 0 3791 +15 3793 1307 0 3297 3794 3795 17 3204 0 3
793 3297 3207 3191 3792 3305 0 3665 +17 3210 0 3793 3207 3297 3208 3212 3298 0 3
786 +17 3297 0 3793 3210 3204 3195 3730 3294 0 3726 +17 3212 0 3785 3201 3786 31
95 3210 3298 0 3297 -17 3730 0 3725 3127 3726 3191 3297 3294 0 3731 -17 3731 0 3
796 3797 3611 3191 3127 3666 0 0 -15 3796 237 0 3429 3798 3799 17 3797 0 3796 38
00 3731 3192 3665 3662 0 3676 -17 3611 0 3796 3731 3563 3125 3733 3607 0 0 +17 3
563 0 3796 3611 3745 3154 3744 3559 0 0 +17 3733 0 3732 3734 3727 3154 3611 3607
 0 3563 -17 3745 0 3796 3563 3429 3142 3585 3581 0 0 -17 3429 0 3796 3745 3400 3
129 3752 3412 0 3585 +17 3400 0 3796 3429 3187 3128 3755 3388 0 0 +17 3187 0 379
6 3400 3763 3181 3150 3408 0 3757 -17 3763 0 3796 3187 3767 3132 3153 3586 0 0 -
17 3767 0 3796 3763 3168 3145 3549 3545 0 0 -17 3168 0 3796 3767 3173 3166 3773
 3424 0 3549 +17 3549 0 3766 3606 3764 3166 3767 3545 0 3769 +17 3173 0 3796 316
8 3641 3171 3121 3642 0 3680 +17 3641 0 3796 3173 3800 3119 3233 3637 0 3222 +17
 3800 0 3796 3641 3797 3148 3676 3401 0 3233 -17 3233 0 3232 3236 3222 3148 3641
 3637 0 0 -17 3676 0 3781 3784 3183 3192 3800 3401 0 0 +17 3784 0 3781 3783 3676
 3122 3194 3299 0 0 -17 3183 0 3781 3676 3115 3148 3236 3240 0 3800 -17 3115 0 3
781 3183 3118 3113 3242 3260 0 3236 -17 3242 0 3241 3229 3237 3116 3115 3260 0 3
248 +17 3248 0 3778 3267 3249 3116 3229 3245 0 0 +17 3194 0 3801 3665 3124 3192
 3784 3299 0 3797 +15 3801 1328 0 3194 3802 0 17 3665 0 3801 3792 3194 3191 3797
 3662 0 3730 +17 3124 0 3801 3194 3792 3122 3791 3308 0 3314 +17 3792 0 3801 312
4 3665 3205 3204 3305 0 0 -14 3802 1325 3803 ?3804 3790 3801 2204 3805 -0 0 3804
 3790 3031 81 1 3803 2226 2259 3802 0 0 3806 3807 3808 14 3804 1329 3807 ?3809 3
802 3810 2204 3811 +0 0 3809 3802 3031 14 3790 1321 3806 ?3802 3787 3789 2204 38
12 -0 0 3802 3787 3031 50 3805 1346 0 3802 3813 3812 0 +1.110612201907964 .52052
1412558347 2.722782010351295 -.978182917556097 -.207745468786784 183718348339129
e-29 .207745468786785 -.978182917556097 -229259775955576e-29 13 3031 8 0 0 0 0 0
 0 2208 3025 14 3025 1433 3814 ?3756 0 3781 2204 3815 +3816 3817 3756 0 3031 81
 1 3814 2187 2259 3025 0 0 0 3818 3819 14 3756 1136 3818 ?3798 3025 3754 2204 38
20 +0 0 3798 3025 3031 50 3815 582 0 3817 3821 3822 0 +.39274219707352 .27813157
1096722 2.747782010351295 -227595720048157e-29 1693090112553365e-30 -1 -.8788680
52093325 -.477064929553289 1110223024625156e-30 14 3816 1227 3823 ?3824 3825 382
6 2204 3815 +3817 3025 3824 3825 3031 14 3817 569 3827 ?3225 3828 3829 2204 3815
 +3025 3816 3225 3828 3031 81 1 3827 2230 2259 3817 0 0 3830 3831 3832 14 3225 1
500 3831 ?3239 3817 3220 2204 3833 +0 0 3239 3817 3031 14 3828 1337 3830 ?3817 3
809 3834 2204 3835 +0 0 3817 3809 3031 15 3829 1212 0 3286 3817 0 17 3286 0 3829
 3100 3112 3107 3836 3244 0 0 +17 3100 0 3829 3290 3286 3098 3109 3458 0 3837 +1
7 3112 0 3829 3286 3293 3110 3091 3455 0 3836 +17 3836 0 3810 3106 3451 3110 328
6 3244 0 3838 -15 3810 1332 0 3273 3804 0 17 3106 0 3810 3273 3836 3104 3838 344
4 0 3839 +17 3451 0 3810 3836 3273 3107 3840 3447 0 3286 +17 3838 0 3841 3091 38
42 3110 3106 3444 0 0 -15 3841 1871 0 3842 3843 0 17 3091 0 3841 3844 3838 3089
 3112 3455 0 3474 -17 3842 0 3841 3838 3844 3104 3079 3507 0 0 -17 3844 0 3841 3
842 3091 3077 3474 3471 0 0 -17 3079 0 3795 3845 3839 3077 3842 3507 0 3282 +15
 3795 1308 0 3846 3794 0 17 3845 0 3795 3085 3079 3080 3282 3279 0 3847 -17 3839
 0 3795 3079 3103 3104 3273 3270 0 3842 -17 3282 0 3834 3474 3082 3077 3845 3279
 0 3844 +15 3834 1340 0 3282 3828 0 17 3474 0 3834 3848 3282 3089 3844 3471 0 32
93 +17 3082 0 3834 3282 3848 3080 3849 3468 0 3845 +17 3848 0 3834 3082 3474 309
2 3293 3275 0 3849 -17 3849 0 3850 3097 3847 3092 3082 3468 0 0 -15 3850 1892 0
 3847 3851 0 17 3097 0 3850 3852 3849 3095 3094 3452 0 3464 -17 3847 0 3850 3849
 3852 3080 3085 3510 0 0 -17 3852 0 3850 3847 3097 3083 3464 3461 0 0 -17 3085 0
 3795 3846 3845 3083 3847 3510 0 3278 +17 3846 0 3795 3103 3085 3086 3278 3274 0
 3853 -17 3278 0 3854 3464 3088 3083 3846 3274 0 3852 +15 3854 1336 0 3837 3809
 0 17 3464 0 3854 3837 3278 3095 3852 3461 0 3290 +17 3088 0 3854 3278 3837 3086
 3855 3465 0 3846 +17 3837 0 3854 3088 3464 3098 3290 3287 0 3855 -17 3855 0 385
6 3109 3853 3098 3088 3465 0 0 -15 3856 1850 0 3853 3824 0 17 3109 0 3856 3840 3
855 3107 3100 3458 0 3451 -17 3853 0 3856 3855 3840 3086 3103 3504 0 0 -17 3840
 0 3856 3853 3109 3101 3451 3447 0 0 -17 3103 0 3795 3839 3846 3101 3853 3504 0
 3273 +17 3273 0 3810 3451 3106 3101 3839 3270 0 3840 +14 3824 1849 3857 ?3843 3
816 3856 2204 3858 -0 0 3843 3816 3031 81 1 3857 2239 2259 3824 0 0 3823 3859 38
60 14 3843 1870 3859 ?3851 3824 3841 2204 3861 -0 0 3851 3824 3031 51 3858 1861
 0 3824 3862 3861 0 +.932125091736221 .834611159008997 2.722782010351295 2275957
20048157e-29 -1693090112553365e-30 1 .01 .878868052093325 .477064929553289 -1110
223024625156e-30 53 255 3862 1190 0 3863 3864 3858 0 +.934254087614975 .96632726
2671596 2.452782110351295 .325 .878868052093325 .477064929553289 -11102230246251
56e-30 -.47706492955329 .878868052093325 2720046410331635e-30 51 3861 1882 0 384
3 3858 3865 0 +1.08187843398287 .583612468252086 2.722782010351295 2275957200481
57e-29 -1693090112553365e-30 1 .01 .878868052093325 .477064929553289 -1110223024
625156e-30 51 3865 1903 0 3851 3861 3866 0 +1.054676672839108 .71169371225543 2.
722782010351295 -227595720048157e-29 1693090112553365e-30 -1 .01 -.8788680520933
25 -.477064929553289 1110223024625156e-30 14 3851 1891 3867 ?3868 3843 3850 2204
 3865 -0 0 3868 3843 3031 51 3866 1924 0 3868 3865 3028 0 +1.04586510173144 .896
351223090879 2.722782010351295 227595720048157e-29 -1693090112553365e-30 1 .01 .
878868052093325 .477064929553289 -1110223024625156e-30 14 3868 1912 3869 ?3870 3
851 3871 2204 3866 -0 0 3870 3851 3031 51 3028 1945 0 3870 3866 2205 0 +1.082169
72889253 .726617423292701 2.722782010351295 -227595720048157e-29 169309011255336
5e-30 -1 .01 -.878868052093325 -.477064929553289 1110223024625156e-30 14 3870 19
33 3872 ?3027 3868 3873 2204 3028 -0 0 3027 3868 3031 81 1 3872 2243 2259 3870 0
 0 3869 3517 3874 14 3027 1954 3517 ?0 3870 3875 2204 2205 -0 0 0 3870 3031 15 3
873 1934 0 3040 3870 0 17 3040 0 3873 3876 3877 3068 3035 3034 0 0 -17 3876 0 38
73 3055 3040 3074 3070 3475 0 0 -17 3877 0 3873 3040 3055 2210 3503 3500 0 0 -17
 3055 0 3873 3877 3876 3053 3076 3485 0 3503 -17 3503 0 3044 3045 3041 3053 3877
 3500 0 3878 +15 3044 1531 0 3041 3879 0 17 3045 0 3044 3042 3503 3056 3878 3880
 0 3046 -17 3041 0 3044 3503 3042 2210 3038 3881 0 3877 +17 3878 0 3826 3076 305
8 3053 3045 3880 0 0 +15 3826 1418 0 3882 3816 0 17 3076 0 3826 3882 3878 3074 3
055 3485 0 3883 +17 3058 0 3826 3878 3884 3056 3061 3482 0 3045 +16 3880 1746 38
85 ?3878 3886 3887 3888 0 0 221 81 1 3885 2364 2259 3880 0 0 3889 3890 3891 16 3
886 1718 3889 ?3882 3892 3880 3893 0 0 221 16 3887 1740 3890 ?3884 3880 0 3894 0
 0 221 30 3888 1563 0 3880 3894 3893 0 +1.073008975665402 .721636223111133 2.747
782010351295 -.707075950665024 .70713761036389 2923372989760085e-30 31 3894 1564
 0 3887 3895 3888 0 +-.387302158244581 .0293699055685107 2.747782010351295 -2275
95720048157e-29 1693090112553365e-30 -1 -.878868052093325 -.477064929553289 1110
223024625156e-30 1.685 30 3893 1562 0 3886 3888 3256 0 +1.024262656734704 .94953
8245119758 2.747782010351295 -.2091605589813325 .977881312106237 229525353326160
5e-30 31 3256 1558 0 3231 3893 3235 0 +-.387302158244581 .0293699055685107 2.722
782010351295 -227595720048157e-29 1693090112553365e-30 -1 -.878868052093325 -.47
7064929553289 1110223024625156e-30 1.69 30 3895 1565 0 3261 3896 3894 0 +1.02426
2656734704 .949538245119758 2.722782010351295 -.2091605589813325 .97788131210623
7 2295253533261605e-30 16 3261 1724 3897 ?3898 3240 3881 3895 0 0 221 30 3896 15
66 0 3881 3899 3895 0 +1.073008975665402 .721636223111133 2.722782010351295 -.70
7075950665024 .70713761036389 2923372989760085e-30 16 3881 1783 3900 ?3041 3261
 3892 3896 0 0 221 31 3899 1567 0 3892 0 3896 0 +-.387302158244581 .029369905568
5107 2.722782010351295 -227595720048157e-29 1693090112553365e-30 -1 -.8788680520
93325 -.477064929553289 1110223024625156e-30 1.685 16 3892 1767 3901 ?3902 3881
 3886 3899 0 0 221 81 1 3901 2362 2259 3892 0 0 3900 3889 3903 17 3902 0 3904 34
94 3052 3043 3905 3892 0 3906 +15 3904 1527 0 3907 3908 0 17 3494 0 3904 3907 39
02 3059 3906 3491 0 3884 +17 3052 0 3904 3902 3907 3048 3909 3495 0 3905 +17 390
5 0 3037 3067 3033 3048 3902 3892 0 3910 -17 3906 0 3875 3911 3061 3043 3494 349
1 0 0 -15 3875 1955 0 3911 3027 0 17 3911 0 3875 3046 3906 3036 3033 2209 0 0 -1
7 3061 0 3875 3906 3046 3059 3058 3482 0 3494 -17 3046 0 3875 3061 3911 3056 304
2 3047 0 0 -17 3033 0 3037 3905 3038 3043 3911 2209 0 3902 +15 3037 1503 0 3038
 3225 0 17 3038 0 3037 3033 3035 3036 3041 3881 0 3911 -17 3067 0 3037 3039 3905
 3065 3910 3513 0 3898 +17 3910 0 3871 3909 3912 3048 3067 3513 0 0 -15 3871 191
3 0 3910 3868 0 17 3909 0 3871 3073 3910 3062 3052 3495 0 0 -17 3912 0 3871 3910
 3073 3065 3481 3478 0 0 -17 3073 0 3871 3912 3909 3071 3064 3488 0 3481 -17 348
1 0 3913 3883 3898 3071 3912 3478 0 3882 +15 3913 1535 0 3898 3825 0 17 3883 0 3
913 3070 3481 3074 3882 3886 0 3876 -17 3898 0 3913 3481 3070 3065 3039 3261 0 3
912 +17 3882 0 3826 3064 3076 3071 3883 3886 0 0 +17 3064 0 3826 3884 3882 3062
 3073 3488 0 3907 +17 3884 0 3826 3058 3064 3059 3907 3887 0 0 +17 3907 0 3904 3
052 3494 3062 3884 3887 0 3909 -17 3070 0 3913 3898 3883 3068 3876 3475 0 3039 +
17 3039 0 3037 3035 3067 3068 3898 3261 0 3040 -14 3825 1532 3914 ?3816 3879 391
3 2204 3915 +0 0 3816 3879 3031 81 1 3914 2237 2259 3825 0 0 3916 3823 3917 14 3
879 1528 3916 ?3825 3908 3044 2204 3918 +0 0 3825 3908 3031 50 3915 1546 0 3825
 0 3918 0 +1.024262656734704 .949538245119758 2.722782010351295 .977881312106237
 .2091605589813315 -18338644597723e-28 -.209160558981333 .977881312106238 229525
353326161e-29 50 3918 1545 0 3879 3915 3919 0 +1.073008975665402 .72163622311113
3 2.722782010351295 .70713761036389 .707075950665023 -291784169390688e-30 -.7070
75950665024 .707137610363891 292337298976009e-29 51 3919 1544 0 3908 3918 3833 0
 --.387302158244581 .0293699055685107 2.722782010351295 227595720048157e-29 -169
3090112553365e-30 1 1.685 .878868052093325 .477064929553289 -1110223024625156e-3
0 14 3908 1524 3920 ?3879 3779 3904 2204 3919 +0 0 3879 3779 3031 50 3833 1543 0
 3225 3919 3921 0 +-.387302158244581 .0293699055685107 2.722782010351295 -227595
720048157e-29 1693090112553365e-30 -1 -.878868052093325 -.477064929553289 111022
3024625156e-30 50 3921 1541 0 3779 3833 3922 0 +1.01385808943764 .97427728743992
8 2.722782010351295 .977881312106237 .209160558981333 -18338644597723e-28 -.2091
60558981334 .977881312106238 229525353326161e-29 14 3779 1520 3923 ?3908 3247 37
78 2204 3921 -0 0 3908 3247 3031 51 3922 1540 0 3247 3921 3924 0 -1.071176825019
976 .720639983074818 2.722782010351295 227595720048157e-29 -1693090112553365e-30
 1 .003 .878868052093325 .477064929553289 -1110223024625156e-30 14 3247 1516 392
5 ?3779 3239 3241 2204 3922 -0 0 3779 3239 3031 50 3924 1539 0 3239 3922 3835 0
 +1.069055412188884 .718518755222824 2.722782010351295 .707137610363889 .7070759
50665024 -2917841693906855e-31 -.707075950665025 .70713761036389 292337298976008
5e-30 14 3239 1512 3926 ?3247 3225 3232 2204 3924 -0 0 3247 3225 3031 50 3835 13
51 0 3828 3924 3927 0 +1.101180661185102 .540862515765149 2.722782010351295 -.97
8182917556098 -.207745468786783 183718348339129e-29 .207745468786784 -.978182917
556098 -229259775955576e-29 50 3927 1350 0 3809 3835 3811 0 +1.063844623647594 .
716661652765376 2.722782010351295 -.708159920151731 -.706052071373418 2960136169
897815e-31 .706052071373419 -.708159920151731 -2922947754805495e-30 14 3809 1333
 3928 ?3828 3804 3854 2204 3927 +0 0 3828 3804 3031 51 3811 1349 0 3804 3927 381
3 0 -2.43995143297048 1.56405253751731 2.722782010351295 227595720048157e-29 -16
93090112553365e-30 1 1.685 .878868052093325 .477064929553289 -1110223024625156e-
30 50 3813 1348 0 3794 3811 3805 0 +2.43995143297048 1.56405253751731 2.72278201
0351295 -227595720048157e-29 1693090112553365e-30 -1 -.878868052093325 -.4770649
29553289 1110223024625156e-30 14 3794 1305 3929 ?3787 3863 3793 2204 3813 +0 0 3
787 3863 3031 81 1 3929 2223 2259 3794 0 0 3930 3931 3932 14 3787 1317 3931 ?379
0 3794 3785 2204 3933 -0 0 3790 3794 3031 14 3863 1158 3930 ?3794 3934 3935 2204
 3862 +0 0 3794 3934 3031 81 1 3930 2222 2259 3863 0 0 3936 3929 3937 14 3934 10
66 3936 ?3863 3938 3939 2204 3940 -0 0 3863 3938 3031 15 3935 1160 0 3443 3863 0
 17 3443 0 3935 3443 3443 0 3941 3327 0 0 +17 3941 0 3739 3941 3941 0 3443 3327
 0 0 -15 3739 1156 0 3941 3738 0 14 3738 267 3942 ?3747 3774 3943 2204 3944 -0 0
 3747 3774 3031 81 1 3942 2191 2259 3738 0 0 3945 3946 3947 14 3747 255 3946 ?37
62 3738 3746 2204 3864 +0 0 3762 3738 3031 14 3774 509 3945 ?3738 3798 3771 2204
 3948 -3735 3735 3738 3798 3031 15 3943 26 0 3544 3738 3736 51 3944 28 0 3738 39
49 3950 0 -.934254087614975 .966327262671596 2.767782010351295 -227595720048157e
-29 1693090112553365e-30 -1 .08 -.878868052093325 -.477064929553289 111022302462
5156e-30 50 3949 22 0 3951 3820 3944 0 +.934254087614975 .966327262671596 2.6927
82010351295 227595720048157e-29 -1693090112553365e-30 1 .878868052093325 .477064
929553289 -1110223024625156e-30 50 3950 402 0 3762 3944 3864 0 +.934254087614975
 .966327262671596 2.757782010351295 .0765983978573837 .04157894827407455 .996194
698091746 .87552369381759 .475249553466499 -.0871557427476595 14 3762 250 3952 ?
3951 3747 3761 2204 3950 +0 0 3951 3747 3031 50 3864 441 0 3747 3950 3862 0 +.93
4254087614975 .966327262671596 2.757782010351295 -.0765983978573792 -.0415789482
740779 .996194698091746 .875523693817591 .475249553466498 .0871557427476573 81 1
 3952 2193 2259 3762 0 0 3946 3953 3954 14 3951 16 3953 ?3768 3762 3955 2204 394
9 -0 0 3768 3762 3031 81 1 3953 2194 2259 3951 0 0 3952 3956 3957 14 3768 113 39
56 ?3743 3951 3766 2204 3958 -0 0 3743 3951 3031 15 3955 17 0 3959 3951 0 17 395
9 0 3955 3959 3959 0 3544 3448 0 0 -17 3544 0 3943 3544 3544 0 3959 3448 0 0 +81
 1 3956 2195 2259 3768 0 0 3953 3960 3961 14 3743 121 3960 ?3735 3768 3742 2204
 3962 -0 0 3735 3768 3031 51 3958 134 0 3768 3962 3820 0 --.387302158244581 .029
3699055685106 2.757782010351295 -227595720048157e-29 1693090112553365e-30 -1 1.7
 -.878868052093325 -.477064929553289 1110223024625156e-30 51 3962 136 0 3743 394
8 3958 0 -2.43995143297048 1.56405253751731 2.757782010351295 -227595720048157e-
29 1693090112553365e-30 -1 1.7 -.878868052093325 -.477064929553289 1110223024625
156e-30 50 3820 2 0 3756 3958 3949 0 +.934254087614975 .966327262671596 2.767782
010351295 227595720048157e-29 -1693090112553365e-30 1 .878868052093325 .47706492
9553289 -1110223024625156e-30 50 3948 137 0 3735 3963 3962 0 +1.80636899268105 1
.04547288707112 2.707782010351295 227595720048157e-29 -1693090112553365e-30 1 .8
78868052093325 .477064929553289 -1110223024625156e-30 14 3735 128 3964 ?3753 374
3 3732 2204 3948 -3774 3774 3753 3743 3031 51 3963 188 0 3798 3965 3948 0 -1.172
78655239162 .526893236624933 2.767782010351295 -227595720048157e-29 169309011255
3365e-30 -1 .0625 -.878868052093325 -.477064929553289 1110223024625156e-30 14 37
98 1072 3966 ?3774 3756 3967 2204 3963 -0 0 3774 3756 3031 50 3965 327 0 3753 39
68 3963 0 +.951104194924892 .888121931116487 3.135465843104525 .878868052093325
 .477064929553289 -1110223024625156e-30 -.47706492955329 .878868052093325 272004
6410331635e-30 14 3753 303 3969 ?3759 3735 3751 2204 3965 -0 0 3759 3735 3031 50
 3968 329 0 3759 3940 3965 0 +.990653257269091 .909589852946385 3.13546584310452
5 -.878868052093325 -.477064929553289 1110223024625156e-30 .47706492955329 -.878
868052093325 -2720046410331635e-30 14 3759 311 3970 ?3776 3753 3758 2204 3968 -0
 0 3776 3753 3031 51 3940 475 0 3934 3971 3968 0 +1.17278655239162 .526893236624
933 2.715782010351295 -227595720048157e-29 1693090112553365e-30 -1 .055 -.878868
052093325 -.477064929553289 1110223024625156e-30 50 3971 477 0 3938 3972 3940 0
 +1.17278655239162 .526893236624933 2.715782010351295 -227595720048157e-29 16930
90112553365e-30 -1 -.878868052093325 -.477064929553289 1110223024625156e-30 14 3
938 467 3973 ?3934 3974 3975 2204 3971 +0 0 3934 3974 3031 51 3972 578 0 3729 38
22 3971 0 +2.43995143297048 1.56405253751731 2.747782010351295 -227595720048157e
-29 1693090112553365e-30 -1 1.69 -.878868052093325 -.477064929553289 11102230246
25156e-30 14 3729 565 3976 ?3977 3776 3725 2204 3972 -0 0 3977 3776 3031 51 3822
 580 0 3776 3815 3972 0 +-.387302158244581 .0293699055685107 2.747782010351295 -
227595720048157e-29 1693090112553365e-30 -1 1.69 -.878868052093325 -.47706492955
3289 1110223024625156e-30 14 3776 557 3978 ?3729 3759 3775 2204 3822 -0 0 3729 3
759 3031 81 1 3978 2200 2259 3776 0 0 3970 3976 3979 81 1 3970 2199 2259 3759 0
 0 3969 3978 3980 81 1 3976 2201 2259 3729 0 0 3978 3981 3982 83 3 3979 1 1 1 81
 1 3981 2202 2259 3977 0 0 3976 3983 3984 83 3 3982 1 1 1 14 3977 655 3981 ?3985
 3729 3986 2204 3821 +0 0 3985 3729 3031 81 1 3983 2203 2259 3985 0 0 3981 3987
 3988 83 3 3984 1 1 1 14 3985 712 3983 ?3989 3977 3990 2204 3991 -0 0 3989 3977
 3031 81 1 3987 2204 2259 3989 0 0 3983 3992 3993 83 3 3988 1 1 1 14 3989 717 39
87 ?3994 3985 3995 2204 3996 +0 0 3994 3985 3031 81 1 3992 2205 2259 3994 0 0 39
87 3997 3998 83 3 3993 1 1 1 14 3994 743 3992 ?3999 3989 4000 2204 4001 -0 0 399
9 3989 3031 81 1 3997 2206 2259 3999 0 0 3992 4002 4003 83 3 3998 1 1 1 14 3999
 748 3997 ?4004 3994 4005 2204 4006 +0 0 4004 3994 3031 81 1 4002 2207 2259 4004
 0 0 3997 4007 4008 83 3 4003 1 1 1 14 4004 805 4002 ?4009 3999 4010 2204 4011 -
0 0 4009 3999 3031 81 1 4007 2208 2259 4009 0 0 4002 4012 4013 83 3 4008 1 1 1 1
4 4009 810 4007 ?4014 4004 4015 2204 4016 +0 0 4014 4004 3031 81 1 4012 2209 225
9 4014 0 0 4007 4017 4018 83 3 4013 1 1 1 14 4014 836 4012 ?4019 4009 4020 2204
 4021 -0 0 4019 4009 3031 81 1 4017 2210 2259 4019 0 0 4012 4022 4023 83 3 4018
 1 1 1 14 4019 841 4017 ?4024 4014 4025 2204 4026 +0 0 4024 4014 3031 81 1 4022
 2211 2259 4024 0 0 4017 4027 4028 83 3 4023 1 1 1 14 4024 957 4022 ?4029 4019 4
030 2204 4031 +0 0 4029 4019 3031 81 1 4027 2212 2259 4029 0 0 4022 4032 4033 83
 3 4028 1 1 1 14 4029 965 4027 ?4034 4024 4035 2204 4036 -0 0 4034 4024 3031 81
 1 4032 2213 2259 4034 0 0 4027 4037 4038 83 3 4033 1 1 1 14 4034 779 4032 ?4039
 4029 4040 2204 4041 +0 0 4039 4029 3031 81 1 4037 2214 2259 4039 0 0 4032 4042
 4043 83 3 4038 1 1 1 14 4039 940 4037 ?4044 4034 4045 2204 4046 -0 0 4044 4034
 3031 81 1 4042 2215 2259 4044 0 0 4037 4047 4048 83 3 4043 1 1 1 14 4044 1010 4
042 ?4049 4039 4050 2204 4051 +0 0 4049 4039 3031 81 1 4047 2216 2259 4049 0 0 4
042 4052 4053 83 3 4048 1 1 1 14 4049 1018 4047 ?4054 4044 4055 2204 4056 -0 0 4
054 4044 3031 81 1 4052 2217 2259 4054 0 0 4047 4057 4058 83 3 4053 1 1 1 14 405
4 872 4052 ?4059 4049 4060 2204 4061 +0 0 4059 4049 3031 81 1 4057 2218 2259 405
9 0 0 4052 4062 4063 83 3 4058 1 1 1 14 4059 993 4057 ?3974 4054 4064 2204 4065
 -0 0 3974 4054 3031 81 1 4062 2219 2259 3974 0 0 4057 3973 4066 83 3 4063 1 1 1
 14 3974 1085 4062 ?3938 4059 4067 2204 4068 +0 0 3938 4059 3031 81 1 3973 2220
 2259 3938 0 0 4062 3936 4069 83 3 4066 1 1 1 81 1 3936 2221 2259 3934 0 0 3973
 3930 4070 83 3 4069 1 1 1 83 3 4070 1 1 1 15 4067 1087 0 3331 3974 4071 50 4068
 1108 0 3974 3933 4051 0 +1.17278655239162 .526893236624933 2.693782010351295 -2
27595720048157e-29 1693090112553365e-30 -1 -.878868052093325 -.477064929553289 1
110223024625156e-30 50 3933 1344 0 3787 3812 4068 0 +1.067802693569746 .71977339
7081485 2.722782010351295 -.708159920151731 -.706052071373418 296013616989784e-3
0 .706052071373418 -.708159920151732 -2922947754805495e-30 50 4051 1033 0 4044 4
068 4056 0 +1.16466284246786 .581289976757726 2.762782010351295 227595720048157e
-29 -1693090112553365e-30 1 .878868052093325 .477064929553289 -1110223024625156e
-30 51 4056 1031 0 4049 4051 4031 0 +1.16466284246786 .581289976757726 2.7627820
10351295 227595720048157e-29 -1693090112553365e-30 1 .003999999999999935 .878868
052093325 .477064929553289 -1110223024625156e-30 50 4031 980 0 4024 4056 4036 0
 +1.131597878982314 .563341737043765 2.762782010351295 227595720048157e-29 -1693
090112553365e-30 1 .878868052093325 .477064929553289 -1110223024625156e-30 51 40
36 978 0 4029 4031 4061 0 +1.131597878982314 .563341737043765 2.762782010351295
 227595720048157e-29 -1693090112553365e-30 1 .003999999999999935 .87886805209332
5 .477064929553289 -1110223024625156e-30 50 4061 882 0 4054 4036 4065 0 +1.16466
284246786 .581289976757726 2.756782010351295 227595720048157e-29 -16930901125533
65e-30 1 .878868052093325 .477064929553289 -1110223024625156e-30 51 4065 880 0 4
059 4061 4026 0 +1.16466284246786 .581289976757726 2.756782010351295 22759572004
8157e-29 -1693090112553365e-30 1 .003500000000000135 .878868052093325 .477064929
553289 -1110223024625156e-30 50 4026 851 0 4019 4065 4021 0 +1.215833656267798 .
561126945858283 2.756782010351295 227595720048157e-29 -1693090112553365e-30 1 .8
78868052093325 .477064929553289 -1110223024625156e-30 51 4021 849 0 4014 4026 40
16 0 +1.215833656267798 .561126945858283 2.756782010351295 227595720048157e-29 -
1693090112553365e-30 1 .0035 .878868052093325 .477064929553289 -1110223024625156
e-30 50 4016 820 0 4009 4021 4011 0 +1.192949583291062 .578064050424873 2.756782
010351295 227595720048157e-29 -1693090112553365e-30 1 .878868052093325 .47706492
9553289 -1110223024625156e-30 51 4011 818 0 4004 4016 4041 0 +1.192949583291062
 .578064050424873 2.756782010351295 227595720048157e-29 -1693090112553365e-30 1
 .0035 .878868052093325 .477064929553289 -1110223024625156e-30 50 4041 789 0 403
4 4011 4046 0 +1.131597878982314 .563341737043765 2.756782010351295 227595720048
157e-29 -1693090112553365e-30 1 .878868052093325 .477064929553289 -1110223024625
156e-30 51 4046 787 0 4039 4041 4006 0 +1.131597878982314 .563341737043765 2.756
782010351295 227595720048157e-29 -1693090112553365e-30 1 .00350000000000008 .878
868052093325 .477064929553289 -1110223024625156e-30 50 4006 758 0 3999 4046 4001
 0 +1.118891864661564 .537864227212836 2.756782010351295 227595720048157e-29 -16
93090112553365e-30 1 .878868052093325 .477064929553289 -1110223024625156e-30 51
 4001 756 0 3994 4006 3996 0 +1.118891864661564 .537864227212836 2.7567820103512
95 227595720048157e-29 -1693090112553365e-30 1 .0035 .878868052093325 .477064929
553289 -1110223024625156e-30 50 3996 727 0 3989 4001 3991 0 +1.120626888394412 .
509447049313709 2.756782010351295 227595720048157e-29 -1693090112553365e-30 1 .8
78868052093325 .477064929553289 -1110223024625156e-30 51 3991 725 0 3985 3996 38
21 0 +1.120626888394412 .509447049313709 2.756782010351295 227595720048157e-29 -
1693090112553365e-30 1 .0035 .878868052093325 .477064929553289 -1110223024625156
e-30 50 3821 665 0 3977 3991 3815 0 +1.17278655239162 .526893236624933 2.7687820
10351295 227595720048157e-29 -1693090112553365e-30 1 .878868052093325 .477064929
553289 -1110223024625156e-30 51 3812 1345 0 3790 3805 3933 0 -1.065678213809292
 .717655240867364 2.722782010351295 227595720048157e-29 -1693090112553365e-30 1
 .003 .878868052093325 .477064929553289 -1110223024625156e-30 17 3331 0 4067 333
1 3331 0 4072 3328 0 0 +15 4071 1088 0 3440 3974 0 17 3440 0 4071 3440 3440 0 40
73 3332 0 0 +17 4073 0 4074 4073 4073 0 3440 3332 0 0 -15 4074 1064 0 4073 3934
 0 17 4072 0 3799 4072 4072 0 3331 3328 0 0 -15 3799 1070 0 4072 3798 0 15 4064
 870 0 4075 4059 4076 17 4075 0 4064 4075 4075 0 3354 3351 0 0 -15 4076 991 0 40
77 4059 0 17 4077 0 4076 4077 4077 0 3437 3337 0 0 -17 3437 0 4078 3437 3437 0 4
077 3337 0 0 +15 4078 1013 0 3437 4044 0 17 3354 0 4060 3354 3354 0 4075 3351 0
 0 +15 4060 874 0 3354 4054 0 15 4055 1021 0 4079 4049 4080 17 4079 0 4055 4079
 4079 0 3336 3333 0 0 -15 4080 1022 0 3341 4049 0 17 3341 0 4080 3341 3341 0 408
1 3338 0 0 +17 4081 0 3986 4081 4081 0 3341 3338 0 0 -15 3986 997 0 4081 3977 40
82 15 4082 944 0 4083 3977 4084 17 4083 0 4082 4083 4083 0 3350 3347 0 0 -15 408
4 825 0 4085 3977 4086 17 4085 0 4084 4085 4085 0 3363 3355 0 0 -15 4086 794 0 4
087 3977 4088 17 4087 0 4086 4087 4087 0 3371 3360 0 0 -15 4088 732 0 4089 3977
 4090 17 4089 0 4088 4089 4089 0 3383 3375 0 0 -15 4090 701 0 4091 3977 4092 17
 4091 0 4090 4091 4091 0 3391 3380 0 0 -15 4092 657 0 3395 3977 0 17 3395 0 4092
 3395 3395 0 4093 3392 0 0 +17 4093 0 3967 4093 4093 0 3395 3392 0 0 -15 3967 65
3 0 4093 3798 3796 17 3391 0 4094 3391 3391 0 4091 3380 0 0 +15 4094 716 0 3391
 3985 0 17 3383 0 4095 3383 3383 0 4089 3375 0 0 +15 4095 747 0 3383 3994 0 17 3
371 0 4096 3371 3371 0 4087 3360 0 0 +15 4096 809 0 3371 4004 0 17 3363 0 4097 3
363 3363 0 4085 3355 0 0 +15 4097 840 0 3363 4014 0 17 3350 0 4098 3350 3350 0 4
083 3347 0 0 +15 4098 969 0 3350 4029 0 17 3336 0 4050 3336 3336 0 4079 3333 0 0
 +15 4050 1012 0 3336 4044 4078 15 4045 777 0 4099 4039 4100 17 4099 0 4045 4099
 4099 0 3374 3368 0 0 -15 4100 938 0 4101 4039 0 17 4101 0 4100 4101 4101 0 3434
 3346 0 0 -17 3434 0 4102 3434 3434 0 4101 3346 0 0 +15 4102 960 0 3434 4024 0 1
7 3374 0 4040 3374 3374 0 4099 3368 0 0 +15 4040 781 0 3374 4034 0 15 4035 968 0
 4103 4029 4098 17 4103 0 4035 4103 4103 0 3345 3342 0 0 -17 3345 0 4030 3345 33
45 0 4103 3342 0 0 +15 4030 959 0 3345 4024 4102 15 4025 843 0 3359 4019 0 17 33
59 0 4025 3359 3359 0 4104 3356 0 0 +17 4104 0 4020 4104 4104 0 3359 3356 0 0 -1
5 4020 839 0 4104 4014 4097 15 4015 812 0 3367 4009 0 17 3367 0 4015 3367 3367 0
 4105 3364 0 0 +17 4105 0 4010 4105 4105 0 3367 3364 0 0 -15 4010 808 0 4105 400
4 4096 15 4005 750 0 3379 3999 0 17 3379 0 4005 3379 3379 0 4106 3376 0 0 +17 41
06 0 4000 4106 4106 0 3379 3376 0 0 -15 4000 746 0 4106 3994 4095 15 3995 719 0
 3387 3989 0 17 3387 0 3995 3387 3387 0 4107 3384 0 0 +17 4107 0 3990 4107 4107
 0 3387 3384 0 0 -15 3990 715 0 4107 3985 4094 81 1 3969 2198 2259 3753 0 0 3964
 3970 4108 83 3 3980 1 1 1 81 1 3964 2197 2259 3735 0 0 3960 3969 4109 83 3 4108
 1 1 1 81 1 3960 2196 2259 3743 0 0 3956 3964 4110 83 3 4109 1 1 1 83 3 4110 1 1
 1 15 3975 469 0 3636 3938 0 17 3636 0 3975 3636 3636 0 4111 3632 0 0 +17 4111 0
 3939 4111 4111 0 3636 3632 0 0 -15 3939 465 0 4111 3934 4074 81 1 3966 2189 225
9 3798 0 0 3818 3945 4112 81 1 3818 2188 2259 3756 0 0 3814 3966 4113 81 1 3945
 2190 2259 3774 0 0 3966 3942 4114 83 3 4112 1 1 1 83 3 4114 1 1 1 83 3 4113 1 1
 1 83 3 3961 1 1 1 83 3 3957 1 1 1 81 1 3946 2192 2259 3747 0 0 3942 3952 4115 8
3 3 3954 1 1 1 83 3 4115 1 1 1 83 3 3947 1 1 1 83 3 3937 1 1 1 81 1 3931 2224 22
59 3787 0 0 3929 3806 4116 81 1 3806 2225 2259 3790 0 0 3931 3803 4117 83 3 4116
 1 1 1 83 3 4117 1 1 1 83 3 3932 1 1 1 81 1 3928 2228 2259 3809 0 0 3807 3830 41
18 81 1 3807 2227 2259 3804 0 0 3803 3928 4119 81 1 3830 2229 2259 3828 0 0 3928
 3827 4120 83 3 4118 1 1 1 83 3 4120 1 1 1 83 3 4119 1 1 1 81 1 3926 2232 2259 3
239 0 0 3831 3925 4121 81 1 3831 2231 2259 3225 0 0 3827 3926 4122 81 1 3925 223
3 2259 3247 0 0 3926 3923 4123 83 3 4121 1 1 1 81 1 3923 2234 2259 3779 0 0 3925
 3920 4124 83 3 4123 1 1 1 81 1 3920 2235 2259 3908 0 0 3923 3916 4125 83 3 4124
 1 1 1 81 1 3916 2236 2259 3879 0 0 3920 3914 4126 83 3 4125 1 1 1 83 3 4126 1 1
 1 83 3 4122 1 1 1 81 1 3823 2238 2259 3816 0 0 3914 3857 4127 83 3 3917 1 1 1 8
3 3 4127 1 1 1 81 1 3900 2361 2259 3881 0 0 3897 3901 4128 81 1 3889 2363 2259 3
886 0 0 3901 3885 4129 83 3 3903 1 1 1 83 3 4129 1 1 1 81 1 3897 2360 2259 3261
 0 0 3259 3900 4130 83 3 4128 1 1 1 81 1 3259 2359 2259 3240 0 0 3263 3897 4131
 83 3 4130 1 1 1 81 1 3263 2358 2259 3260 0 0 3266 3259 4132 83 3 4131 1 1 1 81
 1 3266 2357 2259 3264 0 0 3777 3263 4133 83 3 4132 1 1 1 81 1 3777 2356 2259 32
31 0 0 3234 3266 4134 83 3 4133 1 1 1 81 1 3234 2355 2259 3223 0 0 3250 3777 413
5 83 3 4134 1 1 1 83 3 4135 1 1 1 81 1 3890 2365 2259 3887 0 0 3885 0 4136 83 3
 4136 1 1 1 83 3 3891 1 1 1 81 1 3517 2244 2259 3027 0 0 3872 3032 4137 83 3 413
7 1 1 1 81 1 3869 2242 2259 3868 0 0 3867 3872 4138 83 3 3874 1 1 1 81 1 3867 22
41 2259 3851 0 0 3859 3869 4139 83 3 4138 1 1 1 81 1 3859 2240 2259 3843 0 0 385
7 3867 4140 83 3 4139 1 1 1 83 3 4140 1 1 1 83 3 3860 1 1 1 17 3290 0 3829 3094
 3100 3095 3837 3287 0 0 +17 3094 0 3829 3293 3290 3092 3097 3452 0 3848 +17 329
3 0 3829 3112 3094 3089 3848 3275 0 0 +83 3 3832 1 1 1 83 3 3819 1 1 1 83 3 3808
 1 1 1 17 3657 0 3736 3180 3780 3195 3201 3654 0 0 +17 3131 0 3751 3752 3135 312
9 3748 3406 0 3429 +83 3 3518 1 1 1 83 3 3254 1 1 1 19 3026 30 0 221 0 2208 2204
 S0 74 20 3024 6 0 0 3890 4141 4142 4143 3022 2202 0 0 0 0 0 0 0 0 0 0 0 0 0 0 8
1 1 4141 2245 2401 221 0 4142 0 0 4144 81 1 4142 2248 2403 221 4141 4143 0 0 414
5 81 1 4143 2249 2405 221 4142 3022 0 0 4146 81 1 3022 2250 2407 221 4143 2202 0
 0 4147 84 7 4147 PART_A184 5 4146 PSMAR82 1 4145 28 84 5 4144 st-1d84 7 3023 SO
LID3281 1 2193 3304 2246 220 4148 0 0 0 4149 70 2194 0 4 T220 0 0 7 20 1 4150 41
50 13 2195 481 0 220 4151 4152 0 0 4153 0 51 2196 503 0 4154 4155 0 0 +1.0896827
09466144 .186902426027035 2.97306699845398 2442490654175345e-30 -915933995315754
e-30 1 .0574718588245151 .990481227022056 -.1376478801757726 -2942091015256665e-
30 31 2197 2531 0 4156 4157 0 0 +1.089682709466144 .1869024260270355 2.709966998
45398 -2442490654175345e-30 915933995315754e-30 -1 -.990481227022056 .1376478801
757726 2942091015256665e-30 .01 29 2198 2315 0 2201 4158 0 1.08744240420318 .212
5549801362995 2.75460184645752 19 2199 500 0 220 4159 0 4160 V0 16 2200 2535 416
1 ?4162 0 4163 4164 0 0 220 18 2201 890 0 4165 0 4166 2198 ?220 17 4165 0 4167 4
168 4169 2201 4170 4171 0 4172 -18 4166 882 0 4173 2201 4174 4158 ?220 17 4173 0
 4175 4176 4177 4166 4178 4179 0 4180 -18 4174 883 0 4176 4166 4181 4182 ?220 29
 4158 2316 0 4166 4182 2198 1.088782514052724 .2094844907735915 2.75521699845398
 29 4182 2317 0 4174 4183 4158 1.088782514052724 .2094844907735915 2.74921699845
398 29 4183 2318 0 4181 4184 4182 1.0967063638689 .2083833077321855 2.7552169984
5398 18 4181 885 0 4177 4174 4185 4183 ?220 29 4184 2319 0 4185 4186 4183 1.1001
77116241982 .2126530071160755 2.791811404311155 18 4185 881 0 4187 4181 4188 418
4 ?220 29 4186 2320 0 4188 4189 4184 1.097668869884032 .208044356917561 2.797146
99845398 18 4188 874 0 4190 4185 4191 4186 ?220 29 4189 2335 0 4191 4192 4186 1.
08776405761381 .209420835719319 2.79114699845398 18 4191 870 0 4193 4188 4194 41
89 ?220 29 4192 2336 0 4194 4195 4189 1.08776405761381 .209420835719319 2.797146
99845398 18 4194 871 0 4196 4191 4197 4192 ?220 29 4195 2337 0 4197 4198 4192 1.
097668869884032 .208044356917561 2.79114699845398 18 4197 875 0 4199 4194 4200 4
195 ?220 29 4198 2338 0 4201 4202 4195 1.09829654921393 .212560987264943 2.79114
699845398 18 4201 876 0 4203 4204 4205 4198 ?220 29 4202 2339 0 4200 4206 4198 1
.08839173694371 .213937466066701 2.79114699845398 18 4200 873 0 4207 4197 4204 4
202 ?220 29 4206 2340 0 4204 4208 4202 1.08839173694371 .2139374660667005 2.7971
4699845398 18 4204 872 0 4209 4200 4201 4206 ?220 29 4208 2341 0 4205 4210 4206
 1.09829654921393 .212560987264943 2.79714699845398 18 4205 877 0 4211 4201 4212
 4208 ?220 29 4210 2342 0 4212 4213 4208 1.100039468361806 .2116625258890535 2.7
9641746096193 18 4212 878 0 4214 4205 4215 4210 ?220 29 4213 2343 0 4215 4216 42
10 1.100039468361806 .2116625258890535 2.79187653594603 18 4215 879 0 4217 4212
 4218 4213 ?220 29 4216 2344 0 4218 4219 4213 1.100177116241982 .212653007116075
5 2.796482592596805 18 4218 880 0 4220 4215 4221 4216 ?220 29 4219 2345 0 4221 4
222 4216 1.0967063638689 .2083833077321855 2.74921699845398 18 4221 884 0 4223 4
218 4224 4219 ?220 29 4222 2346 0 4225 4226 4219 1.097168420106732 .211708153918
097 2.74921699845398 18 4225 888 0 4227 4224 4228 4222 ?220 29 4226 2347 0 4228
 4229 4222 1.097168420106732 .211708153918097 2.75521699845398 18 4228 886 0 423
0 4225 4231 4226 ?220 29 4229 2348 0 4224 4232 4226 1.089244570290556 .212809336
959503 2.75521699845398 18 4224 869 0 4233 4221 4225 4229 ?220 29 4232 2349 0 42
31 4234 4229 1.089244570290556 .212809336959503 2.74921699845398 18 4231 887 0 4
235 4228 4236 4232 ?220 29 4234 2350 0 4236 4237 4232 1.08744240420318 .21255498
01362995 2.74983215045044 18 4236 892 0 4169 4231 4238 4234 ?220 29 4237 2351 0
 4238 4239 4234 1.087580052083354 .2135454613633215 2.74983215045044 18 4238 889
 0 4240 4236 4241 4237 ?220 29 4239 2352 0 4241 0 4237 1.087580052083354 .213545
4613633215 2.75460184645752 18 4241 891 0 4168 4238 0 4239 ?220 17 4168 0 4167 4
242 4165 4241 4243 4244 0 4245 -15 4167 1362 0 4165 4246 0 17 4242 0 4167 4169 4
168 4238 4245 4247 0 4248 +17 4243 0 4249 4250 4251 2201 4168 4244 0 0 +16 4244
 734 4252 ?4243 4253 4254 4255 4256 4256 220 17 4245 0 4257 4240 4240 4241 4242
 4247 0 4251 -15 4257 1354 0 4245 4258 0 17 4240 0 4257 4245 4245 4238 4251 4259
 0 4242 -16 4247 737 4260 ?4242 4171 4261 4262 0 0 220 17 4251 0 4249 4243 4248
 4241 4240 4259 0 0 +15 4249 1349 0 4250 4263 4264 17 4248 0 4249 4251 4250 4238
 4169 4256 0 0 +16 4259 733 4265 ?4251 4256 4253 4266 0 0 220 81 1 4265 3314 225
9 4259 0 0 4267 4268 4269 16 4256 732 4267 ?4248 4270 4259 4255 4244 4244 220 16
 4253 731 4268 ?4250 4259 4244 4271 0 0 220 31 4266 2082 0 4259 4271 4272 0 +1.0
89313394230644 .213304577573014 2.75221699845398 .1376478801757702 .990481227022
056 624500451351657e-30 .990481227022056 -.1376478801757702 -2942091015256665e-3
0 .0029580398915497 31 4271 2083 0 4253 4255 4266 0 +1.089175746350468 .21231409
6345992 2.75221699845398 -.1376478801757724 -.990481227022055 -624500451351651e-
30 -.990481227022056 .1376478801757726 2942091015256665e-30 .0029580398915497 31
 4272 2077 0 4270 4266 4273 0 -1.089682709466144 .186902426027035 2.798146998453
98 2442490654175345e-30 -915933995315754e-30 1 .990481227022056 -.13764788017577
26 -2942091015256665e-30 .007 16 4270 747 4274 ?4275 4276 4256 4272 0 0 220 31 4
273 2076 0 4277 4272 4278 0 -1.089682709466144 .186902426027035 2.80506699845398
 2442490654175345e-30 -915933995315754e-30 1 .990481227022056 -.1376478801757726
 -2942091015256665e-30 .007 16 4277 622 4279 ?4280 4281 4282 4273 0 0 220 31 427
8 2075 0 4276 4273 4283 0 -1.089682709466144 .186902426027035 2.79814699845398 -
2442490654175345e-30 915933995315754e-30 -1 -.990481227022056 .1376478801757726
 2942091015256665e-30 .022 16 4276 749 4284 ?4285 4286 4270 4278 0 0 220 31 4283
 507 0 4287 4278 4288 0 +1.089682709466144 .186902426027035 2.97306699845398 244
2490654175345e-30 -915933995315754e-30 1 .990481227022056 -.1376478801757726 -29
42091015256665e-30 .0574718588245151 16 4287 483 4289 ?4290 4291 4292 4283 0 0 2
20 31 4288 506 0 4292 4283 4293 0 +1.089682709466146 .1869024260270345 3.3740669
9845398 2442490654175345e-30 -915933995315754e-30 1 .990481227022056 -.137647880
1757726 -2942091015256665e-30 .0574718588245151 16 4292 486 4294 ?4295 4287 4286
 4288 0 0 220 31 4293 612 0 4291 4288 4157 0 -1.089682709466144 .186902426027035
 2.97306699845398 2442490654175345e-30 -915933995315754e-30 1 .990481227022056 -
.1376478801757726 -2942091015256665e-30 .01 16 4291 609 4296 ?4297 4163 4287 429
3 0 0 220 31 4157 618 0 4163 4293 2197 0 +1.089682709466144 .186902426027035 2.9
7306699845398 2442490654175345e-30 -915933995315754e-30 1 .990481227022056 -.137
6478801757726 -2942091015256665e-30 .007 16 4163 615 4298 ?4299 2200 4291 4157 0
 0 220 81 1 4298 3306 2259 4163 0 0 4161 4296 4300 17 4299 0 4301 4299 4299 0 43
02 4163 0 0 +15 4301 936 0 4299 4303 0 17 4302 0 4304 4302 4302 0 4299 4163 0 0
 -15 4304 617 0 4302 4305 0 14 4305 619 4306 ?0 4307 4304 4308 4309 -4310 4310 0
 4307 4311 81 1 4306 3293 2259 4305 0 0 4312 4313 4314 14 4307 1772 4312 ?4305 4
303 4315 4308 4316 +4317 4317 4305 4303 4311 13 4308 621 0 220 4318 4303 0 0 415
3 0 50 4309 505 0 4305 4319 4155 0 +1.089682709466144 .186902426027035 2.9730669
9845398 2442490654175345e-30 -915933995315754e-30 1 .990481227022056 -.137647880
1757726 -2942091015256665e-30 14 4310 613 4320 ?4154 4152 4321 2195 4309 -4305 4
305 4154 4152 4160 13 4311 1879 0 0 0 0 0 0 4322 4303 19 4322 1878 0 220 4153 41
59 4311 V0 14 4303 932 4323 ?4307 0 4324 4308 4325 -4326 4327 4307 0 4311 81 1 4
323 3291 2259 4303 0 0 4328 4312 4329 15 4324 935 0 4280 4303 4301 51 4325 2040
 0 4303 4330 4331 0 +1.089682709466146 .1869024260270345 3.37406699845398 -24424
90654175345e-30 915933995315754e-30 -1 .007 -.990481227022056 .1376478801757726
 2942091015256665e-30 14 4326 2538 4328 ?0 4332 4333 4151 4325 -4327 4303 0 4332
 4334 14 4327 981 4335 ?4336 4337 4338 2195 4325 -4303 4326 4336 4337 4160 81 1
 4335 3284 2259 4327 0 0 4339 4340 4341 14 4336 1363 4340 ?4342 4327 4343 2195 4
331 +0 0 4342 4327 4160 14 4337 2583 4339 ?4327 4344 4345 2195 4346 +4347 4347 4
327 4344 4160 15 4338 2542 0 4348 4327 4349 13 4160 501 0 0 0 0 0 0 2199 4152 14
 4152 2551 4350 ?4310 0 4351 2195 4352 +0 0 4310 0 4160 81 1 4350 3197 2259 4152
 0 0 0 4320 4353 15 4351 991 0 4354 4152 4355 50 4352 2023 0 4152 4356 4357 0 +1
.089682709466144 .1869024260270355 2.74796699845398 -2442490654175345e-30 915933
995315754e-30 -1 -.990481227022056 .1376478801757726 2942091015256665e-30 50 435
6 2024 0 4358 4359 4352 0 +1.088693978769852 .2088474120514145 2.75521699845398
 1378005492374336e-30 284073105877873e-28 -1 -.1376478801757724 -.99048122702205
5 -2838007606698055e-29 51 4357 2022 0 4360 4352 4361 4362 -1.089682709466144 .1
869024260270355 2.74796699845398 2442490654175345e-30 -915933995315754e-30 1 .02
26 .990481227022056 -.1376478801757726 -2942091015256665e-30 14 4360 1324 4363 ?
4364 4358 4175 2195 4357 -0 0 4364 4358 4160 52 4361 2021 0 4365 4357 4366 0 -1.
089682709466144 .186902426027035 2.76346699845398 -2442490654175345e-30 91593399
5315754e-30 -1 .045 .96592582628907 .258819045102515 -.990481227022056 .13764788
01757726 2942091015256665e-30 141 4362 4367 4362 4362 4357 137 255 4367 2249 0 2
20 4368 4369 4370 +4357 4371 0 ?133 4368 2250 0 4372 4373 4367 0 +4367 1.0672978
33735446 .1900132681190075 2.75746699845398 1.067297833735446 .1900132681190075
 2.75746699845398 0 1 31 4369 2248 0 4374 4367 4375 0 +1.089682709466144 .186902
426027035 2.76346699845398 2442490654175345e-30 -915933995315754e-30 1 .99048122
7022056 -.1376478801757726 -2942091015256665e-30 .045 141 4370 4368 4370 4370 43
67 134 255 4371 0 0 0 0 0 0 +4376 4377 136 255 4376 1 2 2 2 5 FFF1 4378 4379 438
0 135 255 4377 1 0 45 255 4 4378 9.42477796076938 .0095 3.141592653589795 .0095
 127 255 2 4379 2 2 128 255 2 4380 0 1 16 4374 719 4381 ?4382 4383 4384 4369 0 0
 220 31 4375 2247 0 4383 4369 4385 0 +1.089682709466144 .186902426027035 2.76420
699845398 2442490654175345e-30 -915933995315754e-30 1 .990481227022056 -.1376478
801757726 -2942091015256665e-30 .045 16 4383 717 4386 ?4387 4388 4374 4375 0 0 2
20 31 4385 2246 0 4388 4375 4389 0 +1.089682709466144 .186902426027035 2.7649469
9845398 2442490654175345e-30 -915933995315754e-30 1 .990481227022056 -.137647880
1757726 -2942091015256665e-30 .045 16 4388 715 4390 ?4391 4392 4383 4385 0 0 220
 31 4389 2245 0 4392 4385 4393 0 +1.089682709466144 .186902426027035 2.765686998
45398 2442490654175345e-30 -915933995315754e-30 1 .990481227022056 -.13764788017
57726 -2942091015256665e-30 .045 16 4392 713 4394 ?4395 4396 4388 4389 0 0 220 3
1 4393 2244 0 4396 4389 4397 0 +1.089682709466144 .186902426027035 2.76642699845
398 2442490654175345e-30 -915933995315754e-30 1 .990481227022056 -.1376478801757
726 -2942091015256665e-30 .045 16 4396 711 4398 ?4399 4400 4392 4393 0 0 220 31
 4397 2243 0 4400 4393 4401 0 +1.089682709466144 .186902426027035 2.767166998453
98 2442490654175345e-30 -915933995315754e-30 1 .990481227022056 -.13764788017577
26 -2942091015256665e-30 .045 16 4400 709 4402 ?4403 4404 4396 4397 0 0 220 31 4
401 2242 0 4404 4397 4405 0 +1.089682709466144 .186902426027035 2.76790699845398
 2442490654175345e-30 -915933995315754e-30 1 .990481227022056 -.1376478801757726
 -2942091015256665e-30 .045 16 4404 707 4406 ?4407 4408 4400 4401 0 0 220 31 440
5 2241 0 4408 4401 4409 0 +1.089682709466144 .186902426027035 2.76864699845398 2
442490654175345e-30 -915933995315754e-30 1 .990481227022056 -.1376478801757726 -
2942091015256665e-30 .045 16 4408 705 4410 ?4411 4412 4404 4405 0 0 220 31 4409
 2240 0 4412 4405 4413 0 +1.089682709466144 .186902426027035 2.76938699845398 24
42490654175345e-30 -915933995315754e-30 1 .990481227022056 -.1376478801757726 -2
942091015256665e-30 .045 16 4412 703 4414 ?4415 4416 4408 4409 0 0 220 31 4413 2
239 0 4416 4409 4417 0 +1.089682709466144 .186902426027035 2.77012699845398 2442
490654175345e-30 -915933995315754e-30 1 .990481227022056 -.1376478801757726 -294
2091015256665e-30 .045 16 4416 701 4418 ?4419 4420 4412 4413 0 0 220 31 4417 223
8 0 4420 4413 4421 0 +1.089682709466144 .186902426027035 2.77086699845398 244249
0654175345e-30 -915933995315754e-30 1 .990481227022056 -.1376478801757726 -29420
91015256665e-30 .045 16 4420 699 4422 ?4423 4424 4416 4417 0 0 220 31 4421 2237
 0 4424 4417 4425 0 +1.089682709466144 .186902426027035 2.77160699845398 2442490
654175345e-30 -915933995315754e-30 1 .990481227022056 -.1376478801757726 -294209
1015256665e-30 .045 16 4424 697 4426 ?4427 4428 4420 4421 0 0 220 31 4425 2236 0
 4428 4421 4429 0 +1.089682709466144 .186902426027035 2.77234699845398 244249065
4175345e-30 -915933995315754e-30 1 .990481227022056 -.1376478801757726 -29420910
15256665e-30 .045 16 4428 695 4430 ?4431 4432 4424 4425 0 0 220 31 4429 2235 0 4
432 4425 4433 0 +1.089682709466144 .186902426027035 2.77308699845398 24424906541
75345e-30 -915933995315754e-30 1 .990481227022056 -.1376478801757726 -2942091015
256665e-30 .045 16 4432 693 4434 ?4435 4436 4428 4429 0 0 220 31 4433 2234 0 443
6 4429 4437 0 +1.089682709466144 .186902426027035 2.77382699845398 2442490654175
345e-30 -915933995315754e-30 1 .990481227022056 -.1376478801757726 -294209101525
6665e-30 .045 16 4436 691 4438 ?4439 4440 4432 4433 0 0 220 31 4437 2233 0 4440
 4433 4441 0 +1.089682709466144 .186902426027035 2.77456699845398 24424906541753
45e-30 -915933995315754e-30 1 .990481227022056 -.1376478801757726 -2942091015256
665e-30 .045 16 4440 689 4442 ?4443 4444 4436 4437 0 0 220 31 4441 2232 0 4444 4
437 4445 0 +1.089682709466144 .186902426027035 2.77530699845398 2442490654175345
e-30 -915933995315754e-30 1 .990481227022056 -.1376478801757726 -294209101525666
5e-30 .045 16 4444 687 4446 ?4447 4448 4440 4441 0 0 220 31 4445 2231 0 4448 444
1 4449 0 +1.089682709466144 .186902426027035 2.77604699845398 2442490654175345e-
30 -915933995315754e-30 1 .990481227022056 -.1376478801757726 -2942091015256665e
-30 .045 16 4448 685 4450 ?4451 4452 4444 4445 0 0 220 31 4449 2230 0 4452 4445
 4453 0 +1.089682709466144 .186902426027035 2.77678699845398 2442490654175345e-3
0 -915933995315754e-30 1 .990481227022056 -.1376478801757726 -2942091015256665e-
30 .045 16 4452 683 4454 ?4455 4456 4448 4449 0 0 220 31 4453 2229 0 4456 4449 4
457 0 +1.089682709466144 .186902426027035 2.77752699845398 2442490654175345e-30
 -915933995315754e-30 1 .990481227022056 -.1376478801757726 -2942091015256665e-3
0 .045 16 4456 681 4458 ?4459 4460 4452 4453 0 0 220 31 4457 2228 0 4460 4453 44
61 0 +1.089682709466144 .186902426027035 2.77826699845398 2442490654175345e-30 -
915933995315754e-30 1 .990481227022056 -.1376478801757726 -2942091015256665e-30
 .045 16 4460 679 4462 ?4463 4464 4456 4457 0 0 220 31 4461 2227 0 4464 4457 446
5 0 +1.089682709466144 .186902426027035 2.77900699845398 2442490654175345e-30 -9
15933995315754e-30 1 .990481227022056 -.1376478801757726 -2942091015256665e-30 .
045 16 4464 677 4466 ?4467 4468 4460 4461 0 0 220 31 4465 2226 0 4468 4461 4469
 0 +1.089682709466144 .186902426027035 2.77974699845398 2442490654175345e-30 -91
5933995315754e-30 1 .990481227022056 -.1376478801757726 -2942091015256665e-30 .0
45 16 4468 675 4470 ?4471 4472 4464 4465 0 0 220 31 4469 2225 0 4472 4465 4473 0
 +1.089682709466144 .186902426027035 2.78048699845398 2442490654175345e-30 -9159
33995315754e-30 1 .990481227022056 -.1376478801757726 -2942091015256665e-30 .045
 16 4472 673 4474 ?4475 4476 4468 4469 0 0 220 31 4473 2224 0 4476 4469 4477 0 +
1.089682709466144 .186902426027035 2.78122699845398 2442490654175345e-30 -915933
995315754e-30 1 .990481227022056 -.1376478801757726 -2942091015256665e-30 .045 1
6 4476 671 4478 ?4479 4480 4472 4473 0 0 220 31 4477 2223 0 4480 4473 4481 0 +1.
089682709466144 .186902426027035 2.78196699845398 2442490654175345e-30 -91593399
5315754e-30 1 .990481227022056 -.1376478801757726 -2942091015256665e-30 .045 16
 4480 669 4482 ?4483 4484 4476 4477 0 0 220 31 4481 2222 0 4484 4477 4485 0 +1.0
89682709466144 .186902426027035 2.78270699845398 2442490654175345e-30 -915933995
315754e-30 1 .990481227022056 -.1376478801757726 -2942091015256665e-30 .045 16 4
484 667 4486 ?4487 4488 4480 4481 0 0 220 30 4485 2221 0 4489 4481 4490 0 +1.100
039468361806 .2116625258890535 2.77744599845398 2442490654175345e-30 -9159339953
15754e-30 1 16 4489 665 4491 ?4492 4493 4488 4485 0 0 220 30 4490 2220 0 4488 44
85 4494 0 +1.100177116241982 .2126530071160755 2.77744599845398 2442490654175345
e-30 -915933995315754e-30 1 16 4488 663 4495 ?4496 4489 4484 4490 0 0 220 30 449
4 2219 0 4497 4490 4498 0 +1.08770349754283 .2089850599315905 2.79714699845398 .
1376478801757724 .990481227022055 -215799600411515e-28 16 4497 658 4499 ?4209 45
00 4501 4494 0 0 220 31 4498 2218 0 4500 4494 4502 0 +1.08839173694371 .21393746
6066701 2.79414699845398 -.990481227022056 .1376478801757726 2942091015256665e-3
0 .1376478801757724 .990481227022055 624500451351651e-30 .003 16 4500 659 4503 ?
4207 4504 4497 4498 0 0 220 30 4502 2217 0 4504 4498 4505 0 +1.08770349754283 .2
089850599315905 2.79114699845398 -.1376478801757724 -.990481227022055 2157996004
11515e-28 16 4504 656 4506 ?4507 4508 4500 4502 0 0 220 30 4505 2216 0 4493 4502
 4509 0 +1.097608309813052 .207608581129833 2.79714699845398 .1376478801757724 .
990481227022055 -215799600411515e-28 16 4493 651 4510 ?4511 4512 4489 4505 0 0 2
20 31 4509 2215 0 4512 4505 4513 0 +1.09829654921393 .212560987264943 2.79414699
845398 -.990481227022056 .1376478801757726 2942091015256665e-30 .137647880175772
4 .990481227022055 624500451351651e-30 .003 16 4512 652 4514 ?4515 4501 4493 450
9 0 0 220 30 4513 2214 0 4501 4509 4516 0 +1.097608309813052 .207608581129833 2.
79114699845398 -.1376478801757724 -.990481227022055 215799600411515e-28 16 4501
 655 4517 ?4518 4497 4512 4513 0 0 220 30 4516 2213 0 4508 4513 4519 0 +1.088391
73694371 .213937466066701 2.79114699845398 .990481227022056 -.1376478801757726 -
2942091015256665e-30 16 4508 654 4520 ?4521 4522 4504 4516 0 0 220 30 4519 2212
 0 4522 4516 4523 0 +1.08839173694371 .2139374660667005 2.79714699845398 .990481
227022056 -.1376478801757726 -2942091015256665e-30 16 4522 653 4524 ?4525 4526 4
508 4519 0 0 220 31 4523 2211 0 4526 4519 4527 0 +1.089682709466144 .18690242602
7035 2.79814699845398 -2442490654175345e-30 915933995315754e-30 -1 -.99048122702
2056 .1376478801757726 2942091015256665e-30 .0215 16 4526 1854 4528 ?4529 4530 4
522 4523 0 0 220 31 4527 2210 0 4531 4523 4532 0 +1.089682709466144 .18690242602
7035 2.79814699845398 -2442490654175345e-30 915933995315754e-30 -1 -.99048122702
2056 .1376478801757726 2942091015256665e-30 .0226 16 4531 647 4533 ?4534 4535 45
30 4527 0 0 220 31 4532 2209 0 4530 4527 4536 0 +1.089682709466144 .186902426027
035 2.78944699845398 -2442490654175345e-30 915933995315754e-30 -1 -.990481227022
056 .1376478801757726 2942091015256665e-30 .0226 16 4530 649 4537 ?4538 4531 452
6 4532 0 0 220 31 4536 2208 0 4535 4532 4539 0 +1.089682709466144 .1869024260270
35 2.78944699845398 2442490654175345e-30 -915933995315754e-30 1 .990481227022056
 -.1376478801757726 -2942091015256665e-30 .02260769515458615 16 4535 650 4540 ?4
541 4542 4531 4536 0 0 220 31 4539 2207 0 4542 4536 4543 0 +1.089682709466144 .1
86902426027035 2.78344699845398 2442490654175345e-30 -915933995315754e-30 1 .990
481227022056 -.1376478801757726 -2942091015256665e-30 .045 16 4542 648 4544 ?454
5 4546 4535 4539 0 0 220 31 4543 2206 0 4546 4539 4547 0 +1.089682709466144 .186
902426027035 2.78944699845398 -2442490654175345e-30 915933995315754e-30 -1 -.990
481227022056 .1376478801757726 2942091015256665e-30 .01 16 4546 1856 4548 ?4549
 4550 4542 4543 0 0 220 31 4547 2126 0 4550 4543 4551 0 +1.089682709466144 .1869
02426027035 2.78944699845398 -2442490654175345e-30 915933995315754e-30 -1 -.9904
81227022056 .1376478801757726 2942091015256665e-30 .0215 16 4550 1857 4552 ?4553
 4554 4546 4547 0 0 220 30 4551 2125 0 4554 4547 4555 0 -1.097668869884032 .2080
44356917561 2.79814699845398 -2442490654175345e-30 915933995315754e-30 -1 16 455
4 645 4556 ?4557 4558 4550 4551 0 0 220 31 4555 2124 0 4558 4551 4559 0 -1.08968
2709466144 .186902426027035 2.79114699845398 549888757141509e-29 210771672786615
e-28 1 .1376478801757724 .990481227022055 -215799600411515e-28 .0226 16 4558 644
 4560 ?4561 4562 4554 4555 0 0 220 31 4559 2123 0 4562 4555 4563 0 -1.0896827094
66144 .186902426027035 2.79714699845398 -549888757141509e-29 -210771672786615e-2
8 -1 -.1376478801757724 -.990481227022055 215799600411515e-28 .0226 16 4562 646
 4564 ?4565 4566 4558 4559 0 0 220 30 4563 2122 0 4566 4559 4567 0 -1.0877640576
1381 .209420835719319 2.79814699845398 -2442490654175345e-30 915933995315754e-30
 -1 16 4566 657 4568 ?4196 4569 4562 4563 0 0 220 31 4567 2121 0 4569 4563 4570
 0 +1.09829654921393 .212560987264943 2.79414699845398 -.990481227022056 .137647
8801757726 2942091015256665e-30 .1376478801757724 .990481227022055 6245004513516
51e-30 .003000000000000115 16 4569 660 4571 ?4572 4573 4566 4567 0 0 220 31 4570
 2120 0 4573 4567 4574 0 -1.098344725971992 .2129076556944005 2.79414699845398 .
1376478801757724 .990481227022055 624500451351651e-30 .990481227022056 -.1376478
801757726 -2942091015256665e-30 .00297951338308803 16 4573 666 4575 ?4220 4576 4
569 4570 0 0 220 31 4574 2119 0 4576 4570 4577 0 -1.10012893948392 .212306338686
618 2.79414699845398 -.990481227022056 .1376478801757726 2942091015256665e-30 .1
376478801757724 .990481227022055 624500451351651e-30 .002361673135724055 16 4576
 662 4578 ?4579 4580 4573 4574 4580 4580 220 31 4577 2118 0 4581 4574 4582 0 -1.
098207078091816 .2119171744673785 2.79414699845398 -.1376478801757724 -.99048122
7022055 -624500451351651e-30 -.990481227022056 .1376478801757726 294209101525666
5e-30 .00292873692912161 16 4581 664 4583 ?4217 4584 4580 4577 0 0 220 31 4582 2
117 0 4584 4577 4585 0 +1.089682709466144 .186902426027035 2.78307699845398 -244
2490654175345e-30 915933995315754e-30 -1 -.990481227022056 .1376478801757726 294
2091015256665e-30 .04361914120119955 16 4584 668 4586 ?4587 4588 4581 4582 0 0 2
20 31 4585 2116 0 4588 4582 4589 0 +1.089682709466144 .186902426027035 2.7823369
9845398 -2442490654175345e-30 915933995315754e-30 -1 -.990481227022056 .13764788
01757726 2942091015256665e-30 .04361914120119935 16 4588 670 4590 ?4591 4592 458
4 4585 0 0 220 31 4589 2115 0 4592 4585 4593 0 +1.089682709466144 .1869024260270
35 2.78159699845398 -2442490654175345e-30 915933995315754e-30 -1 -.9904812270220
56 .1376478801757726 2942091015256665e-30 .04361914120119955 16 4592 672 4594 ?4
595 4596 4588 4589 0 0 220 31 4593 2114 0 4596 4589 4597 0 +1.089682709466144 .1
86902426027035 2.78085699845398 -2442490654175345e-30 915933995315754e-30 -1 -.9
90481227022056 .1376478801757726 2942091015256665e-30 .04361914120119955 16 4596
 674 4598 ?4599 4600 4592 4593 0 0 220 31 4597 2113 0 4600 4593 4601 0 +1.089682
709466144 .186902426027035 2.78011699845398 -2442490654175345e-30 91593399531575
4e-30 -1 -.990481227022056 .1376478801757726 2942091015256665e-30 .0436191412011
9935 16 4600 676 4602 ?4603 4604 4596 4597 0 0 220 31 4601 2112 0 4604 4597 4605
 0 +1.089682709466144 .186902426027035 2.77937699845398 -2442490654175345e-30 91
5933995315754e-30 -1 -.990481227022056 .1376478801757726 2942091015256665e-30 .0
4361914120119955 16 4604 678 4606 ?4607 4608 4600 4601 0 0 220 31 4605 2111 0 46
08 4601 4609 0 +1.089682709466144 .186902426027035 2.77863699845398 -24424906541
75345e-30 915933995315754e-30 -1 -.990481227022056 .1376478801757726 29420910152
56665e-30 .04361914120119955 16 4608 680 4610 ?4611 4612 4604 4605 0 0 220 31 46
09 2110 0 4612 4605 4613 0 +1.089682709466144 .186902426027035 2.77789699845398
 -2442490654175345e-30 915933995315754e-30 -1 -.990481227022056 .137647880175772
6 2942091015256665e-30 .04361914120119935 16 4612 682 4614 ?4615 4616 4608 4609
 0 0 220 31 4613 2109 0 4616 4609 4617 0 +1.089682709466144 .186902426027035 2.7
7715699845398 -2442490654175345e-30 915933995315754e-30 -1 -.990481227022056 .13
76478801757726 2942091015256665e-30 .04361914120119955 16 4616 684 4618 ?4619 46
20 4612 4613 0 0 220 31 4617 2108 0 4620 4613 4621 0 +1.089682709466144 .1869024
26027035 2.77641699845398 -2442490654175345e-30 915933995315754e-30 -1 -.9904812
27022056 .1376478801757726 2942091015256665e-30 .04361914120119955 16 4620 686 4
622 ?4623 4624 4616 4617 0 0 220 31 4621 2107 0 4624 4617 4625 0 +1.089682709466
144 .186902426027035 2.77567699845398 -2442490654175345e-30 915933995315754e-30
 -1 -.990481227022056 .1376478801757726 2942091015256665e-30 .04361914120119935
 16 4624 688 4626 ?4627 4628 4620 4621 0 0 220 31 4625 2106 0 4628 4621 4629 0 +
1.089682709466144 .186902426027035 2.77493699845398 -2442490654175345e-30 915933
995315754e-30 -1 -.990481227022056 .1376478801757726 2942091015256665e-30 .04361
914120119955 16 4628 690 4630 ?4631 4632 4624 4625 0 0 220 31 4629 2105 0 4632 4
625 4633 0 +1.089682709466144 .186902426027035 2.77419699845398 -244249065417534
5e-30 915933995315754e-30 -1 -.990481227022056 .1376478801757726 294209101525666
5e-30 .04361914120119955 16 4632 692 4634 ?4635 4636 4628 4629 0 0 220 31 4633 2
104 0 4636 4629 4637 0 +1.089682709466144 .186902426027035 2.77345699845398 -244
2490654175345e-30 915933995315754e-30 -1 -.990481227022056 .1376478801757726 294
2091015256665e-30 .04361914120119935 16 4636 694 4638 ?4639 4640 4632 4633 0 0 2
20 31 4637 2103 0 4640 4633 4641 0 +1.089682709466144 .186902426027035 2.7727169
9845398 -2442490654175345e-30 915933995315754e-30 -1 -.990481227022056 .13764788
01757726 2942091015256665e-30 .04361914120119955 16 4640 696 4642 ?4643 4644 463
6 4637 0 0 220 31 4641 2102 0 4644 4637 4645 0 +1.089682709466144 .1869024260270
35 2.77197699845398 -2442490654175345e-30 915933995315754e-30 -1 -.9904812270220
56 .1376478801757726 2942091015256665e-30 .04361914120119955 16 4644 698 4646 ?4
647 4648 4640 4641 0 0 220 31 4645 2101 0 4648 4641 4649 0 +1.089682709466144 .1
86902426027035 2.77123699845398 -2442490654175345e-30 915933995315754e-30 -1 -.9
90481227022056 .1376478801757726 2942091015256665e-30 .04361914120119935 16 4648
 700 4650 ?4651 4652 4644 4645 0 0 220 31 4649 2100 0 4652 4645 4653 0 +1.089682
709466144 .186902426027035 2.77049699845398 -2442490654175345e-30 91593399531575
4e-30 -1 -.990481227022056 .1376478801757726 2942091015256665e-30 .0436191412011
9955 16 4652 702 4654 ?4655 4656 4648 4649 0 0 220 31 4653 2099 0 4656 4649 4657
 0 +1.089682709466144 .186902426027035 2.76975699845398 -2442490654175345e-30 91
5933995315754e-30 -1 -.990481227022056 .1376478801757726 2942091015256665e-30 .0
4361914120119955 16 4656 704 4658 ?4659 4660 4652 4653 0 0 220 31 4657 2098 0 46
60 4653 4661 0 +1.089682709466144 .186902426027035 2.76901699845398 -24424906541
75345e-30 915933995315754e-30 -1 -.990481227022056 .1376478801757726 29420910152
56665e-30 .04361914120119935 16 4660 706 4662 ?4663 4664 4656 4657 0 0 220 31 46
61 2097 0 4664 4657 4665 0 +1.089682709466144 .186902426027035 2.76827699845398
 -2442490654175345e-30 915933995315754e-30 -1 -.990481227022056 .137647880175772
6 2942091015256665e-30 .04361914120119955 16 4664 708 4666 ?4667 4668 4660 4661
 0 0 220 31 4665 2096 0 4668 4661 4669 0 +1.089682709466144 .186902426027035 2.7
6753699845398 -2442490654175345e-30 915933995315754e-30 -1 -.990481227022056 .13
76478801757726 2942091015256665e-30 .04361914120119955 16 4668 710 4670 ?4671 46
72 4664 4665 0 0 220 31 4669 2095 0 4672 4665 4673 0 +1.089682709466144 .1869024
26027035 2.76679699845398 -2442490654175345e-30 915933995315754e-30 -1 -.9904812
27022056 .1376478801757726 2942091015256665e-30 .04361914120119935 16 4672 712 4
674 ?4675 4676 4668 4669 0 0 220 31 4673 2094 0 4676 4669 4677 0 +1.089682709466
144 .186902426027035 2.76605699845398 -2442490654175345e-30 915933995315754e-30
 -1 -.990481227022056 .1376478801757726 2942091015256665e-30 .04361914120119955
 16 4676 714 4678 ?4679 4680 4672 4673 0 0 220 31 4677 2093 0 4680 4673 4681 0 +
1.089682709466144 .186902426027035 2.76531699845398 -2442490654175345e-30 915933
995315754e-30 -1 -.990481227022056 .1376478801757726 2942091015256665e-30 .04361
914120119955 16 4680 716 4682 ?4683 4684 4676 4677 0 0 220 31 4681 2092 0 4684 4
677 4685 0 +1.089682709466144 .186902426027035 2.76457699845398 -244249065417534
5e-30 915933995315754e-30 -1 -.990481227022056 .1376478801757726 294209101525666
5e-30 .04361914120119935 16 4684 718 4686 ?4687 4688 4680 4681 0 0 220 31 4685 2
091 0 4688 4681 4689 0 +1.089682709466144 .186902426027035 2.76383699845398 -244
2490654175345e-30 915933995315754e-30 -1 -.990481227022056 .1376478801757726 294
2091015256665e-30 .04361914120119955 16 4688 720 4690 ?4691 4692 4684 4685 0 0 2
20 133 4689 2090 0 4693 4685 4694 0 +4694 1.112075207103 .1837905247133465 2.757
46699845398 1.112075207103 .1837905247133465 2.75746699845398 0 1 17 4693 0 4695
 4693 4693 0 4372 4696 4689 0 -137 4694 2089 0 220 4689 4697 4698 +4366 4699 0 ?
30 4697 2088 0 4692 4694 4700 0 -1.0967063638689 .2083833077321855 2.74796699845
398 2442490654175345e-30 -915933995315754e-30 1 141 4698 4689 4698 4698 4694 52
 4366 2020 0 4364 4361 4701 4702 -1.089682709466144 .1869024260270355 2.75746699
845398 2442490654175345e-30 -915933995315754e-30 1 .0226076951545868 .9659258262
89068 .258819045102522 .990481227022056 -.1376478801757726 -2942091015256665e-30
 134 4699 0 0 0 0 0 0 +4703 4704 136 4703 1 2 2 2 5 FFF1 4705 4706 4707 135 4704
 1 0 45 4 4705 0 0 6.28318530717959 0 127 2 4706 2 2 128 2 4707 0 1 14 4364 1319
 4708 ?4365 4360 4709 2195 4366 -0 0 4365 4360 4160 52 4701 2019 0 4710 4366 471
1 0 -1.089682709466144 .186902426027035 2.76420699845398 -2442490654175345e-30 9
15933995315754e-30 -1 .045 .96592582628907 .258819045102515 -.990481227022056 .1
376478801757726 2942091015256665e-30 141 4702 4694 4702 4702 4366 14 4710 1309 4
712 ?4713 4365 4714 2195 4701 -0 0 4713 4365 4160 52 4711 2018 0 4715 4701 4716
 0 -1.089682709466144 .1869024260270355 2.75820699845398 2442490654175345e-30 -9
15933995315754e-30 1 .0226076951545868 .965925826289068 .258819045102522 .990481
227022056 -.1376478801757726 -2942091015256665e-30 14 4715 996 4717 ?4718 4719 4
720 2195 4711 -0 0 4718 4719 4160 52 4716 2017 0 4713 4711 4721 0 -1.08968270946
6144 .186902426027035 2.76494699845398 -2442490654175345e-30 915933995315754e-30
 -1 .045 .96592582628907 .258819045102515 -.990481227022056 .1376478801757726 29
42091015256665e-30 14 4713 1304 4722 ?4723 4710 4724 2195 4716 -0 0 4723 4710 41
60 52 4721 2016 0 4719 4716 4725 0 -1.089682709466144 .1869024260270355 2.758946
99845398 2442490654175345e-30 -915933995315754e-30 1 .0226076951545868 .96592582
6289068 .258819045102522 .990481227022056 -.1376478801757726 -2942091015256665e-
30 14 4719 1001 4726 ?4715 4727 4728 2195 4721 -0 0 4715 4727 4160 52 4725 2015
 0 4723 4721 4729 0 -1.089682709466144 .186902426027035 2.76568699845398 -244249
0654175345e-30 915933995315754e-30 -1 .045 .96592582628907 .258819045102515 -.99
0481227022056 .1376478801757726 2942091015256665e-30 14 4723 1299 4730 ?4731 471
3 4732 2195 4725 -0 0 4731 4713 4160 52 4729 2014 0 4727 4725 4733 0 -1.08968270
9466144 .1869024260270355 2.75968699845398 2442490654175345e-30 -915933995315754
e-30 1 .0226076951545868 .965925826289068 .258819045102522 .990481227022056 -.13
76478801757726 -2942091015256665e-30 14 4727 1006 4734 ?4719 4735 4736 2195 4729
 -0 0 4719 4735 4160 52 4733 2013 0 4731 4729 4737 0 -1.089682709466144 .1869024
26027035 2.76642699845398 -2442490654175345e-30 915933995315754e-30 -1 .045 .965
92582628907 .258819045102515 -.990481227022056 .1376478801757726 294209101525666
5e-30 14 4731 1294 4738 ?4739 4723 4740 2195 4733 -0 0 4739 4723 4160 52 4737 20
12 0 4735 4733 4741 0 -1.089682709466144 .1869024260270355 2.76042699845398 2442
490654175345e-30 -915933995315754e-30 1 .0226076951545868 .965925826289068 .2588
19045102522 .990481227022056 -.1376478801757726 -2942091015256665e-30 14 4735 10
11 4742 ?4727 4743 4744 2195 4737 -0 0 4727 4743 4160 52 4741 2011 0 4739 4737 4
745 0 -1.089682709466144 .186902426027035 2.76716699845398 -2442490654175345e-30
 915933995315754e-30 -1 .045 .96592582628907 .258819045102515 -.990481227022056
 .1376478801757726 2942091015256665e-30 14 4739 1289 4746 ?4747 4731 4748 2195 4
741 -0 0 4747 4731 4160 52 4745 2010 0 4743 4741 4749 0 -1.089682709466144 .1869
024260270355 2.76116699845398 2442490654175345e-30 -915933995315754e-30 1 .02260
76951545868 .965925826289068 .258819045102522 .990481227022056 -.137647880175772
6 -2942091015256665e-30 14 4743 1016 4750 ?4735 4751 4752 2195 4745 -0 0 4735 47
51 4160 52 4749 2009 0 4747 4745 4753 0 -1.089682709466144 .186902426027035 2.76
790699845398 -2442490654175345e-30 915933995315754e-30 -1 .045 .96592582628907 .
258819045102515 -.990481227022056 .1376478801757726 2942091015256665e-30 14 4747
 1284 4754 ?4755 4739 4756 2195 4749 -0 0 4755 4739 4160 52 4753 2008 0 4751 474
9 4757 0 -1.089682709466144 .1869024260270355 2.76190699845398 2442490654175345e
-30 -915933995315754e-30 1 .0226076951545868 .965925826289068 .258819045102522 .
990481227022056 -.1376478801757726 -2942091015256665e-30 14 4751 1021 4758 ?4743
 4759 4760 2195 4753 -0 0 4743 4759 4160 52 4757 2007 0 4755 4753 4761 0 -1.0896
82709466144 .186902426027035 2.76864699845398 -2442490654175345e-30 915933995315
754e-30 -1 .045 .96592582628907 .258819045102515 -.990481227022056 .137647880175
7726 2942091015256665e-30 14 4755 1279 4762 ?4763 4747 4764 2195 4757 -0 0 4763
 4747 4160 52 4761 2006 0 4759 4757 4765 0 -1.089682709466144 .1869024260270355
 2.76264699845398 2442490654175345e-30 -915933995315754e-30 1 .0226076951545868
 .965925826289068 .258819045102522 .990481227022056 -.1376478801757726 -29420910
15256665e-30 14 4759 1026 4766 ?4751 4767 4768 2195 4761 -0 0 4751 4767 4160 52
 4765 2005 0 4763 4761 4769 0 -1.089682709466144 .186902426027035 2.769386998453
98 -2442490654175345e-30 915933995315754e-30 -1 .045 .96592582628907 .2588190451
02515 -.990481227022056 .1376478801757726 2942091015256665e-30 14 4763 1274 4770
 ?4771 4755 4772 2195 4765 -0 0 4771 4755 4160 52 4769 2004 0 4767 4765 4773 0 -
1.089682709466144 .186902426027035 2.76338699845398 2442490654175345e-30 -915933
995315754e-30 1 .0226076951545868 .965925826289068 .258819045102522 .99048122702
2056 -.1376478801757726 -2942091015256665e-30 14 4767 1031 4774 ?4759 4775 4776
 2195 4769 -0 0 4759 4775 4160 52 4773 2003 0 4771 4769 4777 0 -1.08968270946614
4 .186902426027035 2.77012699845398 -2442490654175345e-30 915933995315754e-30 -1
 .045 .96592582628907 .258819045102515 -.990481227022056 .1376478801757726 29420
91015256665e-30 14 4771 1269 4778 ?4779 4763 4780 2195 4773 -0 0 4779 4763 4160
 52 4777 2002 0 4775 4773 4781 0 -1.089682709466144 .186902426027035 2.764126998
45398 2442490654175345e-30 -915933995315754e-30 1 .0226076951545868 .96592582628
9068 .258819045102522 .990481227022056 -.1376478801757726 -2942091015256665e-30
 14 4775 1036 4782 ?4767 4783 4784 2195 4777 -0 0 4767 4783 4160 52 4781 2001 0
 4779 4777 4785 0 -1.089682709466144 .186902426027035 2.77086699845398 -24424906
54175345e-30 915933995315754e-30 -1 .045 .96592582628907 .258819045102515 -.9904
81227022056 .1376478801757726 2942091015256665e-30 14 4779 1264 4786 ?4787 4771
 4788 2195 4781 -0 0 4787 4771 4160 52 4785 2000 0 4783 4781 4789 0 -1.089682709
466144 .186902426027035 2.76486699845398 2442490654175345e-30 -915933995315754e-
30 1 .0226076951545868 .965925826289068 .258819045102522 .990481227022056 -.1376
478801757726 -2942091015256665e-30 14 4783 1041 4790 ?4775 4791 4792 2195 4785 -
0 0 4775 4791 4160 52 4789 1999 0 4787 4785 4793 0 -1.089682709466144 .186902426
027035 2.77160699845398 -2442490654175345e-30 915933995315754e-30 -1 .045 .96592
582628907 .258819045102515 -.990481227022056 .1376478801757726 2942091015256665e
-30 14 4787 1259 4794 ?4795 4779 4796 2195 4789 -0 0 4795 4779 4160 52 4793 1998
 0 4791 4789 4797 0 -1.089682709466144 .186902426027035 2.76560699845398 2442490
654175345e-30 -915933995315754e-30 1 .0226076951545868 .965925826289068 .2588190
45102522 .990481227022056 -.1376478801757726 -2942091015256665e-30 14 4791 1046
 4798 ?4783 4799 4800 2195 4793 -0 0 4783 4799 4160 52 4797 1997 0 4795 4793 480
1 0 -1.089682709466144 .186902426027035 2.77234699845398 -2442490654175345e-30 9
15933995315754e-30 -1 .045 .96592582628907 .258819045102515 -.990481227022056 .1
376478801757726 2942091015256665e-30 14 4795 1254 4802 ?4803 4787 4804 2195 4797
 -0 0 4803 4787 4160 52 4801 1996 0 4799 4797 4805 0 -1.089682709466144 .1869024
26027035 2.76634699845398 2442490654175345e-30 -915933995315754e-30 1 .022607695
1545868 .965925826289068 .258819045102522 .990481227022056 -.1376478801757726 -2
942091015256665e-30 14 4799 1051 4806 ?4791 4807 4808 2195 4801 -0 0 4791 4807 4
160 52 4805 1995 0 4803 4801 4809 0 -1.089682709466144 .186902426027035 2.773086
99845398 -2442490654175345e-30 915933995315754e-30 -1 .045 .96592582628907 .2588
19045102515 -.990481227022056 .1376478801757726 2942091015256665e-30 14 4803 124
9 4810 ?4811 4795 4812 2195 4805 -0 0 4811 4795 4160 52 4809 1994 0 4807 4805 48
13 0 -1.089682709466144 .186902426027035 2.76708699845398 2442490654175345e-30 -
915933995315754e-30 1 .0226076951545868 .965925826289068 .258819045102522 .99048
1227022056 -.1376478801757726 -2942091015256665e-30 14 4807 1056 4814 ?4799 4815
 4816 2195 4809 -0 0 4799 4815 4160 52 4813 1993 0 4811 4809 4817 0 -1.089682709
466144 .186902426027035 2.77382699845398 -2442490654175345e-30 915933995315754e-
30 -1 .045 .96592582628907 .258819045102515 -.990481227022056 .1376478801757726
 2942091015256665e-30 14 4811 1244 4818 ?4819 4803 4820 2195 4813 -0 0 4819 4803
 4160 52 4817 1992 0 4815 4813 4821 0 -1.089682709466144 .186902426027035 2.7678
2699845398 2442490654175345e-30 -915933995315754e-30 1 .0226076951545868 .965925
826289068 .258819045102522 .990481227022056 -.1376478801757726 -2942091015256665
e-30 14 4815 1061 4822 ?4807 4823 4824 2195 4817 -0 0 4807 4823 4160 52 4821 199
1 0 4819 4817 4825 0 -1.089682709466144 .186902426027035 2.77456699845398 -24424
90654175345e-30 915933995315754e-30 -1 .045 .96592582628907 .258819045102515 -.9
90481227022056 .1376478801757726 2942091015256665e-30 14 4819 1239 4826 ?4827 48
11 4828 2195 4821 -0 0 4827 4811 4160 52 4825 1990 0 4823 4821 4829 0 -1.0896827
09466144 .186902426027035 2.76856699845398 2442490654175345e-30 -915933995315754
e-30 1 .0226076951545868 .965925826289068 .258819045102522 .990481227022056 -.13
76478801757726 -2942091015256665e-30 14 4823 1066 4830 ?4815 4831 4832 2195 4825
 -0 0 4815 4831 4160 52 4829 1989 0 4827 4825 4833 0 -1.089682709466144 .1869024
26027035 2.77530699845398 -2442490654175345e-30 915933995315754e-30 -1 .045 .965
92582628907 .258819045102515 -.990481227022056 .1376478801757726 294209101525666
5e-30 14 4827 1234 4834 ?4835 4819 4836 2195 4829 -0 0 4835 4819 4160 52 4833 19
88 0 4831 4829 4837 0 -1.089682709466144 .186902426027035 2.76930699845398 24424
90654175345e-30 -915933995315754e-30 1 .0226076951545868 .965925826289068 .25881
9045102522 .990481227022056 -.1376478801757726 -2942091015256665e-30 14 4831 107
1 4838 ?4823 4839 4840 2195 4833 -0 0 4823 4839 4160 52 4837 1987 0 4835 4833 48
41 0 -1.089682709466144 .186902426027035 2.77604699845398 -2442490654175345e-30
 915933995315754e-30 -1 .045 .96592582628907 .258819045102515 -.990481227022056
 .1376478801757726 2942091015256665e-30 14 4835 1229 4842 ?4843 4827 4844 2195 4
837 -0 0 4843 4827 4160 52 4841 1986 0 4839 4837 4845 0 -1.089682709466144 .1869
02426027035 2.77004699845398 2442490654175345e-30 -915933995315754e-30 1 .022607
6951545868 .965925826289068 .258819045102522 .990481227022056 -.1376478801757726
 -2942091015256665e-30 14 4839 1076 4846 ?4831 4847 4848 2195 4841 -0 0 4831 484
7 4160 52 4845 1985 0 4843 4841 4849 0 -1.089682709466144 .186902426027035 2.776
78699845398 -2442490654175345e-30 915933995315754e-30 -1 .045 .96592582628907 .2
58819045102515 -.990481227022056 .1376478801757726 2942091015256665e-30 14 4843
 1224 4850 ?4851 4835 4852 2195 4845 -0 0 4851 4835 4160 52 4849 1984 0 4847 484
5 4853 0 -1.089682709466144 .186902426027035 2.77078699845398 2442490654175345e-
30 -915933995315754e-30 1 .0226076951545868 .965925826289068 .258819045102522 .9
90481227022056 -.1376478801757726 -2942091015256665e-30 14 4847 1081 4854 ?4839
 4855 4856 2195 4849 -0 0 4839 4855 4160 52 4853 1983 0 4851 4849 4857 0 -1.0896
82709466144 .186902426027035 2.77752699845398 -2442490654175345e-30 915933995315
754e-30 -1 .045 .96592582628907 .258819045102515 -.990481227022056 .137647880175
7726 2942091015256665e-30 14 4851 1219 4858 ?4859 4843 4860 2195 4853 -0 0 4859
 4843 4160 52 4857 1982 0 4855 4853 4861 0 -1.089682709466144 .186902426027035 2
.77152699845398 2442490654175345e-30 -915933995315754e-30 1 .0226076951545868 .9
65925826289068 .258819045102522 .990481227022056 -.1376478801757726 -29420910152
56665e-30 14 4855 1086 4862 ?4847 4863 4864 2195 4857 -0 0 4847 4863 4160 52 486
1 1981 0 4859 4857 4865 0 -1.089682709466144 .186902426027035 2.77826699845398 -
2442490654175345e-30 915933995315754e-30 -1 .045 .96592582628907 .25881904510251
5 -.990481227022056 .1376478801757726 2942091015256665e-30 14 4859 1214 4866 ?48
67 4851 4868 2195 4861 -0 0 4867 4851 4160 52 4865 1980 0 4863 4861 4869 0 -1.08
9682709466144 .186902426027035 2.77226699845398 2442490654175345e-30 -9159339953
15754e-30 1 .0226076951545868 .965925826289068 .258819045102522 .990481227022056
 -.1376478801757726 -2942091015256665e-30 14 4863 1091 4870 ?4855 4871 4872 2195
 4865 -0 0 4855 4871 4160 52 4869 1979 0 4867 4865 4873 0 -1.089682709466144 .18
6902426027035 2.77900699845398 -2442490654175345e-30 915933995315754e-30 -1 .045
 .96592582628907 .258819045102515 -.990481227022056 .1376478801757726 2942091015
256665e-30 14 4867 1209 4874 ?4875 4859 4876 2195 4869 -0 0 4875 4859 4160 52 48
73 1978 0 4871 4869 4877 0 -1.089682709466144 .186902426027035 2.77300699845398
 2442490654175345e-30 -915933995315754e-30 1 .0226076951545868 .965925826289068
 .258819045102522 .990481227022056 -.1376478801757726 -2942091015256665e-30 14 4
871 1096 4878 ?4863 4879 4880 2195 4873 -0 0 4863 4879 4160 52 4877 1977 0 4875
 4873 4881 0 -1.089682709466144 .186902426027035 2.77974699845398 -2442490654175
345e-30 915933995315754e-30 -1 .045 .96592582628907 .258819045102515 -.990481227
022056 .1376478801757726 2942091015256665e-30 14 4875 1204 4882 ?4883 4867 4884
 2195 4877 -0 0 4883 4867 4160 52 4881 1976 0 4879 4877 4885 0 -1.08968270946614
4 .186902426027035 2.77374699845398 2442490654175345e-30 -915933995315754e-30 1
 .0226076951545868 .965925826289068 .258819045102522 .990481227022056 -.13764788
01757726 -2942091015256665e-30 14 4879 1101 4886 ?4871 4887 4888 2195 4881 -0 0
 4871 4887 4160 52 4885 1975 0 4883 4881 4889 0 -1.089682709466144 .186902426027
035 2.78048699845398 -2442490654175345e-30 915933995315754e-30 -1 .045 .96592582
628907 .258819045102515 -.990481227022056 .1376478801757726 2942091015256665e-30
 14 4883 1199 4890 ?4891 4875 4892 2195 4885 -0 0 4891 4875 4160 52 4889 1974 0
 4887 4885 4893 0 -1.089682709466144 .186902426027035 2.77448699845398 244249065
4175345e-30 -915933995315754e-30 1 .0226076951545868 .965925826289068 .258819045
102522 .990481227022056 -.1376478801757726 -2942091015256665e-30 14 4887 1106 48
94 ?4879 4895 4896 2195 4889 -0 0 4879 4895 4160 52 4893 1973 0 4891 4889 4897 0
 -1.089682709466144 .186902426027035 2.78122699845398 -2442490654175345e-30 9159
33995315754e-30 -1 .045 .96592582628907 .258819045102515 -.990481227022056 .1376
478801757726 2942091015256665e-30 14 4891 1194 4898 ?4899 4883 4900 2195 4893 -0
 0 4899 4883 4160 52 4897 1972 0 4895 4893 4901 0 -1.089682709466144 .1869024260
27035 2.77522699845398 2442490654175345e-30 -915933995315754e-30 1 .022607695154
5868 .965925826289068 .258819045102522 .990481227022056 -.1376478801757726 -2942
091015256665e-30 14 4895 1111 4902 ?4887 4903 4904 2195 4897 -0 0 4887 4903 4160
 52 4901 1971 0 4899 4897 4905 0 -1.089682709466144 .186902426027035 2.781966998
45398 -2442490654175345e-30 915933995315754e-30 -1 .045 .96592582628907 .2588190
45102515 -.990481227022056 .1376478801757726 2942091015256665e-30 14 4899 1189 4
906 ?4907 4891 4908 2195 4901 -0 0 4907 4891 4160 52 4905 1970 0 4903 4901 4909
 0 -1.089682709466144 .186902426027035 2.77596699845398 2442490654175345e-30 -91
5933995315754e-30 1 .0226076951545868 .965925826289068 .258819045102522 .9904812
27022056 -.1376478801757726 -2942091015256665e-30 14 4903 1116 4910 ?4895 4911 4
912 2195 4905 -0 0 4895 4911 4160 52 4909 1969 0 4907 4905 4913 0 -1.08968270946
6144 .186902426027035 2.78270699845398 -2442490654175345e-30 915933995315754e-30
 -1 .045 .96592582628907 .258819045102515 -.990481227022056 .1376478801757726 29
42091015256665e-30 14 4907 1184 4914 ?4915 4899 4916 2195 4909 -0 0 4915 4899 41
60 52 4913 1968 0 4911 4909 4917 0 -1.089682709466144 .186902426027035 2.7767069
9845398 2442490654175345e-30 -915933995315754e-30 1 .0226076951545868 .965925826
289068 .258819045102522 .990481227022056 -.1376478801757726 -2942091015256665e-3
0 14 4911 1121 4918 ?4903 4919 4920 2195 4913 -0 0 4903 4919 4160 50 4917 1967 0
 4921 4913 4922 0 +1.100039468361806 .2116625258890535 2.77744599845398 -.137647
8801757724 -.990481227022055 -624500451351651e-30 -.990481227022056 .13764788017
57726 2942091015256665e-30 14 4921 1176 4923 ?4924 4915 4925 2195 4917 -0 0 4924
 4915 4160 50 4922 1966 0 4924 4917 4926 0 +1.100177116241982 .2126530071160755
 2.77744599845398 -.990481227022056 .1376478801757726 2942091015256665e-30 .1376
478801757724 .990481227022055 624500451351651e-30 14 4924 1172 4927 ?4928 4921 4
929 2195 4922 -0 0 4928 4921 4160 50 4926 1965 0 4915 4922 4930 0 +1.10017711624
1982 .2126530071160755 2.77744599845398 .1376478801757724 .990481227022055 62450
0451351651e-30 .990481227022056 -.1376478801757726 -2942091015256665e-30 14 4915
 1180 4931 ?4921 4907 4932 2195 4926 -0 0 4921 4907 4160 53 4930 1964 0 4928 492
6 4933 0 +1.09829654921393 .212560987264943 2.79414699845398 .003000000000000115
 -2442490654175345e-30 915933995315754e-30 -1 -.1376478801757724 -.9904812270220
55 -624500451351651e-30 14 4928 1167 4934 ?4935 4924 4936 2195 4930 +0 0 4935 49
24 4160 50 4933 1963 0 4937 4930 4938 0 +1.08839173694371 .213937466066701 2.794
14699845398 -.990481227022056 .1376478801757726 2942091015256665e-30 .1376478801
757724 .990481227022055 624500451351651e-30 14 4937 1159 4939 ?4940 4935 4941 21
95 4933 +0 0 4940 4935 4160 50 4938 1962 0 4935 4933 4942 0 +1.09829654921393 .2
12560987264943 2.79414699845398 -.990481227022056 .1376478801757726 294209101525
6665e-30 .1376478801757724 .990481227022055 624500451351651e-30 14 4935 1163 494
3 ?4937 4928 4944 2195 4938 -0 0 4937 4928 4160 50 4942 1961 0 4940 4938 4945 0
 +1.08770349754283 .2089850599315905 2.79114699845398 549888757141509e-29 210771
672786615e-28 1 .1376478801757724 .990481227022055 -215799600411515e-28 14 4940
 1155 4946 ?4947 4937 4948 2195 4942 -0 0 4947 4937 4160 51 4945 1960 0 4947 494
2 4949 0 -1.08839173694371 .213937466066701 2.79414699845398 .990481227022056 -.
1376478801757726 -2942091015256665e-30 .003 -.1376478801757724 -.990481227022055
 -624500451351651e-30 14 4947 1151 4950 ?4951 4940 4952 2195 4945 -0 0 4951 4940
 4160 50 4949 1959 0 4951 4945 4953 0 +1.08770349754283 .2089850599315905 2.7971
4699845398 -549888757141509e-29 -210771672786615e-28 -1 -.1376478801757724 -.990
481227022055 215799600411515e-28 14 4951 1147 4954 ?4955 4947 4956 2195 4949 -0
 0 4955 4947 4160 51 4953 1958 0 4957 4949 4958 0 +1.089682709466144 .1869024260
27035 2.79814699845398 -2442490654175345e-30 915933995315754e-30 -1 .0215 -.9904
81227022056 .1376478801757726 2942091015256665e-30 14 4957 1873 4959 ?0 4960 496
1 4318 4953 -0 0 0 4960 4962 50 4958 1957 0 4963 4953 4964 0 +1.089682709466144
 .186902426027035 2.79814699845398 -2442490654175345e-30 915933995315754e-30 -1
 -.990481227022056 .1376478801757726 2942091015256665e-30 14 4963 976 4965 ?4966
 4718 4967 2195 4958 -0 0 4966 4718 4160 51 4964 1956 0 4968 4958 4969 0 +1.0896
82709466144 .186902426027035 2.79814699845398 -2442490654175345e-30 915933995315
754e-30 -1 .0226 -.990481227022056 .1376478801757726 2942091015256665e-30 14 496
8 1131 4970 ?4919 4971 4972 2195 4964 +0 0 4919 4971 4160 50 4969 1955 0 4955 49
64 4973 0 +1.089682709466144 .186902426027035 2.78944699845398 -2442490654175345
e-30 915933995315754e-30 -1 -.990481227022056 .1376478801757726 2942091015256665
e-30 14 4955 1142 4974 ?4971 4951 4975 2195 4969 -4960 4960 4971 4951 4160 52 49
73 1954 0 4971 4969 4976 0 -1.089682709466144 .186902426027035 2.78344699845398
 -2442490654175345e-30 915933995315754e-30 -1 .045 .96592582628907 .258819045102
515 -.990481227022056 .1376478801757726 2942091015256665e-30 14 4971 1137 4977 ?
4968 4955 4978 2195 4973 -0 0 4968 4955 4160 52 4976 1953 0 4919 4973 4319 0 -1.
089682709466144 .186902426027035 2.77744699845398 2442490654175345e-30 -91593399
5315754e-30 1 .0226076951545868 .965925826289068 .258819045102522 .9904812270220
56 -.1376478801757726 -2942091015256665e-30 14 4919 1126 4979 ?4911 4968 4980 21
95 4976 -0 0 4911 4968 4160 51 4319 1952 0 4966 4976 4309 0 -1.089682709466144 .
186902426027035 2.78944699845398 2442490654175345e-30 -915933995315754e-30 1 .01
 .990481227022056 -.1376478801757726 -2942091015256665e-30 14 4966 937 4981 ?434
4 4963 4982 2195 4319 -4983 4983 4344 4963 4160 81 1 4981 3281 2259 4966 0 0 496
5 4984 4985 14 4344 2587 4984 ?4337 4966 4986 2195 4987 -0 0 4337 4966 4160 15 4
982 940 0 4988 4966 4989 14 4983 1863 4990 ?4960 4991 4992 4318 4319 -4966 4966
 4960 4991 4962 81 1 4990 3295 2259 4983 0 0 4313 4993 4994 14 4960 1868 4993 ?4
957 4983 4995 4318 4969 -4955 4955 4957 4983 4962 14 4991 1858 4313 ?4983 0 4996
 4318 4997 -4332 4332 4983 0 4962 15 4992 1866 0 4998 4983 4999 13 4318 1853 0 2
20 0 4991 0 0 4153 0 13 4962 1881 0 0 0 0 0 0 5000 4991 19 5000 1880 0 220 0 415
3 4962 V0 19 4153 30 0 220 5000 4322 2195 S0 17 4998 0 4992 4998 4998 0 4549 454
6 0 0 -15 4999 1867 0 5001 4983 0 17 5001 0 4999 5001 5001 0 5002 4286 0 0 -17 5
002 0 5003 5002 5002 0 5001 4286 0 0 +16 4286 1855 5004 ?5002 4292 4276 5005 0 0
 220 81 1 5004 3310 2259 4286 0 0 4294 4284 5006 31 5005 2276 0 4286 5007 5008 0
 +1.089682709466144 .186902426027035 2.79814699845398 2442490654175345e-30 -9159
33995315754e-30 1 .990481227022056 -.1376478801757726 -2942091015256665e-30 .01
 31 5007 2277 0 4282 4164 5005 0 +1.089682709466144 .186902426027035 2.805066998
45398 2442490654175345e-30 -915933995315754e-30 1 .990481227022056 -.13764788017
57726 -2942091015256665e-30 .022 31 5008 2275 0 4281 5005 5009 0 +1.089682709466
144 .186902426027035 2.80506699845398 2442490654175345e-30 -915933995315754e-30
 1 .990481227022056 -.1376478801757726 -2942091015256665e-30 .01 16 4281 624 501
0 ?4988 5011 4277 5008 0 0 220 31 5009 2270 0 5011 5008 5012 0 +1.08968270946614
4 .1869024260270355 2.70546699845398 -2442490654175345e-30 915933995315754e-30 -
1 -.990481227022056 .1376478801757726 2942091015256665e-30 .007 16 5011 637 5013
 ?5014 4261 4281 5009 0 0 220 31 5012 2266 0 4261 5009 5015 0 +1.089682709466144
 .1869024260270355 2.70546699845398 -2442490654175345e-30 915933995315754e-30 -1
 -.990481227022056 .1376478801757726 2942091015256665e-30 .01 16 4261 738 5016 ?
5017 4247 5011 5012 0 0 220 30 5015 2262 0 4171 5012 4262 0 +1.08744240420318 .2
125549801362995 2.75621699845398 -2442490654175345e-30 915933995315754e-30 -1 16
 4171 736 5018 ?4170 5019 4247 5015 0 0 220 30 4262 2261 0 4247 5015 5020 0 +1.0
87580052083354 .2135454613633215 2.75621699845398 -2442490654175345e-30 91593399
5315754e-30 -1 31 5020 2260 0 5019 4262 5021 0 -1.089244570290556 .2128093369595
03 2.75221699845398 -.990481227022056 .1376478801757726 2942091015256665e-30 .13
76478801757724 .990481227022055 624500451351651e-30 .00299999999999989 16 5019 6
42 5022 ?5023 5024 4171 5020 0 0 220 30 5021 2259 0 5025 5020 5026 0 +1.08869397
8769852 .2088474120514145 2.75521699845398 .1376478801757724 .990481227022055 28
38007606698055e-29 16 5025 641 5027 ?4233 5028 5029 5021 0 0 220 31 5026 2258 0
 5028 5021 5030 0 +1.089244570290556 .212809336959503 2.75221699845398 -.9904812
27022056 .1376478801757726 2942091015256665e-30 .1376478801757724 .9904812270220
55 624500451351651e-30 .003 16 5028 735 5031 ?5032 5033 5025 5026 0 0 220 30 503
0 2257 0 5033 5026 5034 0 +1.088693978769852 .208847412051415 2.74921699845398 -
.1376478801757724 -.990481227022055 -2838007606698055e-29 16 5033 643 5035 ?5036
 5037 5028 5030 0 0 220 30 5034 2256 0 5024 5030 5038 0 +1.09661782858603 .20774
62290100085 2.75521699845398 .1376478801757724 .990481227022055 2838007606698055
e-29 16 5024 724 5039 ?4230 5040 5019 5034 0 0 220 31 5038 2255 0 5040 5034 5041
 0 +1.097168420106732 .211708153918097 2.75221699845398 -.990481227022056 .13764
78801757726 2942091015256665e-30 .1376478801757724 .990481227022055 624500451351
651e-30 .003 16 5040 729 5042 ?4227 5029 5024 5038 0 0 220 30 5041 2254 0 5029 5
038 5043 0 +1.09661782858603 .2077462290100085 2.74921699845398 -.13764788017577
24 -.990481227022055 -2838007606698055e-29 16 5029 725 5044 ?5045 5025 5040 5041
 0 0 220 30 5043 2253 0 5037 5041 5046 0 +1.089244570290556 .212809336959503 2.7
4921699845398 .990481227022056 -.1376478801757726 -2942091015256665e-30 16 5037
 727 5047 ?5048 5049 5033 5043 0 0 220 30 5046 2252 0 5049 5043 4373 0 +1.089244
570290556 .212809336959503 2.75521699845398 .990481227022056 -.1376478801757726
 -2942091015256665e-30 16 5049 730 5050 ?5051 4696 5037 5046 0 0 220 31 4373 225
1 0 4384 5046 4368 0 +1.089682709466144 .1869024260270355 2.74796699845398 -2442
490654175345e-30 915933995315754e-30 -1 -.990481227022056 .1376478801757726 2942
091015256665e-30 .0226 16 4384 640 5052 ?4354 4374 4696 4373 0 0 220 81 1 5052 3
401 2259 4384 0 0 4381 5053 5054 17 4354 0 4351 4354 4354 0 5055 4384 0 0 +16 46
96 722 5053 115427318802268e-19 4372 4384 5049 0 0 0 220 81 1 5053 3402 2259 469
6 0 0 5052 5050 5056 17 4372 0 5057 4372 4372 0 4693 4696 4368 0 +15 5057 1329 0
 4372 4360 0 81 1 5050 3403 2259 5049 0 0 5053 5047 5058 83 3 5056 .282352941176
4705 .352941176470588 .368627450980392 81 1 5047 3404 2259 5037 0 0 5050 5035 50
59 83 3 5058 .2823529411764705 .352941176470588 .368627450980392 81 1 5035 3405
 2259 5033 0 0 5047 5031 5060 83 3 5059 .2823529411764705 .352941176470588 .3686
27450980392 81 1 5031 3406 2259 5028 0 0 5035 5027 5061 83 3 5060 .2823529411764
705 .352941176470588 .368627450980392 81 1 5027 3407 2259 5025 0 0 5031 5044 506
2 83 3 5061 .2823529411764705 .352941176470588 .368627450980392 81 1 5044 3408 2
259 5029 0 0 5027 5042 5063 83 3 5062 .2823529411764705 .352941176470588 .368627
450980392 81 1 5042 3409 2259 5040 0 0 5044 5039 5064 83 3 5063 .282352941176470
5 .352941176470588 .368627450980392 81 1 5039 3410 2259 5024 0 0 5042 5022 5065
 83 3 5064 .2823529411764705 .352941176470588 .368627450980392 81 1 5022 3411 22
59 5019 0 0 5039 5018 5066 83 3 5065 .2823529411764705 .352941176470588 .3686274
50980392 81 1 5018 3412 2259 4171 0 0 5022 4260 5067 83 3 5066 .2823529411764705
 .352941176470588 .368627450980392 81 1 4260 3413 2259 4247 0 0 5018 5016 5068 8
3 3 5067 .2823529411764705 .352941176470588 .368627450980392 81 1 5016 3414 2259
 4261 0 0 4260 5013 5069 83 3 5068 .2823529411764705 .352941176470588 .368627450
980392 81 1 5013 3415 2259 5011 0 0 5016 5010 5070 83 3 5069 .2823529411764705 .
352941176470588 .368627450980392 81 1 5010 3416 2259 4281 0 0 5013 4279 5071 83
 3 5070 .2823529411764705 .352941176470588 .368627450980392 81 1 4279 3417 2259
 4277 0 0 5010 5072 5073 83 3 5071 .2823529411764705 .352941176470588 .368627450
980392 81 1 5072 3418 2259 4282 0 0 4279 5074 5075 83 3 5073 .2823529411764705 .
352941176470588 .368627450980392 16 4282 748 5072 ?5076 4277 5077 5007 0 0 220 8
1 1 5074 3419 2259 5077 0 0 5072 5078 5079 83 3 5075 .2823529411764705 .35294117
6470588 .368627450980392 16 5077 2566 5074 ?4348 4282 4156 5080 0 0 220 81 1 507
8 3420 2259 4156 0 0 5074 5081 5082 83 3 5079 .2823529411764705 .352941176470588
 .368627450980392 16 4156 2567 5078 ?5083 5077 5084 2197 0 0 220 81 1 5081 3421
 2259 5084 0 0 5078 5085 5086 83 3 5082 .2823529411764705 .352941176470588 .3686
27450980392 16 5084 2560 5081 ?5087 4156 5088 5089 0 0 220 81 1 5085 3422 2259 5
088 0 0 5081 0 5090 83 3 5086 .2823529411764705 .352941176470588 .36862745098039
2 16 5088 2563 5085 ?5091 5084 0 5092 0 0 220 83 3 5090 .2823529411764705 .35294
1176470588 .368627450980392 17 5091 0 5093 5091 5091 0 5094 5088 0 0 +31 5092 26
11 0 5088 5089 5080 0 +1.089682709466144 .1869024260270355 2.74796699845398 -244
2490654175345e-30 915933995315754e-30 -1 -.990481227022056 .1376478801757726 294
2091015256665e-30 .022 31 5089 2612 0 5084 0 5092 0 +1.089682709466144 .18690242
60270355 2.70996699845398 -2442490654175345e-30 915933995315754e-30 -1 -.9904812
27022056 .1376478801757726 2942091015256665e-30 .022 31 5080 2610 0 5077 5092 41
64 0 -1.089682709466144 .1869024260270355 2.70996699845398 -2442490654175345e-30
 915933995315754e-30 -1 -.990481227022056 .1376478801757726 2942091015256665e-30
 .007 31 4164 2605 0 2200 5080 5007 0 -1.089682709466144 .1869024260270355 2.747
96699845398 -2442490654175345e-30 915933995315754e-30 -1 -.990481227022056 .1376
478801757726 2942091015256665e-30 .007 15 5093 2591 0 5091 4344 0 17 5094 0 4355
 5094 5094 0 5091 5088 0 0 -15 4355 2548 0 5094 4152 0 17 5087 0 4345 5087 5087
 0 5095 5084 0 0 +15 4345 2585 0 5087 4337 5096 17 5095 0 4986 5095 5095 0 5087
 5084 0 0 -15 4986 2590 0 5095 4344 5093 15 5096 2586 0 5097 4337 0 17 5097 0 50
96 5097 5097 0 5083 4156 0 0 -17 5083 0 5098 5083 5083 0 5097 4156 0 0 +15 5098
 2529 0 5083 4342 5099 14 4342 942 5100 ?4347 4336 5098 2195 5101 -0 0 4347 4336
 4160 15 5099 946 0 5102 4342 0 17 5102 0 5099 5102 5102 0 5017 4261 0 0 -17 501
7 0 5103 5017 5017 0 5102 4261 0 0 +15 5103 1367 0 5017 4336 0 81 1 5100 3286 22
59 4342 0 0 4340 5104 5105 14 4347 2580 5104 ?0 4342 5106 2195 4346 +4337 4337 0
 4342 4160 51 5101 2035 0 4342 4331 5107 0 -1.089682709466144 .1869024260270355
 2.70546699845398 2442490654175345e-30 -915933995315754e-30 1 .01 .9904812270220
56 -.1376478801757726 -2942091015256665e-30 50 4331 2036 0 4336 4325 5101 0 +1.0
89682709466144 .1869024260270355 2.70546699845398 -2442490654175345e-30 91593399
5315754e-30 -1 -.990481227022056 .1376478801757726 2942091015256665e-30 50 5107
 2032 0 5108 5101 5109 0 +1.08744240420318 .2125549801362995 2.75621699845398 -.
1376478801757724 -.990481227022055 -624500451351651e-30 -.990481227022056 .13764
78801757726 2942091015256665e-30 14 5108 1355 5110 ?4258 4246 5111 2195 5107 -0
 0 4258 4246 4160 50 5109 2031 0 4246 5107 5112 0 +1.087580052083354 .2135454613
633215 2.75621699845398 .990481227022056 -.1376478801757726 -2942091015256665e-3
0 -.1376478801757724 -.990481227022055 -624500451351651e-30 14 4246 1359 5113 ?5
108 4317 4167 2195 5109 -0 0 5108 4317 4160 50 5112 2030 0 4258 5109 5114 0 +1.0
87580052083354 .2135454613633215 2.75621699845398 .1376478801757702 .99048122702
2056 624500451351657e-30 .990481227022056 -.1376478801757702 -2942091015256665e-
30 14 4258 1351 5115 ?4263 5108 4257 2195 5112 -0 0 4263 5108 4160 53 5114 2029
 0 4263 5112 5116 0 -1.089244570290556 .212809336959503 2.75221699845398 .002999
99999999989 -2442490654175345e-30 915933995315754e-30 -1 -.1376478801757724 -.99
0481227022055 -624500451351651e-30 14 4263 1346 5117 ?5118 4258 4249 2195 5114 -
0 0 5118 4258 4160 50 5116 2028 0 4718 5114 5119 0 +1.089244570290556 .212809336
959503 2.75221699845398 -.990481227022056 .1376478801757726 2942091015256665e-30
 .1376478801757724 .990481227022055 624500451351651e-30 14 4718 992 5120 ?4963 4
715 5121 2195 5116 +0 0 4963 4715 4160 50 5119 2027 0 5122 5116 5123 0 +1.097168
420106732 .211708153918097 2.75221699845398 -.990481227022056 .1376478801757726
 2942091015256665e-30 .1376478801757724 .990481227022055 624500451351651e-30 14
 5122 1338 5124 ?5125 5118 5126 2195 5119 -0 0 5125 5118 4160 50 5123 2026 0 512
5 5119 4359 0 +1.088693978769852 .208847412051415 2.74921699845398 -137800549237
4336e-30 -284073105877873e-28 1 .1376478801757724 .990481227022055 2838007606698
055e-29 14 5125 1334 5127 ?4358 5122 5128 2195 5123 -0 0 4358 5122 4160 51 4359
 2025 0 5118 5123 4356 0 -1.089244570290556 .212809336959503 2.75221699845398 .9
90481227022056 -.1376478801757726 -2942091015256665e-30 .003 -.1376478801757724
 -.990481227022055 -624500451351651e-30 14 5118 1342 5129 ?5122 4263 5130 2195 4
359 -0 0 5122 4263 4160 81 1 5129 3207 2259 5118 0 0 5117 5124 5131 15 5130 1345
 0 4227 5118 0 17 4227 0 5130 5132 5051 4225 5133 5040 0 5048 +17 5132 0 5130 51
34 4227 4231 5048 5037 0 5023 -17 5051 0 5130 4227 5134 4228 5135 5049 0 5133 +1
7 5133 0 5126 5136 5137 4228 4227 5040 0 0 -17 5048 0 5128 5045 4235 4225 5132 5
037 0 5137 +15 5128 1337 0 5045 5125 0 17 5045 0 5128 5138 5048 4221 5137 5029 0
 0 +17 4235 0 5128 5048 5138 4231 5036 5033 0 5132 -17 5137 0 5126 5133 5139 422
5 5045 5029 0 0 -15 5126 1341 0 5136 5122 0 17 5139 0 5126 5137 5136 4221 4177 4
692 0 5045 +17 5136 0 5126 5139 5133 4181 4230 5024 0 0 -17 4177 0 4175 4173 422
3 4181 5139 4692 0 4178 -16 4692 728 5140 ?5139 5141 4688 4697 0 0 220 81 1 5140
 3320 2259 4692 0 0 5142 4690 5143 16 5141 726 5142 ?5138 4179 4692 4700 0 0 220
 81 1 5142 3319 2259 5141 0 0 5144 5140 5145 17 5138 0 5128 4235 5045 4174 4223
 5141 0 5036 +16 4179 723 5144 ?4178 4254 5141 5146 0 0 220 31 4700 2087 0 5141
 4697 5146 0 +1.089682709466144 .1869024260270355 2.74921699845398 -137800549237
4336e-30 -284073105877873e-28 1 .1376478801757724 .990481227022055 2838007606698
055e-29 .0226 31 5146 2086 0 4179 4700 5147 0 +1.089682709466144 .18690242602703
55 2.75521699845398 1378005492374336e-30 284073105877873e-28 -1 -.13764788017577
24 -.990481227022055 -2838007606698055e-29 .0226 30 5147 2085 0 4254 5146 4255 0
 -1.088782514052724 .2094844907735915 2.74796699845398 2442490654175345e-30 -915
933995315754e-30 1 16 4254 721 5148 ?4176 4244 4179 5147 0 0 220 31 4255 2084 0
 4244 5147 4271 0 +1.087511228143268 .2130502207498105 2.75221699845398 .9904812
27022056 -.1376478801757726 -2942091015256665e-30 -.1376478801757724 -.990481227
022055 -624500451351651e-30 .00243669858620211 81 1 5148 3317 2259 4254 0 0 4252
 5144 5149 17 4176 0 4175 4223 4173 4174 4180 4254 0 5138 +15 4175 1327 0 4173 4
360 5150 17 4223 0 4175 4177 4176 4221 5138 5141 0 5139 -17 4180 0 5121 4233 503
6 4166 4176 4254 0 5151 -15 5121 995 0 4233 4718 0 17 4233 0 5121 5023 4180 4224
 5151 5025 0 5135 +17 5036 0 5121 4180 5023 4174 4235 5033 0 0 +17 5151 0 5152 4
178 5135 4166 4233 5025 0 0 -15 5152 1333 0 5151 4358 0 17 4178 0 5152 4230 5151
 4181 4173 4179 0 5136 +17 5135 0 5152 5151 4230 4224 5051 5049 0 5134 -17 4230
 0 5152 5135 4178 4228 5136 5024 0 5051 +17 5134 0 5130 5051 5132 4224 5032 5028
 0 5153 -17 5032 0 4264 5153 5153 4231 5134 5028 0 0 +17 5153 0 4264 5032 5032 4
224 5023 5019 0 0 -15 4264 1350 0 5153 4263 0 17 5023 0 5121 5036 4233 4231 5153
 5019 0 5032 +14 4358 1330 5154 ?4360 5125 5152 2195 4356 -0 0 4360 5125 4160 81
 1 5154 3210 2259 4358 0 0 5127 4363 5155 81 1 5127 3209 2259 5125 0 0 5124 5154
 5156 81 1 4363 3211 2259 4360 0 0 5154 4708 5157 83 3 5155 .2823529411764705 .3
52941176470588 .368627450980392 81 1 4708 3212 2259 4364 0 0 4363 5158 5159 83 3
 5157 .2823529411764705 .352941176470588 .368627450980392 81 1 5158 3213 2259 43
65 0 0 4708 4712 5160 83 3 5159 .2823529411764705 .352941176470588 .368627450980
392 14 4365 1314 5158 ?4710 4364 5161 2195 4361 -0 0 4710 4364 4160 81 1 4712 32
14 2259 4710 0 0 5158 4722 5162 83 3 5160 .2823529411764705 .352941176470588 .36
8627450980392 81 1 4722 3215 2259 4713 0 0 4712 4730 5163 83 3 5162 .28235294117
64705 .352941176470588 .368627450980392 81 1 4730 3216 2259 4723 0 0 4722 4738 5
164 83 3 5163 .2823529411764705 .352941176470588 .368627450980392 81 1 4738 3217
 2259 4731 0 0 4730 4746 5165 83 3 5164 .2823529411764705 .352941176470588 .3686
27450980392 81 1 4746 3218 2259 4739 0 0 4738 4754 5166 83 3 5165 .2823529411764
705 .352941176470588 .368627450980392 81 1 4754 3219 2259 4747 0 0 4746 4762 516
7 83 3 5166 .2823529411764705 .352941176470588 .368627450980392 81 1 4762 3220 2
259 4755 0 0 4754 4770 5168 83 3 5167 .2823529411764705 .352941176470588 .368627
450980392 81 1 4770 3221 2259 4763 0 0 4762 4778 5169 83 3 5168 .282352941176470
5 .352941176470588 .368627450980392 81 1 4778 3222 2259 4771 0 0 4770 4786 5170
 83 3 5169 .2823529411764705 .352941176470588 .368627450980392 81 1 4786 3223 22
59 4779 0 0 4778 4794 5171 83 3 5170 .2823529411764705 .352941176470588 .3686274
50980392 81 1 4794 3224 2259 4787 0 0 4786 4802 5172 83 3 5171 .2823529411764705
 .352941176470588 .368627450980392 81 1 4802 3225 2259 4795 0 0 4794 4810 5173 8
3 3 5172 .2823529411764705 .352941176470588 .368627450980392 81 1 4810 3226 2259
 4803 0 0 4802 4818 5174 83 3 5173 .2823529411764705 .352941176470588 .368627450
980392 81 1 4818 3227 2259 4811 0 0 4810 4826 5175 83 3 5174 .2823529411764705 .
352941176470588 .368627450980392 81 1 4826 3228 2259 4819 0 0 4818 4834 5176 83
 3 5175 .2823529411764705 .352941176470588 .368627450980392 81 1 4834 3229 2259
 4827 0 0 4826 4842 5177 83 3 5176 .2823529411764705 .352941176470588 .368627450
980392 81 1 4842 3230 2259 4835 0 0 4834 4850 5178 83 3 5177 .2823529411764705 .
352941176470588 .368627450980392 81 1 4850 3231 2259 4843 0 0 4842 4858 5179 83
 3 5178 .2823529411764705 .352941176470588 .368627450980392 81 1 4858 3232 2259
 4851 0 0 4850 4866 5180 83 3 5179 .2823529411764705 .352941176470588 .368627450
980392 81 1 4866 3233 2259 4859 0 0 4858 4874 5181 83 3 5180 .2823529411764705 .
352941176470588 .368627450980392 81 1 4874 3234 2259 4867 0 0 4866 4882 5182 83
 3 5181 .2823529411764705 .352941176470588 .368627450980392 81 1 4882 3235 2259
 4875 0 0 4874 4890 5183 83 3 5182 .2823529411764705 .352941176470588 .368627450
980392 81 1 4890 3236 2259 4883 0 0 4882 4898 5184 83 3 5183 .2823529411764705 .
352941176470588 .368627450980392 81 1 4898 3237 2259 4891 0 0 4890 4906 5185 83
 3 5184 .2823529411764705 .352941176470588 .368627450980392 81 1 4906 3238 2259
 4899 0 0 4898 4914 5186 83 3 5185 .2823529411764705 .352941176470588 .368627450
980392 81 1 4914 3239 2259 4907 0 0 4906 4931 5187 83 3 5186 .2823529411764705 .
352941176470588 .368627450980392 81 1 4931 3240 2259 4915 0 0 4914 4923 5188 83
 3 5187 .2823529411764705 .352941176470588 .368627450980392 81 1 4923 3241 2259
 4921 0 0 4931 4927 5189 83 3 5188 .2823529411764705 .352941176470588 .368627450
980392 81 1 4927 3242 2259 4924 0 0 4923 4934 5190 83 3 5189 .2823529411764705 .
352941176470588 .368627450980392 81 1 4934 3243 2259 4928 0 0 4927 4943 5191 83
 3 5190 .2823529411764705 .352941176470588 .368627450980392 81 1 4943 3244 2259
 4935 0 0 4934 4939 5192 83 3 5191 .2823529411764705 .352941176470588 .368627450
980392 81 1 4939 3245 2259 4937 0 0 4943 4946 5193 83 3 5192 .2823529411764705 .
352941176470588 .368627450980392 81 1 4946 3246 2259 4940 0 0 4939 4950 5194 83
 3 5193 .2823529411764705 .352941176470588 .368627450980392 81 1 4950 3247 2259
 4947 0 0 4946 4954 5195 83 3 5194 .2823529411764705 .352941176470588 .368627450
980392 81 1 4954 3248 2259 4951 0 0 4950 4974 5196 83 3 5195 .2823529411764705 .
352941176470588 .368627450980392 81 1 4974 3249 2259 4955 0 0 4954 4977 5197 83
 3 5196 .2823529411764705 .352941176470588 .368627450980392 81 1 4977 3250 2259
 4971 0 0 4974 4970 5198 83 3 5197 .2823529411764705 .352941176470588 .368627450
980392 81 1 4970 3251 2259 4968 0 0 4977 4979 5199 83 3 5198 .2823529411764705 .
352941176470588 .368627450980392 81 1 4979 3252 2259 4919 0 0 4970 4918 5200 83
 3 5199 .2823529411764705 .352941176470588 .368627450980392 81 1 4918 3253 2259
 4911 0 0 4979 4910 5201 83 3 5200 .2823529411764705 .352941176470588 .368627450
980392 81 1 4910 3254 2259 4903 0 0 4918 4902 5202 83 3 5201 .2823529411764705 .
352941176470588 .368627450980392 81 1 4902 3255 2259 4895 0 0 4910 4894 5203 83
 3 5202 .2823529411764705 .352941176470588 .368627450980392 81 1 4894 3256 2259
 4887 0 0 4902 4886 5204 83 3 5203 .2823529411764705 .352941176470588 .368627450
980392 81 1 4886 3257 2259 4879 0 0 4894 4878 5205 83 3 5204 .2823529411764705 .
352941176470588 .368627450980392 81 1 4878 3258 2259 4871 0 0 4886 4870 5206 83
 3 5205 .2823529411764705 .352941176470588 .368627450980392 81 1 4870 3259 2259
 4863 0 0 4878 4862 5207 83 3 5206 .2823529411764705 .352941176470588 .368627450
980392 81 1 4862 3260 2259 4855 0 0 4870 4854 5208 83 3 5207 .2823529411764705 .
352941176470588 .368627450980392 81 1 4854 3261 2259 4847 0 0 4862 4846 5209 83
 3 5208 .2823529411764705 .352941176470588 .368627450980392 81 1 4846 3262 2259
 4839 0 0 4854 4838 5210 83 3 5209 .2823529411764705 .352941176470588 .368627450
980392 81 1 4838 3263 2259 4831 0 0 4846 4830 5211 83 3 5210 .2823529411764705 .
352941176470588 .368627450980392 81 1 4830 3264 2259 4823 0 0 4838 4822 5212 83
 3 5211 .2823529411764705 .352941176470588 .368627450980392 81 1 4822 3265 2259
 4815 0 0 4830 4814 5213 83 3 5212 .2823529411764705 .352941176470588 .368627450
980392 81 1 4814 3266 2259 4807 0 0 4822 4806 5214 83 3 5213 .2823529411764705 .
352941176470588 .368627450980392 81 1 4806 3267 2259 4799 0 0 4814 4798 5215 83
 3 5214 .2823529411764705 .352941176470588 .368627450980392 81 1 4798 3268 2259
 4791 0 0 4806 4790 5216 83 3 5215 .2823529411764705 .352941176470588 .368627450
980392 81 1 4790 3269 2259 4783 0 0 4798 4782 5217 83 3 5216 .2823529411764705 .
352941176470588 .368627450980392 81 1 4782 3270 2259 4775 0 0 4790 4774 5218 83
 3 5217 .2823529411764705 .352941176470588 .368627450980392 81 1 4774 3271 2259
 4767 0 0 4782 4766 5219 83 3 5218 .2823529411764705 .352941176470588 .368627450
980392 81 1 4766 3272 2259 4759 0 0 4774 4758 5220 83 3 5219 .2823529411764705 .
352941176470588 .368627450980392 81 1 4758 3273 2259 4751 0 0 4766 4750 5221 83
 3 5220 .2823529411764705 .352941176470588 .368627450980392 81 1 4750 3274 2259
 4743 0 0 4758 4742 5222 83 3 5221 .2823529411764705 .352941176470588 .368627450
980392 81 1 4742 3275 2259 4735 0 0 4750 4734 5223 83 3 5222 .2823529411764705 .
352941176470588 .368627450980392 81 1 4734 3276 2259 4727 0 0 4742 4726 5224 83
 3 5223 .2823529411764705 .352941176470588 .368627450980392 81 1 4726 3277 2259
 4719 0 0 4734 4717 5225 83 3 5224 .2823529411764705 .352941176470588 .368627450
980392 81 1 4717 3278 2259 4715 0 0 4726 5120 5226 83 3 5225 .2823529411764705 .
352941176470588 .368627450980392 81 1 5120 3279 2259 4718 0 0 4717 4965 5227 83
 3 5226 .2823529411764705 .352941176470588 .368627450980392 81 1 4965 3280 2259
 4963 0 0 5120 4981 5228 83 3 5227 .2823529411764705 .352941176470588 .368627450
980392 83 3 5228 .2823529411764705 .352941176470588 .368627450980392 15 5161 131
7 0 4382 4365 5229 17 4382 0 5161 4382 4382 0 5230 4374 0 0 +15 5229 1318 0 4691
 4365 0 17 4691 0 5229 4691 4691 0 5231 4688 0 0 +17 5231 0 5232 5231 5231 0 469
1 4688 0 0 -15 5232 1000 0 5231 4715 0 17 5230 0 4709 5230 5230 0 4382 4374 0 0
 -15 4709 1322 0 5230 4364 4695 15 4695 1323 0 4693 4364 0 81 1 5124 3208 2259 5
122 0 0 5129 5127 5233 83 3 5156 .2823529411764705 .352941176470588 .36862745098
0392 83 3 5233 .2823529411764705 .352941176470588 .368627450980392 15 5150 1328
 0 5055 4360 5057 17 5055 0 5150 5055 5055 0 4354 4384 0 0 -81 1 4252 3316 2259
 4244 0 0 4268 5148 5234 81 1 5144 3318 2259 4179 0 0 5148 5142 5235 83 3 5149 .
2823529411764705 .352941176470588 .368627450980392 83 3 5235 .2823529411764705 .
352941176470588 .368627450980392 81 1 4268 3315 2259 4253 0 0 4265 4252 5236 83
 3 5234 .2823529411764705 .352941176470588 .368627450980392 83 3 5236 .282352941
1764705 .352941176470588 .368627450980392 83 3 5145 .2823529411764705 .352941176
470588 .368627450980392 81 1 4690 3321 2259 4688 0 0 5140 4686 5237 83 3 5143 .2
823529411764705 .352941176470588 .368627450980392 81 1 4686 3322 2259 4684 0 0 4
690 4682 5238 83 3 5237 .2823529411764705 .352941176470588 .368627450980392 81 1
 4682 3323 2259 4680 0 0 4686 4678 5239 83 3 5238 .2823529411764705 .35294117647
0588 .368627450980392 81 1 4678 3324 2259 4676 0 0 4682 4674 5240 83 3 5239 .282
3529411764705 .352941176470588 .368627450980392 81 1 4674 3325 2259 4672 0 0 467
8 4670 5241 83 3 5240 .2823529411764705 .352941176470588 .368627450980392 81 1 4
670 3326 2259 4668 0 0 4674 4666 5242 83 3 5241 .2823529411764705 .3529411764705
88 .368627450980392 81 1 4666 3327 2259 4664 0 0 4670 4662 5243 83 3 5242 .28235
29411764705 .352941176470588 .368627450980392 81 1 4662 3328 2259 4660 0 0 4666
 4658 5244 83 3 5243 .2823529411764705 .352941176470588 .368627450980392 81 1 46
58 3329 2259 4656 0 0 4662 4654 5245 83 3 5244 .2823529411764705 .35294117647058
8 .368627450980392 81 1 4654 3330 2259 4652 0 0 4658 4650 5246 83 3 5245 .282352
9411764705 .352941176470588 .368627450980392 81 1 4650 3331 2259 4648 0 0 4654 4
646 5247 83 3 5246 .2823529411764705 .352941176470588 .368627450980392 81 1 4646
 3332 2259 4644 0 0 4650 4642 5248 83 3 5247 .2823529411764705 .352941176470588
 .368627450980392 81 1 4642 3333 2259 4640 0 0 4646 4638 5249 83 3 5248 .2823529
411764705 .352941176470588 .368627450980392 81 1 4638 3334 2259 4636 0 0 4642 46
34 5250 83 3 5249 .2823529411764705 .352941176470588 .368627450980392 81 1 4634
 3335 2259 4632 0 0 4638 4630 5251 83 3 5250 .2823529411764705 .352941176470588
 .368627450980392 81 1 4630 3336 2259 4628 0 0 4634 4626 5252 83 3 5251 .2823529
411764705 .352941176470588 .368627450980392 81 1 4626 3337 2259 4624 0 0 4630 46
22 5253 83 3 5252 .2823529411764705 .352941176470588 .368627450980392 81 1 4622
 3338 2259 4620 0 0 4626 4618 5254 83 3 5253 .2823529411764705 .352941176470588
 .368627450980392 81 1 4618 3339 2259 4616 0 0 4622 4614 5255 83 3 5254 .2823529
411764705 .352941176470588 .368627450980392 81 1 4614 3340 2259 4612 0 0 4618 46
10 5256 83 3 5255 .2823529411764705 .352941176470588 .368627450980392 81 1 4610
 3341 2259 4608 0 0 4614 4606 5257 83 3 5256 .2823529411764705 .352941176470588
 .368627450980392 81 1 4606 3342 2259 4604 0 0 4610 4602 5258 83 3 5257 .2823529
411764705 .352941176470588 .368627450980392 81 1 4602 3343 2259 4600 0 0 4606 45
98 5259 83 3 5258 .2823529411764705 .352941176470588 .368627450980392 81 1 4598
 3344 2259 4596 0 0 4602 4594 5260 83 3 5259 .2823529411764705 .352941176470588
 .368627450980392 81 1 4594 3345 2259 4592 0 0 4598 4590 5261 83 3 5260 .2823529
411764705 .352941176470588 .368627450980392 81 1 4590 3346 2259 4588 0 0 4594 45
86 5262 83 3 5261 .2823529411764705 .352941176470588 .368627450980392 81 1 4586
 3347 2259 4584 0 0 4590 4583 5263 83 3 5262 .2823529411764705 .352941176470588
 .368627450980392 81 1 4583 3348 2259 4581 0 0 4586 5264 5265 83 3 5263 .2823529
411764705 .352941176470588 .368627450980392 81 1 5264 3349 2259 4580 0 0 4583 45
78 5266 83 3 5265 .2823529411764705 .352941176470588 .368627450980392 16 4580 66
1 5264 ?4214 4581 4576 4574 4576 4576 220 81 1 4578 3350 2259 4576 0 0 5264 4575
 5267 83 3 5266 .2823529411764705 .352941176470588 .368627450980392 81 1 4575 33
51 2259 4573 0 0 4578 4571 5268 83 3 5267 .2823529411764705 .352941176470588 .36
8627450980392 81 1 4571 3352 2259 4569 0 0 4575 4568 5269 83 3 5268 .28235294117
64705 .352941176470588 .368627450980392 81 1 4568 3353 2259 4566 0 0 4571 4564 5
270 83 3 5269 .2823529411764705 .352941176470588 .368627450980392 81 1 4564 3354
 2259 4562 0 0 4568 4560 5271 83 3 5270 .2823529411764705 .352941176470588 .3686
27450980392 81 1 4560 3355 2259 4558 0 0 4564 4556 5272 83 3 5271 .2823529411764
705 .352941176470588 .368627450980392 81 1 4556 3356 2259 4554 0 0 4560 4552 527
3 83 3 5272 .2823529411764705 .352941176470588 .368627450980392 81 1 4552 3357 2
259 4550 0 0 4556 4548 5274 83 3 5273 .2823529411764705 .352941176470588 .368627
450980392 81 1 4548 3358 2259 4546 0 0 4552 4544 5275 83 3 5274 .282352941176470
5 .352941176470588 .368627450980392 81 1 4544 3359 2259 4542 0 0 4548 4540 5276
 83 3 5275 .2823529411764705 .352941176470588 .368627450980392 81 1 4540 3360 22
59 4535 0 0 4544 4533 5277 83 3 5276 .2823529411764705 .352941176470588 .3686274
50980392 81 1 4533 3361 2259 4531 0 0 4540 4537 5278 83 3 5277 .2823529411764705
 .352941176470588 .368627450980392 81 1 4537 3362 2259 4530 0 0 4533 4528 5279 8
3 3 5278 .2823529411764705 .352941176470588 .368627450980392 81 1 4528 3363 2259
 4526 0 0 4537 4524 5280 83 3 5279 .2823529411764705 .352941176470588 .368627450
980392 81 1 4524 3364 2259 4522 0 0 4528 4520 5281 83 3 5280 .2823529411764705 .
352941176470588 .368627450980392 81 1 4520 3365 2259 4508 0 0 4524 4506 5282 83
 3 5281 .2823529411764705 .352941176470588 .368627450980392 81 1 4506 3366 2259
 4504 0 0 4520 4503 5283 83 3 5282 .2823529411764705 .352941176470588 .368627450
980392 81 1 4503 3367 2259 4500 0 0 4506 4499 5284 83 3 5283 .2823529411764705 .
352941176470588 .368627450980392 81 1 4499 3368 2259 4497 0 0 4503 4517 5285 83
 3 5284 .2823529411764705 .352941176470588 .368627450980392 81 1 4517 3369 2259
 4501 0 0 4499 4514 5286 83 3 5285 .2823529411764705 .352941176470588 .368627450
980392 81 1 4514 3370 2259 4512 0 0 4517 4510 5287 83 3 5286 .2823529411764705 .
352941176470588 .368627450980392 81 1 4510 3371 2259 4493 0 0 4514 4491 5288 83
 3 5287 .2823529411764705 .352941176470588 .368627450980392 81 1 4491 3372 2259
 4489 0 0 4510 4495 5289 83 3 5288 .2823529411764705 .352941176470588 .368627450
980392 81 1 4495 3373 2259 4488 0 0 4491 4486 5290 83 3 5289 .2823529411764705 .
352941176470588 .368627450980392 81 1 4486 3374 2259 4484 0 0 4495 4482 5291 83
 3 5290 .2823529411764705 .352941176470588 .368627450980392 81 1 4482 3375 2259
 4480 0 0 4486 4478 5292 83 3 5291 .2823529411764705 .352941176470588 .368627450
980392 81 1 4478 3376 2259 4476 0 0 4482 4474 5293 83 3 5292 .2823529411764705 .
352941176470588 .368627450980392 81 1 4474 3377 2259 4472 0 0 4478 4470 5294 83
 3 5293 .2823529411764705 .352941176470588 .368627450980392 81 1 4470 3378 2259
 4468 0 0 4474 4466 5295 83 3 5294 .2823529411764705 .352941176470588 .368627450
980392 81 1 4466 3379 2259 4464 0 0 4470 4462 5296 83 3 5295 .2823529411764705 .
352941176470588 .368627450980392 81 1 4462 3380 2259 4460 0 0 4466 4458 5297 83
 3 5296 .2823529411764705 .352941176470588 .368627450980392 81 1 4458 3381 2259
 4456 0 0 4462 4454 5298 83 3 5297 .2823529411764705 .352941176470588 .368627450
980392 81 1 4454 3382 2259 4452 0 0 4458 4450 5299 83 3 5298 .2823529411764705 .
352941176470588 .368627450980392 81 1 4450 3383 2259 4448 0 0 4454 4446 5300 83
 3 5299 .2823529411764705 .352941176470588 .368627450980392 81 1 4446 3384 2259
 4444 0 0 4450 4442 5301 83 3 5300 .2823529411764705 .352941176470588 .368627450
980392 81 1 4442 3385 2259 4440 0 0 4446 4438 5302 83 3 5301 .2823529411764705 .
352941176470588 .368627450980392 81 1 4438 3386 2259 4436 0 0 4442 4434 5303 83
 3 5302 .2823529411764705 .352941176470588 .368627450980392 81 1 4434 3387 2259
 4432 0 0 4438 4430 5304 83 3 5303 .2823529411764705 .352941176470588 .368627450
980392 81 1 4430 3388 2259 4428 0 0 4434 4426 5305 83 3 5304 .2823529411764705 .
352941176470588 .368627450980392 81 1 4426 3389 2259 4424 0 0 4430 4422 5306 83
 3 5305 .2823529411764705 .352941176470588 .368627450980392 81 1 4422 3390 2259
 4420 0 0 4426 4418 5307 83 3 5306 .2823529411764705 .352941176470588 .368627450
980392 81 1 4418 3391 2259 4416 0 0 4422 4414 5308 83 3 5307 .2823529411764705 .
352941176470588 .368627450980392 81 1 4414 3392 2259 4412 0 0 4418 4410 5309 83
 3 5308 .2823529411764705 .352941176470588 .368627450980392 81 1 4410 3393 2259
 4408 0 0 4414 4406 5310 83 3 5309 .2823529411764705 .352941176470588 .368627450
980392 81 1 4406 3394 2259 4404 0 0 4410 4402 5311 83 3 5310 .2823529411764705 .
352941176470588 .368627450980392 81 1 4402 3395 2259 4400 0 0 4406 4398 5312 83
 3 5311 .2823529411764705 .352941176470588 .368627450980392 81 1 4398 3396 2259
 4396 0 0 4402 4394 5313 83 3 5312 .2823529411764705 .352941176470588 .368627450
980392 81 1 4394 3397 2259 4392 0 0 4398 4390 5314 83 3 5313 .2823529411764705 .
352941176470588 .368627450980392 81 1 4390 3398 2259 4388 0 0 4394 4386 5315 83
 3 5314 .2823529411764705 .352941176470588 .368627450980392 81 1 4386 3399 2259
 4383 0 0 4390 4381 5316 83 3 5315 .2823529411764705 .352941176470588 .368627450
980392 81 1 4381 3400 2259 4374 0 0 4386 5052 5317 83 3 5316 .2823529411764705 .
352941176470588 .368627450980392 83 3 5317 .2823529411764705 .352941176470588 .3
68627450980392 17 4214 0 4929 5318 4496 4212 5319 4580 0 4492 +15 4929 1175 0 42
14 4924 0 17 5318 0 4929 4579 4214 4215 4492 4489 0 5320 -17 4496 0 4929 4214 45
79 4218 4187 4488 0 5319 +17 5319 0 4936 5321 5322 4218 4214 4580 0 0 -17 4492 0
 4925 4217 4217 4212 5318 4489 0 5322 +15 4925 1179 0 4217 4921 0 17 4217 0 4925
 4492 4492 4215 5322 4581 0 5318 +17 5322 0 4936 5319 5320 4212 4217 4581 0 0 -1
5 4936 1170 0 5322 4928 5323 17 5320 0 4936 5322 5321 4215 4579 4576 0 0 -17 532
1 0 4936 5320 5319 4185 4220 4573 0 0 -17 4579 0 4929 4496 5318 4185 5320 4576 0
 5321 +17 4220 0 4932 4187 4187 4218 5321 4573 0 4496 +15 4932 1183 0 4220 4915
 0 17 4187 0 4932 4220 4220 4185 4496 4488 0 4579 -15 5323 1171 0 4203 4928 0 17
 4203 0 5323 4211 4211 4201 4572 4569 0 4515 -17 4211 0 5323 4203 4203 4205 4515
 4512 0 4572 -17 4572 0 4944 4190 5324 4205 4203 4569 0 4511 +17 4515 0 4952 532
5 4525 4201 4211 4512 0 4521 +15 4952 1154 0 4515 4947 0 17 5325 0 4952 5326 451
5 4200 4521 4508 0 5327 -17 4525 0 4952 4515 5326 4205 5328 4522 0 0 +17 4521 0
 4948 4518 5327 4201 5325 4508 0 5324 +15 4948 1158 0 4193 4940 0 17 4518 0 4948
 4193 4521 4197 5324 4501 0 4561 +17 5327 0 4948 4521 4193 4200 4507 4504 0 0 -1
7 5324 0 4944 4572 4199 4201 4518 4501 0 0 -15 4944 1166 0 5324 4935 0 17 4199 0
 4944 5324 4190 4197 4557 4554 0 4518 -17 4190 0 4944 4199 4572 4188 4511 4493 0
 5329 -17 4557 0 4972 4565 4561 4188 4199 4554 0 0 +15 4972 1134 0 5330 4968 533
1 17 4565 0 4972 5330 4557 4194 5329 4562 0 0 +17 4561 0 4972 4557 5330 4197 419
3 4558 0 0 +17 5330 0 4972 4561 4565 4191 4196 4566 0 0 -17 4193 0 4948 5327 451
8 4191 4561 4558 0 4507 -17 4507 0 4941 4196 4207 4191 5327 4504 0 5330 +15 4941
 1162 0 4507 4937 0 17 4196 0 4941 4209 4507 4194 5330 4566 0 5332 +17 4207 0 49
41 4507 4209 4200 5326 4500 0 5325 +17 4209 0 4941 4207 4196 4204 5332 4497 0 53
28 +17 5326 0 4952 4525 5325 4204 4207 4500 0 0 -17 5332 0 4956 5329 5328 4194 4
209 4497 0 4565 -17 5328 0 4956 5332 4511 4204 4525 4522 0 5326 -15 4956 1150 0
 5329 4951 0 17 4511 0 4956 5328 5329 4205 4190 4493 0 4525 +17 5329 0 4956 4511
 5332 4188 4565 4562 0 4557 -15 5331 1135 0 4534 4968 5333 17 4534 0 5331 4534 4
534 0 5334 4531 0 0 +15 5333 1136 0 5335 4968 0 17 5335 0 5333 5335 5335 0 4538
 4530 0 0 -17 4538 0 4975 4538 4538 0 5335 4530 0 0 +15 4975 1145 0 4538 4955 53
36 15 5336 1146 0 4541 4955 0 17 4541 0 5336 4541 4541 0 5337 4535 0 0 +17 5337
 0 4978 5337 5337 0 4541 4535 0 0 -15 4978 1140 0 5337 4971 5338 15 5338 1141 0
 4545 4971 0 17 4545 0 5338 4545 4545 0 5339 4542 0 0 +17 5339 0 4980 5339 5339
 0 4545 4542 0 0 -15 4980 1129 0 5339 4919 5340 15 5340 1130 0 5341 4919 0 17 53
41 0 5340 5341 5341 0 4587 4584 0 0 -17 4587 0 5342 4587 4587 0 5341 4584 0 0 +1
5 5342 1188 0 4587 4907 0 17 5334 0 4967 5334 5334 0 4534 4531 0 0 -15 4967 979
 0 5334 4963 5343 15 5343 980 0 5344 4963 0 17 5344 0 5343 5344 5344 0 4285 4276
 0 0 -17 4285 0 5345 4285 4285 0 5344 4276 0 0 +15 5345 1415 0 4285 5346 0 14 53
46 1411 5347 ?4317 5348 5349 2195 4330 -0 0 4317 5348 4160 81 1 5347 3201 2259 5
346 0 0 5350 5351 5352 14 4317 1406 5351 ?4246 5346 5353 2195 4316 +4307 4307 42
46 5346 4160 14 5348 497 5350 ?5346 4154 5354 2195 4155 +0 0 5346 4154 4160 15 5
349 1414 0 5355 5346 5345 51 4330 2045 0 5346 4997 4325 0 -1.089682709466144 .18
6902426027035 2.80506699845398 -2442490654175345e-30 915933995315754e-30 -1 .022
 -.990481227022056 .1376478801757726 2942091015256665e-30 50 4997 2046 0 4991 43
16 4330 0 +1.089682709466144 .186902426027035 2.79814699845398 2442490654175345e
-30 -915933995315754e-30 1 .990481227022056 -.1376478801757726 -2942091015256665
e-30 50 4316 2047 0 4317 4987 4997 0 +1.089682709466144 .186902426027035 2.80506
699845398 2442490654175345e-30 -915933995315754e-30 1 .990481227022056 -.1376478
801757726 -2942091015256665e-30 51 4987 2602 0 4344 5356 4316 0 -1.0896827094661
44 .1869024260270355 2.70996699845398 2442490654175345e-30 -915933995315754e-30
 1 .022 .990481227022056 -.1376478801757726 -2942091015256665e-30 50 5356 2603 0
 5357 4346 4987 0 +1.089682709466144 .1869024260270355 2.74796699845398 -2442490
654175345e-30 915933995315754e-30 -1 -.990481227022056 .1376478801757726 2942091
015256665e-30 14 5357 2573 5358 ?4332 0 5359 4151 5356 -0 0 4332 0 4334 50 4346
 2604 0 4347 0 5356 0 +1.089682709466144 .1869024260270355 2.70996699845398 -244
2490654175345e-30 915933995315754e-30 -1 -.990481227022056 .1376478801757726 294
2091015256665e-30 81 1 5358 3288 2259 5357 0 0 5104 5360 5361 14 4332 1402 5360
 ?4326 5357 5362 4151 4997 -4991 4991 4326 5357 4334 15 5359 2575 0 4162 5357 0
 13 4151 2633 0 220 4308 5357 0 0 4153 0 13 4334 2634 0 0 0 0 0 0 4159 5357 19 4
159 2635 0 220 4322 2199 4334 V0 17 4162 0 5359 4162 4162 0 5363 2200 0 0 +17 53
63 0 5364 5363 5363 0 4162 2200 0 0 -15 5364 2537 0 5363 4326 0 81 1 5360 3289 2
259 4332 0 0 5358 4328 5365 15 5362 1405 0 4275 4332 0 17 4275 0 5362 4275 4275
 0 5366 4270 0 0 +17 5366 0 4333 5366 5366 0 4275 4270 0 0 -15 4333 985 0 5366 4
326 5364 81 1 4328 3290 2259 4326 0 0 5360 4323 5367 83 3 5365 .2823529411764705
 .352941176470588 .368627450980392 83 3 5367 .2823529411764705 .352941176470588
 .368627450980392 81 1 5104 3287 2259 4347 0 0 5100 5358 5368 83 3 5361 .2823529
411764705 .352941176470588 .368627450980392 83 3 5368 .2823529411764705 .3529411
76470588 .368627450980392 17 5355 0 5349 5355 5355 0 5076 4282 0 0 -17 5076 0 53
53 5076 5076 0 5355 4282 0 0 +15 5353 1409 0 5076 4317 5369 15 5369 1410 0 5370
 4317 0 17 5370 0 5369 5370 5370 0 4988 4281 0 0 -17 4988 0 4982 4988 4988 0 537
0 4281 0 0 +81 1 5350 3200 2259 5348 0 0 5371 5347 5372 14 4154 489 5371 ?5348 4
310 5373 2195 2196 +0 0 5348 4310 4160 15 5354 499 0 4295 5348 0 50 4155 504 0 5
348 4309 2196 0 +1.089682709466146 .1869024260270345 3.37406699845398 2442490654
175345e-30 -915933995315754e-30 1 .990481227022056 -.1376478801757726 -294209101
5256665e-30 17 4295 0 5354 4295 4295 0 5374 4292 0 0 +17 5374 0 5375 5374 5374 0
 4295 4292 0 0 -15 5375 493 0 5374 4154 0 81 1 5371 3199 2259 4154 0 0 4320 5350
 5376 15 5373 492 0 4290 4154 5375 17 4290 0 5373 4290 4290 0 5377 4287 0 0 +17
 5377 0 4321 5377 5377 0 4290 4287 0 0 -15 4321 496 0 5377 4310 5378 15 5378 611
 0 5379 4310 0 17 5379 0 5378 5379 5379 0 4297 4291 0 0 -17 4297 0 4989 4297 429
7 0 5379 4291 0 0 +15 4989 941 0 4297 4966 0 81 1 4320 3198 2259 4310 0 0 4350 5
371 5380 83 3 5376 .2823529411764705 .352941176470588 .368627450980392 83 3 5380
 .2823529411764705 .352941176470588 .368627450980392 83 3 5372 .2823529411764705
 .352941176470588 .368627450980392 81 1 5351 3202 2259 4317 0 0 5347 5113 5381 8
1 1 5113 3203 2259 4246 0 0 5351 5110 5382 83 3 5381 .2823529411764705 .35294117
6470588 .368627450980392 81 1 5110 3204 2259 5108 0 0 5113 5115 5383 83 3 5382 .
2823529411764705 .352941176470588 .368627450980392 81 1 5115 3205 2259 4258 0 0
 5110 5117 5384 83 3 5383 .2823529411764705 .352941176470588 .368627450980392 81
 1 5117 3206 2259 4263 0 0 5115 5129 5385 83 3 5384 .2823529411764705 .352941176
470588 .368627450980392 83 3 5385 .2823529411764705 .352941176470588 .3686274509
80392 83 3 5352 .2823529411764705 .352941176470588 .368627450980392 83 3 5131 .2
823529411764705 .352941176470588 .368627450980392 15 5111 1358 0 4170 5108 0 17
 4170 0 5111 4172 4172 4236 4165 4171 0 4250 +17 4172 0 5111 4170 4170 2201 4250
 4253 0 4243 -17 4250 0 4249 4248 4243 4236 4172 4253 0 0 +15 5106 2582 0 5386 4
347 0 17 5386 0 5106 5386 5386 0 4348 5077 0 0 -17 4348 0 4338 4348 4348 0 5386
 5077 0 0 +81 1 4340 3285 2259 4336 0 0 4335 5100 5387 83 3 5105 .28235294117647
05 .352941176470588 .368627450980392 83 3 5387 .2823529411764705 .35294117647058
8 .368627450980392 83 3 5054 .2823529411764705 .352941176470588 .368627450980392
 17 5014 0 4349 5014 5014 0 5388 5011 0 0 +15 4349 984 0 5014 4327 0 17 5388 0 4
343 5388 5388 0 5014 5011 0 0 -15 4343 1366 0 5388 4336 5103 81 1 4294 3309 2259
 4292 0 0 4289 5004 5389 81 1 4284 3311 2259 4276 0 0 5004 4274 5390 83 3 5006 .
2823529411764705 .352941176470588 .368627450980392 81 1 4274 3312 2259 4270 0 0
 4284 4267 5391 83 3 5390 .2823529411764705 .352941176470588 .368627450980392 81
 1 4267 3313 2259 4256 0 0 4274 4265 5392 83 3 5391 .2823529411764705 .352941176
470588 .368627450980392 83 3 5392 .2823529411764705 .352941176470588 .3686274509
80392 81 1 4289 3308 2259 4287 0 0 4296 4294 5393 83 3 5389 .2823529411764705 .3
52941176470588 .368627450980392 81 1 4296 3307 2259 4291 0 0 4298 4289 5394 83 3
 5393 .2823529411764705 .352941176470588 .368627450980392 83 3 5394 .28235294117
64705 .352941176470588 .368627450980392 15 5003 1862 0 5002 4991 0 17 4549 0 499
5 4549 4549 0 4998 4546 0 0 +15 4995 1871 0 4549 4960 5395 15 5395 1872 0 5396 4
960 0 17 5396 0 5395 5396 5396 0 4553 4550 0 0 -17 4553 0 5397 4553 4553 0 5396
 4550 0 0 +15 5397 1877 0 4553 4957 0 81 1 4313 3294 2259 4991 0 0 4306 4990 539
8 15 4996 1861 0 4529 4991 5003 17 4529 0 4996 4529 4529 0 5399 4526 0 0 +17 539
9 0 4961 5399 5399 0 4529 4526 0 0 -15 4961 1876 0 5399 4957 5397 83 3 5398 .282
3529411764705 .352941176470588 .368627450980392 81 1 4993 3296 2259 4960 0 0 499
0 4959 5400 81 1 4959 3297 2259 4957 0 0 4993 4161 5401 83 3 5400 .2823529411764
705 .352941176470588 .368627450980392 81 1 4161 3305 2259 2200 0 0 4959 4298 540
2 83 3 5401 .2823529411764705 .352941176470588 .368627450980392 83 3 5402 .28235
29411764705 .352941176470588 .368627450980392 83 3 4994 .2823529411764705 .35294
1176470588 .368627450980392 81 1 4984 3282 2259 4344 0 0 4981 4339 5403 81 1 433
9 3283 2259 4337 0 0 4984 4335 5404 83 3 5403 .2823529411764705 .352941176470588
 .368627450980392 83 3 5404 .2823529411764705 .352941176470588 .368627450980392
 83 3 4985 .2823529411764705 .352941176470588 .368627450980392 15 4920 1124 0 54
05 4911 5406 17 5405 0 4920 5405 5405 0 4487 4484 0 0 -15 5406 1125 0 5407 4911
 0 17 5407 0 5406 5407 5407 0 4591 4588 0 0 -17 4591 0 5408 4591 4591 0 5407 458
8 0 0 +15 5408 1193 0 4591 4899 0 17 4487 0 4916 4487 4487 0 5405 4484 0 0 +15 4
916 1187 0 4487 4907 5342 15 4912 1119 0 5409 4903 5410 17 5409 0 4912 5409 5409
 0 4483 4480 0 0 -15 5410 1120 0 5411 4903 0 17 5411 0 5410 5411 5411 0 4595 459
2 0 0 -17 4595 0 5412 4595 4595 0 5411 4592 0 0 +15 5412 1198 0 4595 4891 0 17 4
483 0 4908 4483 4483 0 5409 4480 0 0 +15 4908 1192 0 4483 4899 5408 15 4904 1114
 0 5413 4895 5414 17 5413 0 4904 5413 5413 0 4479 4476 0 0 -15 5414 1115 0 5415
 4895 0 17 5415 0 5414 5415 5415 0 4599 4596 0 0 -17 4599 0 5416 4599 4599 0 541
5 4596 0 0 +15 5416 1203 0 4599 4883 0 17 4479 0 4900 4479 4479 0 5413 4476 0 0
 +15 4900 1197 0 4479 4891 5412 15 4896 1109 0 5417 4887 5418 17 5417 0 4896 541
7 5417 0 4475 4472 0 0 -15 5418 1110 0 5419 4887 0 17 5419 0 5418 5419 5419 0 46
03 4600 0 0 -17 4603 0 5420 4603 4603 0 5419 4600 0 0 +15 5420 1208 0 4603 4875
 0 17 4475 0 4892 4475 4475 0 5417 4472 0 0 +15 4892 1202 0 4475 4883 5416 15 48
88 1104 0 5421 4879 5422 17 5421 0 4888 5421 5421 0 4471 4468 0 0 -15 5422 1105
 0 5423 4879 0 17 5423 0 5422 5423 5423 0 4607 4604 0 0 -17 4607 0 5424 4607 460
7 0 5423 4604 0 0 +15 5424 1213 0 4607 4867 0 17 4471 0 4884 4471 4471 0 5421 44
68 0 0 +15 4884 1207 0 4471 4875 5420 15 4880 1099 0 5425 4871 5426 17 5425 0 48
80 5425 5425 0 4467 4464 0 0 -15 5426 1100 0 5427 4871 0 17 5427 0 5426 5427 542
7 0 4611 4608 0 0 -17 4611 0 5428 4611 4611 0 5427 4608 0 0 +15 5428 1218 0 4611
 4859 0 17 4467 0 4876 4467 4467 0 5425 4464 0 0 +15 4876 1212 0 4467 4867 5424
 15 4872 1094 0 5429 4863 5430 17 5429 0 4872 5429 5429 0 4463 4460 0 0 -15 5430
 1095 0 5431 4863 0 17 5431 0 5430 5431 5431 0 4615 4612 0 0 -17 4615 0 5432 461
5 4615 0 5431 4612 0 0 +15 5432 1223 0 4615 4851 0 17 4463 0 4868 4463 4463 0 54
29 4460 0 0 +15 4868 1217 0 4463 4859 5428 15 4864 1089 0 5433 4855 5434 17 5433
 0 4864 5433 5433 0 4459 4456 0 0 -15 5434 1090 0 5435 4855 0 17 5435 0 5434 543
5 5435 0 4619 4616 0 0 -17 4619 0 5436 4619 4619 0 5435 4616 0 0 +15 5436 1228 0
 4619 4843 0 17 4459 0 4860 4459 4459 0 5433 4456 0 0 +15 4860 1222 0 4459 4851
 5432 15 4856 1084 0 5437 4847 5438 17 5437 0 4856 5437 5437 0 4455 4452 0 0 -15
 5438 1085 0 5439 4847 0 17 5439 0 5438 5439 5439 0 4623 4620 0 0 -17 4623 0 544
0 4623 4623 0 5439 4620 0 0 +15 5440 1233 0 4623 4835 0 17 4455 0 4852 4455 4455
 0 5437 4452 0 0 +15 4852 1227 0 4455 4843 5436 15 4848 1079 0 5441 4839 5442 17
 5441 0 4848 5441 5441 0 4451 4448 0 0 -15 5442 1080 0 5443 4839 0 17 5443 0 544
2 5443 5443 0 4627 4624 0 0 -17 4627 0 5444 4627 4627 0 5443 4624 0 0 +15 5444 1
238 0 4627 4827 0 17 4451 0 4844 4451 4451 0 5441 4448 0 0 +15 4844 1232 0 4451
 4835 5440 15 4840 1074 0 5445 4831 5446 17 5445 0 4840 5445 5445 0 4447 4444 0
 0 -15 5446 1075 0 5447 4831 0 17 5447 0 5446 5447 5447 0 4631 4628 0 0 -17 4631
 0 5448 4631 4631 0 5447 4628 0 0 +15 5448 1243 0 4631 4819 0 17 4447 0 4836 444
7 4447 0 5445 4444 0 0 +15 4836 1237 0 4447 4827 5444 15 4832 1069 0 5449 4823 5
450 17 5449 0 4832 5449 5449 0 4443 4440 0 0 -15 5450 1070 0 5451 4823 0 17 5451
 0 5450 5451 5451 0 4635 4632 0 0 -17 4635 0 5452 4635 4635 0 5451 4632 0 0 +15
 5452 1248 0 4635 4811 0 17 4443 0 4828 4443 4443 0 5449 4440 0 0 +15 4828 1242
 0 4443 4819 5448 15 4824 1064 0 5453 4815 5454 17 5453 0 4824 5453 5453 0 4439
 4436 0 0 -15 5454 1065 0 5455 4815 0 17 5455 0 5454 5455 5455 0 4639 4636 0 0 -
17 4639 0 5456 4639 4639 0 5455 4636 0 0 +15 5456 1253 0 4639 4803 0 17 4439 0 4
820 4439 4439 0 5453 4436 0 0 +15 4820 1247 0 4439 4811 5452 15 4816 1059 0 5457
 4807 5458 17 5457 0 4816 5457 5457 0 4435 4432 0 0 -15 5458 1060 0 5459 4807 0
 17 5459 0 5458 5459 5459 0 4643 4640 0 0 -17 4643 0 5460 4643 4643 0 5459 4640
 0 0 +15 5460 1258 0 4643 4795 0 17 4435 0 4812 4435 4435 0 5457 4432 0 0 +15 48
12 1252 0 4435 4803 5456 15 4808 1054 0 5461 4799 5462 17 5461 0 4808 5461 5461
 0 4431 4428 0 0 -15 5462 1055 0 5463 4799 0 17 5463 0 5462 5463 5463 0 4647 464
4 0 0 -17 4647 0 5464 4647 4647 0 5463 4644 0 0 +15 5464 1263 0 4647 4787 0 17 4
431 0 4804 4431 4431 0 5461 4428 0 0 +15 4804 1257 0 4431 4795 5460 15 4800 1049
 0 5465 4791 5466 17 5465 0 4800 5465 5465 0 4427 4424 0 0 -15 5466 1050 0 5467
 4791 0 17 5467 0 5466 5467 5467 0 4651 4648 0 0 -17 4651 0 5468 4651 4651 0 546
7 4648 0 0 +15 5468 1268 0 4651 4779 0 17 4427 0 4796 4427 4427 0 5465 4424 0 0
 +15 4796 1262 0 4427 4787 5464 15 4792 1044 0 5469 4783 5470 17 5469 0 4792 546
9 5469 0 4423 4420 0 0 -15 5470 1045 0 5471 4783 0 17 5471 0 5470 5471 5471 0 46
55 4652 0 0 -17 4655 0 5472 4655 4655 0 5471 4652 0 0 +15 5472 1273 0 4655 4771
 0 17 4423 0 4788 4423 4423 0 5469 4420 0 0 +15 4788 1267 0 4423 4779 5468 15 47
84 1039 0 5473 4775 5474 17 5473 0 4784 5473 5473 0 4419 4416 0 0 -15 5474 1040
 0 5475 4775 0 17 5475 0 5474 5475 5475 0 4659 4656 0 0 -17 4659 0 5476 4659 465
9 0 5475 4656 0 0 +15 5476 1278 0 4659 4763 0 17 4419 0 4780 4419 4419 0 5473 44
16 0 0 +15 4780 1272 0 4419 4771 5472 15 4776 1034 0 5477 4767 5478 17 5477 0 47
76 5477 5477 0 4415 4412 0 0 -15 5478 1035 0 5479 4767 0 17 5479 0 5478 5479 547
9 0 4663 4660 0 0 -17 4663 0 5480 4663 4663 0 5479 4660 0 0 +15 5480 1283 0 4663
 4755 0 17 4415 0 4772 4415 4415 0 5477 4412 0 0 +15 4772 1277 0 4415 4763 5476
 15 4768 1029 0 5481 4759 5482 17 5481 0 4768 5481 5481 0 4411 4408 0 0 -15 5482
 1030 0 5483 4759 0 17 5483 0 5482 5483 5483 0 4667 4664 0 0 -17 4667 0 5484 466
7 4667 0 5483 4664 0 0 +15 5484 1288 0 4667 4747 0 17 4411 0 4764 4411 4411 0 54
81 4408 0 0 +15 4764 1282 0 4411 4755 5480 15 4760 1024 0 5485 4751 5486 17 5485
 0 4760 5485 5485 0 4407 4404 0 0 -15 5486 1025 0 5487 4751 0 17 5487 0 5486 548
7 5487 0 4671 4668 0 0 -17 4671 0 5488 4671 4671 0 5487 4668 0 0 +15 5488 1293 0
 4671 4739 0 17 4407 0 4756 4407 4407 0 5485 4404 0 0 +15 4756 1287 0 4407 4747
 5484 15 4752 1019 0 5489 4743 5490 17 5489 0 4752 5489 5489 0 4403 4400 0 0 -15
 5490 1020 0 5491 4743 0 17 5491 0 5490 5491 5491 0 4675 4672 0 0 -17 4675 0 549
2 4675 4675 0 5491 4672 0 0 +15 5492 1298 0 4675 4731 0 17 4403 0 4748 4403 4403
 0 5489 4400 0 0 +15 4748 1292 0 4403 4739 5488 15 4744 1014 0 5493 4735 5494 17
 5493 0 4744 5493 5493 0 4399 4396 0 0 -15 5494 1015 0 5495 4735 0 17 5495 0 549
4 5495 5495 0 4679 4676 0 0 -17 4679 0 5496 4679 4679 0 5495 4676 0 0 +15 5496 1
303 0 4679 4723 0 17 4399 0 4740 4399 4399 0 5493 4396 0 0 +15 4740 1297 0 4399
 4731 5492 15 4736 1009 0 5497 4727 5498 17 5497 0 4736 5497 5497 0 4395 4392 0
 0 -15 5498 1010 0 5499 4727 0 17 5499 0 5498 5499 5499 0 4683 4680 0 0 -17 4683
 0 5500 4683 4683 0 5499 4680 0 0 +15 5500 1308 0 4683 4713 0 17 4395 0 4732 439
5 4395 0 5497 4392 0 0 +15 4732 1302 0 4395 4723 5496 15 4728 1004 0 5501 4719 5
502 17 5501 0 4728 5501 5501 0 4391 4388 0 0 -15 5502 1005 0 5503 4719 0 17 5503
 0 5502 5503 5503 0 4687 4684 0 0 -17 4687 0 5504 4687 4687 0 5503 4684 0 0 +15
 5504 1313 0 4687 4710 0 17 4391 0 4724 4391 4391 0 5501 4388 0 0 +15 4724 1307
 0 4391 4713 5500 15 4720 999 0 5505 4715 5232 17 5505 0 4720 5505 5505 0 4387 4
383 0 0 -17 4387 0 4714 4387 4387 0 5505 4383 0 0 +15 4714 1312 0 4387 4710 5504
 83 3 4353 .2823529411764705 .352941176470588 .368627450980392 83 3 4341 .282352
9411764705 .352941176470588 .368627450980392 17 4280 0 4324 4280 4280 0 5506 427
7 0 0 +17 5506 0 4315 5506 5506 0 4280 4277 0 0 -15 4315 1775 0 5506 4307 0 81 1
 4312 3292 2259 4307 0 0 4323 4306 5507 83 3 4329 .2823529411764705 .35294117647
0588 .368627450980392 83 3 5507 .2823529411764705 .352941176470588 .368627450980
392 83 3 4314 .2823529411764705 .352941176470588 .368627450980392 83 3 4300 .282
3529411764705 .352941176470588 .368627450980392 83 3 4269 .2823529411764705 .352
941176470588 .368627450980392 17 4169 0 4167 4165 4242 4236 4248 4256 0 4170 -74
 20 4150 7 0 0 5508 5085 5509 5510 5511 4148 2193 0 0 0 0 0 0 0 0 0 0 0 0 0 81 2
 5508 2760 2399 220 0 5509 0 0 5512 0 81 1 5509 3298 2401 220 5508 5510 0 0 5513
 81 1 5510 3301 2403 220 5509 5511 0 0 5514 81 1 5511 3302 2405 220 5510 4148 0
 0 5515 81 1 4148 3303 2407 220 5511 2193 0 0 5516 84 7 5516 PART_A284 6 5515 PS
MAR182 1 5514 24 84 3 5513 E-283 1 5512 1 84 7 4149 SOLID2981 1 2183 8577 2246 2
19 5517 0 0 0 5518 70 2184 0 4 T219 0 0 6 20 1 5519 5519 50 2185 6178 0 219 5520
 0 0 +2.286938410859175 .0461578507074515 2.969183018365045 2386979502944085e-30
 -1110223024625156e-30 1 .971402315994023 -.237439551215565 -305311331771918e-29
 13 2186 94 0 219 0 5521 0 0 5522 0 54 255 2187 5293 0 5523 5524 0 0 +1.18018425
299287 .4499359291531165 2.957683018365045 2386979502944085e-30 -111022302462515
6e-30 1 .003 .002 .971402315994023 -.237439551215565 -305311331771918e-29 38 12
 CCCCCCCCCCCA17 intersection_data204 0 Z2188 6099 0 5525 5526 0 0 +5527 5528 552
9 5530 5530 5531 29 2189 5627 0 2192 5532 0 1.18505954128924 .373898127772986 2.
954692009171535 19 2190 28 0 219 5522 0 5533 V0 16 2191 6090 5534 ?5535 0 5536 5
526 0 0 219 18 2192 5625 0 5537 0 5538 2189 ?219 17 5537 0 5539 5540 5541 2192 5
542 5543 0 5544 +18 5538 4851 0 5545 2192 5546 5532 ?219 17 5545 0 5547 5548 554
9 5538 5550 5551 0 5552 +18 5546 4609 0 5553 5538 5554 5555 ?219 29 5532 4853 0
 5538 5555 2189 1.16553690357843 .465869451048855 2.951683018365045 29 5555 4611
 0 5546 5556 5532 1.183030210603026 .469829084423692 2.954183018365045 29 5556 4
023 0 5554 5557 5555 1.166254608609204 .262214732153297 2.80909656521008 18 5554
 4021 0 5558 5546 5559 5556 ?219 29 5557 4008 0 5559 5560 5556 1.170367182273522
 .2790399138122145 2.808410838197815 18 5559 4006 0 5561 5554 5562 5557 ?219 29
 5560 3983 0 5562 5563 5557 1.170000938151884 .279390338332909 2.808183018365045
 18 5562 3981 0 5564 5559 5565 5560 ?219 29 5563 3979 0 5565 5566 5560 1.1641133
0110826 .261590008717241 2.808183018365045 18 5565 3977 0 5567 5562 5568 5563 ?2
19 29 5566 3971 0 5568 5569 5563 1.173328124708334 .2702335818732905 2.811183018
365045 18 5568 3969 0 5570 5565 5571 5566 ?219 29 5569 3968 0 5571 5572 5566 1.1
72323819497082 .26719670287552 2.811183018365045 18 5571 3966 0 5573 5568 5574 5
569 ?219 29 5572 3902 0 5574 5575 5569 1.229608553922304 .456125851715271 2.8096
2789150031 18 5574 3900 0 5576 5571 5577 5572 ?219 29 5575 3887 0 5577 5578 5572
 1.232102529242464 .466329094560167 2.809643023312385 18 5577 3885 0 5579 5574 5
580 5575 ?219 29 5578 3862 0 5580 5581 5575 1.225148658091762 .475498494189084 2
.803183018365045 18 5580 3860 0 5582 5577 5583 5578 ?219 29 5581 3858 0 5583 558
4 5578 1.21926704263534 .451225693144809 2.803183018365045 18 5583 3856 0 5585 5
580 5586 5581 ?219 29 5584 3850 0 5586 5587 5581 1.233448699259164 .462864614913
092 2.811183018365045 18 5586 3848 0 5588 5583 5589 5584 ?219 29 5587 3847 0 558
9 5590 5584 1.232415597987388 .458601339573883 2.811183018365045 18 5589 3845 0
 5591 5586 5592 5587 ?219 29 5590 3674 0 5592 5593 5587 1.170000938151884 .27939
03383329085 2.829183018365045 18 5592 3672 0 5594 5589 5595 5590 ?219 29 5593 35
25 0 5595 5596 5590 1.225148658091762 .475498494189085 2.829183018365045 18 5595
 3523 0 5597 5592 5598 5593 ?219 29 5596 3056 0 5598 5599 5593 1.140353441032684
 .467907278231602 2.775183018365045 18 5598 3054 0 5600 5595 5601 5596 ?219 29 5
599 3053 0 5601 5602 5596 1.137741605969314 .457221852755668 2.775183018365045 1
8 5601 3051 0 5603 5598 5604 5599 ?219 29 5602 3040 0 5604 5605 5599 1.139209531
49887 .454804169021248 2.775183018365045 18 5604 3038 0 5606 5601 5607 5602 ?219
 29 5605 3037 0 5607 5608 5602 1.169323003294686 .447443542933566 2.775183018365
045 18 5607 3035 0 5609 5604 5610 5605 ?219 29 5608 3014 0 5610 5611 5605 1.1403
53441032684 .467907278231602 2.769183018365045 18 5610 3012 0 5612 5607 5613 560
8 ?219 29 5611 3011 0 5613 5614 5608 1.137741605969314 .457221852755668 2.769183
018365045 18 5613 3009 0 5615 5610 5616 5611 ?219 29 5614 3008 0 5616 5617 5611
 1.13920953149887 .454804169021248 2.769183018365045 18 5616 3006 0 5618 5613 56
19 5614 ?219 29 5617 3005 0 5619 5620 5614 1.169323003294686 .447443542933566 2.
769183018365045 18 5619 3003 0 5621 5616 5622 5617 ?219 29 5620 2992 0 5622 5623
 5617 1.17288459656292 .462014577673476 2.769183018365045 18 5622 2990 0 5624 56
19 5625 5620 ?219 29 5623 2989 0 5625 5626 5620 1.142771124767104 .4693752037611
59 2.769183018365045 18 5625 2987 0 5627 5622 5628 5623 ?219 29 5626 2986 0 5628
 5629 5623 1.17288459656292 .462014577673476 2.775183018365045 18 5628 2984 0 56
30 5625 5631 5626 ?219 29 5629 2983 0 5631 5632 5626 1.142771124767104 .46937520
3761159 2.775183018365045 18 5631 2981 0 5633 5628 5634 5629 ?219 29 5632 2970 0
 5634 5635 5629 1.171740687029104 .4489114684631225 2.769183018365045 18 5634 29
68 0 5636 5631 5637 5632 ?219 29 5635 2967 0 5637 5638 5632 1.174352522092476 .4
59596893939057 2.769183018365045 18 5637 2965 0 5639 5634 5640 5635 ?219 29 5638
 2964 0 5640 5641 5635 1.171740687029104 .4489114684631225 2.775183018365045 18
 5640 2962 0 5642 5637 5643 5638 ?219 29 5641 2961 0 5643 5644 5638 1.1743525220
92476 .459596893939057 2.775183018365045 18 5643 2959 0 5645 5640 5646 5641 ?219
 29 5644 2948 0 5646 5647 5641 1.206363573284314 .598982304228633 2.775183018365
045 18 5646 2946 0 5648 5643 5649 5644 ?219 29 5647 2945 0 5649 5650 5644 1.1762
501014885 .606342930316316 2.775183018365045 18 5649 2943 0 5651 5646 5652 5647
 ?219 29 5650 2932 0 5652 5653 5647 1.17383241775408 .604875004786759 2.77518301
8365045 18 5652 2930 0 5654 5649 5655 5650 ?219 29 5653 2929 0 5655 5656 5650 1.
17122058269071 .594189579310825 2.775183018365045 18 5655 2927 0 5657 5652 5658
 5653 ?219 29 5656 2906 0 5658 5659 5653 1.206363573284314 .598982304228633 2.76
9183018365045 18 5658 2904 0 5660 5655 5661 5656 ?219 29 5659 2903 0 5661 5662 5
656 1.1762501014885 .606342930316316 2.769183018365045 18 5661 2901 0 5663 5658
 5664 5659 ?219 29 5662 2900 0 5664 5665 5659 1.17383241775408 .604875004786759
 2.769183018365045 18 5664 2898 0 5666 5661 5667 5662 ?219 29 5665 2897 0 5667 5
668 5662 1.17122058269071 .594189579310825 2.769183018365045 18 5667 2895 0 5669
 5664 5670 5665 ?219 29 5668 2884 0 5670 5671 5665 1.2052196637505 .585879195018
28 2.769183018365045 18 5670 2882 0 5672 5667 5673 5668 ?219 29 5671 2881 0 5673
 5674 5668 1.20783149881387 .596564620494214 2.769183018365045 18 5673 2879 0 56
75 5670 5676 5671 ?219 29 5674 2878 0 5676 5677 5671 1.2052196637505 .5858791950
1828 2.775183018365045 18 5676 2876 0 5678 5673 5679 5674 ?219 29 5677 2875 0 56
79 5680 5674 1.20783149881387 .596564620494214 2.775183018365045 18 5679 2873 0
 5681 5676 5682 5677 ?219 29 5680 2862 0 5682 5683 5677 1.172688508220266 .59177
1895576406 2.769183018365045 18 5682 2860 0 5684 5679 5685 5680 ?219 29 5683 285
9 0 5685 5686 5680 1.20280198001608 .584411269488723 2.769183018365045 18 5685 2
857 0 5687 5682 5688 5683 ?219 29 5686 2856 0 5688 5689 5683 1.172688508220266 .
591771895576406 2.775183018365045 18 5688 2854 0 5690 5685 5691 5686 ?219 29 568
9 2853 0 5691 5692 5686 1.20280198001608 .584411269488723 2.775183018365045 18 5
691 2851 0 5693 5688 5694 5689 ?219 29 5692 1776 0 5694 5695 5689 1.209691889366
92 .641405227712065 2.829183018365045 18 5694 1774 0 5696 5691 5697 5692 ?219 29
 5695 1772 0 5697 5698 5692 1.192866707708 .645517801376382 2.82918301836505 18
 5697 1770 0 5699 5694 5700 5695 ?219 29 5698 1756 0 5700 5701 5695 1.2154663746
74554 .621612551481773 2.839183018365045 18 5700 1754 0 5702 5697 5703 5698 ?219
 29 5701 1749 0 5703 5704 5698 1.17986768632387 .631931950821335 2.8291830183650
5 18 5703 1747 0 5705 5700 5706 5701 ?219 29 5704 1746 0 5706 5707 5701 1.214958
070387542 .623354819691547 2.829183018365045 18 5706 1744 0 5708 5703 5709 5704
 ?219 29 5707 1686 0 5709 5710 5704 1.152059207813788 .576943702606659 2.9216858
41525775 18 5709 1684 0 5711 5706 5712 5707 ?219 29 5710 1672 0 5712 5713 5707 1
.214264996439066 .561738761985222 2.921685841525775 18 5712 1670 0 5714 5709 571
5 5710 ?219 29 5713 1664 0 5715 5716 5710 1.214234220276936 .562182752014652 2.9
2156769568744 18 5715 1662 0 5717 5712 5718 5713 ?219 29 5716 1661 0 5718 5719 5
713 1.15229132581284 .57732343350201 2.92156769568744 18 5718 1659 0 5720 5715 5
721 5716 ?219 29 5719 1558 0 5721 5722 5716 1.139372003800236 .579711017176908 2
.83119802064256 18 5721 1556 0 5723 5718 5724 5719 ?219 29 5722 1528 0 5724 5725
 5719 1.144256319742724 .577560696123818 2.87918298507302 18 5724 1526 0 5726 57
21 5727 5722 ?219 29 5725 1503 0 5727 5728 5722 1.144256954516264 .5775632733759
85 2.879183018365045 18 5727 1501 0 5729 5724 5730 5725 ?219 29 5728 1500 0 5730
 5731 5725 1.139653970907736 .580864588685356 2.82918301836505 18 5730 1497 0 57
32 5727 5733 5728 ?219 29 5731 1490 0 5733 5734 5728 1.149674556186608 .57573986
3409798 2.91970946369191 18 5733 1488 0 5735 5730 5736 5731 ?219 29 5734 1477 0
 5736 5737 5731 1.149065457190642 .57398110712198 2.922183018365045 18 5736 1475
 0 5738 5733 5739 5734 ?219 29 5737 1469 0 5739 5740 5734 1.14292025633734 .5757
22976476535 2.879235096697815 18 5739 1467 0 5741 5736 5742 5737 ?219 29 5740 14
66 0 5742 5743 5737 1.148174863440532 .57380323485368 2.919813397604985 18 5742
 1464 0 5744 5739 5745 5740 ?219 29 5743 1463 0 5745 5746 5740 1.138397366605296
 .579081682673425 2.82918301836505 18 5745 1460 0 5747 5742 5748 5743 ?219 29 57
46 1357 0 5748 5749 5743 1.226798212239698 .558341457567508 2.83119802064256 18
 5748 1355 0 5750 5745 5751 5746 ?219 29 5749 1327 0 5751 5752 5746 1.2214726875
16568 .558686724537744 2.87918298507302 18 5751 1325 0 5753 5748 5754 5749 ?219
 29 5752 1310 0 5754 5755 5749 1.2270801793472 .559495029075955 2.82918301836504
5 18 5754 1307 0 5756 5751 5757 5752 ?219 29 5755 1301 0 5757 5758 5752 1.221473
31319994 .558689304011815 2.879183018365045 18 5757 1299 0 5759 5754 5760 5755 ?
219 29 5758 1286 0 5760 5761 5755 1.21582543707068 .559570625174513 2.9197094636
91905 18 5760 1284 0 5762 5757 5763 5758 ?219 29 5761 1276 0 5763 5764 5758 1.21
5554545141342 .557729201043712 2.922183018365045 18 5763 1274 0 5765 5760 5766 5
761 ?219 29 5764 1271 0 5766 5767 5761 1.216262667682052 .557160555073968 2.9198
13397604975 18 5766 1269 0 5768 5763 5769 5764 ?219 29 5767 1266 0 5769 5770 576
4 1.22181036537391 .556439892859608 2.879235096697815 18 5769 1264 0 5771 5766 5
772 5767 ?219 29 5770 1263 0 5772 5773 5767 1.227372642975714 .557333484894984 2
.829183018365045 18 5772 1260 0 5774 5769 5775 5770 ?219 29 5773 1150 0 5775 577
6 5770 1.221855485465904 .579239307573079 2.91126010548598 18 5775 1148 0 5777 5
772 5778 5773 ?219 29 5776 1120 0 5778 5779 5773 1.155985934263128 .596499531478
327 2.91356150954421 18 5778 1118 0 5780 5775 5781 5776 ?219 29 5779 1117 0 5781
 5782 5776 1.219802106000532 .580900965438139 2.91356150954421 18 5781 1115 0 57
83 5778 5784 5779 ?219 29 5782 1099 0 5784 5785 5779 1.153397563219224 .59597245
5176056 2.91126010548598 18 5784 1097 0 5786 5781 5787 5782 ?219 29 5785 620 0 5
787 5788 5782 1.231339628562296 .576921101569867 2.829183018365045 18 5787 617 0
 5789 5784 5790 5785 ?219 29 5788 616 0 5790 5791 5785 1.143913420122834 .598290
661179268 2.82918301836505 18 5790 613 0 5792 5787 5793 5788 ?219 29 5791 385 0
 5793 5794 5788 1.161288736821656 .667094220453756 2.779183018365045 18 5793 383
 0 5795 5790 5796 5791 ?219 29 5794 382 0 5796 5797 5791 1.247662456795566 .6459
81920256656 2.779183018365045 18 5796 380 0 5798 5793 5799 5794 ?219 29 5797 374
 0 5799 5800 5794 1.246191066731084 .661783165470763 2.783202256251515 18 5799 3
72 0 5801 5796 5802 5797 ?219 29 5800 371 0 5802 5803 5797 1.169883313422606 .68
0435044719468 2.783202256251515 18 5802 369 0 5804 5799 5805 5800 ?219 29 5803 2
74 0 5805 5806 5800 1.15910955140063 .660460409402885 2.82918301836505 18 5805 2
72 0 5807 5802 5808 5803 ?219 29 5806 271 0 5808 5809 5803 1.15910955140063 .660
460409402885 2.779183018365045 18 5808 269 0 5810 5805 5811 5806 ?219 29 5809 26
3 0 5811 5812 5806 1.246535759840092 .639090849793484 2.779183018365045 18 5811
 261 0 5813 5808 5814 5809 ?219 29 5812 260 0 5814 5815 5809 1.246535759840092 .
639090849793484 2.829183018365045 18 5814 258 0 5816 5811 5817 5812 ?219 29 5815
 70 0 5818 5819 5812 1.112430182017124 .543121562330943 2.779183018365045 18 581
8 61 0 5820 5821 5822 5815 ?219 29 5819 72 0 5822 5823 5815 1.13175927062962 .17
0947395451814 2.779183018365045 18 5822 63 0 5824 5818 5825 5819 ?219 29 5823 24
 0 5817 5826 5819 1.233823540238764 .513449423380769 2.829183018365045 18 5817 2
2 0 5827 5814 5828 5823 ?219 29 5826 21 0 5828 5829 5823 1.13175927062962 .17094
7395451814 2.829183018365045 18 5828 19 0 5830 5817 5821 5826 ?219 29 5829 18 0
 5821 5831 5826 1.044990460139984 .19215626749479 2.829183018365045 18 5821 16 0
 5832 5828 5818 5829 ?219 29 5831 539 0 5825 5833 5829 1.125117602320366 .539710
230804999 2.954183018365045 18 5825 489 0 5834 5822 5835 5831 ?219 29 5833 540 0
 5835 5836 5831 1.22099304837757 .516275426800935 2.954183018365045 18 5835 488
 0 5837 5825 5838 5833 ?219 29 5836 543 0 5838 5839 5833 1.112430182017124 .5431
21562330943 2.82918301836505 18 5838 486 0 5840 5835 5841 5836 ?219 29 5839 755
 0 5841 5842 5836 1.226234703684402 .578168896692484 2.879183018365045 18 5841 6
76 0 5843 5838 5844 5839 ?219 29 5842 926 0 5844 5845 5839 1.149018345000726 .59
7042866056651 2.879183018365045 18 5844 849 0 5846 5841 5847 5842 ?219 29 5845 1
917 0 5847 5848 5842 1.178612989937506 .630620612291043 2.839183018365045 18 584
7 1841 0 5849 5844 5850 5845 ?219 29 5848 1924 0 5850 5851 5845 1.192866707708 .
645517801376382 2.839183018365045 18 5850 1838 0 5852 5847 5853 5848 ?219 29 585
1 1925 0 5853 5854 5848 1.20969188936692 .641405227712065 2.839183018365045 18 5
853 1837 0 5855 5850 5856 5851 ?219 29 5854 2254 0 5856 5857 5851 1.233823540238
764 .513449423380768 2.779183018365045 18 5856 2145 0 5858 5853 5859 5854 ?219 2
9 5857 2255 0 5859 5860 5854 1.226798212239698 .558341457567508 2.77918301836504
5 18 5859 2146 0 5861 5856 5862 5857 ?219 29 5860 2256 0 5862 5863 5857 1.139372
003800236 .579711017176909 2.779183018365045 18 5862 2143 0 5864 5859 5865 5860
 ?219 29 5863 2258 0 5866 5867 5860 1.206352751228748 .601043828636229 2.7791830
18365045 18 5866 2131 0 5868 5869 5870 5863 ?219 29 5867 2259 0 5870 5871 5863 1
.177210681748926 .608167015172696 2.779183018365045 18 5870 2130 0 5872 5866 587
3 5867 ?219 29 5871 2260 0 5873 5874 5867 1.17116647241288 .604497201348804 2.77
9183018365045 18 5873 2129 0 5875 5870 5876 5871 ?219 29 5874 2261 0 5876 5877 5
871 1.16741815582955 .58916225234185 2.779183018365045 18 5876 2128 0 5878 5873
 5879 5874 ?219 29 5877 2262 0 5879 5880 5874 1.139298856313874 .474121802956654
 2.779183018365045 18 5879 2127 0 5881 5876 5882 5877 ?219 29 5880 2263 0 5882 5
883 5877 1.135550539730544 .4587868539497 2.779183018365045 18 5882 2126 0 5884
 5879 5885 5880 ?219 29 5883 2264 0 5885 5886 5880 1.139220353554436 .4527426446
13652 2.779183018365045 18 5885 2125 0 5887 5882 5888 5883 ?219 29 5886 2265 0 5
888 5889 5883 1.168362423034256 .4456194580771855 2.779183018365045 18 5888 2124
 0 5890 5885 5891 5886 ?219 29 5889 2266 0 5891 5892 5886 1.174406632370304 .449
289271901078 2.779183018365045 18 5891 2123 0 5893 5888 5894 5889 ?219 29 5892 2
267 0 5894 5895 5889 1.178154948953634 .464624220908032 2.779183018365045 18 589
4 2122 0 5896 5891 5897 5892 ?219 29 5895 2268 0 5897 5898 5892 1.20627424846931
 .579664670293227 2.779183018365045 18 5897 2120 0 5899 5894 5900 5895 ?219 29 5
898 2269 0 5900 5901 5895 1.21002256505264 .594999619300181 2.779183018365045 18
 5900 2147 0 5902 5897 5903 5898 ?219 29 5901 2270 0 5865 5904 5898 1.2063527512
28748 .601043828636229 2.775183018365045 18 5865 2142 0 5905 5862 5906 5901 ?219
 29 5904 2271 0 5906 5907 5901 1.177210681748926 .608167015172696 2.775183018365
045 18 5906 2141 0 5908 5865 5909 5904 ?219 29 5907 2272 0 5909 5910 5904 1.1711
6647241288 .604497201348804 2.775183018365045 18 5909 2140 0 5911 5906 5912 5907
 ?219 29 5910 2274 0 5912 5913 5907 1.139298856313874 .474121802956654 2.7751830
18365045 18 5912 2138 0 5914 5909 5915 5910 1e-8 219 29 5913 2275 0 5915 5916 59
10 1.135550539730544 .4587868539497 2.775183018365045 18 5915 2137 0 5917 5912 5
918 5913 ?219 29 5916 2276 0 5918 5919 5913 1.139220353554436 .452742644613652 2
.775183018365045 18 5918 2136 0 5920 5915 5921 5916 ?219 29 5919 2277 0 5921 592
2 5916 1.168362423034256 .4456194580771855 2.775183018365045 18 5921 2135 0 5923
 5918 5924 5919 ?219 29 5922 2278 0 5924 5925 5919 1.174406632370304 .4492892719
01078 2.775183018365045 18 5924 2134 0 5926 5921 5927 5922 ?219 29 5925 2279 0 5
927 5928 5922 1.178154948953634 .464624220908032 2.775183018365045 18 5927 2133
 0 5929 5924 5930 5925 1e-8 219 29 5928 2280 0 5930 5931 5925 1.20627424846931 .
579664670293227 2.775183018365045 18 5930 2132 0 5932 5927 5869 5928 1e-8 219 29
 5931 2281 0 5869 5933 5928 1.21002256505264 .594999619300181 2.775183018365045
 18 5869 2121 0 5934 5930 5866 5931 ?219 29 5933 2391 0 5903 5935 5931 1.1674181
5582955 .58916225234185 2.775183018365045 18 5903 2363 0 5936 5900 5937 5933 1e-
8 219 29 5935 3658 0 5937 5938 5933 1.21926704263534 .451225693144809 2.82918301
8365045 18 5937 3592 0 5939 5903 5940 5935 ?219 29 5938 3660 0 5940 5941 5935 1.
232102529242464 .466329094560167 2.829183018365045 18 5940 3591 0 5942 5937 5943
 5938 ?219 29 5941 3661 0 5943 5944 5938 1.229608553922304 .456125851715271 2.82
9183018365045 18 5943 3588 0 5945 5940 5946 5941 ?219 29 5944 3807 0 5946 5947 5
941 1.16411330110826 .261590008717241 2.829183018365045 18 5946 3741 0 5948 5943
 5949 5944 ?219 29 5947 3809 0 5949 5950 5944 1.170367182273522 .279039913812214
5 2.829183018365045 18 5949 3740 0 5951 5946 5952 5947 ?219 29 5950 3810 0 5952
 5953 5947 1.166254608609204 .262214732153297 2.829183018365045 18 5952 3737 0 5
954 5949 5955 5950 ?219 29 5953 4188 0 5955 5956 5950 1.089726620419164 .4903171
47090312 2.80962789150031 18 5955 4136 0 5957 5952 5958 5953 ?219 29 5956 4189 0
 5958 5959 5953 1.088378024066728 .49380839678056 2.811183018365045 18 5958 4137
 0 5960 5955 5961 5956 ?219 29 5959 4190 0 5961 5962 5956 1.089428053413334 .498
06753439596 2.811183018365045 18 5961 4135 0 5963 5958 5964 5959 ?219 29 5962 41
91 0 5964 5965 5959 1.092220595739324 .500520389935209 2.809643023312385 18 5964
 4138 0 5966 5961 5967 5962 ?219 29 5965 4192 0 5967 5968 5962 1.102620214346502
 .50544808172352 2.80318301836505 18 5967 4139 0 5969 5964 5970 5965 ?219 29 596
8 4193 0 5970 5971 5965 1.096641637181742 .481198980997983 2.80318301836505 18 5
970 4131 0 5972 5967 5973 5968 ?219 29 5971 4305 0 5973 5974 5968 1.056486146901
88 .2890454014406555 2.80909656521008 18 5973 4253 0 5975 5970 5976 5971 ?219 29
 5974 4306 0 5976 5977 5971 1.053399446796962 .296265348500082 2.811183018365045
 18 5976 4254 0 5978 5973 5979 5974 ?219 29 5977 4307 0 5979 5980 5974 1.0539092
90313122 .299423088608685 2.811183018365045 18 5979 4252 0 5981 5976 5982 5977 ?
219 29 5980 4308 0 5982 5983 5977 1.060598720566196 .3058705830995735 2.80841083
8197815 18 5982 4255 0 5984 5979 5985 5980 ?219 29 5983 4309 0 5985 5986 5980 1.
061085319164046 .3060125475525505 2.808183018365045 18 5985 4256 0 5987 5982 598
8 5983 ?219 29 5986 4310 0 5988 5989 5983 1.058097827018316 .2875033364655525 2.
808183018365045 18 5988 4248 0 5990 5985 5991 5986 ?219 29 5989 4450 0 5991 5992
 5986 1.097462071028364 .480117153962981 2.839183018365045 18 5991 4394 0 5993 5
988 5994 5989 ?219 29 5992 4451 0 5994 5995 5989 1.103851220079744 .506031373964
532 2.839183018365045 18 5994 4385 0 5996 5991 5997 5992 ?219 29 5995 4452 0 599
7 5998 5992 1.102620214346502 .505448081723519 2.82918301836505 18 5997 4388 0 5
999 5994 6000 5995 ?219 29 5998 4453 0 6000 6001 5995 1.096641637181744 .4811989
80997983 2.82918301836505 18 6000 4391 0 6002 5997 6003 5998 ?219 29 6001 4456 0
 6003 6004 5998 1.092220595739324 .500520389935209 2.839183018365045 18 6003 438
6 0 6005 6000 6006 6001 ?219 29 6004 4460 0 6006 6007 6001 1.089726620419164 .49
0317147090312 2.839183018365045 18 6006 4387 0 6008 6003 6009 6004 ?219 29 6007
 4792 0 6010 6011 6004 1.190369838250812 .457740665751596 2.954183018365045 18 6
010 4705 0 6012 6013 6014 6007 ?219 29 6011 4793 0 6014 6015 6007 1.182296893509
482 .424712987007799 2.954183018365045 18 6014 4707 0 6016 6010 6017 6011 ?219 2
9 6015 4794 0 6017 6018 6011 1.170208474837386 .4173733593600145 2.9541830183650
45 18 6017 4709 0 6019 6014 6020 6015 ?219 29 6018 4795 0 6020 6021 6015 1.12455
2565985668 .428533018267146 2.954183018365045 18 6020 4711 0 6022 6017 6023 6018
 ?219 29 6021 4796 0 6023 6024 6018 1.117212938337882 .440621436939242 2.9541830
18365045 18 6023 4713 0 6025 6020 6026 6021 ?219 29 6024 4797 0 6026 6027 6021 1
.125285883079212 .473649115683039 2.954183018365045 18 6026 4715 0 6028 6023 602
9 6024 ?219 29 6027 4798 0 6029 6030 6024 1.137374301751308 .480988743330823 2.9
54183018365045 18 6029 4717 0 6031 6026 6032 6027 ?219 29 6030 4800 0 6009 6033
 6027 1.190369838250812 .457740665751596 2.951683018365045 18 6009 4702 0 6034 6
006 6035 6030 ?219 29 6033 4801 0 6035 6036 6030 1.182296893509482 .424712987007
799 2.951683018365045 18 6035 4704 0 6037 6009 6038 6033 ?219 29 6036 4802 0 603
8 6039 6033 1.170208474837386 .4173733593600145 2.951683018365045 18 6038 4706 0
 6040 6035 6041 6036 ?219 29 6039 4803 0 6041 6042 6036 1.124552565985668 .42853
3018267146 2.951683018365045 18 6041 4708 0 6043 6038 6044 6039 ?219 29 6042 480
4 0 6044 6045 6039 1.117212938337882 .440621436939242 2.951683018365045 18 6044
 4710 0 6046 6041 6047 6042 ?219 29 6045 4805 0 6047 6048 6042 1.125285883079212
 .473649115683039 2.951683018365045 18 6047 4712 0 6049 6044 6050 6045 ?219 29 6
048 4806 0 6050 6051 6045 1.137374301751308 .480988743330823 2.951683018365045 1
8 6050 4714 0 6052 6047 6013 6048 ?219 29 6051 4807 0 6013 6053 6048 1.183030210
603026 .469829084423692 2.951683018365045 18 6013 4716 0 6054 6050 6010 6051 ?21
9 29 6053 5032 0 6055 6056 6051 1.151068575956454 .469405939649756 2.95168301836
5045 18 6055 4949 0 5548 6057 6058 6053 ?219 29 6056 5034 0 6058 6059 6053 1.167
061910882124 .463947962199777 2.951683018365045 18 6058 4947 0 6060 6055 6061 60
56 ?219 29 6059 5035 0 6061 6062 6056 1.167103934468372 .460005231161978 2.95168
3018365045 18 6061 4946 0 6063 6058 6064 6059 ?219 29 6062 5036 0 6064 6065 6059
 1.164629168959818 .45804111074708 2.951683018365045 18 6064 4945 0 6066 6061 60
67 6062 ?219 29 6065 5037 0 6067 6068 6062 1.148262755994058 .462041547729384 2.
951683018365045 18 6067 4944 0 6069 6064 6070 6065 ?219 29 6068 5038 0 6070 6071
 6065 1.146973078986096 .464925809600589 2.951683018365045 18 6070 4942 0 6072 6
067 6073 6068 ?219 29 6071 5039 0 6073 6074 6068 1.14882914074363 .4684045922569
85 2.951683018365045 18 6073 4957 0 6075 6070 6076 6071 ?219 29 6074 5040 0 6032
 6077 6071 1.151068575956454 .469405939649756 2.956683018365045 18 6032 4956 0 6
078 6029 6079 6074 ?219 29 6077 5041 0 6079 6080 6074 1.16553690357843 .46586945
1048855 2.956683018365045 18 6079 4955 0 6081 6032 6082 6077 ?219 29 6080 5042 0
 6082 6083 6077 1.167061910882124 .463947962199777 2.956683018365045 18 6082 495
4 0 6084 6079 6085 6080 ?219 29 6083 5043 0 6085 6086 6080 1.167103934468372 .46
0005231161978 2.956683018365045 18 6085 4953 0 6087 6082 6088 6083 ?219 29 6086
 5044 0 6088 6089 6083 1.164629168959818 .45804111074708 2.956683018365045 18 60
88 4952 0 6090 6085 6091 6086 ?219 29 6089 5045 0 6091 6092 6086 1.1482627559940
58 .462041547729384 2.956683018365045 18 6091 4951 0 6093 6088 6094 6089 ?219 29
 6092 5046 0 6094 6095 6089 1.146973078986096 .464925809600589 2.956683018365045
 18 6094 4950 0 6096 6091 6057 6092 ?219 29 6095 5047 0 6057 6097 6092 1.1488291
4074363 .468404592256985 2.956683018365045 18 6057 4943 0 6098 6094 6055 6095 ?2
19 29 6097 5987 0 6076 6099 6095 1.060598720566196 .305870583099573 2.8291830183
6505 18 6076 5810 0 6100 6073 6101 6097 ?219 29 6099 5988 0 6101 6102 6097 1.056
48614690188 .2890454014406555 2.82918301836505 18 6101 5850 0 6103 6076 6104 609
9 ?219 29 6102 5995 0 6104 6105 6099 1.091268963515914 .3968233281025315 2.95418
3018365045 18 6104 5835 0 6106 6101 6107 6102 ?219 29 6105 5996 0 6107 6108 6102
 1.091320966663224 .3968106169901985 2.954692009171535 18 6107 5836 0 6109 6104
 6110 6105 ?219 29 6108 5998 0 6110 6111 6105 1.055223082224644 .190953361509014
 2.927210313447845 18 6110 5818 0 6112 6107 6113 6108 ?219 29 6111 6000 0 6113 6
114 6108 1.061085319164046 .306012547552551 2.82918301836505 18 6113 5849 0 6115
 6110 6116 6111 ?219 29 6114 6001 0 6116 6117 6111 1.058097827018316 .2875033364
655515 2.82918301836505 18 6116 5811 0 6118 6113 6119 6114 ?219 29 6117 6004 0 6
119 6120 6114 1.18511154443655 .3738854166606535 2.954183018365045 18 6119 5824
 0 5542 6116 6121 6117 ?219 29 6120 6008 0 6121 6122 6117 1.122125529757334 .174
600418082962 2.927210313447845 18 6121 5831 0 6123 6119 6124 6120 ?219 29 6122 6
578 0 6124 6125 6120 1.044990460139984 .19215626749479 2.779183018365045 18 6124
 6453 0 6126 6121 6127 6122 ?219 29 6125 6580 0 6128 6129 6122 1.05927215173485
 .2200716584340635 2.779183018365045 18 6128 6439 0 6130 6131 6132 6125 ?219 29
 6129 6581 0 6132 6133 6125 1.131965244758216 .2023033094197035 2.77918301836504
5 18 6132 6438 0 6134 6128 6135 6129 ?219 29 6133 6582 0 6135 6136 6129 1.131977
116735778 .202351879535503 2.779183018365045 18 6135 6437 0 6137 6132 6138 6133
 ?219 29 6136 6583 0 6138 6139 6133 1.141691139895718 .1999774840233475 2.779183
018365045 18 6138 6436 0 6140 6135 6141 6136 ?219 29 6139 6584 0 6141 6142 6136
 1.149289205534616 .2310623581351565 2.779183018365045 18 6141 6435 0 6143 6138
 6144 6139 ?219 29 6142 6585 0 6144 6145 6139 1.139575182374676 .233436753647312
 2.779183018365045 18 6144 6434 0 6146 6141 6147 6142 ?219 29 6145 6586 0 6147 6
148 6142 1.148586013343306 .270301471539285 2.779183018365045 18 6147 6433 0 614
9 6144 6150 6145 ?219 29 6148 6587 0 6150 6151 6145 1.15354764687704 .3462966701
763325 2.779183018365045 18 6150 6432 0 6152 6147 6153 6148 ?219 29 6151 6588 0
 6153 6154 6148 1.10654721946854 .3577849693157005 2.779183018365045 18 6153 643
1 0 6155 6150 6156 6151 ?219 29 6154 6589 0 6156 6157 6151 1.07589292031994 .288
069820553645 2.779183018365045 18 6156 6430 0 6158 6153 6159 6154 ?219 29 6157 6
590 0 6159 6160 6154 1.06688208935131 .251205102661672 2.779183018365045 18 6159
 6429 0 6161 6156 6162 6157 ?219 29 6160 6591 0 6162 6163 6157 1.05716806619137
 .2535794981738275 2.779183018365045 18 6162 6428 0 6164 6159 6165 6160 ?219 29
 6163 6592 0 6165 6166 6160 1.04957000055247 .2224946240620185 2.779183018365045
 18 6165 6426 0 6167 6162 6168 6163 ?219 29 6166 6593 0 6168 6169 6163 1.0592840
23712412 .220120228549863 2.779183018365045 18 6168 6455 0 6170 6165 6171 6166 ?
219 29 6169 6594 0 6127 6172 6166 1.05927215173485 .2200716584340635 2.774183018
365045 18 6127 6452 0 6173 6124 6174 6169 ?219 29 6172 6596 0 6174 6175 6169 1.1
31977116735778 .202351879535503 2.774183018365045 18 6174 6450 0 6176 6127 6177
 6172 ?219 29 6175 6597 0 6177 6178 6172 1.141691139895718 .1999774840233475 2.7
74183018365045 18 6177 6449 0 6179 6174 6180 6175 ?219 29 6178 6598 0 6180 6181
 6175 1.149289205534616 .2310623581351565 2.774183018365045 18 6180 6448 0 6182
 6177 6183 6178 ?219 29 6181 6599 0 6183 6184 6178 1.139575182374676 .2334367536
47312 2.774183018365045 18 6183 6447 0 6185 6180 6186 6181 ?219 29 6184 6604 0 6
186 6187 6181 1.06688208935131 .251205102661672 2.774183018365045 18 6186 6442 0
 6188 6183 6189 6184 ?219 29 6187 6605 0 6189 6190 6184 1.05716806619137 .253579
4981738275 2.774183018365045 18 6189 6441 0 6191 6186 6192 6187 ?219 29 6190 660
6 0 6192 6193 6187 1.04957000055247 .2224946240620185 2.774183018365045 18 6192
 6440 0 6194 6189 6131 6190 ?219 29 6193 6607 0 6131 6195 6190 1.05928402371241
 .220120228549863 2.774183018365045 18 6131 6427 0 6196 6192 6128 6193 ?219 29 6
195 6825 0 6197 6198 6193 1.131965244758216 .2023033094197035 2.774183018365045
 18 6197 6748 0 6199 6200 0 6195 ?219 29 6198 6826 0 6171 6201 6195 1.1485860133
43306 .270301471539285 2.766683018365045 18 6171 6759 0 6202 6168 6203 6198 ?219
 29 6201 6827 0 6203 6204 6198 1.15354764687704 .3462966701763325 2.766683018365
045 18 6203 6758 0 6205 6171 6206 6201 ?219 29 6204 6828 0 6206 6207 6201 1.1065
4721946854 .357784969315701 2.766683018365045 18 6206 6757 0 6208 6203 6209 6204
 ?219 29 6207 6829 0 6209 6210 6204 1.07589292031994 .288069820553645 2.76668301
8365045 18 6209 6756 0 6211 6206 6212 6207 ?219 29 6210 6830 0 6212 6213 6207 1.
05927215173485 .2200716584340635 2.766683018365045 18 6212 6755 0 6214 6209 6200
 6210 ?219 29 6213 6831 0 6200 0 6210 1.131965244758216 .2023033094197035 2.7666
83018365045 18 6200 6750 0 6215 6212 6197 6213 ?219 17 6215 0 6216 6217 6218 620
0 6214 6219 0 6220 -15 6216 6769 0 6221 6222 0 17 6217 0 6216 6221 6215 6197 622
3 6224 0 0 +17 6218 0 6216 6215 6221 6212 6225 6226 0 6227 -17 6214 0 6228 6229
 6220 6212 6215 6219 0 6218 +16 6219 6743 6230 ?6214 6231 6232 6233 0 0 219 17 6
220 0 6228 6214 6234 6200 6235 6232 0 6223 +15 6228 6784 0 6220 6236 0 17 6234 0
 6228 6220 6237 6171 6238 6239 0 6235 +17 6235 0 6240 6241 6223 6171 6220 6232 0
 0 -16 6232 6742 6242 ?6220 6219 6243 6244 0 0 219 17 6223 0 6240 6235 6245 6200
 6217 6224 0 0 -15 6240 6491 0 6146 6246 0 17 6245 0 6240 6223 6134 6197 6247 62
48 0 6249 -16 6224 6731 6250 ?6217 6251 6226 6252 0 0 219 81 1 6250 8951 2259 62
24 0 0 6253 6254 6255 16 6251 6685 6253 ?6256 6257 6224 6258 0 0 219 16 6226 673
5 6254 ?6225 6224 6239 6259 0 0 219 30 6252 6798 0 6224 6259 6260 0 +1.131965244
758216 .2023033094197035 2.766683018365045 2386979502944085e-30 -111022302462515
6e-30 1 30 6259 6799 0 6226 6261 6252 0 +1.05927215173485 .2200716584340635 2.76
6683018365045 2386979502944085e-30 -1110223024625156e-30 1 31 6260 6708 0 6257 6
252 6258 0 +1.089682709466144 .186902426027033 2.766183018365045 -23869795029440
85e-30 1110223024625156e-30 -1 -.971402315994023 .237439551215565 30531133177191
8e-29 .0438 16 6257 6688 6262 ?6263 6264 6251 6260 0 0 219 31 6258 6707 0 6251 6
260 6265 0 +1.089682709466144 .186902426027033 2.774183018365045 -23869795029440
85e-30 1110223024625156e-30 -1 -.971402315994023 .237439551215565 30531133177191
8e-29 .0438 30 6265 6576 0 6266 6258 6267 0 +1.05928402371241 .220120228549863 2
.774183018365045 -.971402315994024 .2374395512155595 305311331771918e-29 16 6266
 6387 6268 ?6194 6269 6270 6265 0 0 219 30 6267 6575 0 6269 6265 6271 0 +1.04957
000055247 .2224946240620185 2.774183018365045 .237439551215565 .971402315994023
 37470027081099e-29 16 6269 6390 6272 ?6191 6273 6266 6267 0 0 219 30 6271 6574
 0 6273 6267 6274 0 +1.05716806619137 .2535794981738275 2.774183018365045 .97140
2315994024 -.2374395512155595 -305311331771918e-29 16 6273 6393 6275 ?6188 6276
 6269 6271 0 0 219 30 6274 6568 0 6276 6271 6277 0 +1.139575182374676 .233436753
647312 2.774183018365045 .971402315994022 -.23743955121557 -3053113317719185e-30
 16 6276 6411 6278 ?6182 6279 6273 6274 0 0 219 30 6277 6567 0 6279 6274 6280 0
 +1.149289205534616 .2310623581351565 2.774183018365045 -.2374395512155645 -.971
402315994023 -374700270810991e-30 16 6279 6414 6281 ?6179 6282 6276 6277 0 0 219
 30 6280 6566 0 6282 6277 6283 0 +1.141691139895718 .1999774840233475 2.77418301
8365045 -.971402315994022 .23743955121557 3053113317719185e-30 16 6282 6417 6284
 ?6176 6285 6279 6280 0 0 219 31 6283 6564 0 6285 6280 6286 0 +1.089682709466144
 .186902426027033 2.774183018365045 -2386979502944085e-30 1110223024625156e-30 -
1 -.971402315994023 .237439551215565 305311331771918e-29 .045 16 6285 6423 6287
 ?6173 6288 6282 6283 0 0 219 30 6286 6563 0 6264 6283 6289 0 +1.05927215173485
 .2200716584340635 2.779183018365045 .2374395512155645 .971402315994023 37470027
08109905e-31 16 6264 6322 6290 ?6291 6292 6257 6286 0 0 219 30 6289 6562 0 6292
 6286 6293 0 +1.059284023712412 .220120228549863 2.779183018365045 -.97140231599
4024 .2374395512155595 305311331771918e-29 16 6292 6326 6294 ?6167 6295 6264 628
9 0 0 219 30 6293 6561 0 6295 6289 6296 0 +1.04957000055247 .2224946240620185 2.
779183018365045 .237439551215565 .971402315994023 37470027081099e-29 16 6295 633
0 6297 ?6164 6298 6292 6293 0 0 219 30 6296 6560 0 6298 6293 6299 0 +1.057168066
19137 .2535794981738275 2.779183018365045 .971402315994024 -.2374395512155595 -3
05311331771918e-29 16 6298 6334 6300 ?6161 6301 6295 6296 0 0 219 30 6299 6559 0
 6301 6296 6302 0 +1.06688208935131 .251205102661672 2.779183018365045 .23743955
12155645 .971402315994023 374700270810991e-30 16 6301 6338 6303 ?6158 6304 6298
 6299 0 0 219 30 6302 6558 0 6304 6299 6305 0 +1.07589292031994 .288069820553645
 2.779183018365045 .4025145528626215 .915413586710294 -161159832082122e-30 16 63
04 6342 6306 ?6155 6307 6301 6302 0 0 219 30 6305 6557 0 6307 6302 6308 0 +1.106
54721946854 .3577849693157005 2.779183018365045 .971402315994023 -.2374395512155
65 -305311331771918e-29 16 6307 6346 6309 ?6152 6310 6304 6305 0 0 219 30 6308 6
556 0 6310 6305 6311 0 +1.15354764687704 .3462966701763325 2.779183018365045 -.0
651500689550335 -.997875477459565 -899175295582998e-30 16 6310 6350 6312 ?6149 6
313 6307 6308 0 0 219 30 6311 6555 0 6313 6308 6314 0 +1.148586013343306 .270301
471539285 2.779183018365045 -.237439551215565 -.971402315994023 -37470027081099e
-29 16 6313 6354 6315 ?6146 6316 6310 6311 0 0 219 30 6314 6554 0 6316 6311 6317
 0 +1.139575182374676 .233436753647312 2.779183018365045 .971402315994022 -.2374
3955121557 -3053113317719185e-30 16 6316 6358 6318 ?6143 6319 6313 6314 0 0 219
 30 6317 6553 0 6319 6314 6320 0 +1.149289205534616 .2310623581351565 2.77918301
8365045 -.2374395512155645 -.971402315994023 -374700270810991e-30 16 6319 6362 6
321 ?6140 6322 6316 6317 0 0 219 30 6320 6552 0 6322 6317 6323 0 +1.141691139895
718 .1999774840233475 2.779183018365045 -.971402315994022 .23743955121557 305311
3317719185e-30 16 6322 6366 6324 ?6137 6325 6319 6320 0 0 219 30 6323 6551 0 632
5 6320 6326 0 +1.131965244758216 .2023033094197035 2.779183018365045 -.237439551
2155645 -.971402315994023 -3747002708109905e-31 16 6325 6370 6327 ?6134 6328 632
2 6323 0 0 219 31 6326 6550 0 6270 6323 6329 0 +1.089682709466144 .1869024260270
33 2.779183018365045 -2386979502944085e-30 1110223024625156e-30 -1 -.97140231599
4023 .237439551215565 305311331771918e-29 .045 16 6270 6374 6330 ?5824 6266 6328
 6326 6328 6328 219 30 6329 6549 0 6288 6326 6331 0 +1.05927215173485 .220071658
4340635 2.774183018365045 2386979502944085e-30 -1110223024625156e-30 1 16 6288 6
325 6332 ?6333 6248 6285 6329 0 0 219 30 6331 6548 0 6248 6329 6334 0 +1.1319652
44758216 .2023033094197035 2.774183018365045 2386979502944085e-30 -1110223024625
156e-30 1 16 6248 6383 6335 ?6247 6336 6288 6331 0 0 219 30 6334 6547 0 6336 633
1 6337 0 +1.131977116735778 .202351879535503 2.774183018365045 2386979502944085e
-30 -1110223024625156e-30 1 16 6336 6373 6338 ?6339 6340 6248 6334 0 0 219 30 63
37 6546 0 6340 6334 6341 0 +1.141691139895718 .1999774840233475 2.77418301836504
5 2386979502944085e-30 -1110223024625156e-30 1 16 6340 6369 6342 ?6343 6344 6336
 6337 0 0 219 30 6341 6545 0 6344 6337 6345 0 +1.149289205534616 .23106235813515
65 2.774183018365045 2386979502944085e-30 -1110223024625156e-30 1 16 6344 6365 6
346 ?6347 6348 6340 6341 0 0 219 30 6345 6544 0 6348 6341 6349 0 +1.139575182374
676 .233436753647312 2.774183018365045 2386979502944085e-30 -1110223024625156e-3
0 1 16 6348 6361 6350 ?6351 6352 6344 6345 0 0 219 30 6349 6543 0 6352 6345 6353
 0 +1.148586013343306 .270301471539285 2.774183018365045 2386979502944085e-30 -1
110223024625156e-30 1 16 6352 6357 6354 ?6241 6355 6348 6349 0 0 219 30 6353 654
2 0 6355 6349 6356 0 +1.15354764687704 .3462966701763325 2.774183018365045 23869
79502944085e-30 -1110223024625156e-30 1 16 6355 6353 6357 ?6358 6359 6352 6353 0
 0 219 30 6356 6541 0 6359 6353 6360 0 +1.10654721946854 .3577849693157005 2.774
183018365045 2386979502944085e-30 -1110223024625156e-30 1 16 6359 6349 6361 ?636
2 6363 6355 6356 0 0 219 30 6360 6540 0 6363 6356 6364 0 +1.07589292031994 .2880
69820553645 2.774183018365045 2386979502944085e-30 -1110223024625156e-30 1 16 63
63 6345 6365 ?6366 6367 6359 6360 0 0 219 30 6364 6539 0 6367 6360 6368 0 +1.066
88208935131 .251205102661672 2.774183018365045 2386979502944085e-30 -11102230246
25156e-30 1 16 6367 6341 6369 ?6370 6371 6363 6364 0 0 219 30 6368 6538 0 6371 6
364 6372 0 +1.05716806619137 .2535794981738275 2.774183018365045 238697950294408
5e-30 -1110223024625156e-30 1 16 6371 6337 6373 ?6374 6375 6367 6368 0 0 219 30
 6372 6537 0 6375 6368 6376 0 +1.04957000055247 .2224946240620185 2.774183018365
045 2386979502944085e-30 -1110223024625156e-30 1 16 6375 6333 6377 ?6378 6379 63
71 6372 0 0 219 30 6376 6536 0 6379 6372 6380 0 +1.05928402371241 .2201202285498
63 2.774183018365045 2386979502944085e-30 -1110223024625156e-30 1 16 6379 6329 6
381 ?6170 6382 6375 6376 0 0 219 31 6380 6229 0 6383 6376 6384 0 +1.089682709466
144 .1869024260270325 2.969183018365045 2386979502944085e-30 -1110223024625156e-
30 1 .971402315994023 -.237439551215565 -305311331771918e-29 .02425 16 6383 6196
 6385 ?6386 6387 6388 6380 0 0 219 31 6384 6228 0 6389 6380 6390 0 +1.0896827094
66144 .1869024260270325 2.959183018365045 2386979502944085e-30 -1110223024625156
e-30 1 .971402315994023 -.237439551215565 -305311331771918e-29 .021675 16 6389 6
192 6391 ?6392 6388 6382 6384 0 0 219 31 6390 6227 0 6388 6384 6393 0 +1.0896827
09466144 .1869024260270325 2.959183018365045 2386979502944085e-30 -1110223024625
156e-30 1 .971402315994023 -.237439551215565 -305311331771918e-29 .02425 16 6388
 6189 6394 ?6395 6383 6389 6390 0 0 219 31 6393 6226 0 6382 6390 6396 0 +1.08968
2709466144 .1869024260270325 2.969183018365045 2386979502944085e-30 -11102230246
25156e-30 1 .971402315994023 -.237439551215565 -305311331771918e-29 .021675 16 6
382 6195 6397 ?6398 6389 6379 6393 0 0 219 31 6396 6225 0 6387 6393 6399 0 +1.08
9682709466144 .1869024260270325 2.959183018365045 2386979502944085e-30 -11102230
24625156e-30 1 .971402315994023 -.237439551215565 -305311331771918e-29 .024 16 6
387 6188 6400 ?6401 6402 6383 6396 0 0 219 31 6399 6151 0 6402 6396 6403 0 +1.08
9682709466144 .1869024260270325 2.959183018365045 2386979502944085e-30 -11102230
24625156e-30 1 .971402315994023 -.237439551215565 -305311331771918e-29 .027 16 6
402 6113 6404 ?6405 5525 6387 6399 0 0 219 31 6403 5983 0 6406 6399 6407 0 +3.48
41941122522 -.0945867246121298 2.82918301836504 -2386979502944085e-30 1110223024
625156e-30 -1 .971402315994023 -.237439551215565 -305311331771918e-29 2.456 16 6
406 5715 6408 ?6409 5543 5525 6403 0 0 219 38 6407 5960 0 5543 6403 6410 0 +6411
 6412 6413 6414 6415 6416 16 5543 5725 6417 ?5537 6418 6406 6407 0 0 219 38 6410
 5956 0 6418 6407 6419 0 +6411 6420 6421 6422 6423 6424 50 6411 5551 0 6425 6426
 5527 6427 +1.138190253976232 .3853543723815925 2.848986527508495 -.237439551215
5645 -.971402315994023 -3747002708109905e-31 .971402315994023 -.237439551215565
 -305311331771918e-29 52 6412 5939 0 219 6428 6420 6429 +-1.164685934203706 1.04
173750862377 2.829183018365055 -2386979502944085e-30 1110223024625156e-30 -1 2.4
56 .1045284632676536 .994521895368273 .971402315994023 -.237439551215565 -305311
331771918e-29 40 255 3 6413 0 1 3 1732385004476955e-23 462619907451449e-21 ??1.1
93153470893456 .371919731200163 2.875470931359575 1.185555744725124 .37377684092
90205 2.949835321975315 1.177957985298324 .375633958787235 3.024199708990055 41
 3 CI8 term_use0 0 1 cCZ1 6414 L?1.193153470893456 .371919731200163 2.8754709313
59575 41 1 6415 L?1.177957985298324 .375633958787235 3.024199708990055 204 2 17
 INTERSECTION_DATA17 Intersection data7 uv_type0 0 1 u6 values0 1 1 fT12 6416 4
 .0565813113807345 .02648440385108115 .037059976058327 -.0462879129945268 .04875
99112839499 .1008487944668228 .0371785829870425 -.1206523036102682 .040938476949
58155 .175213181481561 .03729795170463255 -.1950166906250065 50 6428 5940 0 6430
 5528 6412 0 +1.089682709466144 .186902426027033 2.829183018365045 2386979502944
085e-30 -1110223024625156e-30 1 .971402315994023 -.237439551215565 -305311331771
918e-29 52 6420 5936 0 219 6412 6426 6431 +3.4841941122522 -.0945867246121298 2.
82918301836504 -2386979502944085e-30 1110223024625156e-30 -1 2.456 .104528463267
6536 .994521895368273 .971402315994023 -.237439551215565 -305311331771918e-29 14
1 6429 6407 6432 6432 6412 141 6432 6433 6429 6429 6412 38 6433 5631 0 6434 6435
 6436 0 +5527 6412 6437 6438 6439 6440 16 6434 5629 6441 ?5544 6442 6443 6433 0
 0 219 31 6435 5277 0 6443 6444 6433 0 -1.18018425299287 .4499359291531165 2.957
683018365045 2386979502944085e-30 -1110223024625156e-30 1 .971402315994023 -.237
439551215565 -305311331771918e-29 .005 38 6436 5635 0 6442 6433 6445 0 +5527 642
6 6446 6447 6448 6449 68 255 5527 5549 0 6450 6411 6451 6452 +6453 1.13052309750
993 .353986836895936 2.48528187632245 -.971402315994023 .237439551215565 3053113
31771918e-29 ?????.1151300020968066 40 3 6437 0 1 3 .0267288794800659 .336125740
755126 ??1.122125529757334 .174600418082962 2.927210313447845 1.16993016871682 .
323461270763806 2.956561876274155 1.18505954128924 .3738981277729865 2.954692009
171535 41 1 6438 L?1.122125529757334 .174600418082962 2.927210313447845 41 1 643
9 L?1.18505954128924 .3738981277729865 2.954692009171535 204 12 6440 4 5.0132683
5316008 .0745325501515823 .1227102561869824 -.0980272950827976 5.11499779954437
 .410397647240115 .0587434740879003 -.1273788579091062 5.14059245554354 .5219440
84575212 .03718635554542705 -.1255089908064866 14 6450 5639 6454 ?6455 6456 6457
 2186 5527 +6458 6458 6455 6456 5533 50 6451 5181 0 6459 5527 6460 0 +1.13072267
7312844 .462025805961638 2.959683018365045 2386979502944085e-30 -111022302462515
6e-30 1 .971402315994023 -.237439551215565 -305311331771918e-29 141 6452 6433 64
61 6462 5527 31 6453 5566 0 219 6463 6464 6465 +1.094114259770018 .2050325909746
53 2.816659017992685 .2058248461673255 .842061616240731 .49856631169208 .9714023
15994023 -.237439551215565 -305311331771918e-29 .116196490856553 31 6463 5570 0
 6466 6467 6453 0 +1.138190253976232 .3853543723815925 2.848986527508495 .237439
5512155645 .971402315994023 3747002708109905e-31 .971402315994023 -.237439551215
565 -305311331771918e-29 .116196490856553 30 6464 5374 0 6468 6453 6469 0 +1.210
560697920102 .3676648883764815 2.954183018365045 -.971402315994023 .237439551215
565 305311331771918e-29 141 6465 5527 6465 6465 6453 16 6468 5337 6470 ?6471 647
2 6466 6464 0 0 219 31 6469 5182 0 6472 6464 6473 0 +1.130722677312844 .46202580
5961638 2.951683018365045 2386979502944085e-30 -1110223024625156e-30 1 .97140231
5994023 -.237439551215565 -305311331771918e-29 .005 16 6472 5160 6474 ?6475 6476
 6468 6469 0 0 219 31 6473 5150 0 6476 6469 6477 0 +1.15094211367976 .4375242235
534905 2.951683018365045 2386979502944085e-30 -1110223024625156e-30 1 .971402315
994023 -.237439551215565 -305311331771918e-29 .0075 16 6476 5128 6478 ?6479 6480
 6472 6473 0 0 219 31 6477 5118 0 6480 6473 6481 0 +1.18018425299287 .4499359291
531165 2.951683018365045 2386979502944085e-30 -1110223024625156e-30 1 .971402315
994023 -.237439551215565 -305311331771918e-29 .005 16 6480 5096 6482 ?6483 6484
 6476 6477 0 0 219 31 6481 5031 0 6485 6477 6486 0 +1.150593696854024 .467463135
017768 2.956683018365045 2386979502944085e-30 -1110223024625156e-30 1 .971402315
994023 -.237439551215565 -305311331771918e-29 .002 16 6485 4918 6487 ?6488 6489
 6490 6481 0 0 219 30 6486 5030 0 6489 6481 6491 0 +1.146973078986096 .464925809
600589 2.956683018365045 -.470728619608493 -.882278055196593 39348205172879e-29
 16 6489 4921 6492 ?6096 6493 6485 6486 0 0 219 31 6491 5029 0 6493 6486 6494 0
 +1.14873763509649 .463984352361372 2.956683018365045 2386979502944085e-30 -1110
223024625156e-30 1 -.971402315994023 .237439551215565 305311331771918e-29 .002 1
6 6493 4924 6495 ?6093 6496 6489 6491 0 0 219 30 6494 5028 0 6496 6491 6497 0 +1
.148262755994058 .462041547729384 2.956683018365045 .971402315994023 -.237439551
215565 -305311331771918e-29 16 6496 4927 6498 ?6090 6499 6493 6494 0 0 219 31 64
97 5027 0 6499 6494 6500 0 +1.16510404806225 .459983915379068 2.956683018365045
 2386979502944085e-30 -1110223024625156e-30 1 -.971402315994023 .237439551215565
 305311331771918e-29 .002 16 6499 4930 6501 ?6087 6502 6496 6497 0 0 219 30 6500
 5026 0 6502 6497 6503 0 +1.167103934468372 .460005231161978 2.956683018365045 -
.010657891455065 .99994320306192 1119513690302738e-30 16 6502 4933 6504 ?6084 65
05 6499 6500 0 0 219 31 6503 5025 0 6505 6500 6506 0 +1.165062024476 .4639266464
16867 2.956683018365045 2386979502944085e-30 -1110223024625156e-30 1 .9714023159
94023 -.237439551215565 -305311331771918e-29 .002 16 6505 4936 6507 ?6081 6508 6
502 6503 0 0 219 30 6506 5024 0 6508 6503 6509 0 +1.151068575956454 .46940593964
9756 2.956683018365045 -.971402315994023 .237439551215565 305311331771918e-29 16
 6508 4939 6510 ?6078 6511 6505 6506 0 0 219 31 6509 5023 0 6484 6506 6512 0 +1.
150593696854024 .467463135017768 2.951683018365045 2386979502944085e-30 -1110223
024625156e-30 1 .971402315994023 -.237439551215565 -305311331771918e-29 .002 16
 6484 4886 6513 ?6514 6515 6480 6509 0 0 219 30 6512 5022 0 6515 6509 6516 0 +1.
146973078986096 .464925809600589 2.951683018365045 -.470728619608493 -.882278055
196593 39348205172879e-29 16 6515 4890 6517 ?6072 6518 6484 6512 0 0 219 31 6516
 5021 0 6518 6512 6519 0 +1.14873763509649 .463984352361372 2.951683018365045 23
86979502944085e-30 -1110223024625156e-30 1 -.971402315994023 .237439551215565 30
5311331771918e-29 .002 16 6518 4894 6520 ?6069 6521 6515 6516 0 0 219 30 6519 50
20 0 6521 6516 6522 0 +1.148262755994058 .462041547729384 2.951683018365045 .971
402315994023 -.237439551215565 -305311331771918e-29 16 6521 4898 6523 ?6066 6524
 6518 6519 0 0 219 31 6522 5019 0 6524 6519 6525 0 +1.16510404806225 .4599839153
79068 2.951683018365045 2386979502944085e-30 -1110223024625156e-30 1 -.971402315
994023 .237439551215565 305311331771918e-29 .002 16 6524 4902 6526 ?6063 6527 65
21 6522 0 0 219 30 6525 5018 0 6527 6522 6528 0 +1.167103934468372 .460005231161
978 2.951683018365045 -.010657891455065 .99994320306192 1119513690302738e-30 16
 6527 4906 6529 ?6060 6530 6524 6525 0 0 219 31 6528 5017 0 6530 6525 6531 0 +1.
165062024476 .463926646416867 2.951683018365045 2386979502944085e-30 -1110223024
625156e-30 1 .971402315994023 -.237439551215565 -305311331771918e-29 .002 16 653
0 4910 6532 ?5552 6490 6527 6528 0 0 219 30 6531 5016 0 6490 6528 6533 0 +1.1510
68575956454 .469405939649756 2.951683018365045 -.971402315994023 .23743955121556
5 305311331771918e-29 16 6490 4914 6534 ?5548 6485 6530 6531 0 0 219 30 6533 501
5 0 6511 6531 6535 0 +1.151068575956454 .469405939649756 2.956683018365045 -2386
979502944085e-30 1110223024625156e-30 -1 16 6511 4889 6536 ?6537 5551 6508 6533
 0 0 219 30 6535 5014 0 5551 6533 6538 0 +1.16553690357843 .465869451048855 2.95
6683018365045 -2386979502944085e-30 1110223024625156e-30 -1 16 5551 4917 6539 ?5
545 6540 6511 6535 0 0 219 30 6538 5013 0 6540 6535 6541 0 +1.167061910882124 .4
63947962199777 2.956683018365045 -2386979502944085e-30 1110223024625156e-30 -1 1
6 6540 4913 6542 ?6543 6544 5551 6538 0 0 219 30 6541 5012 0 6544 6538 6545 0 +1
.167103934468372 .460005231161978 2.956683018365045 -2386979502944085e-30 111022
3024625156e-30 -1 16 6544 4909 6546 ?6547 6548 6540 6541 0 0 219 30 6545 5011 0
 6548 6541 6549 0 +1.164629168959818 .45804111074708 2.956683018365045 -23869795
02944085e-30 1110223024625156e-30 -1 16 6548 4905 6550 ?6551 6552 6544 6545 0 0
 219 30 6549 5010 0 6552 6545 6553 0 +1.148262755994058 .462041547729384 2.95668
3018365045 -2386979502944085e-30 1110223024625156e-30 -1 16 6552 4901 6554 ?6555
 6556 6548 6549 0 0 219 30 6553 5009 0 6556 6549 6557 0 +1.146973078986096 .4649
25809600589 2.956683018365045 -2386979502944085e-30 1110223024625156e-30 -1 16 6
556 4897 6558 ?6559 6560 6552 6553 0 0 219 30 6557 5008 0 6560 6553 6561 0 +1.14
882914074363 .468404592256985 2.956683018365045 -2386979502944085e-30 1110223024
625156e-30 -1 16 6560 4893 6562 ?6075 6563 6556 6557 0 0 219 31 6561 4791 0 6564
 6557 6565 0 +1.180655815090872 .460115061263751 2.951683018365045 2386979502944
085e-30 -1110223024625156e-30 1 .971402315994023 -.237439551215565 -305311331771
918e-29 .01 16 6564 4646 6566 ?6567 6568 6569 6561 0 0 219 30 6565 4790 0 6568 6
561 6570 0 +1.183030210603026 .469829084423692 2.951683018365045 -.9714023159940
23 .237439551215565 305311331771918e-29 16 6568 4674 6571 ?6572 6573 6564 6565 0
 0 219 31 6570 4789 0 6573 6565 6574 0 +1.134999906239152 .471274720170883 2.951
683018365045 2386979502944085e-30 -1110223024625156e-30 1 -.971402315994023 .237
439551215565 305311331771918e-29 .01 16 6573 4670 6575 ?6576 6577 6568 6570 0 0
 219 30 6574 4788 0 6577 6570 6578 0 +1.125285883079212 .473649115683039 2.95168
3018365045 -.2374395512155645 -.971402315994023 -3747002708109905e-31 16 6577 46
66 6579 ?6580 6581 6573 6574 0 0 219 31 6578 4787 0 6581 6574 6582 0 +1.12692696
1497822 .438247041427086 2.951683018365045 2386979502944085e-30 -111022302462515
6e-30 1 -.971402315994023 .237439551215565 305311331771918e-29 .01 16 6581 4662
 6583 ?6584 6585 6577 6578 0 0 219 30 6582 4786 0 6585 6578 6586 0 +1.1702084748
37386 .4173733593600145 2.951683018365045 .971402315994023 -.237439551215565 -30
5311331771918e-29 16 6585 4658 6587 ?6588 6589 6581 6582 0 0 219 31 6586 4785 0
 6589 6582 6590 0 +1.172582870349542 .4270873825199545 2.951683018365045 2386979
502944085e-30 -1110223024625156e-30 1 .971402315994023 -.237439551215565 -305311
331771918e-29 .01 16 6589 4654 6591 ?6592 6593 6585 6586 0 0 219 30 6590 4784 0
 6593 6586 6594 0 +1.190369838250812 .457740665751596 2.951683018365045 .2374395
512155645 .971402315994023 3747002708109905e-31 16 6593 4650 6595 ?6596 6597 658
9 6590 0 0 219 31 6594 4783 0 6563 6590 6598 0 +1.180655815090872 .4601150612637
51 2.954183018365045 2386979502944085e-30 -1110223024625156e-30 1 .9714023159940
23 -.237439551215565 -305311331771918e-29 .01 16 6563 4678 6599 ?5553 6600 6560
 6594 0 0 219 30 6598 4782 0 6600 6594 6601 0 +1.183030210603026 .46982908442369
2 2.954183018365045 -.971402315994023 .237439551215565 305311331771918e-29 16 66
00 4681 6602 ?6603 6604 6563 6598 0 0 219 31 6601 4781 0 6604 6598 6605 0 +1.134
999906239152 .471274720170883 2.954183018365045 2386979502944085e-30 -1110223024
625156e-30 1 -.971402315994023 .237439551215565 305311331771918e-29 .01 16 6604
 4684 6606 ?6607 6608 6600 6601 0 0 219 30 6605 4780 0 6608 6601 6609 0 +1.12528
5883079212 .473649115683039 2.954183018365045 -.2374395512155645 -.9714023159940
23 -3747002708109905e-31 16 6608 4687 6610 ?6611 6612 6604 6605 0 0 219 31 6609
 4779 0 6612 6605 6613 0 +1.126926961497822 .438247041427086 2.954183018365045 2
386979502944085e-30 -1110223024625156e-30 1 -.971402315994023 .237439551215565 3
05311331771918e-29 .01 16 6612 4690 6614 ?6615 6616 6608 6609 0 0 219 30 6613 47
78 0 6616 6609 6617 0 +1.170208474837386 .4173733593600145 2.954183018365045 .97
1402315994023 -.237439551215565 -305311331771918e-29 16 6616 4693 6618 ?6619 662
0 6612 6613 0 0 219 31 6617 4777 0 6620 6613 6621 0 +1.172582870349542 .42708738
25199545 2.954183018365045 2386979502944085e-30 -1110223024625156e-30 1 .9714023
15994023 -.237439551215565 -305311331771918e-29 .01 16 6620 4696 6622 ?6623 6569
 6616 6617 0 0 219 30 6621 4776 0 6569 6617 6624 0 +1.190369838250812 .457740665
751596 2.954183018365045 .2374395512155645 .971402315994023 3747002708109905e-31
 16 6569 4699 6625 ?6626 6564 6620 6621 0 0 219 30 6624 4775 0 6627 6621 6628 0
 +1.190369838250812 .457740665751596 2.951683018365045 2386979502944085e-30 -111
0223024625156e-30 1 16 6627 4653 6629 ?6012 6630 6631 6624 0 0 219 30 6628 4774
 0 6631 6624 6632 0 +1.182296893509482 .424712987007799 2.951683018365045 238697
9502944085e-30 -1110223024625156e-30 1 16 6631 4657 6633 ?6016 6627 6634 6628 0
 0 219 30 6632 4773 0 6634 6628 6635 0 +1.170208474837386 .4173733593600145 2.95
1683018365045 2386979502944085e-30 -1110223024625156e-30 1 16 6634 4661 6636 ?60
19 6631 6637 6632 0 0 219 30 6635 4772 0 6637 6632 6638 0 +1.124552565985668 .42
8533018267146 2.951683018365045 2386979502944085e-30 -1110223024625156e-30 1 16
 6637 4665 6639 ?6022 6634 6640 6635 0 0 219 30 6638 4771 0 6640 6635 6641 0 +1.
117212938337882 .440621436939242 2.951683018365045 2386979502944085e-30 -1110223
024625156e-30 1 16 6640 4669 6642 ?6025 6637 6643 6638 0 0 219 30 6641 4770 0 66
43 6638 6644 0 +1.125285883079212 .473649115683039 2.951683018365045 23869795029
44085e-30 -1110223024625156e-30 1 16 6643 4673 6645 ?6028 6640 6646 6641 0 0 219
 30 6644 4769 0 6646 6641 6647 0 +1.137374301751308 .480988743330823 2.951683018
365045 2386979502944085e-30 -1110223024625156e-30 1 16 6646 4677 6648 ?6031 6643
 6597 6644 0 0 219 30 6647 4768 0 6597 6644 6649 0 +1.183030210603026 .469829084
423692 2.951683018365045 2386979502944085e-30 -1110223024625156e-30 1 16 6597 46
49 6650 ?6651 6646 6593 6647 0 0 219 30 6649 4447 0 6630 6647 6652 0 +1.09906884
260294 .477998459158263 2.839183018365045 -.604263749112871 .79678436324269 2605
99580277708e-29 16 6630 4366 6653 ?6654 6655 6627 6649 0 0 219 31 6652 4443 0 66
55 6649 6656 0 +1.0951179055417 .494405779235931 2.839183018365045 -238697950294
4085e-30 1110223024625156e-30 -1 -.971402315994023 .237439551215565 305311331771
918e-29 .00676630387247508 16 6655 4375 6657 ?6658 6659 6630 6652 0 0 219 30 665
6 4440 0 6659 6652 6660 0 +1.092220595739324 .500520389935209 2.839183018365045
 .903685500166786 .428196820152025 -21334822277125e-28 16 6659 4368 6661 ?6662 6
663 6655 6656 0 0 219 38 6660 4436 0 6663 6656 6664 0 +6665 6666 6667 6668 6669
 6670 16 6663 4369 6671 ?5999 6672 6659 6660 0 0 219 38 6664 4435 0 6672 6660 66
73 0 +6665 6674 6675 6676 6677 6678 52 6665 520 0 6679 6680 6681 6682 -3.4841941
122522 -.0945867246121298 2.82918301836504 -2386979502944085e-30 111022302462515
6e-30 -1 2.456 .1045284632676536 .994521895368273 .971402315994023 -.23743955121
5565 -305311331771918e-29 50 6666 4432 0 219 6674 6683 6684 +1.092220595739324 .
500520389935209 2.839183018365045 .4281968201520255 -.903685500166786 -221588691
2235135e-30 -.903685500166786 -.428196820152025 21334822277125e-28 40 2 6667 0 1
 2 19644688640325e-20 3891440117406995e-20 ??1.103851244703442 .506031385632075
 2.839183218365045 1.102620189729968 .505448070059371 2.829182818365045 41 1 666
8 L?1.103851244703442 .506031385632075 2.839183218365045 41 1 6669 L?1.102620189
729968 .505448070059371 2.829182818365045 204 8 6670 4 3.149028429158675 -.01000
02000000011 -.0128702396596723 -200000000144232e-21 3.14867550829964 19999999891
81975e-22 -.01150797925685854 .01000019999999988 50 6674 4434 0 219 6685 6666 66
86 +1.09906884260294 .477998459158263 2.839183018365045 .79678436324269 .6042637
4911287 -163422369940235e-29 .604263749112871 -.79678436324269 -260599580277708e
-29 50 6683 4430 0 6687 6666 6688 0 +1.0951179055417 .494405779235931 2.83918301
8365045 2386979502944085e-30 -1110223024625156e-30 1 -.971402315994023 .23743955
1215565 305311331771918e-29 141 6684 6660 6684 6684 6666 14 6687 4397 6689 ?6690
 6691 6692 2186 6683 +0 0 6690 6691 5533 52 6688 4285 0 6691 6683 6693 6694 -3.4
841941122522 -.0945867246121297 2.81118301836504 2386979502944085e-30 -111022302
4625156e-30 1 2.462017069124775 .89493436160203 .446197813109799 -.9714023159940
23 .237439551215565 305311331771918e-29 14 6691 4274 6695 ?6687 6696 6697 2186 6
688 -0 0 6687 6696 5533 51 6693 4284 0 6698 6688 6699 6700 +1.06339944531401 .29
62707945140365 2.811183018365045 2386979502944085e-30 -1110223024625156e-30 1 .0
1 -.971402315994023 .237439551215565 305311331771918e-29 141 6694 6701 6702 6703
 6688 38 6701 4299 0 6704 6673 6705 0 +6699 6688 6706 6707 6708 6709 141 6702 67
10 6711 6694 6688 141 6703 6705 6694 6711 6688 38 6705 4298 0 6712 6701 6713 0 +
6714 6688 6715 6716 6717 6718 141 6711 6713 6703 6702 6688 38 6713 4297 0 6719 6
705 6720 0 +6693 6688 6721 6722 6723 6724 16 6719 4243 6725 ?5984 6726 6712 6713
 0 0 219 31 6720 4296 0 6726 6713 6710 0 +3.4841941122522 -.0945867246121297 2.8
1118301836504 -2386979502944085e-30 1110223024625156e-30 -1 -.971402315994023 .2
37439551215565 305311331771918e-29 2.462017069124775 40 4 6721 0 1 4 .0006043344
54955138 .346116420172007 ??1.05390929031317 .299423088608979 2.811183018365045
 1.05537056063215 .302232087223292 2.81068889374656 1.05755517803085 .3043852593
715005 2.80978765566122 1.060598720566196 .3058705830995735 2.808410838197815 41
 1 6722 L?1.05390929031317 .299423088608979 2.811183018365045 41 1 6723 L?1.0605
98720566196 .3058705830995735 2.808410838197815 204 16 6724 4 6.20221609963746 -
2615255495135955e-32 .0790026860667664 221414712366216e-29 5.88424305232842 -.00
0494124618489548 .0777809802036495 -.000494124618487657 5.57629154805544 -.00139
5362703829694 .0767736484765984 -.00139536270382796 5.23598775598297 -.002772180
167232925 .075975988861667 -.002772180167231275 16 6726 4242 6727 ?6728 6729 671
9 6720 0 0 219 38 6710 4295 0 6729 6720 6730 0 +6693 6688 6731 6732 6733 6734 16
 6729 4241 6735 ?5978 6736 6726 6710 0 0 219 30 6730 4293 0 6736 6710 6737 0 +1.
05648614690188 .2890454014406555 2.811183018365045 2386979502944085e-30 -1110223
024625156e-30 1 40 4 6731 0 1 4 .000651267328623992 .366733273866772 ??1.0564861
4690188 .2890454014406555 2.80909656521008 1.054510756948522 .2916891769894875 2
.81027566674306 1.053485088775278 .294964833403236 2.81103808643544 1.0533994467
96962 .296265348499797 2.811183018365025 41 1 6732 L?1.05648614690188 .289045401
4406555 2.80909656521008 41 1 6733 L?1.053399446796962 .296265348499797 2.811183
018365025 204 16 6734 4 1.04719755119662 -.00208645315496848 .0830027840900517 -
.002086453154966755 .715655189458668 -.000907351621987755 .0820666629102586 -.00
0907351621985666 .3706993874091515 -.0001449319296083162 .0808179502426878 -.000
144931929606724 .2402737724458825 -2267241344755245e-29 .0803018788379195 -20812
9829624243e-28 16 6736 4239 6738 ?6739 6740 6729 6730 0 0 219 31 6737 4292 0 674
0 6730 6741 0 +1.06339944531401 .2962707945140365 2.811183018365045 -23869795029
44085e-30 1110223024625156e-30 -1 -.971402315994023 .237439551215565 30531133177
1918e-29 .01 16 6740 4228 6742 ?6743 6744 6736 6737 0 0 219 30 6741 4291 0 6744
 6737 6745 0 +1.060598720566196 .3058705830995735 2.811183018365045 238697950294
4085e-30 -1110223024625156e-30 1 16 6744 4231 6746 ?6747 6748 6740 6741 0 0 219
 30 6745 4287 0 6748 6741 6749 0 -1.058097827018316 .2875033364655525 2.82918301
836505 -2386979502944085e-30 1110223024625156e-30 -1 16 6748 4233 6750 ?6751 675
2 6744 6745 0 0 219 30 6749 4286 0 6752 6745 6753 0 +1.061085319164046 .30601254
75525505 2.82918301836505 -2386979502944085e-30 1110223024625156e-30 -1 16 6752
 4229 6754 ?6755 6756 6748 6749 0 0 219 31 6753 4183 0 6756 6749 6757 0 -3.48419
41122522 -.0945867246121297 2.80318301836504 -2386979502944085e-30 1110223024625
156e-30 -1 -.971402315994023 .237439551215565 305311331771918e-29 2.456 16 6756
 4128 6758 ?6759 6760 6752 6753 0 0 219 38 6757 4182 0 6760 6753 6761 0 +6762 67
63 6764 6765 6766 6767 16 6760 4123 6768 ?6769 6770 6756 6757 0 0 219 38 6761 41
81 0 6770 6757 6771 0 +6772 6763 6773 6774 6775 6776 50 6762 4165 0 6777 6778 67
72 6779 +1.089726620419164 .490317147090312 2.811183018365045 -.796784363242707
 -.604263749112848 1634223699402425e-30 -.604263749112848 .796784363242707 26059
95802777035e-30 52 6763 4168 0 6780 6781 6778 6782 -3.4841941122522 -.0945867246
121297 2.81118301836504 2386979502944085e-30 -1110223024625156e-30 1 2.467011055
36377 .809016994374965 .587785252292449 -.971402315994023 .237439551215565 30531
1331771918e-29 40 2 6764 0 1 2 673853469878438e-20 .001024000857625214 ??1.09664
1637181742 .481198980997983 2.80318301836505 1.089726620419164 .490317147090312
 2.80962789150031 41 1 6765 L?1.096641637181742 .481198980997983 2.8031830183650
5 41 1 6766 L?1.089726620419164 .490317147090312 2.80962789150031 204 8 6767 4 -
.01144370611795164 .00799999999999954 .00308625092480966 -.00799999999999793 401
7776320437775e-32 .00155512686473669 .0001478012905767412 -.001555126864735975 1
4 6780 4157 6783 ?6696 6784 6785 2186 6763 -0 0 6696 6784 5533 50 6781 4280 0 66
96 6714 6763 0 +1.06339944531401 .2962707945140365 2.811183018365045 23869795029
44085e-30 -1110223024625156e-30 1 -.971402315994023 .237439551215565 30531133177
1918e-29 51 6778 4167 0 6784 6763 6762 6786 +1.0951179055417 .494405779235931 2.
811183018365045 2386979502944085e-30 -1110223024625156e-30 1 .00676630387247507
 -.971402315994023 .237439551215565 305311331771918e-29 141 6782 6757 6787 6788
 6763 141 6787 6789 6790 6782 6763 141 6788 6761 6782 6790 6763 141 6790 6771 67
88 6787 6763 38 6771 4180 0 6791 6761 6792 0 +6778 6763 6793 6794 6795 6796 16 6
791 4126 6797 ?5966 6798 6770 6771 0 0 219 31 6792 4179 0 6798 6771 6789 0 +3.48
41941122522 -.0945867246121297 2.81118301836504 -2386979502944085e-30 1110223024
625156e-30 -1 -.971402315994023 .237439551215565 305311331771918e-29 2.467011055
36377 40 3 6793 0 1 3 .0004154162533177905 .354691639079959 ??1.089428053413276
 .498067534395724 2.811183018365045 1.090873653206798 .499675427251912 2.8104446
61380825 1.092220595739324 .500520389935209 2.809643023312385 41 1 6794 L?1.0894
28053413276 .498067534395724 2.811183018365045 41 1 6795 L?1.092220595739324 .50
0520389935209 2.809643023312385 204 12 6796 4 5.95108058392894 -176469252942749e
-31 6.28030994459614 1613248485921735e-30 5.63015207164291 -.000738356984224102
 6.27953618557149 -.000738356984222796 5.39461462066198 -.00153999505266135 6.27
907180363537 -.001539995052660395 16 6798 4125 6799 ?6800 6801 6791 6792 0 0 219
 38 6789 4178 0 6801 6792 6802 0 +6778 6763 6803 6804 6805 6806 16 6801 4124 680
7 ?5960 6808 6798 6789 0 0 219 30 6802 4176 0 6808 6789 6809 0 +1.08972662041916
4 .490317147090312 2.811183018365045 2386979502944085e-30 -1110223024625156e-30
 1 40 3 6803 0 1 3 .0003970915799318105 .3215451961903305 ??1.089726620419164 .4
90317147090312 2.80962789150031 1.088712513647166 .492225452936473 2.81067302445
557 1.08837802406671 .493808396780753 2.811183018365095 41 1 6804 L?1.0897266204
19164 .490317147090312 2.80962789150031 41 1 6805 L?1.08837802406671 .4938083967
80753 2.811183018365095 204 12 6806 4 .88857068651761 -.001555126864736695 .0001
478012905767412 -.001555126864735975 .567816517691337 -.000509993909476604 6.282
67903136238 -.000509993909475491 .328132127077348 452816746735295e-28 6.28208807
358426 46461556394546e-27 16 6808 4122 6810 ?6008 6811 6801 6802 0 0 219 31 6809
 4175 0 6811 6802 6812 0 +1.0951179055417 .494405779235931 2.811183018365045 -23
86979502944085e-30 1110223024625156e-30 -1 -.971402315994023 .237439551215565 30
5311331771918e-29 .00676630387247507 16 6811 4111 6813 ?6814 6815 6808 6809 0 0
 219 30 6812 4174 0 6815 6809 6816 0 +1.092220595739324 .500520389935209 2.81118
3018365045 2386979502944085e-30 -1110223024625156e-30 1 16 6815 4114 6817 ?6005
 6818 6811 6812 0 0 219 30 6816 4170 0 6818 6812 6819 0 -1.096641637181742 .4811
98980997983 2.82918301836505 -2386979502944085e-30 1110223024625156e-30 -1 16 68
18 4116 6820 ?6821 6822 6815 6816 0 0 219 30 6819 4169 0 6822 6816 6823 0 +1.102
620214346502 .505448081723519 2.82918301836505 -2386979502944085e-30 11102230246
25156e-30 -1 16 6822 4112 6824 ?6825 6826 6818 6819 0 0 219 31 6823 3801 0 6827
 6819 6828 0 +1.163453883861392 .2718145207388335 2.811183018365045 238697950294
4085e-30 -1110223024625156e-30 1 .971402315994023 -.237439551215565 -30531133177
1918e-29 .01 16 6827 3967 6829 ?6830 6831 6832 6823 0 0 219 30 6828 3798 0 6826
 6823 6833 0 +1.166254608609204 .262214732153297 2.829183018365045 .959978858553
643 .2800724747811565 -24567235583719e-28 16 6826 3697 6834 ?5954 6835 6822 6828
 0 0 219 31 6833 3797 0 6835 6828 6836 0 +1.163453883861392 .2718145207388335 2.
829183018365045 2386979502944085e-30 -1110223024625156e-30 1 .971402315994023 -.
237439551215565 -305311331771918e-29 .01 16 6835 3700 6837 ?6838 6832 6826 6833
 0 0 219 30 6836 3796 0 6832 6833 6839 0 +1.153680851729852 .295005492609137 2.8
29183018365045 -.722539307338079 .691329841212866 283142382918289e-29 16 6832 37
03 6840 ?5594 6827 6835 6836 0 0 219 30 6839 3794 0 6841 6836 6842 0 +1.17036718
2273522 .2790399138122145 2.811183018365045 2386979502944085e-30 -11102230246251
56e-30 1 16 6841 3718 6843 ?5951 6844 6831 6839 0 0 219 30 6842 3793 0 6831 6839
 6845 0 +1.166254608609204 .262214732153297 2.811183018365045 2386979502944085e-
30 -1110223024625156e-30 1 16 6831 3696 6846 ?6847 6841 6827 6842 0 0 219 30 684
5 3790 0 6844 6842 6848 0 -1.16411330110826 .261590008717241 2.829183018365045 -
2386979502944085e-30 1110223024625156e-30 -1 16 6844 3722 6849 ?6850 6851 6841 6
845 0 0 219 30 6848 3789 0 6851 6845 6852 0 +1.170000938151884 .2793903383329085
 2.829183018365045 -2386979502944085e-30 1110223024625156e-30 -1 16 6851 3710 68
53 ?5564 6854 6844 6848 0 0 219 31 6852 3652 0 6855 6848 6856 0 +1.2267112441199
26 .462240462414549 2.811183018365045 2386979502944085e-30 -1110223024625156e-30
 1 .971402315994023 -.237439551215565 -305311331771918e-29 .00676630387247507 16
 6855 3846 6857 ?6858 6859 6860 6852 0 0 219 30 6856 3649 0 6854 6852 6861 0 +1.
229608553922304 .456125851715271 2.829183018365045 .903685500166769 .42819682015
2061 -2133482227712415e-30 16 6854 3548 6862 ?5945 6863 6851 6856 0 0 219 31 686
1 3648 0 6863 6856 6864 0 +1.226711244119926 .462240462414549 2.829183018365045
 2386979502944085e-30 -1110223024625156e-30 1 .971402315994023 -.237439551215565
 -305311331771918e-29 .00676630387247507 16 6863 3551 6865 ?6866 6860 6854 6861
 0 0 219 30 6864 3647 0 6860 6861 6867 0 +1.22276030705869 .478647782492216 2.82
9183018365045 -.604263749112847 .796784363242708 260599580277703e-29 16 6860 355
4 6868 ?5597 6855 6863 6864 0 0 219 30 6867 3645 0 6869 6864 6870 0 +1.232102529
242464 .466329094560167 2.811183018365045 2386979502944085e-30 -1110223024625156
e-30 1 16 6869 3569 6871 ?5942 6872 6859 6867 0 0 219 30 6870 3644 0 6859 6867 6
873 0 +1.229608553922304 .456125851715271 2.811183018365045 2386979502944085e-30
 -1110223024625156e-30 1 16 6859 3547 6874 ?6875 6869 6855 6870 0 0 219 30 6873
 3641 0 6872 6870 6876 0 -1.21926704263534 .451225693144809 2.829183018365045 -2
386979502944085e-30 1110223024625156e-30 -1 16 6872 3573 6877 ?6878 6879 6869 68
73 0 0 219 30 6876 3640 0 6879 6873 6880 0 +1.225148658091762 .475498494189084 2
.829183018365045 -2386979502944085e-30 1110223024625156e-30 -1 16 6879 3561 6881
 ?5582 6882 6872 6876 0 0 219 31 6880 3508 0 6883 6876 6884 0 +1.172786552391592
 .526893236624941 2.965683018365045 2386979502944085e-30 -1110223024625156e-30 1
 .971402315994023 -.237439551215565 -305311331771918e-29 .0285 16 6883 3488 6885
 ?6886 6887 6882 6880 0 0 219 31 6884 3507 0 6882 6880 6888 0 +1.172786552391592
 .526893236624941 2.960183018365045 2386979502944085e-30 -1110223024625156e-30 1
 .971402315994023 -.237439551215565 -305311331771918e-29 .0285 16 6882 3485 6889
 ?6890 6883 6879 6884 0 0 219 31 6888 3466 0 6891 6884 6892 0 +1.172786552391592
 .526893236624941 2.960183018365045 2386979502944085e-30 -1110223024625156e-30 1
 .971402315994023 -.237439551215565 -305311331771918e-29 .03 16 6891 3446 6893 ?
6894 6895 6887 6888 0 0 219 31 6892 3465 0 6887 6888 6896 0 +1.172786552391592 .
526893236624941 2.954183018365045 2386979502944085e-30 -1110223024625156e-30 1 .
971402315994023 -.237439551215565 -305311331771918e-29 .03 16 6887 3443 6897 ?68
98 6891 6883 6892 0 0 219 31 6896 3419 0 6895 6892 6899 0 +1.208402485073926 .67
2603584024044 2.833183018365045 2386979502944085e-30 -1110223024625156e-30 1 .97
1402315994023 -.237439551215565 -305311331771918e-29 .0035 16 6895 3399 6900 ?69
01 6902 6891 6896 0 0 219 31 6899 3368 0 6903 6896 6904 0 +1.172786552391592 .52
6893236624941 2.771183018365045 -2386979502944085e-30 1110223024625156e-30 -1 -.
971402315994023 .237439551215565 305311331771918e-29 .0425 16 6903 3348 6905 ?69
06 6907 6902 6899 0 0 219 31 6904 3367 0 6902 6899 6908 0 +1.172786552391592 .52
6893236624941 2.774183018365045 -2386979502944085e-30 1110223024625156e-30 -1 -.
971402315994023 .237439551215565 305311331771918e-29 .0425 16 6902 3345 6909 ?69
10 6903 6895 6904 0 0 219 31 6908 2814 0 6911 6904 6912 0 +1.19924006391223 .593
002704390364 2.775183018365045 -2386979502944085e-30 1110223024625156e-30 -1 .97
1402315994023 -.237439551215565 -305311331771918e-29 .0055 16 6911 2791 6913 ?69
14 6915 6907 6908 0 0 219 31 6912 2813 0 6907 6908 6916 0 +1.19924006391223 .593
002704390364 2.769183018365045 -2386979502944085e-30 1110223024625156e-30 -1 .97
1402315994023 -.237439551215565 -305311331771918e-29 .0055 16 6907 2794 6917 ?69
18 6911 6903 6912 0 0 219 31 6916 2783 0 6919 6912 6920 0 +1.17981201759235 .597
751495414675 2.775183018365045 -2386979502944085e-30 1110223024625156e-30 -1 -.9
71402315994023 .237439551215565 305311331771918e-29 .0055 16 6919 2760 6921 ?692
2 6923 6915 6916 0 0 219 31 6920 2782 0 6915 6916 6924 0 +1.17981201759235 .5977
51495414675 2.769183018365045 -2386979502944085e-30 1110223024625156e-30 -1 -.97
1402315994023 .237439551215565 305311331771918e-29 .0055 16 6915 2763 6925 ?6926
 6919 6911 6920 0 0 219 31 6924 2752 0 6927 6920 6928 0 +1.146333040870954 .4607
83768859518 2.775183018365045 -2386979502944085e-30 1110223024625156e-30 -1 .971
402315994023 -.237439551215565 -305311331771918e-29 .0055 16 6927 2729 6929 ?693
0 6931 6923 6924 0 0 219 31 6928 2751 0 6923 6924 6932 0 +1.146333040870954 .460
783768859518 2.769183018365045 -2386979502944085e-30 1110223024625156e-30 -1 .97
1402315994023 -.237439551215565 -305311331771918e-29 .0055 16 6923 2732 6933 ?69
34 6927 6919 6928 0 0 219 31 6932 2721 0 6935 6928 6936 0 +1.165761087190834 .45
6034977835207 2.775183018365045 -2386979502944085e-30 1110223024625156e-30 -1 -.
971402315994023 .237439551215565 305311331771918e-29 .0055 16 6935 2698 6937 ?69
38 6939 6931 6932 0 0 219 31 6936 2720 0 6931 6932 6940 0 +1.165761087190834 .45
6034977835207 2.769183018365045 -2386979502944085e-30 1110223024625156e-30 -1 -.
971402315994023 .237439551215565 305311331771918e-29 .0055 16 6931 2701 6941 ?69
42 6935 6927 6936 0 0 219 30 6940 2651 0 6943 6936 6944 0 +1.204744784648068 .58
3936390386292 2.769183018365045 -.237439551215565 -.971402315994023 -37470027081
0989e-30 16 6943 2880 6945 ?6946 6947 6948 6940 0 0 219 30 6944 2650 0 6947 6940
 6949 0 +1.204744784648068 .583936390386292 2.769183018365045 -.971402315994023
 .237439551215565 305311331771918e-29 16 6947 2858 6950 ?6951 6952 6943 6944 0 0
 219 30 6949 2649 0 6952 6944 6953 0 +1.170745703588276 .592246774678837 2.76918
3018365045 .2374395512155645 .971402315994023 3747002708109905e-31 16 6952 2896
 6954 ?6955 6956 6947 6949 0 0 219 30 6953 2648 0 6956 6949 6957 0 +1.2083063779
16302 .598507425126202 2.769183018365045 .971402315994023 -.237439551215565 -305
311331771918e-29 16 6956 2902 6958 ?6959 6960 6952 6953 0 0 219 30 6957 2647 0 6
939 6953 6961 0 +1.204744784648068 .583936390386292 2.775183018365045 -.23743955
1215565 -.971402315994023 -374700270810989e-30 16 6939 2874 6962 ?6963 6964 6935
 6957 0 0 219 30 6961 2646 0 6964 6957 6965 0 +1.204744784648068 .58393639038629
2 2.775183018365045 -.971402315994023 .237439551215565 305311331771918e-29 16 69
64 2852 6966 ?6967 6968 6939 6961 0 0 219 30 6965 2645 0 6968 6961 6969 0 +1.170
745703588276 .592246774678837 2.775183018365045 .2374395512155645 .9714023159940
23 3747002708109905e-31 16 6968 2928 6970 ?6971 6948 6964 6965 0 0 219 30 6969 2
644 0 6948 6965 6972 0 +1.208306377916302 .598507425126202 2.775183018365045 .97
1402315994023 -.237439551215565 -305311331771918e-29 16 6948 2944 6973 ?6974 694
3 6968 6969 0 0 219 30 6972 2542 0 6975 6969 6976 0 +1.174827401194906 .46153969
8571045 2.769183018365045 .971402315994023 -.237439551215565 -305311331771918e-2
9 16 6975 2988 6977 ?6978 6979 6980 6972 0 0 219 30 6976 2541 0 6979 6972 6981 0
 +1.174827401194906 .461539698571045 2.769183018365045 -.2374395512155645 -.9714
02315994023 -3747002708109905e-31 16 6979 2966 6982 ?6983 6984 6975 6976 0 0 219
 30 6981 2540 0 6984 6976 6985 0 +1.171265807926674 .4469686638311345 2.76918301
8365045 -.971402315994023 .237439551215565 305311331771918e-29 16 6984 3004 6986
 ?6987 6988 6979 6981 0 0 219 30 6985 2539 0 6988 6981 6989 0 +1.140828320135116
 .46985008286359 2.769183018365045 .237439551215565 .971402315994023 37470027081
0989e-30 16 6988 3010 6990 ?6991 6992 6984 6985 0 0 219 30 6989 2538 0 6960 6985
 6993 0 +1.174827401194906 .461539698571045 2.775183018365045 .971402315994023 -
.237439551215565 -305311331771918e-29 16 6960 2982 6994 ?6995 6996 6956 6989 0 0
 219 30 6993 2537 0 6996 6989 6997 0 +1.174827401194906 .461539698571045 2.77518
3018365045 -.2374395512155645 -.971402315994023 -3747002708109905e-31 16 6996 29
60 6998 ?6999 7000 6960 6993 0 0 219 30 6997 2536 0 7000 6993 7001 0 +1.17126580
7926674 .4469686638311345 2.775183018365045 -.971402315994023 .237439551215565 3
05311331771918e-29 16 7000 3036 7002 ?7003 6980 6996 6997 0 0 219 30 7001 2535 0
 6980 6997 7004 0 +1.140828320135116 .46985008286359 2.775183018365045 .23743955
1215565 .971402315994023 374700270810989e-30 16 6980 3052 7005 ?7006 6975 7000 7
001 0 0 219 31 7004 2387 0 7007 7001 7008 0 +1.172786552391592 .526893236624941
 2.774183018365045 -2386979502944085e-30 1110223024625156e-30 -1 -.9714023159940
23 .237439551215565 305311331771918e-29 .0625 16 7007 2360 7009 ?7010 7011 6992
 7004 0 0 219 133 7008 2386 0 6992 7004 7012 0 +7013 1.16741815582955 .589162252
34185 2.775183018365045 1.20627424846931 .579664670293227 2.775183018365045 1.24
5066839500266 1.896525814089525 16 6992 2348 7014 ?7015 7007 6988 7008 0 0 219 3
1 7012 2253 0 7016 7008 7017 0 +1.20516555347267 .596186817056259 2.775183018365
045 -2386979502944085e-30 1110223024625156e-30 -1 -.971402315994023 .23743955121
5565 305311331771918e-29 .005 31 7013 2345 0 219 7018 7019 7020 +1.1727865523915
92 .526893236624941 2.775183018365045 -2386979502944085e-30 1110223024625156e-30
 -1 -.971402315994023 .237439551215565 305311331771918e-29 .0625 38 7018 1760 0
 7021 7022 7013 0 +7023 7024 7025 7026 7027 7028 133 7019 2393 0 7029 7013 7030
 0 +7030 1.16741815582955 .58916225234185 2.775183018365045 1.17116647241288 .60
4497201348804 2.775183018365045 -1387778780781446e-32 .01578640358836485 141 702
0 7008 7031 7031 7013 141 7031 7032 7020 7020 7013 133 7032 2402 0 7033 7034 703
5 0 +7013 1.178154948953634 .464624220908032 2.775183018365045 1.139298856313874
 .474121802956654 2.775183018365045 4.38665949309006 5.03811846767932 16 7033 23
37 7036 ?7037 7038 7021 7032 0 0 219 30 7034 2396 0 219 7039 7032 7040 +1.167418
15582955 .58916225234185 2.775183018365045 2386979502944085e-30 -111022302462515
6e-30 1 133 7035 2403 0 7041 7032 7042 0 +7042 1.135550539730544 .4587868539497
 2.775183018365045 1.139298856313874 .474121802956654 2.775183018365045 0 .01578
64035883649 16 7041 2105 7043 ?5914 7029 7044 7035 0 0 219 30 7042 2404 0 219 70
35 7045 7046 +1.135550539730544 .4587868539497 2.775183018365045 .23743955121556
5 .971402315994023 37470027081099e-29 133 7045 2405 0 7047 7042 7048 0 +7048 1.1
39298856313874 .474121802956654 2.775183018365045 1.139298856313874 .47412180295
6654 2.779183018365045 0 .004 141 7046 7035 7046 7046 7042 16 7047 2071 7049 ?70
50 7051 7052 7045 0 0 219 30 7048 2406 0 219 7045 7053 7054 +1.139298856313874 .
474121802956654 2.775183018365045 2386979502944085e-30 -1110223024625156e-30 1 1
33 7053 2411 0 7055 7048 7056 0 +7056 1.178154948953634 .464624220908032 2.77518
3018365045 1.178154948953634 .464624220908032 2.779183018365045 0 .004 141 7054
 7045 7054 7054 7048 16 7055 2045 7057 ?7058 7059 7060 7053 0 0 219 30 7056 2412
 0 219 7053 7061 7062 +1.178154948953634 .464624220908032 2.775183018365045 2386
979502944085e-30 -1110223024625156e-30 1 133 7061 2413 0 7063 7056 7064 0 +7064
 1.178154948953634 .464624220908032 2.775183018365045 1.174406632370304 .4492892
71901078 2.775183018365045 1387778780781446e-32 .0157864035883649 141 7062 7053
 7062 7062 7056 16 7063 2093 7065 ?5926 7066 7067 7061 0 0 219 30 7064 2414 0 21
9 7061 7068 7069 +1.178154948953634 .464624220908032 2.775183018365045 -.2374395
512155645 -.971402315994023 -374700270810991e-30 133 7068 2417 0 7067 7064 7070
 0 +7070 1.21002256505264 .594999619300181 2.775183018365045 1.20627424846931 .5
79664670293227 2.775183018365045 0 .01578640358836485 141 7069 7061 7069 7069 70
64 16 7067 2087 7071 ?5932 7063 7016 7068 0 0 219 30 7070 2418 0 219 7068 7072 7
073 +1.21002256505264 .594999619300181 2.775183018365045 -.2374395512155665 -.97
1402315994022 -3747002708109845e-31 133 7072 2419 0 7059 7070 7074 0 +7074 1.206
27424846931 .579664670293227 2.775183018365045 1.20627424846931 .579664670293227
 2.779183018365045 0 .004 141 7073 7068 7073 7073 7070 16 7059 2041 7075 ?7076 7
077 7055 7072 0 0 219 30 7074 2420 0 219 7072 7078 7079 +1.20627424846931 .57966
4670293227 2.775183018365045 2386979502944085e-30 -1110223024625156e-30 1 30 707
8 2865 0 7038 7074 7080 0 +1.172688508220266 .591771895576406 2.769183018365045
 -2386979502944085e-30 1110223024625156e-30 -1 141 7079 7072 7079 7079 7074 16 7
038 2863 7081 ?5684 7082 7033 7078 0 0 219 30 7080 2870 0 7082 7078 7083 0 +1.20
280198001608 .584411269488723 2.769183018365045 2386979502944085e-30 -1110223024
625156e-30 1 16 7082 2868 7084 ?7085 7086 7038 7080 0 0 219 30 7083 2887 0 7086
 7080 7087 0 +1.20783149881387 .596564620494214 2.769183018365045 23869795029440
85e-30 -1110223024625156e-30 1 16 7086 2885 7088 ?7089 7090 7082 7083 0 0 219 30
 7087 2892 0 7090 7083 7091 0 +1.2052196637505 .58587919501828 2.769183018365045
 -2386979502944085e-30 1110223024625156e-30 -1 16 7090 2890 7092 ?5672 7093 7086
 7087 0 0 219 30 7091 2909 0 7093 7087 7094 0 -1.1762501014885 .606342930316316
 2.769183018365045 -.854780281686106 -.518990048113278 1893924028287295e-30 16 7
093 2907 7095 ?5663 7096 7090 7091 0 0 219 30 7094 2914 0 7096 7091 7097 0 -1.20
783149881387 .596564620494214 2.769183018365045 -.518990048113281 .8547802816861
04 2423830233093095e-30 16 7096 2912 7098 ?5675 7099 7093 7094 0 0 219 30 7097 2
919 0 7099 7094 7100 0 -1.17122058269071 .594189579310825 2.769183018365045 .518
990048113281 -.854780281686104 -2423830233093095e-30 16 7099 2917 7101 ?5669 710
2 7096 7097 0 0 219 30 7100 2924 0 7102 7097 7103 0 -1.20280198001608 .584411269
488723 2.769183018365045 .854780281686106 .518990048113278 -1893924028287295e-30
 16 7102 2922 7104 ?5687 7105 7099 7100 0 0 219 30 7103 2935 0 7105 7100 7106 0
 +1.17383241775408 .604875004786759 2.769183018365045 -2386979502944085e-30 1110
223024625156e-30 -1 16 7105 2933 7107 ?5666 7108 7102 7103 0 0 219 30 7106 2940
 0 7108 7103 7109 0 +1.17122058269071 .594189579310825 2.769183018365045 2386979
502944085e-30 -1110223024625156e-30 1 16 7108 2938 7110 ?7111 7112 7105 7106 0 0
 219 30 7109 2951 0 7112 7106 7113 0 +1.1762501014885 .606342930316316 2.7691830
18365045 2386979502944085e-30 -1110223024625156e-30 1 16 7112 2949 7114 ?7115 71
16 7108 7109 0 0 219 30 7113 2956 0 7116 7109 7117 0 +1.206363573284314 .5989823
04228633 2.769183018365045 -2386979502944085e-30 1110223024625156e-30 -1 16 7116
 2954 7118 ?5660 7119 7112 7113 0 0 219 30 7117 2973 0 7119 7113 7120 0 +1.17174
0687029104 .4489114684631225 2.769183018365045 -2386979502944085e-30 11102230246
25156e-30 -1 16 7119 2971 7121 ?5636 7122 7116 7117 0 0 219 30 7120 2978 0 7122
 7117 7123 0 +1.174352522092476 .459596893939057 2.769183018365045 2386979502944
085e-30 -1110223024625156e-30 1 16 7122 2976 7124 ?7125 7126 7119 7120 0 0 219 3
0 7123 2995 0 7126 7120 7127 0 +1.142771124767104 .469375203761159 2.76918301836
5045 2386979502944085e-30 -1110223024625156e-30 1 16 7126 2993 7128 ?7129 7130 7
122 7123 0 0 219 30 7127 3000 0 7130 7123 7131 0 +1.17288459656292 .462014577673
476 2.769183018365045 -2386979502944085e-30 1110223024625156e-30 -1 16 7130 2998
 7132 ?5624 7133 7126 7127 0 0 219 30 7131 3017 0 7133 7127 7134 0 -1.1377416059
69314 .457221852755668 2.769183018365045 .518990048113281 -.854780281686104 -242
3830233093095e-30 16 7133 3015 7135 ?5615 7136 7130 7131 0 0 219 30 7134 3022 0
 7136 7131 7137 0 -1.142771124767104 .469375203761159 2.769183018365045 -.854780
281686106 -.518990048113278 1893924028287295e-30 16 7136 3020 7138 ?5627 7139 71
33 7134 0 0 219 30 7137 3027 0 7139 7134 7140 0 -1.169323003294686 .447443542933
566 2.769183018365045 .854780281686106 .518990048113278 -1893924028287295e-30 16
 7139 3025 7141 ?5621 7142 7136 7137 0 0 219 30 7140 3032 0 7142 7137 7143 0 -1.
174352522092476 .459596893939057 2.769183018365045 -.51899004811328 .85478028168
6104 242383023309309e-29 16 7142 3030 7144 ?5639 7145 7139 7140 0 0 219 30 7143
 3043 0 7145 7140 7146 0 +1.13920953149887 .454804169021248 2.769183018365045 -2
386979502944085e-30 1110223024625156e-30 -1 16 7145 3041 7147 ?5618 7148 7142 71
43 0 0 219 30 7146 3048 0 7148 7143 7149 0 +1.169323003294686 .447443542933566 2
.769183018365045 2386979502944085e-30 -1110223024625156e-30 1 16 7148 3046 7150
 ?7151 7152 7145 7146 0 0 219 30 7149 3059 0 7152 7146 7153 0 +1.137741605969314
 .457221852755668 2.769183018365045 2386979502944085e-30 -1110223024625156e-30 1
 16 7152 3057 7154 ?7155 7156 7148 7149 0 0 219 30 7153 3064 0 7156 7149 7157 0
 +1.140353441032684 .467907278231602 2.769183018365045 -2386979502944085e-30 111
0223024625156e-30 -1 16 7156 3062 7158 ?5612 7159 7152 7153 0 0 219 30 7157 3099
 0 7159 7153 7160 0 -1.20280198001608 .584411269488723 2.775183018365045 -.85478
0281686106 -.518990048113278 1893924028287295e-30 16 7159 3067 7161 ?5678 7162 7
156 7157 0 0 219 30 7160 3100 0 7162 7157 7163 0 -1.17122058269071 .594189579310
825 2.775183018365045 -.518990048113281 .854780281686104 2423830233093095e-30 16
 7162 3071 7164 ?5690 7165 7159 7160 0 0 219 30 7163 3101 0 7165 7160 7166 0 -1.
20783149881387 .596564620494214 2.775183018365045 .518990048113281 -.85478028168
6104 -2423830233093095e-30 16 7165 3075 7167 ?5648 7168 7162 7163 0 0 219 30 716
6 3102 0 7168 7163 7169 0 -1.1762501014885 .606342930316316 2.775183018365045 .8
54780281686106 .518990048113278 -1893924028287295e-30 16 7168 3079 7170 ?5654 71
71 7165 7166 0 0 219 30 7169 3103 0 7171 7166 7172 0 -1.174352522092476 .4595968
93939057 2.775183018365045 .51899004811328 -.854780281686104 -242383023309309e-2
9 16 7171 3083 7173 ?5630 7174 7168 7169 0 0 219 30 7172 3104 0 7174 7169 7175 0
 -1.169323003294686 .447443542933566 2.775183018365045 -.854780281686106 -.51899
0048113278 1893924028287295e-30 16 7174 3087 7176 ?5642 7177 7171 7172 0 0 219 3
0 7175 3105 0 7177 7172 7178 0 -1.142771124767104 .469375203761159 2.77518301836
5045 .854780281686106 .518990048113278 -1893924028287295e-30 16 7177 3091 7179 ?
5600 7180 7174 7175 0 0 219 30 7178 3106 0 7180 7175 7181 0 -1.137741605969314 .
457221852755668 2.775183018365045 -.518990048113281 .854780281686104 24238302330
93095e-30 16 7180 3095 7182 ?5606 7183 7177 7178 0 0 219 31 7181 3390 0 7183 717
8 7184 0 -1.208402485073926 .672603584024044 2.829183018365045 -2386979502944085
e-30 1110223024625156e-30 -1 -.971402315994023 .237439551215565 305311331771918e
-29 .0035 16 7183 3387 7185 ?7186 7187 7180 7181 0 0 219 31 7184 3853 0 7187 718
1 7188 0 +-1.164685934203706 1.04173750862377 2.811183018365055 2386979502944085
e-30 -1110223024625156e-30 1 .971402315994023 -.237439551215565 -305311331771918
e-29 2.46701105536377 16 7187 3851 7189 ?7190 7191 7183 7184 0 0 219 31 7188 386
3 0 7191 7184 7192 0 --1.164685934203706 1.04173750862377 2.803183018365055 2386
979502944085e-30 -1110223024625156e-30 1 .971402315994023 -.237439551215565 -305
311331771918e-29 2.456 16 7191 3861 7193 ?7194 7195 7187 7188 0 0 219 38 7192 39
15 0 7195 7188 7196 0 +7197 7198 7199 7200 7201 7202 16 7195 3869 7203 ?7204 720
5 7191 7192 0 0 219 38 7196 3916 0 7205 7192 7206 0 +7197 7207 7208 7209 7210 72
11 52 7197 3944 0 7212 7213 7214 7215 --1.164685934203706 1.04173750862377 2.811
183018365055 2386979502944085e-30 -1110223024625156e-30 1 2.46701105536377 .8090
16994374965 .587785252292449 .971402315994023 -.237439551215565 -305311331771918
e-29 51 7198 3636 0 7216 7207 7217 7218 +1.226711244119926 .462240462414549 2.81
1183018365045 2386979502944085e-30 -1110223024625156e-30 1 .00676630387247507 .9
71402315994023 -.237439551215565 -305311331771918e-29 40 3 7199 0 1 3 .000415416
2533177905 .354691639079959 ??1.233448699259108 .462864614912855 2.8111830183650
45 1.232907817007196 .464958062927394 2.810444661380825 1.232102529242464 .46632
9094560167 2.809643023312385 41 1 7200 L?1.233448699259108 .462864614912855 2.81
1183018365045 41 1 7201 L?1.232102529242464 .466329094560167 2.809643023312385 2
04 12 7202 4 .002875362583444185 1613248485921735e-30 .332104723250635 153892188
4473215e-32 .00364912160809525 -.000738356984222796 .653033235536679 -.000738356
984224075 .00411350354421332 -.001539995052660075 .888570686517589 -.00153999505
2661325 14 7216 3618 7219 ?7220 7221 7222 2186 7198 +0 0 7220 7221 5533 50 7207
 3637 0 7223 7224 7198 7225 +1.22276030705869 .478647782492216 2.811183018365045
 .796784363242708 .604263749112846 -1634223699402425e-30 -.604263749112847 .7967
84363242708 260599580277703e-29 50 7217 3635 0 7226 7198 7227 7228 +1.2296085539
22304 .456125851715271 2.811183018365045 .4281968201520615 -.903685500166769 -22
1588691223522e-29 .903685500166769 .428196820152061 -2133482227712415e-30 141 72
18 7192 7229 7229 7198 141 7229 7230 7218 7218 7198 38 7230 3918 0 7231 7206 723
2 0 +7197 7198 7233 7234 7235 7236 16 7231 3881 7237 ?5591 7238 7239 7230 0 0 21
9 38 7206 3917 0 7239 7196 7230 0 +7197 7217 7240 7241 7242 7243 31 7232 3974 0
 7238 7230 7244 0 +-1.164685934203706 1.04173750862377 2.811183018365055 2386979
502944085e-30 -1110223024625156e-30 1 .971402315994023 -.237439551215565 -305311
331771918e-29 2.462017069124775 40 3 7233 0 1 3 .0003970915799318105 .3215451961
903305 ??1.229608553922304 .456125851715271 2.80962789150031 1.231388613932668 .
457351180286308 2.81067302445557 1.232415597987492 .458601339574046 2.8111830183
6509 41 1 7234 L?1.229608553922304 .456125851715271 2.80962789150031 41 1 7235 L
?1.232415597987492 .458601339574046 2.81118301836509 204 12 7236 4 6.28303750588
901 -.00155512686473533 5.39461462066198 -.001555126864736675 .00050627581720613
2 -.000509993909475491 5.71536878948825 -.000509993909476575 .001097233595325272
 46461556394546e-27 5.95505318010224 453147558184328e-28 16 7238 3972 7245 ?7246
 7247 7231 7232 0 0 219 31 7244 3984 0 7247 7232 7248 0 --1.164685934203706 1.04
173750862377 2.808183018365055 2386979502944085e-30 -1110223024625156e-30 1 .971
402315994023 -.237439551215565 -305311331771918e-29 2.456 16 7247 3982 7249 ?725
0 7251 7238 7244 0 0 219 38 7248 4036 0 7251 7244 7252 0 +7214 7253 7254 7255 72
56 7257 16 7251 3990 7258 ?7259 7260 7247 7248 0 0 219 38 7252 4037 0 7260 7248
 7261 0 +7214 7262 7263 7264 7265 7266 52 7214 4065 0 7267 7197 7268 7269 --1.16
4685934203706 1.04173750862377 2.811183018365055 2386979502944085e-30 -111022302
4625156e-30 1 2.462017069124775 .89493436160203 .446197813109799 .97140231599402
3 -.237439551215565 -305311331771918e-29 51 7253 3785 0 7270 7262 7271 7272 +1.1
63453883861392 .2718145207388335 2.811183018365045 2386979502944085e-30 -1110223
024625156e-30 1 .01 .971402315994023 -.237439551215565 -305311331771918e-29 40 4
 7254 0 1 4 .000604334454955138 .346116420172007 ??1.17332812470843 .27023358187
35735 2.811183018365045 1.17332740733907 .27339993366163 2.810688893746555 1.172
382372078576 .2763180857883955 2.809787655661215 1.170367182273522 .279039913812
2145 2.808410838197815 41 1 7255 L?1.17332812470843 .2702335818735735 2.81118301
8365045 41 1 7256 L?1.170367182273522 .2790399138122145 2.808410838197815 204 16
 7257 4 6.20418262111282 221414712366216e-29 .0809692075421288 2532480523774365e
-32 6.20540432697594 -.000494124618487657 .398942254851161 -.0004941246184895 6.
20641165870299 -.001395362703827516 .706893759124136 -.001395362703829656 6.2072
0931831792 -.002772180167230835 1.047197551196598 -.002772180167232455 14 7270 3
767 7273 ?7212 7274 7275 2186 7253 +0 0 7212 7274 5533 50 7262 3786 0 7276 7277
 7253 7278 +1.153680851729852 .295005492609137 2.811183018365045 .69132984121286
6 .722539307338079 -1202056705532364e-30 -.722539307338079 .691329841212866 2831
42382918289e-29 50 7271 3784 0 7279 7253 7280 7281 +1.166254608609204 .262214732
153297 2.811183018365045 .2800724747811565 -.959978858553643 -1851056612186815e-
30 .959978858553643 .2800724747811565 -24567235583719e-28 141 7272 7248 7282 728
2 7253 141 7282 7283 7272 7272 7253 38 7283 4039 0 7284 7261 7285 0 +7214 7253 7
286 7287 7288 7289 16 7284 4002 7290 ?5573 7291 7292 7283 0 0 219 38 7261 4038 0
 7292 7252 7283 0 +7214 7271 7293 7294 7295 7296 31 7285 4358 0 7291 7283 7297 0
 +3.4841941122522 -.0945867246121298 2.83918301836504 2386979502944085e-30 -1110
223024625156e-30 1 .971402315994023 -.237439551215565 -305311331771918e-29 2.454
948957647345 40 4 7286 0 1 4 .000651267328623992 .366733273866772 ??1.1662546086
09204 .262214732153297 2.80909656521008 1.16922683342624 .2636491638377715 2.810
27566674306 1.171647908215586 .266082333993542 2.81103808643544 1.17232381949695
 .2671967028752675 2.811183018365025 41 1 7287 L?1.166254608609204 .262214732153
297 2.80909656521008 41 1 7288 L?1.17232381949695 .2671967028752675 2.8111830183
65025 204 16 7289 4 6.20018252308953 -.002086453154966535 5.23598775598298 -.002
08645315496801 6.20111864426933 -.000907351621985666 5.56753011772091 -.00090735
1621987716 6.2023673569369 -.000144931929606281 5.91248591977044 -.0001449319296
08268 6.20288342834167 -2037015353769185e-29 6.0429115347337 -22622250540083e-27
 16 7291 4356 7298 ?7299 7300 7284 7285 0 0 219 31 7297 5205 0 7300 7285 7301 0
 +1.15094211367976 .4375242235534905 2.959683018365045 2386979502944085e-30 -111
0223024625156e-30 1 .971402315994023 -.237439551215565 -305311331771918e-29 .002
5 16 7300 5202 7302 ?7303 7304 7291 7297 0 0 219 31 7301 5211 0 7304 7297 7305 0
 -1.15094211367976 .4375242235534905 2.954683018365045 2386979502944085e-30 -111
0223024625156e-30 1 .971402315994023 -.237439551215565 -305311331771918e-29 .007
5 16 7304 5208 7306 ?7307 7308 7300 7301 0 0 219 31 7305 5238 0 7308 7301 7309 0
 +1.130722677312844 .462025805961638 2.959683018365045 2386979502944085e-30 -111
0223024625156e-30 1 .971402315994023 -.237439551215565 -305311331771918e-29 .003
 16 7308 5235 7310 ?7311 7312 7304 7305 0 0 219 31 7309 5244 0 7312 7305 6444 0
 -1.130722677312844 .462025805961638 2.957683018365045 2386979502944085e-30 -111
0223024625156e-30 1 .971402315994023 -.237439551215565 -305311331771918e-29 .005
 16 7312 5241 7313 ?7314 7315 7308 7309 0 0 219 31 6444 5271 0 7315 7309 6435 0
 +1.18018425299287 .4499359291531165 2.959683018365045 2386979502944085e-30 -111
0223024625156e-30 1 .971402315994023 -.237439551215565 -305311331771918e-29 .003
 16 7315 5268 7316 ?7317 6443 7312 6444 0 0 219 81 1 7316 8584 2259 7315 0 0 731
8 7313 7319 17 7317 0 7320 7317 7317 0 7321 7315 0 0 +16 6443 5274 7318 ?7322 64
34 7315 6435 0 0 219 81 1 7318 8583 2259 6443 0 0 6441 7316 7323 17 7322 0 7324
 7322 7322 0 7325 6443 0 0 +15 7324 5275 0 7322 7326 7327 17 7325 0 7328 7325 73
25 0 7322 6443 0 0 -15 7328 5287 0 7325 5523 7329 14 5523 5286 7330 ?6430 7331 7
328 2186 2187 +0 0 6430 7331 5533 15 7329 5288 0 7321 5523 0 17 7321 0 7329 7321
 7321 0 7317 7315 0 0 -81 1 7330 8547 2259 5523 0 0 7332 7333 7334 14 6430 5927
 7333 ?7335 5523 7336 2186 6428 +0 0 7335 5523 5533 14 7331 5253 7332 ?5523 7337
 7338 2186 5524 +0 0 5523 7337 5533 13 5533 29 0 0 0 0 0 0 2190 5521 14 5521 672
3 7339 ?7340 0 7341 2186 7342 +7340 7343 7340 0 5533 81 1 7339 8405 2259 5521 0
 0 0 7344 7345 14 7340 6718 7344 ?7343 5521 7346 2186 7342 +7343 5521 7343 5521
 5533 15 7341 6716 0 6176 5521 0 50 7342 6535 0 5521 7347 7348 0 +1.089682709466
144 .186902426027033 2.774183018365045 -2386979502944085e-30 1110223024625156e-3
0 -1 -.971402315994023 .237439551215565 305311331771918e-29 14 7343 6713 7349 ?7
350 7340 7351 2186 7342 +5521 7340 7350 7340 5533 81 1 7349 8407 2259 7343 0 0 7
344 7352 7353 14 7350 6317 7352 ?7354 7343 7355 2186 7356 +7357 7357 7354 7343 5
533 15 7351 6514 0 6188 7343 0 17 6188 0 7351 6196 6191 6186 7358 6273 0 7359 +1
7 6196 0 7351 6194 6188 6131 7360 6243 0 7361 -17 6191 0 7351 6188 6194 6189 736
2 6269 0 7363 +17 7358 0 7364 6374 7359 6189 6188 6273 0 0 -17 7359 0 7364 7358
 6161 6186 6370 6367 0 7360 -15 7364 6471 0 6161 7365 0 17 6161 0 7364 7359 6374
 6159 7366 6298 0 6370 +17 6370 0 7367 6158 7360 6159 7359 6367 0 7368 +17 7360
 0 7367 6370 7369 6186 6196 6243 0 0 +15 7367 6459 0 6291 7370 0 17 7369 0 7367
 7360 6291 6131 6170 6379 0 0 -16 6243 6733 7371 ?7360 6232 7372 6261 0 0 219 81
 1 7371 8959 2259 6243 0 0 6242 7373 7374 16 7372 6730 7373 ?6221 6243 7375 7376
 0 0 219 30 6261 6807 0 6243 7376 6259 0 +1.05927215173485 .2200716584340635 2.7
74183018365045 .2374395512155645 .971402315994023 3747002708109905e-31 31 7376 6
808 0 7372 7377 6261 0 +1.089682709466144 .186902426027033 2.774183018365045 238
6979502944085e-30 -1110223024625156e-30 1 -.971402315994023 .237439551215565 305
311331771918e-29 .045 30 7377 6809 0 7375 7378 7376 0 +1.148586013343306 .270301
471539285 2.774183018365045 -.2374395512155645 -.971402315994023 -37470027081099
05e-31 16 7375 6727 7379 ?7380 7372 0 7377 0 0 219 30 7378 6810 0 6239 7381 7377
 0 +1.15354764687704 .3462966701763325 2.766683018365045 -.0651500689550335 -.99
7875477459565 -899175295582998e-30 16 6239 6747 7382 ?6234 6226 7383 7378 0 0 21
9 30 7381 6811 0 7383 7384 7378 0 +1.10654721946854 .357784969315701 2.766683018
365045 .971402315994023 -.237439551215565 -305311331771918e-29 16 7383 6746 7385
 ?6237 6239 7386 7381 0 0 219 30 7384 6812 0 7386 7387 7381 0 +1.07589292031994
 .288069820553645 2.766683018365045 .4025145528626215 .915413586710294 -16115983
2082122e-30 16 7386 6745 7388 ?7389 7383 6231 7384 0 0 219 30 7387 6813 0 6231 6
233 7384 0 +1.05927215173485 .2200716584340635 2.766683018365045 .23743955121556
45 .971402315994023 3747002708109905e-31 16 6231 6744 7390 ?6229 7386 6219 7387
 0 0 219 31 6233 6814 0 6219 6244 7387 0 +1.089682709466144 .186902426027033 2.7
66683018365045 2386979502944085e-30 -1110223024625156e-30 1 -.971402315994023 .2
37439551215565 305311331771918e-29 .045 30 6244 6815 0 6232 0 6233 0 +1.14858601
3343306 .270301471539285 2.766683018365045 -.2374395512155645 -.971402315994023
 -3747002708109905e-31 81 1 7390 8956 2259 6231 0 0 7388 6230 7391 17 6229 0 622
8 7389 6214 6209 6227 6231 0 7392 +17 7389 0 6228 6237 6229 6206 7392 7386 0 739
3 +17 6227 0 7367 6225 6211 6212 6229 6231 0 0 -17 7392 0 7394 6366 6208 6209 73
89 7386 0 0 -15 7394 6479 0 6155 7395 0 17 6366 0 7394 6155 7392 6156 6211 6363
 0 7396 +17 6208 0 7394 7392 6155 6206 6362 6359 0 7389 -17 6155 0 7394 6208 636
6 6153 7396 6304 0 6362 +17 6362 0 7397 6152 7393 6153 6208 6359 0 7398 +15 7397
 6483 0 6152 7399 0 17 6152 0 7397 6205 6362 6150 7398 6307 0 6358 +17 7393 0 73
97 6362 6205 6206 6237 7383 0 0 -17 7398 0 7355 7396 7400 6153 6152 6307 0 0 -15
 7355 1989 0 7401 7350 0 17 7396 0 7355 7368 7398 6156 6155 6304 0 0 -17 7400 0
 7355 7398 7402 6150 6149 6310 0 0 -17 7402 0 7355 7400 7403 6147 6146 6313 0 0
 -17 6149 0 7404 6202 6358 6147 7400 6310 0 6241 +15 7404 6487 0 6149 7405 0 17
 6202 0 7404 6238 6149 6171 6241 6352 0 6234 -17 6358 0 7404 6149 6238 6150 6205
 6355 0 7400 +17 6241 0 6240 6146 6235 6147 6202 6352 0 7402 +17 6146 0 6240 740
6 6241 6144 7402 6313 0 6351 +17 7406 0 6240 7380 6146 6183 6351 6348 0 7407 -17
 6351 0 7408 6143 7407 6144 7406 6348 0 7403 +15 7408 6495 0 6143 7409 0 17 6143
 0 7408 7410 6351 6141 7403 6316 0 6347 +17 7407 0 7408 6351 7410 6183 6182 6276
 0 0 -17 7403 0 7355 7402 7411 6144 6143 6316 0 0 -17 7411 0 7355 7403 7412 6141
 6140 6319 0 0 -17 7412 0 7355 7411 7413 6138 6137 6322 0 0 -17 6140 0 7414 7415
 6347 6138 7411 6319 0 6343 +15 7414 6499 0 6140 7416 0 17 7415 0 7414 7417 6140
 6177 6343 6340 0 7418 -17 6347 0 7414 6140 7417 6141 7410 6344 0 7411 +17 6343
 0 7419 6137 7418 6138 7415 6340 0 7412 +15 7419 6503 0 6137 7420 0 17 6137 0 74
19 7421 6343 6135 7412 6322 0 6339 +17 7418 0 7419 6343 7421 6177 6176 6282 0 0
 -17 7421 0 7419 7418 6137 6174 6339 6336 0 7380 -17 6176 0 7341 6185 6179 6174
 7418 6282 0 7421 +17 6185 0 7341 6182 6176 6183 7380 7375 0 7406 -17 6179 0 734
1 6176 6182 6177 7417 6279 0 7415 +17 6182 0 7341 6179 6185 6180 7407 6276 0 741
0 +17 7417 0 7414 6347 7415 6180 6179 6279 0 0 -17 7410 0 7408 7407 6143 6180 63
47 6344 0 7417 -17 7380 0 6240 6339 7406 6174 6185 7375 0 0 +17 6339 0 6240 6134
 7380 6135 7421 6336 0 7413 +17 6134 0 6240 6245 6339 6132 7413 6325 0 6247 +17
 7413 0 7355 7412 7422 6135 6134 6325 0 0 -17 7422 0 7355 7413 7423 6132 5824 62
70 0 0 -17 7423 0 7355 7422 5858 5822 7424 7425 0 0 -17 5824 0 7426 7427 6247 58
22 7422 6270 0 7428 +15 7426 82 0 7429 7430 0 17 7427 0 7426 7431 5824 5828 7428
 7432 0 7433 -17 6247 0 7426 5824 6199 6132 6245 6248 0 7422 +17 7428 0 7434 742
4 7433 5822 7427 7432 0 7423 +15 7434 3676 0 5564 7435 0 17 7424 0 7434 7436 742
8 5856 7423 7425 0 7437 +17 7433 0 7434 7428 6850 5828 7438 7439 0 7440 -16 7432
 76 7441 ?7428 7442 7443 7444 0 0 219 81 1 7441 8679 2259 7432 0 0 7445 7446 744
7 16 7442 77 7445 ?7429 7448 7432 7449 0 0 219 16 7443 75 7446 ?7437 7432 7450 7
451 0 0 219 30 7444 88 0 7432 7451 7449 0 +1.13175927062962 .170947395451814 2.8
29183018365045 -2386979502944085e-30 1110223024625156e-30 -1 30 7451 87 0 7443 7
452 7444 0 +1.233823540238764 .513449423380769 2.829183018365045 -23869795029440
85e-30 1110223024625156e-30 -1 30 7449 89 0 7442 7444 7453 0 +1.044990460139984
 .19215626749479 2.829183018365045 -2386979502944085e-30 1110223024625156e-30 -1
 30 7453 266 0 7448 7449 7454 0 +1.246535759840092 .639090849793484 2.7791830183
65045 2386979502944085e-30 -1110223024625156e-30 1 16 7448 264 7455 ?7456 7457 7
442 7453 0 0 219 30 7454 277 0 7457 7453 7458 0 -1.15910955140063 .6604604094028
85 2.779183018365045 2386979502944085e-30 -1110223024625156e-30 1 16 7457 275 74
59 ?7460 7461 7448 7454 0 0 219 31 7458 282 0 7462 7454 7463 0 +1.20282265562036
 .649775629598185 2.779183018365045 -2386979502944085e-30 1110223024625156e-30 -
1 -.971402315994023 .237439551215565 305311331771918e-29 .045 16 7462 280 7464 ?
7465 7466 7461 7458 7461 7461 219 31 7463 288 0 7466 7458 7467 0 -1.202822655620
36 .649775629598185 2.829183018365045 -2386979502944085e-30 1110223024625156e-30
 -1 -.971402315994023 .237439551215565 305311331771918e-29 .045 16 7466 286 7468
 ?5807 7469 7462 7463 0 0 219 30 7467 377 0 7469 7463 7470 0 +1.26936222633253 .
656119446488087 2.783202256251515 -.971402315994023 .237439551215565 30531133177
1918e-29 16 7469 375 7471 ?7472 7473 7466 7467 0 0 219 38 7470 388 0 7473 7467 7
474 0 +7475 7476 7477 7478 7479 7480 16 7473 386 7481 ?5801 7482 7469 7470 0 0 2
19 38 7474 393 0 7482 7470 7483 0 +7475 7476 7484 7485 7486 7487 51 7475 307 0 7
488 7489 7476 7490 +1.20282265562036 .649775629598185 2.779183018365045 -2386979
502944085e-30 1110223024625156e-30 -1 .045 -.971402315994023 .237439551215565 30
5311331771918e-29 51 7476 420 0 7491 7475 7492 7493 +1.265800633064296 .64154841
1748177 2.809183018365045 -.971402315994023 .237439551215565 305311331771918e-29
 .03 -.2374395512155645 -.971402315994023 -3747002708109905e-31 40 3 7477 0 1 3
 .00175912879117529 .358858732325724 ??1.247662456795566 .645981920256656 2.7791
83018365045 1.247457708505114 .655495074848841 2.780626088936235 1.2461910667310
84 .661783165470763 2.783202256251515 41 1 7478 L?1.247662456795566 .64598192025
6656 2.779183018365045 41 1 7479 L?1.246191066731084 .661783165470763 2.78320225
6251515 204 12 7480 4 2.986268318090015 -1112435497810062e-31 4.71238898038469 .
01867215670591445 2.7744199931076 -.001443070571187742 4.40096317450974 .0211298
488264684 2.631756926848245 -.00401923788646661 4.1887902047864 .023853308994567
9 14 7491 408 7494 ?7495 7496 7497 2186 7476 +0 0 7495 7496 5533 59 255 7492 110
6 0 219 7476 7498 7499 +1 7500 141 7493 7470 7501 7501 7476 141 7501 7474 7493 7
493 7476 59 7498 1122 0 219 7492 7502 7503 +0 7504 141 7499 7505 7499 7499 7492
 56 255 7500 1224 0 7506 7507 7508 7509 +R7510 7511 7512 .003 .003 1 1 0 0 0 0 1
4 7506 1190 7513 ?7514 7515 7516 2186 7500 +0 0 7514 7515 5533 59 7507 1163 0 21
9 7517 7500 7518 +1 7504 50 7508 1223 0 219 7500 7519 7520 -1.15190419108702 .59
6337479639175 2.878765499062165 -.961948695430489 .2351288058251025 .13917310096
00688 .1351930725966802 -.0330451986332376 .990268068741569 141 7509 7492 7521 7
522 7500 50 7510 894 0 7523 7524 7525 7526 -1.149018345000726 .597042866056651 2
.879183018365045 -.961948695430489 .2351288058251025 .1391731009600688 .13519307
25966802 -.0330451986332376 .990268068741569 52 7511 1052 0 7527 7024 7528 7529
 -1.172786552391592 .526893236624941 2.922183018365045 -2386979502944085e-30 111
0223024625156e-30 -1 .0531162614996584 .906307787036653 .422618261740693 -.97140
2315994023 .237439551215565 305311331771918e-29 38 7512 1228 0 219 7530 7531 753
2 +7508 7519 7533 7534 7535 7536 31 7530 1229 0 7537 7538 7512 0 +1.156283409305
516 .59526706875858 2.9108425861831 -.164467573303675 -.905036030304873 .3922501
76777011 -.0932775492349566 -.3816130332676495 -.919603605717694 .003 31 7531 12
27 0 7539 7512 7540 0 +1.218969639379614 .579944693990554 2.9108425861831 .27156
8889197784 .878857290598585 -.392250176777011 .0932775492349566 .381613033267649
5 .919603605717694 .003 141 7532 7500 7541 7541 7512 52 7519 1222 0 219 7508 750
4 7542 -1.172786552391592 .526893236624941 2.919464095003935 -2386979502944085e-
30 1110223024625156e-30 -1 .0518484067144364 .906307787036653 .422618261740693 -
.971402315994023 .237439551215565 305311331771918e-29 40 4 7533 0 1 4 .003376142
69925935 .1386336891796324 ??1.14812236089449 .552223401907219 2.92715533697402
 1.154708785348882 .58664040199854 2.914533460275275 1.156283409305516 .59526706
875858 2.9108425861831 1.168152390076704 .661618534643445 2.88078081174208 41 1
 7534 L?1.14812236089449 .552223401907219 2.92715533697402 41 1 7535 L?1.1681523
90076704 .661618534643445 2.88078081174208 204 16 7536 4 .0488653925530951 -.043
7504733404507 .558989183725101 -.00769124197008183 .03611947344577305 -.00875384
207560825 1.037253203455192 .00493063472866231 .0323923270207985 -23205177126576
6e-31 1.09423063079005 .00862150882083872 .00203511831142088 .0672721330978532 1
.296683591431466 .03868328326185915 56 7504 1221 0 7515 7519 7543 7544 +R7528 75
11 7540 .003 .003 1 1 0 0 0 0 141 7542 7512 7542 7542 7519 14 7515 1188 7545 ?75
06 7546 7547 2186 7504 +0 0 7506 7546 5533 52 7543 1220 0 219 7504 7548 7549 -1.
187626524342564 .587605881374567 2.878765499062165 -2386979502944085e-30 1110223
024625156e-30 -1 .03677398403049145 .1391731009600658 .99026806874157 .971402315
994023 -.237439551215565 -305311331771918e-29 141 7544 7498 7550 7550 7504 52 75
28 897 0 7551 7511 7524 7552 -1.187626524342564 .587605881374567 2.8791830183650
45 -2386979502944085e-30 1110223024625156e-30 -1 .03974478823671615 .13917310096
00658 .99026806874157 .971402315994023 -.237439551215565 -305311331771918e-29 38
 7540 1226 0 219 7531 7553 7554 +7543 7548 7555 7556 7557 7558 38 7553 1225 0 21
9 7540 7559 7560 +7561 7562 7563 7564 7565 7566 141 7554 7504 7554 7554 7540 52
 7548 1219 0 219 7543 7567 7568 -1.172786552391592 .526893236624941 2.9194640950
03935 -2386979502944085e-30 1110223024625156e-30 -1 .0518484067144364 .906307787
036653 .422618261740693 -.971402315994023 .237439551215565 305311331771918e-29 4
0 13 7555 -.0145021683244465 1.004921239804988 13 .00277434850096376 .3847804083
50586 ??1.15667945560163 .582133392858922 2.916809810941 1.156283409305516 .5952
6706875858 2.9108425861831 1.16021373181291 .605782598209742 2.906390434464365 1
.167783125069296 .614479164013972 2.902732828417775 1.177680217047934 .619864968
348788 2.9002279586598 1.188456029064852 .62153908742209 2.89890655479171 1.1988
87204893414 .619656903836975 2.89870535503374 1.208001928814884 .614639957176558
 2.89955224386815 1.21502115508638 .607050396811876 2.90139245832148 1.219296640
17404 .597571754583711 2.90418769442075 1.220301744429462 .587047677214034 2.907
89579621033 1.218969639379614 .579944693990554 2.9108425861831 1.212559702223362
 .568474602405966 2.916809810941 41 1 7556 L?1.15667945560163 .582133392858922 2
.916809810941 41 1 7557 L?1.212559702223362 .568474602405966 2.916809810941 204
 52 7558 4 2.72683903967182 -.03804431187883175 1.047350050167954 .0026542840629
38445 3.14159265358979 -.0320770871209314 1.09423063079005 .00862150882083872 3.
48737490281785 -.02762493540220035 1.17302347147829 .01307366053957004 3.8366200
99610975 -.02396732935560835 1.274003248131446 .0167312665861618 4.1735823196856
25 -.02146245959763065 1.383654675432878 .01923613634413935 4.49710016293655 -.0
2014105572954425 1.495137954104694 .0205575402122261 4.810524403134 -.0199398559
715753 1.605343204445425 .02075873997019465 5.11852050582263 -.0207867448059833
 1.71271941194217 .01991185113578665 5.42618792302948 -.0226269592593127 1.81600
0456587475 .01807163668245735 5.73858871758792 -.02542219535858475 1.91308150684
692 .0152764005831854 6.06053788394082 -.02913029714816515 1.999610952749385 .01
156829879360496 485907708666578e-30 -.03207708712093155 2.04736202279974 .008621
50882083869 .414753613917976 -.0380443118788319 2.094242603421835 .0026542840629
38365 56 7567 1218 0 7546 7548 7561 7569 +R7524 7511 7553 .003 .003 1 1 0 0 0 0
 141 7568 7540 7568 7568 7548 14 7546 1186 7570 ?7515 7527 7571 2186 7567 +0 0 7
515 7527 5533 50 7561 1217 0 219 7567 7562 7572 -1.20850888564714 .5181616383603
33 2.878765499062165 .96194869543049 -.235128805825103 .1391731009600628 .135193
0725966756 -.0330451986332354 -.99026806874157 141 7569 7502 7573 7574 7567 50 7
524 896 0 7575 7528 7510 7576 -1.21139473173343 .517456251942857 2.8791830183650
45 .96194869543049 -.235128805825103 .1391731009600628 .1351930725966756 -.03304
51986332354 -.99026806874157 14 7575 863 7577 ?7551 7523 7578 2186 7524 -0 0 755
1 7523 5533 141 7576 7579 7580 7581 7524 38 7579 1156 0 7582 7583 7538 0 +7524 7
517 7584 7585 7586 7587 141 7580 7588 7589 7576 7524 141 7581 7567 7576 7589 752
4 141 7589 7590 7581 7580 7524 56 7590 1411 0 7591 7592 7593 7594 +R7524 6681 75
95 -.003 -.003 1 1 0 0 0 0 14 7591 1379 7596 ?7597 7514 7598 2186 7590 -0 0 7597
 7514 5533 52 7592 1412 0 219 7599 7590 7600 -1.172786552391592 .526893236624941
 2.82949660375485 -2386979502944085e-30 1110223024625156e-30 -1 .065483565686104
4 .1045284632676536 .994521895368273 .971402315994023 -.237439551215565 -3053113
31771918e-29 59 7593 1471 0 219 7590 7601 7602 +0 7603 141 7594 7604 7605 7605 7
590 52 6681 519 0 7606 6665 7607 7608 -1.172786552391592 .526893236624941 2.8291
83018365045 -2386979502944085e-30 1110223024625156e-30 -1 .0625 .104528463267653
6 .994521895368273 .971402315994023 -.237439551215565 -305311331771918e-29 32 75
95 1420 0 219 7609 7610 7611 +1.219390589167578 .515501827118571 2.8421705054074
3 .96194869543049 -.235128805825103 .1391731009600628 .1351930725966754 -.033045
1986332354 -.99026806874157 .460947442447842 .042587704402788 38 7609 1421 0 219
 7604 7595 7612 +7599 7592 7613 7614 7615 7616 133 7610 1462 0 7617 7595 7618 0
 +7619 1.138397366605296 .579081682673425 2.82918301836505 1.112430182017124 .54
3121562330943 2.82918301836505 2.393161529845775 3.118658744347315 141 7611 7590
 7611 7611 7595 16 7617 1461 7620 ?5840 7621 7439 7610 0 0 219 38 7618 1470 0 76
22 7610 7623 0 +7593 6681 7624 7625 7626 7627 31 7619 14 0 219 7628 7629 7630 +1
.172786552391592 .526893236624941 2.829183018365045 2386979502944085e-30 -111022
3024625156e-30 1 .971402315994023 -.237439551215565 -305311331771918e-29 .0625 3
1 7628 11 0 7439 7631 7619 0 +-1.164685934203706 1.04173750862377 2.829183018365
055 2386979502944085e-30 -1110223024625156e-30 1 .971402315994023 -.237439551215
565 -305311331771918e-29 2.456 31 7629 69 0 7632 7619 7633 0 +3.4841941122522 -.
0945867246121297 2.77918301836504 2386979502944085e-30 -1110223024625156e-30 1 -
.971402315994023 .237439551215565 305311331771918e-29 2.456 141 7630 7610 7634 7
634 7619 141 7634 7635 7630 7630 7619 133 7635 562 0 7621 7636 7637 0 +7619 1.23
3823540238764 .513449423380769 2.829183018365045 1.227372642975714 .557333484894
984 2.829183018365045 .02293390924248465 .748431123744016 16 7621 13 7638 ?7639
 7450 7617 7635 0 0 219 30 7636 561 0 219 7640 7635 7641 +1.226798212239698 .558
341457567508 2.829183018365045 -2386979502944085e-30 1110223024625156e-30 -1 31
 7637 792 0 7642 7635 7505 0 +1.172786552391592 .526893236624941 2.9221830183650
45 2386979502944085e-30 -1110223024625156e-30 1 .971402315994023 -.2374395512155
65 -305311331771918e-29 .0527253061202916 16 7642 1133 7643 ?5738 7644 7645 7637
 0 0 219 38 7505 1105 0 7644 7637 7646 0 +7510 7492 7647 7648 7649 7650 16 7644
 1489 7651 ?5786 7652 7642 7505 0 0 219 38 7646 1121 0 7652 7505 7653 0 +7511 74
98 7654 7655 7656 7657 40 3 7647 0 1 3 .0002009898185602985 .02553395911251575 ?
?1.14942078611374 .574385770610442 2.9202431331427 1.15182293926259 .58734578841
6015 2.914950979578155 1.153397563219224 .595972455176056 2.91126010548598 41 1
 7648 L?1.14942078611374 .574385770610442 2.9202431331427 41 1 7649 L?1.15339756
3219224 .595972455176056 2.91126010548598 204 6 7650 2 .04146363603325455 -.0219
1359955288045 .03611947344577305 -.00875384207560825 .0323923270207985 -23205177
1265766e-31 16 7652 1119 7658 ?5780 7659 7644 7646 0 0 219 38 7653 1124 0 7659 7
646 7583 0 +7511 7502 7660 7661 7662 7663 40 11 7654 0 1 11 .002159580445883065
 .3536601701531795 ??1.219802106000532 .580900965438139 2.91356150954421 1.22108
7616516536 .588042594707683 2.91061471957144 1.219993589779452 .598630866005578
 2.90690661778186 1.21561216477204 .608172075601845 2.90411138168259 1.208474146
850218 .61581659045992 2.90227116722926 1.199230603510116 .620877368152905 2.901
42427839485 1.18866311498657 .622789915618701 2.90162547815282 1.177746859660326
 .621131070445234 2.90294688202091 1.16771081557925 .615744955108134 2.905451751
778885 1.160014188490964 .607034651810463 2.909109357825475 1.155985934263128 .5
96499531478327 2.91356150954421 41 1 7655 L?1.219802106000532 .580900965438139 2
.91356150954421 41 1 7656 L?1.155985934263128 .596499531478327 2.91356150954421
 204 22 7657 2 2.04736202279974 .00862150882083871 1.99961095274939 .01156829879
360506 1.913081506846915 .0152764005831855 1.816000456587475 .0180716366824573 1
.71271941194217 .0199118511357867 1.605343204445425 .0207587399701947 1.49513795
4104694 .02055754021222615 1.383654675432876 .01923613634413935 1.27400324813144
6 .0167312665861618 1.17302347147829 .01307366053957008 1.09423063079005 .008621
50882083872 16 7659 1663 7664 ?5783 7665 7652 7653 0 0 219 38 7583 1128 0 7665 7
653 7579 0 +7511 7666 7667 7668 7669 7670 59 7502 1125 0 219 7498 7666 7671 +0 7
567 40 3 7660 0 1 3 .000211531507006326 .0225763923844506 ??1.213789817484186 .5
60658151661803 2.922183018365045 1.215359340448028 .566017890458232 2.9199895144
7768 1.219802106000532 .580900965438139 2.91356150954421 41 1 7661 L?1.213789817
484186 .560658151661803 2.922183018365045 41 1 7662 L?1.219802106000532 .5809009
65438139 2.91356150954421 204 6 7663 2 2.212975132126175 -194139561991015e-31 2.
15864643128882 .00219350388736604 2.04736202279974 .00862150882083871 59 7666 11
29 0 219 7502 7517 7672 +0 7500 141 7671 7653 7671 7671 7502 59 7517 1157 0 219
 7666 7507 7673 +1 7567 141 7672 7583 7672 7672 7666 141 7673 7579 7673 7673 751
7 16 7665 1126 7674 ?7675 7582 7659 7583 0 0 219 40 3 7667 0 1 3 .00017984809312
0553 .0246846579909451 ??1.155985934263128 .596499531478327 2.91356150954421 1.1
54341608475592 .587853924515897 2.917252383636385 1.151982323833032 .57576573717
2624 2.922183018365045 41 1 7668 L?1.155985934263128 .596499531478327 2.91356150
954421 41 1 7669 L?1.151982323833032 .575765737172624 2.922183018365045 204 6 76
70 2 1.09423063079005 .00862150882083872 1.03725320345519 .0049306347286624 .928
617521463619 970697809955074e-32 81 1 7674 8664 2259 7665 0 0 7676 7664 7677 17
 7675 0 7678 7679 5780 5718 7680 7665 0 7681 +16 7582 1154 7676 ?7682 7683 7665
 7579 0 0 219 81 1 7676 8663 2259 7582 0 0 7684 7674 7685 17 7682 0 7578 5753 76
86 5760 7687 7582 0 7688 +16 7683 1160 7684 ?5777 7689 7582 7538 0 0 219 81 1 76
84 8662 2259 7683 0 0 7690 7676 7691 17 5777 0 7692 7693 7694 5775 7695 7683 0 7
686 +16 7689 1265 7690 ?5771 7696 7683 7559 0 0 219 38 7538 1162 0 7683 7579 753
0 0 +7528 7507 7697 7698 7699 7700 40 11 7697 0 1 11 .00232323763832601 .3543993
57886551 ??1.153397563219224 .595972455176056 2.91126010548598 1.15773777573797
 .607424340926096 2.906807953767245 1.16601842508286 .616869040912391 2.90315034
7720655 1.176804902940922 .622703894703203 2.90064547796268 1.188528629341736 .6
24509004395933 2.89932407409459 1.199871946778476 .622459752575585 2.89912287433
6625 1.209790014269604 .617012388005549 2.89996976317103 1.21744373505223 .60876
9926963044 2.90180997762436 1.22213045096541 .598463491108951 2.90460521372363 1
.22327211522653 .58699693315377 2.90831331551321 1.221855485465904 .579239307573
079 2.91126010548598 41 1 7698 L?1.153397563219224 .595972455176056 2.9112601054
8598 41 1 7699 L?1.221855485465904 .579239307573079 2.91126010548598 204 22 7700
 2 3.14159265358979 -.0320770871209314 3.48737490281785 -.0276249354021999 3.836
620099610975 -.0239673293556083 4.173582319685625 -.0214624595976311 4.497100162
93655 -.0201410557295438 4.810524403134 -.0199398559715753 5.11852050582263 -.02
07867448059833 5.42618792302948 -.02262695925931275 5.73858871758792 -.025422195
3585843 6.06053788394081 -.02913029714816515 27263348042884e-29 -.03207708712093
115 81 1 7690 8661 2259 7689 0 0 7701 7684 7702 17 5771 0 7703 5768 7639 5769 77
04 7689 0 7705 +16 7696 1270 7701 ?5768 7706 7689 7707 0 0 219 38 7559 1267 0 76
89 7553 7707 0 +7708 6681 7709 7710 7711 7712 38 7707 1272 0 7696 7559 7713 0 +7
714 6681 7715 7716 7717 7718 59 7708 1268 0 219 7562 7714 7719 +0 7720 40 3 7709
 0 1 3 1451386393357944e-20 .001139504361174916 ??1.227372642975714 .55733348489
4984 2.829183018365045 1.224590438354568 .556899945066688 2.854235336165765 1.22
181036537391 .556439892859608 2.879235096697815 41 1 7710 L?1.227372642975714 .5
57333484894984 2.829183018365045 41 1 7711 L?1.22181036537391 .556439892859608 2
.879235096697815 204 6 7712 3 5.53475418343557 -965004148654417e-31 5.5184437439
1572 -.025052317800717 5.50105364431762 -.0500520783327683 52 7562 1216 0 219 75
61 7708 7721 -1.172786552391592 .526893236624941 2.919464095003935 -238697950294
4085e-30 1110223024625156e-30 -1 .0518484067144364 .906307787036653 .42261826174
0693 -.971402315994023 .237439551215565 305311331771918e-29 59 7714 1273 0 219 7
708 7722 7723 +0 7590 141 7719 7559 7719 7719 7708 56 7720 1414 0 7514 7724 7599
 7725 +R7726 6681 7609 -.003 -.003 1 1 0 0 0 0 14 7514 1377 7727 ?7591 7506 7728
 2186 7720 -0 0 7591 7506 5533 52 7724 1415 0 219 7729 7720 7730 -1.172786552391
592 .526893236624941 2.924901941726155 -2386979502944085e-30 1110223024625156e-3
0 -1 .0543841162848805 .906307787036653 .422618261740693 -.971402315994023 .2374
39551215565 305311331771918e-29 50 7599 1413 0 219 7720 7592 7731 -1.22421507984
6568 .535207879159067 2.82949660375485 .966080872467506 -.2361388325102955 .1045
284632676504 .1015391913054924 -.0248191914075232 -.994521895368273 141 7725 760
4 7732 7733 7720 50 7726 723 0 7495 7023 6680 7734 -1.221316837229166 .535916295
656598 2.829183018365045 .966080872467506 -.2361388325102955 .1045284632676504 .
1015391913054924 -.0248191914075232 -.994521895368273 14 7495 685 7735 ?7736 749
1 7737 2186 7726 -0 0 7736 7491 5533 52 7023 724 0 7738 7525 7726 7739 -1.187626
524342564 .587605881374567 2.829183018365045 -2386979502944085e-30 1110223024625
156e-30 -1 .045 .1045284632676536 .994521895368273 -.971402315994023 .2374395512
15565 305311331771918e-29 50 6680 522 0 7740 7726 6665 0 +2.286938410859175 .046
1578507074515 2.954183018365045 2386979502944085e-30 -1110223024625156e-30 1 .97
1402315994023 -.237439551215565 -305311331771918e-29 141 7734 7741 7742 7742 772
6 38 7741 1313 0 7743 7744 7745 0 +7746 7726 7747 7748 7749 7750 141 7742 7720 7
734 7734 7726 16 7743 1311 7751 ?5756 7752 7753 7741 0 0 219 133 7744 1309 0 775
4 7755 7741 0 +7756 1.2270801793472 .559495029075955 2.829183018365045 1.2313396
28562296 .576921101569867 2.829183018365045 .02427288161777705 .0422119705071006
 38 7745 1361 0 7752 7741 7757 0 +7758 7720 7759 7760 7761 7762 59 7746 1314 0 2
19 7763 7764 7765 +1 7720 40 3 7747 0 1 3 1341373862757062e-20 .0010554072788765
5 ??1.22147331319994 .558689304011815 2.879183018365045 1.224273928025134 .55910
3795480029 2.854235336165765 1.2270801793472 .559495029075955 2.829183018365045
 41 1 7748 L?1.22147331319994 .558689304011815 2.879183018365045 41 1 7749 L?1.2
270801793472 .559495029075955 2.829183018365045 204 6 7750 3 -.0502754139781756
 .0221589066426859 -.0251903129708773 .0232265213420905 234187669256869e-31 .024
27288161777715 59 7763 1293 0 219 7722 7746 7766 +0 7764 56 7764 1419 0 7597 774
6 7767 7768 +R6681 7567 7769 -.003 .003 1 1 0 0 0 0 141 7765 7741 7765 7765 7746
 14 7597 1381 7770 ?7771 7591 7772 2186 7764 -0 0 7771 7591 5533 52 7767 1418 0
 219 7764 7773 7774 -1.172786552391592 .526893236624941 2.82949660375485 -238697
9502944085e-30 1110223024625156e-30 -1 .0654835656861044 .1045284632676536 .9945
21895368273 .971402315994023 -.237439551215565 -305311331771918e-29 141 7768 772
2 7775 7776 7764 38 7769 1423 0 219 7777 7604 7778 -7767 7773 7779 7780 7781 778
2 31 7777 1424 0 7783 7588 7769 0 +1.21871128315697 .558865238757029 2.920126982
99478 .1389776869139964 -.01748660390585005 -.990141111773405 -.961948695430269
 .2351288058250485 -.1391731009616824 .003 38 7604 1422 0 7784 7769 7609 0 -7720
 7590 7785 7786 7787 7788 141 7778 7764 7778 7778 7769 56 7773 1417 0 219 7767 7
729 7789 +R7729 7724 7553 .006 .006 1 1 0 0 0 0 40 8 7779 .02128176878065045 .99
9248654896202 8 .00065391108234489 .3889846309262715 ??1.218745650954046 .559291
891710479 2.91753005069533 1.218764675216424 .558873752236909 2.91966374665997 1
.21871128315697 .558865238757029 2.92012698299478 1.218368816988214 .55908551165
0541 2.921591604606995 1.217763293610636 .559702572991868 2.92284842220379 1.216
993503439746 .560583339760033 2.923710654238435 1.216034841472312 .5617174011098
83 2.92423649010969 1.21451941404636 .563507099241859 2.92431619625832 41 1 7780
 L?1.218745650954046 .559291891710479 2.91753005069533 41 1 7781 L?1.21451941404
636 .563507099241859 2.92431619625832 204 32 7782 4 5.42941881743195 -.088033446
9404818 .0947136598874954 1.319350561951998 5.43571666049825 -.0901671429051181
 .0958629369491749 1.059812128713224 5.43529672884529 -.0906303792399293 .096053
3888304862 1 5.42855076360744 -.0920950008521429 .096479916383902 .7942238139636
58 5.41322199657562 -.0933518184489395 .0965476214046343 .579154082573731 5.3922
5610099339 -.0942140504835849 .0962841477103821 .378119995356151 5.3655434880035
2 -.094739886354839 .0957282803426037 .172006492473185 5.32330298862539 -.094819
5925034683 .0945853773361749 -.112340626408444 50 7729 1416 0 219 7773 7724 7790
 -1.214280577819722 .516750865525382 2.879600537667925 .96194869543049 -.2351288
05825103 .1391731009600628 .1351930725966756 -.0330451986332354 -.99026806874157
 141 7789 7769 7789 7789 7773 141 7790 7773 7790 7790 7729 16 7784 1392 7791 ?77
92 7537 7783 7604 0 0 219 40 3 7785 0 1 3 .0002233907735926425 .3882704317313635
 ??1.221472687516568 .558686724537744 2.87918298507302 1.221422308813984 .557529
927377184 2.87918170762573 1.221785673399434 .556482314801645 2.87923181686414 4
1 1 7786 L?1.221472687516568 .558686724537744 2.87918298507302 41 2 7787 TF1.221
81036537391 .556439892859607 2.879235096697815 1.221785673399434 .55648231480164
5 2.87923181686414 204 16 7788 4 .1389131674813254 .998862600626231 1.6528888374
18565 1 .138937222493292 .499481912172465 1.652836482241125 .50009133501479 .138
9642765001622 .02108022680988375 1.65277758872623 .02110767753872045 ????81 1 77
91 8722 2259 7784 0 0 7793 7794 7795 17 7792 0 7598 7688 7796 5751 7705 7784 0 0
 +16 7537 1205 7793 ?7797 7539 7784 7530 0 0 219 16 7783 1395 7794 ?7798 7784 77
99 7777 0 0 219 81 1 7794 8723 2259 7783 0 0 7791 7800 7801 17 7798 0 7772 7802
 7803 5760 7804 7783 0 0 +16 7799 1592 7800 ?7805 7783 7806 7807 0 0 219 81 1 78
00 8724 2259 7799 0 0 7794 7808 7809 17 7805 0 7810 7811 5726 5739 7812 7799 0 0
 +16 7806 1599 7808 ?5744 7799 7813 7814 0 0 219 38 7807 1623 0 7799 7815 7816 0
 +7603 7817 7818 7819 7820 7821 38 7815 1624 0 219 7814 7807 7822 -7823 7824 782
5 7826 7827 7828 32 7816 1622 0 219 7807 7829 7830 +1.126182515615606 .538284646
13131 2.842170505407435 -.961948695430489 .2351288058251025 .1391731009600688 -.
13519307259668 .03304519863323755 -.990268068741569 .460947442447841 .0425877044
0278795 56 7603 1615 0 7831 7832 7817 7833 +R7510 6681 7816 -.003 -.003 1 1 0 0
 0 0 56 7817 1614 0 7771 7603 7834 7835 +R7525 6681 7829 -.003 -.003 1 1 0 0 0 0
 40 4 7818 0 1 4 .0001691683738458515 .3373499233441455 ??1.144256319742724 .577
560696123818 2.87918298507302 1.144172926043246 .57728257392507 2.87917741989522
5 1.143683897590364 .576401577986024 2.879185251400535 1.142961733351246 .575749
224754327 2.879231816864155 41 1 7819 L?1.144256319742724 .577560696123818 2.879
18298507302 41 2 7820 TF1.14292025633734 .575722976476536 2.879235096697815 1.14
2961733351246 .575749224754327 2.879231816864155 204 20 7821 4 4.63029646976102
 1 .0886976177675172 .998862600626462 4.63030820343449 .875355681360072 .0886922
261467667 .874343239993219 4.6303557928447 .44098342449607 .088670361720977 .440
441570151736 4.63040771845332 .02110767753840955 .0886465088564414 .021080226810
089 ????14 7771 1578 7836 ?7831 7597 7837 2186 7817 -0 0 7831 7597 5533 50 7834
 1613 0 219 7817 7838 7839 -1.1309923861723 .55799427176353 2.82949660375485 -.9
66080872467506 .2361388325102955 .1045284632676566 .1015391913054972 -.024819191
4075254 .994521895368272 141 7835 7807 7840 7841 7817 50 7525 725 0 7736 7510 70
23 7842 -1.133890628789704 .557285855265999 2.82918301836505 -.966080872467506 .
2361388325102955 .1045284632676566 .1015391913054972 -.0248191914075254 .9945218
95368272 38 7829 1621 0 219 7816 7843 7844 +7834 7838 7845 7846 7847 7848 31 784
3 1667 0 7849 7829 7850 0 -1.172786552391592 .526893236624941 2.92156769568744 2
386979502944085e-30 -1110223024625156e-30 1 .971402315994023 -.237439551215565 -
305311331771918e-29 .0544358252401337 141 7844 7817 7844 7844 7829 52 7838 1612
 0 219 7834 7851 7852 -1.172786552391592 .526893236624941 2.82949660375485 -2386
979502944085e-30 1110223024625156e-30 -1 .0654835656861044 .1045284632676536 .99
4521895368273 .971402315994023 -.237439551215565 -305311331771918e-29 40 4 7845
 0 1 4 .0002369529265044705 .00463963772320012 ??1.14940421581955 .5721794280026
05 2.96761831495896 1.141031264363582 .578510505430877 2.875930738383655 1.13906
508498386 .579931365188481 2.854548921555565 1.12859731641437 .587166874408046 2
.741457278164055 41 1 7846 L?1.14940421581955 .572179428002605 2.96761831495896
 41 1 7847 L?1.12859731641437 .587166874408046 2.741457278164055 204 16 7848 4 .
138882524203215 .0181511901918744 3.99603863663644 -.1381217112041118 .046689906
8236323 .02231314363238165 3.92113390519674 -.0464341346288072 .0251903129708769
 .0232265213420905 3.906334216853655 -.0250523178007168 -.0885242708087329 .0277
696494840032 3.840034321863945 .0880393255907951 54 7851 1722 0 7853 7838 7854 7
855 +1.172786552391592 .526893236624941 2.912504617817075 2386979502944085e-30 -
1110223024625156e-30 1 .0502096426227268 .01 .971402315994023 -.237439551215565
 -305311331771918e-29 141 7852 7829 7852 7852 7838 14 7853 1706 7856 ?7857 7858
 7859 2186 7851 +0 0 7857 7858 5533 50 7854 3146 0 7860 7851 7861 0 -1.202801980
01608 .584411269488723 2.769183018365045 -.518990048113278 .854780281686106 2423
830233093085e-30 -.854780281686106 -.518990048113278 1893924028287295e-30 141 78
55 7850 7862 7863 7851 38 7850 1675 0 7864 7843 7865 0 -7851 7567 7866 7867 7868
 7869 141 7862 7870 7871 7855 7851 141 7863 7865 7855 7871 7851 38 7865 1680 0 7
872 7850 7873 0 +7851 7764 7874 7875 7876 7877 141 7871 7873 7863 7862 7851 38 7
873 1689 0 7878 7865 7870 0 +7851 7879 7880 7881 7882 7883 16 7878 1687 7884 ?57
11 7885 7872 7873 0 0 219 38 7870 1695 0 7885 7873 7886 0 +7500 7851 7887 7888 7
889 7890 56 7879 1620 0 7858 7891 7823 7892 +R6681 7500 7815 -.003 .003 1 1 0 0
 0 0 40 3 7880 0 1 3 .000428333483229281 .313772999463184 ??1.149065457190642 .5
7398110712198 2.922183018365045 1.1504430137607 .574980761939818 2.9221001441030
45 1.152059207813814 .576943702606718 2.921685841525755 41 1 7881 L?1.1490654571
90642 .57398110712198 2.922183018365045 41 1 7882 L?1.152059207813814 .576943702
606718 2.921685841525755 204 12 7883 4 2.27717843627669 1.316498013877874 .02020
662060410855 0 2.24548971235556 1.28540881436009 .01882749815359825 .54099087599
6694 2.203152316134965 1.163316240113856 .01568663297034795 1 14 7858 1582 7893
 ?7853 7831 7894 2186 7879 -0 0 7853 7831 5533 59 7891 1510 0 219 7895 7879 7896
 +1 7817 52 7823 1619 0 219 7879 7824 7897 -1.172786552391592 .526893236624941 2
.82949660375485 -2386979502944085e-30 1110223024625156e-30 -1 .0654835656861044
 .1045284632676536 .994521895368273 .971402315994023 -.237439551215565 -30531133
1771918e-29 141 7892 7898 7899 7900 7879 59 7898 1479 0 219 7601 7895 7901 +1 78
79 141 7899 7873 7900 7892 7879 141 7900 7895 7892 7899 7879 59 7895 1494 0 219
 7898 7891 7902 +0 7879 141 7902 7903 7902 7902 7895 38 7903 1493 0 7904 7905 79
06 0 +7500 7895 7907 7908 7909 7910 16 7904 1491 7911 ?7912 7913 7914 7903 0 0 2
19 38 7905 1478 0 7914 7623 7903 0 +6681 7898 7915 7916 7917 7918 38 7906 1509 0
 7913 7903 7919 0 +7891 7525 7920 7921 7922 7923 40 10 7907 0 1 10 .000209880780
679199 .387852291282326 ??1.14967455618661 .575739863409802 2.91970946369191 1.1
49686186591524 .575692064696681 2.919853462483705 1.149800101141266 .57557273657
491 2.920404643591985 1.14987966757701 .575560618213062 2.920612984293315 1.1501
63401572596 .57563014030505 2.921069293305355 1.150350117583136 .575718381082309
 2.921257349671255 1.150884329951248 .576048626629844 2.92157152807633 1.1510206
54223896 .576143872055217 2.921617181590925 1.151974226139172 .57687472901921 2.
92169515866718 1.152246599940162 .577097442233537 2.921657401564965 41 1 7908 L?
1.14967455618661 .575739863409802 2.91970946369191 41 1 7909 L?1.152246599940162
 .577097442233537 2.921657401564965 204 20 7910 2 .02452838300749515 1 .02443440
612888795 .966365054234224 .02414526281468975 .826289035055603 .0240725543022207
5 .766825281693404 .02402001952648965 .614813585769788 .02406472431954225 .53725
829249823 .0243438994182544 .3562760084047795 .0244374841545871 .315826073682614
5 .02523702990319355 .0652586857185411 .02549954352129735 0 16 7913 1507 7924 ?5
729 7925 7904 7906 0 0 219 32 7919 1515 0 7925 7906 7926 0 -1.129068361701898 .5
37579259713835 2.841752986104555 -.961948695430489 .2351288058251025 .1391731009
600688 -.13519307259668 .03304519863323755 -.990268068741569 .460947442447841 .0
4258770440278795 40 4 7920 0 1 4 1256940126899866e-20 .000985408602175372 ??1.13
9653970907736 .580864588685356 2.82918301836505 1.141963327601262 .5792229486909
5 2.854235336165765 1.143929506980984 .577802088933346 2.875617152993855 1.14425
6954516264 .577563273375985 2.879183018365045 41 1 7921 L?1.139653970907736 .580
864588685356 2.82918301836505 41 1 7922 L?1.144256954516264 .577563273375985 2.8
79183018365045 204 8 7923 3 -210335221462188e-31 .024272881617777 .0251903129708
773 .02322652134209035 .0466899068236322 .0223131436323815 .0502754139781756 .02
21589066426884 16 7925 1513 7927 ?5735 7928 7913 7919 0 0 219 38 7926 1561 0 792
8 7919 7929 0 +7510 7817 7930 7931 7932 7933 16 7928 1527 7934 ?7935 7936 7925 7
926 0 0 219 38 7929 1562 0 7936 7926 7937 0 +7938 7817 7939 7940 7941 7942 40 2
 7930 0 1 2 3364511277685625e-23 .02534058197970545 ??1.144256954516264 .5775632
73375985 2.879183018365045 1.144256319742724 .577560696123818 2.87918298507302 4
1 1 7931 L?1.144256954516264 .577563273375985 2.879183018365045 41 1 7932 L?1.14
4256319742724 .577560696123818 2.87918298507302 204 8 7933 4 205998412772246e-31
 -.02005306386441215 .0886976984792814 1 -3361920536826355e-23 -.020055718133480
55 .0886976177675122 .998862600626373 16 7936 1529 7943 ?7944 7945 7928 7929 0 0
 219 38 7937 1563 0 7945 7929 7814 0 +7946 7817 7947 7948 7949 7950 51 7938 90 0
 7951 7356 7952 7953 -1.172786552391592 .526893236624941 2.829183018365045 -2386
979502944085e-30 1110223024625156e-30 -1 .0625 -.971402315994023 .23743955121556
5 305311331771918e-29 40 6 7939 0 1 6 .000192352523002274 .361336373097893 ??1.1
38397366605296 .579081682673425 2.82918301836505 1.138494092569358 .579145291123
691 2.829205048634155 1.138607302012438 .57921941404618 2.82928502697464 1.13877
8315327582 .579330721421583 2.829511062892695 1.139186807281486 .579593399134518
 2.83052771442109 1.139372003800236 .579711017176908 2.83119802064256 41 1 7940
 L?1.138397366605296 .579081682673425 2.82918301836505 41 1 7941 L?1.13937200380
0236 .579711017176908 2.83119802064256 204 24 7942 4 .748431123744014 -304062113
832801e-30 .1390174479936734 0 .750283392469288 -220302691079355e-19 .1389907954
301276 .0514450466323565 .752448458693459 -.000102008609591169 .1389057248179024
 .1107211610407322 .755713200678006 -.0003280445276464255 .1386726129380366 .198
656987514531 .763483773996149 -.001344696056044674 .1376418523474172 .4031618496
251885 .76699400786186 -.002015002277511475 .1369663788402574 .494305260047128 1
4 7951 151 7954 ?7955 7488 7956 2186 7938 -0 0 7955 7488 5533 50 7356 65 0 7350
 7957 7938 0 +2.328490332321895 .2161532560064055 2.779183018365045 -23869795029
44085e-30 1110223024625156e-30 -1 -.971402315994023 .237439551215565 30531133177
1918e-29 51 7952 91 0 7435 7938 7958 0 --1.164685934203706 1.04173750862377 2.82
9183018365055 -2386979502944085e-30 1110223024625156e-30 -1 2.456 -.971402315994
023 .237439551215565 305311331771918e-29 141 7953 7757 7959 7959 7938 38 7757 13
62 0 7960 7745 7588 0 +7938 7720 7961 7962 7963 7964 141 7959 7929 7953 7953 793
8 16 7960 1332 7965 ?5774 7966 7752 7757 0 0 219 38 7588 1363 0 7966 7757 7777 0
 +7524 7720 7967 7968 7969 7970 40 8 7961 0 1 8 593911409132297e-19 .32238677814
41535 ??1.226798212239698 .558341457567508 2.83119802064256 1.226921484751582 .5
58128778854574 2.83045567970152 1.22702346960023 .557951356524626 2.829962290185
725 1.227108973416604 .55780156194323 2.82963648236177 1.22722509957902 .5575965
68367964 2.82932941666983 1.22728494598381 .557490215166421 2.829235638313675 1.
227342191502996 .557388027018483 2.829189475028465 1.227372642975714 .5573334848
94984 2.829183018365045 41 1 7962 L?1.226798212239698 .558341457567508 2.8311980
2064256 41 1 7963 L?1.227372642975714 .557333484894984 2.829183018365045 204 32
 7964 4 2.37459864572793 -.00201500227751126 .0906443668948375 .494305260046882
 2.378531796730075 -.001272661336472952 .0898961859855889 .3921481090829095 2.38
1806118837515 -.000779271820676814 .0893972222055549 .3065041363972515 2.3845657
98267505 -.000453463996724508 .0890662022444479 .233633249491492 2.3883354103974
7 -.0001463983047816766 .0887512294023036 .1326551913799282 2.390287974275115 -5
26199486282481e-19 .0886529824125505 .0795131074374862 2.39216205660834 -6456663
41734996e-20 .0886022791926194 .0278498496751579 2.393161529845775 -965004148654
423e-31 .0885932972282542 0 16 7966 1336 7971 ?5759 7622 7960 7588 0 0 219 40 2
 7967 0 1 2 3364511274841425e-23 .02534058195560545 ??1.221472687516568 .5586867
24537744 2.87918298507302 1.22147331319994 .558689304011815 2.879183018365045 41
 1 7968 L?1.221472687516568 .558686724537744 2.87918298507302 41 1 7969 L?1.2214
7331319994 .558689304011815 2.879183018365045 204 8 7970 4 3361920543017155e-23
 .04244428186651935 .1389131674813254 .998862600626231 3447762908503905e-32 .042
44693613558525 .1389130867693954 1 81 1 7971 8653 2259 7966 0 0 7972 7965 7973 1
7 5759 0 7578 5843 5753 5757 7974 7966 0 7975 +16 7622 1468 7972 ?5741 7976 7966
 7618 0 0 219 81 1 7972 8652 2259 7622 0 0 7977 7971 7978 17 5741 0 7703 5747 79
79 5739 7811 7622 0 7980 +16 7976 1472 7977 ?5747 7914 7622 7623 0 0 219 81 1 79
77 8651 2259 7976 0 0 7981 7972 7982 17 5747 0 7703 5840 5741 5745 7980 7976 0 7
983 +16 7914 1476 7981 ?7979 7904 7976 7905 0 0 219 38 7623 1473 0 7976 7618 790
5 0 +7601 6681 7984 7985 7986 7987 59 7601 1474 0 219 7593 7898 7988 +0 7817 40
 4 7984 0 1 4 135311626122653e-19 .001060736096682866 ??1.14292025633734 .575722
976476535 2.879235096697815 1.142383506167664 .576128634726469 2.87327293757987
 1.140665872177316 .577413599400214 2.854235336165765 1.138397366605296 .5790816
82673425 2.82918301836505 41 1 7985 L?1.14292025633734 .575722976476535 2.879235
096697815 41 1 7986 L?1.138397366605296 .579081682673425 2.82918301836505 204 8
 7987 3 3.92372431645176 -.0500520783327686 3.919469177856405 -.0440899192148219
5 3.906334216853655 -.02505231780071725 3.89002377733381 -304062113832801e-30 14
1 7988 7623 7988 7988 7601 81 1 7981 8650 2259 7914 0 0 7911 7977 7989 17 7979 0
 7703 5741 5738 5742 7990 7914 0 0 +15 7703 1465 0 5738 7606 0 17 5738 0 7703 79
79 7991 5736 7992 7642 0 7990 +17 7990 0 7894 5711 5744 5736 7979 7914 0 7993 -1
5 7894 1583 0 7990 7858 0 17 5711 0 7894 7994 7990 5709 7993 7878 0 7912 +17 574
4 0 7894 7990 7994 5742 7995 7806 0 7811 +17 7993 0 7859 7992 7996 5736 5711 787
8 0 0 -15 7859 1707 0 7993 7853 0 17 7992 0 7859 7997 7993 5763 5738 7642 0 0 -1
7 7996 0 7859 7993 7681 5709 5720 7885 0 0 -17 7681 0 7859 7996 5717 5718 7679 7
849 0 0 -17 5720 0 7516 7680 7912 5718 7996 7885 0 7675 +16 7885 1693 7998 ?5720
 7999 7878 7870 0 0 219 81 1 7998 8639 2259 7885 0 0 8000 7884 8001 16 7999 1751
 8000 ?8002 8003 7885 7886 0 0 219 81 1 8000 8638 2259 7999 0 0 8004 7998 8005 1
7 8002 0 8006 8007 8008 5847 5705 7999 0 8009 +16 8003 1755 8004 ?8010 7021 7999
 7022 0 0 219 38 7886 1753 0 7999 7870 7022 0 +7023 8011 8012 8013 8014 8015 31
 7022 1757 0 8003 7886 7018 0 +1.187626524342564 .587605881374567 2.839183018365
045 -2386979502944085e-30 1110223024625156e-30 -1 -.971402315994023 .23743955121
5565 305311331771918e-29 .04394895764734325 50 8011 1896 0 8016 8017 8018 8019 +
1.17690112891108 .628831470832713 2.839183018365045 .722539307338081 -.691329841
212867 -2831423829182895e-30 .691329841212867 .72253930733808 -1202056705532364e
-30 40 2 8012 0 1 2 433121445253169e-19 .00823875008786225 ??1.179867710850176 .
631931976454858 2.829182818365045 1.178612964234496 .630620585427693 2.839183218
365045 41 1 8013 L?1.179867710850176 .631931976454858 2.829182818365045 41 1 801
4 L?1.178612964234496 .630620585427693 2.839183218365045 204 8 8015 4 1.15778325
1504054 199999999740416e-21 .00429112380552405 -.0100002 1.124509804744044 -.010
00020000000026 .0024761484625266 20000000011975e-20 14 8016 1860 8020 ?8021 8022
 8006 2186 8011 -0 0 8021 8022 5533 50 8017 1898 0 7857 8023 8011 0 +1.200092100
781382 .638604502964253 2.839183018365045 -2386979502944085e-30 1110223024625156
e-30 -1 -.971402315994023 .237439551215565 305311331771918e-29 51 8018 1895 0 80
21 8011 7024 0 -1.200092100781382 .638604502964253 2.839183018365045 -2386979502
944085e-30 1110223024625156e-30 -1 .01 -.971402315994023 .237439551215565 305311
331771918e-29 141 8019 7886 8019 8019 8011 14 8021 1878 8024 ?8025 8016 8026 218
6 8018 -0 0 8025 8016 5533 50 7024 1894 0 8022 8018 7511 8027 +1.20969188936692
 .641405227712065 2.839183018365045 -.959978858553645 -.280072474781156 24567235
58371905e-30 .2800724747811565 -.959978858553645 -185105661218682e-29 14 8022 18
56 8028 ?8016 7857 8029 2186 7024 -0 0 8016 7857 5533 141 8027 7018 8027 8027 70
24 81 1 8028 8454 2259 8022 0 0 8030 8020 8031 14 7857 1848 8030 ?8022 7853 8032
 2186 8017 -0 0 8022 7853 5533 15 8029 1859 0 8033 8022 0 17 8033 0 8029 8034 80
35 5700 5855 8036 0 0 -17 8034 0 8029 8037 8033 5706 5702 7021 0 0 +17 8035 0 80
29 8033 8037 5853 8038 7813 0 8039 -17 5855 0 8040 5852 8010 5853 8033 8036 0 80
35 +16 8036 1790 8041 ?5855 8042 8043 8044 0 0 219 81 1 8041 8730 2259 8036 0 0
 8045 8046 8047 16 8042 1793 8045 ?5852 8048 8036 8049 0 0 219 16 8043 1803 8046
 ?8008 8036 8050 8051 0 0 219 30 8044 1911 0 8036 8052 8049 0 +1.20969188936692
 .641405227712065 2.839183018365045 -.2800724747811565 .959978858553645 18510566
1218682e-29 31 8052 1913 0 8053 8054 8044 0 +1.200092100781382 .638604502964253
 2.829183018365045 2386979502944085e-30 -1110223024625156e-30 1 .971402315994023
 -.237439551215565 -305311331771918e-29 .005 31 8049 1910 0 8042 8044 8055 0 +1.
200092100781382 .638604502964253 2.839183018365045 2386979502944085e-30 -1110223
024625156e-30 1 -.971402315994023 .237439551215565 305311331771918e-29 .01 30 80
55 1909 0 8048 8049 8056 0 +1.17690112891108 .628831470832713 2.839183018365045
 -.691329841212867 -.72253930733808 1202056705532364e-30 16 8048 1786 8057 ?8009
 8058 8042 8055 0 0 219 30 8056 1907 0 8059 8055 8060 0 +1.20969188936692 .64140
5227712065 2.829183018365045 -.2800724747811565 .959978858553645 185105661218682
e-29 16 8059 1800 8061 ?8037 8050 8062 8056 0 0 219 31 8060 1906 0 8050 8056 805
1 0 +1.200092100781382 .638604502964253 2.829183018365045 2386979502944085e-30 -
1110223024625156e-30 1 -.971402315994023 .237439551215565 305311331771918e-29 .0
1 16 8050 1826 8063 ?8064 8043 8059 8060 0 0 219 30 8051 1905 0 8043 8060 8065 0
 +1.17690112891108 .628831470832713 2.82918301836505 -.691329841212867 -.7225393
0733808 1202056705532364e-30 30 8065 1903 0 8058 8051 8066 0 +1.192866707708 .64
5517801376382 2.839183018365045 -2386979502944085e-30 1110223024625156e-30 -1 16
 8058 1807 8067 ?8068 7813 8048 8065 0 0 219 30 8066 1902 0 7813 8065 8069 0 +1.
20969188936692 .641405227712065 2.839183018365045 -2386979502944085e-30 11102230
24625156e-30 -1 16 7813 1829 8070 ?8038 7806 8058 8066 0 0 219 30 8069 910 0 807
1 8066 8072 0 +1.149018345000726 .597042866056651 2.879183018365045 -.1351930725
966802 .0330451986332376 -.990268068741569 16 8071 1098 8073 ?5846 7754 8074 806
9 0 0 219 30 8072 909 0 8074 8069 7756 0 +1.226234703684402 .578168896692484 2.8
79183018365045 .1351930725966756 -.0330451986332354 -.99026806874157 16 8074 114
9 8075 ?7693 8071 7539 8072 0 0 219 30 7756 747 0 219 8072 8076 8077 +1.22131683
7229166 .535916295656598 2.829183018365045 .2374395512155645 .971402315994023 37
47002708109905e-31 31 8076 746 0 8078 7756 8079 0 +1.187626524342564 .5876058813
74567 2.829183018365045 2386979502944085e-30 -1110223024625156e-30 1 -.971402315
994023 .237439551215565 305311331771918e-29 .045 141 8077 7744 8077 8077 7756 16
 8078 656 8080 ?8081 8082 8083 8076 8083 8083 219 30 8079 745 0 219 8076 8084 80
85 +1.133890628789704 .557285855265999 2.82918301836505 -.2374395512155645 -.971
402315994023 -3747002708109905e-31 30 8084 742 0 8086 8079 8087 0 +1.14391342012
2834 .598290661179268 2.82918301836505 -.1015391913054972 .0248191914075254 -.99
4521895368272 141 8085 8088 8085 8085 8079 133 8088 735 0 8082 8089 8090 0 +8079
 1.143913420122834 .598290661179268 2.82918301836505 1.139653970907736 .58086458
8685356 2.82918301836505 -.0422119705071006 -.02427288161777705 16 8082 633 8091
 ?8092 8093 8078 8088 0 0 219 30 8089 737 0 8094 8095 8088 0 -1.149018345000726
 .597042866056651 2.879183018365045 .2374395512155645 .971402315994023 374700270
8109905e-31 30 8090 533 0 8096 8088 8097 0 +1.044990460139984 .192156267494791 2
.829183018365045 -.1038136031564104 .01220391055281432 -.994521895368272 16 8096
 5419 8098 ?5832 8099 8100 8090 0 0 219 30 8097 532 0 8101 8090 8102 0 +1.112430
182017124 .543121562330942 2.82918301836505 -.1009433382985052 .0271411511592874
5 -.994521895368272 16 8101 452 8103 ?8104 8105 8106 8097 0 0 219 30 8102 531 0
 8105 8097 8107 0 +1.233823540238764 .513449423380769 2.829183018365045 .1020816
406744192 -.02248417822192915 -.994521895368273 16 8105 470 8108 ?8109 8100 8101
 8102 0 0 219 30 8107 530 0 8100 8102 8110 0 +1.13175927062962 .1709473954518135
 2.829183018365045 .0977377395112354 -.0370612183870228 -.994521895368273 16 810
0 5404 8111 ?5830 8096 8105 8107 0 0 219 31 8110 529 0 8112 8107 8113 0 +3.48419
4112252205 -.0945867246121299 2.95418301836504 2386979502944085e-30 -11102230246
25156e-30 1 .971402315994023 -.237439551215565 -305311331771918e-29 2.4428619705
9179 16 8112 471 8114 ?6106 8115 8116 8110 0 0 219 31 8113 527 0 8115 8110 8117
 0 +-1.164685934203704 1.04173750862377 2.954183018365055 2386979502944085e-30 -
1110223024625156e-30 1 .971402315994023 -.237439551215565 -305311331771918e-29 2
.44286197059179 16 8115 5301 8118 ?5837 8106 8112 8113 0 0 219 31 8117 526 0 810
6 8113 8119 0 +1.172786552391592 .526893236624941 2.954183018365045 238697950294
4085e-30 -1110223024625156e-30 1 .971402315994023 -.237439551215565 -30531133177
1918e-29 .04936197059179 16 8106 480 8120 ?5834 8101 8115 8117 0 0 219 32 8119 3
56 0 8099 8117 8121 0 +1.20282265562036 .649775629598185 2.770522764327205 .1187
197756077802 .485701157997012 -.866025403784441 -.205628683215857 -.841259082945
865 -.5 .0519615242270661 .045 16 8099 370 8122 ?8123 8124 8096 8119 0 0 219 30
 8121 220 0 8125 8119 8126 0 +1.16979433120533 .704173513622616 2.77918301836504
5 -.2374395512155645 -.971402315994023 -3747002708109905e-31 16 8125 270 8127 ?8
128 8129 8130 8121 0 0 219 30 8126 219 0 8129 8121 8131 0 +1.257220539644792 .68
2803954013215 2.779183018365045 -.2374395512155645 -.971402315994023 -3747002708
109905e-31 16 8129 262 8132 ?8133 7632 8125 8126 0 0 219 31 8131 5 0 8134 8126 7
631 0 +3.4841941122522 -.0945867246121298 2.82918301836504 2386979502944085e-30
 -1110223024625156e-30 1 -.971402315994023 .237439551215565 305311331771918e-29
 2.456 16 8134 4 8135 ?8136 8137 8138 8131 8139 8138 219 31 7631 8 0 8137 8131 7
628 0 +1.089682709466144 .186902426027033 2.829183018365045 2386979502944085e-30
 -1110223024625156e-30 1 .971402315994023 -.237439551215565 -305311331771918e-29
 .045 16 8137 7 8140 ?7440 8141 8134 7631 0 0 219 81 1 8140 8689 2259 8137 0 0 8
142 8135 8143 17 7440 0 8144 6123 5832 5828 7431 8137 0 0 +16 8141 3524 8142 ?58
27 8145 8137 7628 8145 8146 219 81 1 8142 8688 2259 8141 0 0 8147 8140 8148 17 5
827 0 5539 8149 8150 5817 8151 8141 0 7436 +16 8145 3521 8147 ?8150 8152 8141 76
28 7439 8141 219 16 8146 3670 8153 ?8154 7439 8152 7628 8141 8152 219 81 1 8153
 8685 2259 8146 0 0 8155 8156 8157 17 8154 0 5539 5939 7438 5592 5948 8146 0 0 +
16 7439 10 8155 ?7438 7617 8146 7628 8152 8145 219 16 8152 3673 8156 ?5939 8146
 8145 7628 8146 7439 219 81 1 8156 8686 2259 8152 0 0 8153 8147 8158 17 5939 0 5
539 8150 8154 5937 8159 8152 0 8160 +15 5539 6049 0 5540 8161 0 17 8150 0 5539 5
827 5939 5595 8160 8145 0 0 +17 8159 0 7434 5564 6878 5592 5939 8152 0 8154 -17
 8160 0 8162 5945 5597 5937 8150 8145 0 8163 -15 8162 3609 0 8160 7221 0 17 5945
 0 8162 6866 8160 5943 8163 6854 0 6875 +17 5597 0 8162 8160 6866 5595 8164 6860
 0 8165 +17 8163 0 8166 5585 6875 5937 5945 6854 0 6878 -15 8166 3606 0 5585 722
6 0 17 5585 0 8166 8167 8163 5583 6878 6872 0 7194 -17 6875 0 8166 8163 8167 594
3 5576 6859 0 8168 +17 6878 0 7434 8159 7194 5937 5585 6872 0 0 +17 7194 0 7434
 6878 5582 5583 8169 7191 0 8170 +17 5582 0 7434 7194 8151 5580 8165 6879 0 8171
 +17 8169 0 8172 8173 8170 5580 7194 7191 0 0 -17 8170 0 8172 8169 8174 5583 816
7 7239 0 0 -15 8172 3929 0 8170 7212 0 17 8174 0 8172 8170 8175 5574 5591 7231 0
 0 -17 8167 0 8166 6875 5585 5574 8170 7239 0 8174 +16 7239 3877 8176 ?8167 7231
 7205 7206 0 0 219 81 1 8176 8597 2259 7239 0 0 7237 8177 8178 16 7205 3873 8177
 ?8171 7239 7195 7196 0 0 219 81 1 8177 8598 2259 7205 0 0 8176 7203 8179 17 817
1 0 8180 8165 5579 5580 8173 7205 0 8169 +15 8180 3602 0 8165 7223 0 17 8165 0 8
180 8164 8171 5595 5582 6879 0 8151 -17 5579 0 8180 8171 8164 5577 5942 6869 0 7
204 -17 8173 0 8172 5588 8169 5577 8171 7205 0 0 -17 5588 0 8172 8175 8173 5586
 7204 7195 0 7190 -17 8175 0 8172 8174 5588 5589 7190 7187 0 0 -17 7204 0 7222 5
942 6858 5577 5588 7195 0 8173 +17 7190 0 8181 8182 8182 5586 8175 7187 0 6858 +
15 8181 3598 0 8182 8183 0 17 8182 0 8181 7190 7190 5589 6858 6855 0 8175 -17 68
58 0 7222 7204 5591 5586 8182 6855 0 0 +15 7222 3621 0 8168 7216 0 17 5591 0 722
2 6858 5576 5589 8174 7231 0 8182 +17 5576 0 7222 5591 8168 5574 6875 6859 0 816
7 -17 8168 0 7222 5576 5942 5943 6866 6863 0 0 -17 5942 0 7222 8168 7204 5940 55
79 6869 0 6866 +17 6866 0 8162 5597 5945 5940 8168 6863 0 8164 +17 8164 0 8180 5
579 8165 5940 5597 6860 0 0 -14 8183 3596 8184 ?7223 8185 8181 2186 7280 -0 0 72
23 8185 5533 81 1 8184 8502 2259 8183 0 0 8186 8187 8188 14 7223 3599 8187 ?7226
 8183 8180 2186 7207 +0 0 7226 8183 5533 14 8185 3496 8186 ?8183 8189 8190 2186
 7227 +0 0 8183 8189 5533 50 7280 3639 0 8183 7271 7224 0 +1.226711244119926 .46
2240462414549 2.811183018365045 2386979502944085e-30 -1110223024625156e-30 1 .97
1402315994023 -.237439551215565 -305311331771918e-29 50 7224 3638 0 7221 7280 72
07 0 +1.226711244119926 .462240462414549 2.829183018365045 2386979502944085e-30
 -1110223024625156e-30 1 .971402315994023 -.237439551215565 -305311331771918e-29
 14 7221 3607 8191 ?7216 7226 8162 2186 7224 +0 0 7216 7226 5533 81 1 8191 8505
 2259 7221 0 0 8192 7219 8193 14 7226 3603 8192 ?7221 7223 8166 2186 7217 +0 0 7
221 7223 5533 81 1 8192 8504 2259 7226 0 0 8187 8191 8194 81 1 8187 8503 2259 72
23 0 0 8184 8192 8195 83 3 8194 1 1 1 83 3 8195 1 1 1 81 1 7219 8506 2259 7216 0
 0 8191 8196 8197 83 3 8193 1 1 1 81 1 8196 8507 2259 7220 0 0 7219 8198 8199 83
 3 8197 1 1 1 14 7220 3745 8196 ?7276 7216 8200 2186 8201 -0 0 7276 7216 5533 81
 1 8198 8508 2259 7276 0 0 8196 8202 8203 83 3 8199 1 1 1 14 7276 3748 8198 ?727
9 7220 8204 2186 7262 +0 0 7279 7220 5533 81 1 8202 8509 2259 7279 0 0 8198 8205
 8206 83 3 8203 1 1 1 14 7279 3752 8202 ?7274 7276 8207 2186 7271 +0 0 7274 7276
 5533 81 1 8205 8510 2259 7274 0 0 8202 7273 8208 83 3 8206 1 1 1 14 7274 3756 8
205 ?7270 7279 8209 2186 7277 +0 0 7270 7279 5533 81 1 7273 8511 2259 7270 0 0 8
205 8210 8211 83 3 8208 1 1 1 81 1 8210 8512 2259 7212 0 0 7273 8212 8213 83 3 8
211 1 1 1 14 7212 3928 8210 ?7267 7270 8172 2186 7197 -0 0 7267 7270 5533 81 1 8
212 8513 2259 7267 0 0 8210 8214 8215 83 3 8213 1 1 1 14 7267 4049 8212 ?8216 72
12 8217 2186 7214 -0 0 8216 7212 5533 81 1 8214 8514 2259 8216 0 0 8212 8218 821
9 83 3 8215 1 1 1 14 8216 4142 8214 ?8220 7267 8221 2186 8222 -0 0 8220 7267 553
3 81 1 8218 8515 2259 8220 0 0 8214 8223 8224 83 3 8219 1 1 1 14 8220 4145 8218
 ?6777 8216 8225 2186 6772 +0 0 6777 8216 5533 81 1 8223 8516 2259 6777 0 0 8218
 8226 8227 83 3 8224 1 1 1 14 6777 4148 8223 ?6784 8220 8228 2186 6762 +0 0 6784
 8220 5533 81 1 8226 8517 2259 6784 0 0 8223 6783 8229 83 3 8227 1 1 1 14 6784 4
154 8226 ?6780 6777 8230 2186 6778 +0 0 6780 6777 5533 81 1 6783 8518 2259 6780
 0 0 8226 8231 8232 83 3 8229 1 1 1 81 1 8231 8519 2259 6696 0 0 6783 6695 8233
 83 3 8232 1 1 1 14 6696 4259 8231 ?6691 6780 8234 2186 6781 -0 0 6691 6780 5533
 81 1 6695 8520 2259 6691 0 0 8231 6689 8235 83 3 8233 1 1 1 81 1 6689 8521 2259
 6687 0 0 6695 8236 8237 83 3 8235 1 1 1 81 1 8236 8522 2259 6690 0 0 6689 8238
 8239 83 3 8237 1 1 1 14 6690 4718 8236 ?8240 6687 8241 2186 6685 -0 0 8240 6687
 5533 81 1 8238 8523 2259 8240 0 0 8236 8242 8243 83 3 8239 1 1 1 14 8240 4722 8
238 ?8244 6690 8245 2186 8246 -0 0 8244 6690 5533 81 1 8242 8524 2259 8244 0 0 8
238 8247 8248 83 3 8243 1 1 1 14 8244 4726 8242 ?8249 8240 8250 2186 8251 -0 0 8
249 8240 5533 81 1 8247 8525 2259 8249 0 0 8242 8252 8253 83 3 8248 1 1 1 14 824
9 4730 8247 ?8254 8244 8255 2186 8256 -0 0 8254 8244 5533 81 1 8252 8526 2259 82
54 0 0 8247 8257 8258 83 3 8253 1 1 1 14 8254 4734 8252 ?8259 8249 8260 2186 826
1 -0 0 8259 8249 5533 81 1 8257 8527 2259 8259 0 0 8252 8262 8263 83 3 8258 1 1
 1 14 8259 4738 8257 ?8264 8254 8265 2186 8266 -0 0 8264 8254 5533 81 1 8262 852
8 2259 8264 0 0 8257 8267 8268 83 3 8263 1 1 1 14 8264 4742 8262 ?8269 8259 8270
 2186 8271 -0 0 8269 8259 5533 81 1 8267 8529 2259 8269 0 0 8262 8272 8273 83 3
 8268 1 1 1 14 8269 4746 8267 ?8274 8264 8275 2186 8276 -0 0 8274 8264 5533 81 1
 8272 8530 2259 8274 0 0 8267 8277 8278 83 3 8273 1 1 1 14 8274 4958 8272 ?8279
 8269 8280 2186 8281 -0 0 8279 8269 5533 81 1 8277 8531 2259 8279 0 0 8272 8282
 8283 83 3 8278 1 1 1 14 8279 4962 8277 ?8284 8274 8285 2186 8286 -0 0 8284 8274
 5533 81 1 8282 8532 2259 8284 0 0 8277 8287 8288 83 3 8283 1 1 1 14 8284 4966 8
282 ?8289 8279 8290 2186 8291 -0 0 8289 8279 5533 81 1 8287 8533 2259 8289 0 0 8
282 8292 8293 83 3 8288 1 1 1 14 8289 4970 8287 ?8294 8284 8295 2186 8296 -0 0 8
294 8284 5533 81 1 8292 8534 2259 8294 0 0 8287 8297 8298 83 3 8293 1 1 1 14 829
4 4974 8292 ?8299 8289 8300 2186 8301 -0 0 8299 8289 5533 81 1 8297 8535 2259 82
99 0 0 8292 8302 8303 83 3 8298 1 1 1 14 8299 4978 8297 ?8304 8294 8305 2186 830
6 -0 0 8304 8294 5533 81 1 8302 8536 2259 8304 0 0 8297 8307 8308 83 3 8303 1 1
 1 14 8304 4982 8302 ?8309 8299 8310 2186 8311 -0 0 8309 8299 5533 81 1 8307 853
7 2259 8309 0 0 8302 8312 8313 83 3 8308 1 1 1 14 8309 4986 8307 ?8314 8304 5547
 2186 8315 -0 0 8314 8304 5533 81 1 8312 8538 2259 8314 0 0 8307 8316 8317 83 3
 8313 1 1 1 14 8314 4990 8312 ?7326 8309 8318 2186 8319 +0 0 7326 8309 5533 81 1
 8316 8539 2259 7326 0 0 8312 8320 8321 83 3 8317 1 1 1 14 7326 5102 8316 ?8322
 8314 7324 2186 8323 -0 0 8322 8314 5533 81 1 8320 8540 2259 8322 0 0 8316 8324
 8325 14 8322 5107 8320 ?8326 7326 7320 2186 8327 +0 0 8326 7326 5533 81 1 8324
 8541 2259 8326 0 0 8320 8328 8329 83 3 8325 1 1 1 14 8326 5134 8324 ?8330 8322
 8331 2186 8332 -0 0 8330 8322 5533 81 1 8328 8542 2259 8330 0 0 8324 8333 8334
 83 3 8329 1 1 1 14 8330 5139 8328 ?8335 8326 8336 2186 8337 +0 0 8335 8326 5533
 81 1 8333 8543 2259 8335 0 0 8328 8338 8339 83 3 8334 1 1 1 14 8335 5166 8333 ?
6459 8330 8340 2186 6460 -0 0 6459 8330 5533 81 1 8338 8544 2259 6459 0 0 8333 8
341 8342 83 3 8339 1 1 1 14 6459 5171 8338 ?7337 8335 8343 2186 6451 +0 0 7337 8
335 5533 81 1 8341 8545 2259 7337 0 0 8338 7332 8344 83 3 8342 1 1 1 14 7337 522
0 8341 ?7331 6459 8345 2186 7268 +0 0 7331 6459 5533 81 1 7332 8546 2259 7331 0
 0 8341 7330 8346 83 3 8344 1 1 1 83 3 8346 1 1 1 15 8345 5221 0 8347 7337 8348
 54 7268 5227 0 7337 7214 5524 0 +1.15094211367976 .4375242235534905 2.954683018
365045 2386979502944085e-30 -1110223024625156e-30 1 .0025 .005 .971402315994023
 -.237439551215565 -305311331771918e-29 54 5524 5260 0 7331 7268 2187 0 +1.13072
2677312844 .462025805961638 2.957683018365045 2386979502944085e-30 -111022302462
5156e-30 1 .003 .002 .971402315994023 -.237439551215565 -305311331771918e-29 17
 8347 0 8345 8347 8347 0 7307 7304 0 0 -15 8348 5222 0 8349 7337 0 17 8349 0 834
8 8349 8349 0 7303 7300 0 0 -17 7303 0 8336 7303 7303 0 8349 7300 0 0 +15 8336 5
203 0 7303 8330 0 17 7307 0 8331 7307 7307 0 8347 7304 0 0 +15 8331 5209 0 7307
 8326 8350 15 8350 5138 0 6479 8326 0 17 6479 0 8350 6479 6479 0 8351 6476 0 0 +
17 8351 0 8352 8351 8351 0 6479 6476 0 0 -15 8352 5121 0 8351 8353 8354 14 8353
 5156 8355 ?8356 8161 8352 2186 8357 +0 0 8356 8161 5533 15 8354 4849 0 8358 835
3 8359 17 8358 0 8354 8360 8361 6073 6072 6515 0 0 -15 8359 4752 0 6567 8353 836
2 17 6567 0 8359 6572 6596 6013 8363 6564 0 0 +15 8362 5089 0 8364 8353 8365 17
 8364 0 8362 8364 8364 0 6483 6480 0 0 -15 8365 5153 0 8366 8353 0 17 8366 0 836
5 8366 8366 0 6475 6472 0 0 -17 6475 0 8367 6475 6475 0 8366 6472 0 0 +15 8367 5
170 0 6475 8335 0 17 6483 0 7327 6483 6483 0 8364 6480 0 0 +15 7327 5106 0 6483
 7326 0 17 6572 0 8359 6576 6567 6050 8368 6568 0 0 +17 6596 0 8359 6567 6592 60
09 8369 6593 0 0 +17 8363 0 8241 6012 6054 6009 6567 6564 0 6596 -15 8241 4721 0
 5553 6690 0 17 6012 0 8241 5553 8363 6010 6034 6627 0 6626 +17 6054 0 8241 8363
 5553 6013 6651 6597 0 8368 -17 5553 0 8241 6054 6012 5546 8370 6563 0 6651 +17
 6651 0 8275 6603 8368 5546 6054 6597 0 8371 +17 8368 0 8275 6651 6052 6013 6572
 6568 0 6567 -15 8275 4749 0 6603 8269 0 17 6052 0 8275 8368 6603 6050 6031 6646
 0 8372 -17 6603 0 8275 6052 6651 6029 8371 6600 0 8373 +17 6031 0 8270 6607 837
[truncated: 10,614,881 more chars]
