# Supplementary material for: Impedance Iterative Learning Backstepping Control for Output-Constrained Multisection Continuum Arms Based on PMA
Source: Micromachines (Basel). 2022 Sep 16;13(9):1532. doi: 10.3390/mi13091532 (PMC9506357; doi:10.3390/mi13091532)
Supplement: Supplementary file 1 [file micromachines-13-01532-s001.zip › S2-Control Algorithm and Co-Simulation/S2-Control Algorithm and Co-Simulation/ctrlsctl647828.bat]

set MDI_ADAMS_ACF=
set MDI_ADAMS_ALL_VARIABLES=on

set OPATH=%PATH%
PATH=%SHORT_TOPDIR%win64\%UCONFG_DIR%;%SHORT_TOPDIR%win64;%OPATH%;
if not "%MDI_VCONTROLS_BATCH%" == "" set MDI_AVIEW_GRAPHICS=Batch
echo.
echo Begin execution of Adams Controls (view)...
echo.
"G:\adams2020\controls\win64\vcontrols.exe" 5748497 
set PATH=%OPATH%
set OPATH=
set MDI_AVIEW_GRAPHICS=
