# Supplementary material for: Impedance Iterative Learning Backstepping Control for Output-Constrained Multisection Continuum Arms Based on PMA
Source: Micromachines (Basel). 2022 Sep 16;13(9):1532. doi: 10.3390/mi13091532 (PMC9506357; doi:10.3390/mi13091532)
Supplement: Supplementary file 1 [file micromachines-13-01532-s001.zip › S2-Control Algorithm and Co-Simulation/S2-Control Algorithm and Co-Simulation/ctrlsctl775208.bat]

set MDI_ADAMS_ACF=
set MDI_ADAMS_SCONTROLS_APPLICATION=1
set MDI_ONLINE_DIR=G:\adams2020\help\
set MDI_ADAMS_MSGS=G:\adams2020\common\win64\messages.dac
set MDI_ADAMS_HELP=G:\adams2020\common\win64\helpmsgs.dac
set MDI_AVIEW_MESSAGES=G:\adams2020\common\win64\aview.msg
echo.
echo Begin execution of Adams Controls (solver)...
echo.
"G:\adams2020\controls\win64\scontrols.exe" 576889  
set MDI_ADAMS_MSGS=
set MDI_ADAMS_SCONTROLS_APPLICATION=
set MDI_ADAMS_HELP=
set MDI_AVIEW_MESSAGES=
set MDI_ONLINE_DIR=
if "%MDI_PAUSE%" == "1" pause
