# Supplementary material for: Impedance Iterative Learning Backstepping Control for Output-Constrained Multisection Continuum Arms Based on PMA
Source: Micromachines (Basel). 2022 Sep 16;13(9):1532. doi: 10.3390/mi13091532 (PMC9506357; doi:10.3390/mi13091532)
Supplement: Supplementary file 1 [file micromachines-13-01532-s001.zip › S2-Control Algorithm and Co-Simulation/S2-Control Algorithm and Co-Simulation/force_position.m]

clear all;
close all;
clc;
t=[0:0.01:5];
f=1.5;
a0 =    -0.02467;
a1 =     0.02465; 
b1 =     0.07891; 
w =      0.1532 ;
Fint=5*sin(1.2*pi*f*t)+4;
Fid=3+0*t;
xr=  a0 + a1*cos(t*w) + b1*sin(t*w);  %修正
a =    -0.00668; 
b =     0.05365; 
c =    0.006695; 
d =       -7.35;
xe = a*exp(b*t) + c*exp(d*t);   %误差
xd=xr+xe;
figure(1)
plot(t,Fint,t,Fid);
hold on;
figure(2)
plot(t,xr,t,xd);
hold on;
x3d=0.2150-sin(pi*t/25)*0.05;
figure(3)
plot(t,x3d);
hold on;
