# Supplementary material for: Impedance Iterative Learning Backstepping Control for Output-Constrained Multisection Continuum Arms Based on PMA
Source: Micromachines (Basel). 2022 Sep 16;13(9):1532. doi: 10.3390/mi13091532 (PMC9506357; doi:10.3390/mi13091532)
Supplement: Supplementary file 1 [file micromachines-13-01532-s001.zip › S2-Control Algorithm and Co-Simulation/S2-Control Algorithm and Co-Simulation/guan1_0.err]

/COM,ANSYS RELEASE 2020 R2           BUILD 20.2      UP20200601       08:28:21

 *** WARNING ***                         CP =       3.766   TIME= 08:29:13
 No previous ZOOM or more than five backward ZOOMs in window 1.  The     
 /ZOOM command is ignored.                                               
