# Supplementary material for: Impedance Iterative Learning Backstepping Control for Output-Constrained Multisection Continuum Arms Based on PMA
Source: Micromachines (Basel). 2022 Sep 16;13(9):1532. doi: 10.3390/mi13091532 (PMC9506357; doi:10.3390/mi13091532)
Supplement: Supplementary file 1 [file micromachines-13-01532-s001.zip › S2-Control Algorithm and Co-Simulation/S2-Control Algorithm and Co-Simulation/guan1_0.log]

/BATCH  
/COM,ANSYS RELEASE 2020 R2           BUILD 20.2      UP20200601       08:28:24
/input,menust,tmp,''
/COM,ANSYS RELEASE 2020 R2           BUILD 20.2      UP20200601       08:28:24
/GRA,POWER
/GST,ON
/PLO,INFO,3
/GRO,CURL,ON
/CPLANE,1   
/REPLOT,RESIZE  
WPSTYLE,,,,,,,,0
/REPLOT,RESIZE  
/PREP7  
!*  
FINISH  
/ANG,1,-30,XS,1 
/REP,FAST   
/ANG,1,30,XS,1  
/REP,FAST   
/ANG,1,-30,XS,1 
/REP,FAST   
/ANG,1,-30,XS,1 
/REP,FAST   
/ANG,1,-30,XS,1 
/REP,FAST   
/ANG,1,-30,XS,1 
/REP,FAST   
/ANG,1,-30,XS,1 
/REP,FAST   
/ANG,1,-30,XS,1 
/REP,FAST   
/ANG,1,30,XS,1  
/REP,FAST   
/ANG,1,-30,YS,1 
/REP,FAST   
/ANG,1,-30,YS,1 
/REP,FAST   
/ANG,1,-30,YS,1 
/REP,FAST   
/ANG,1,-30,YS,1 
/REP,FAST   
/ANG,1,-30,YS,1 
/REP,FAST   
/ANG,1,-30,YS,1 
/REP,FAST   
/ANG,1,-30,YS,1 
/REP,FAST   
/ANG,1,30,YS,1  
/REP,FAST   
/ZOOM,1,BACK
/AUTO,1 
/REP,FAST   
/ZOOM,1,SCRN,0.383583,0.183879,0.366393,-0.293863   
/DIST,1,1.37174211248,1 
/REP,FAST   
/DIST,1,1.37174211248,1 
/REP,FAST   
/DIST,1,1.37174211248,1 
/REP,FAST   
/DIST,1,1.37174211248,1 
/REP,FAST   
/DIST,1,0.729,1 
/REP,FAST   
/AUTO,1 
/REP,FAST   
/ANG,1,-30,ZS,1 
/REP,FAST   
/ANG,1,30,ZS,1  
/REP,FAST   
/VIEW,1,,,1 
/ANG,1  
/REP,FAST   
/VIEW,1,1   
/ANG,1  
/REP,FAST   
/VIEW,1,1,2,3   
/ANG,1  
/REP,FAST   
/VIEW,1,1,1,1   
/ANG,1  
/REP,FAST   
/AUTO,1 
/REP,FAST   
/AUTO,1 
/REP,FAST   
/ZOOM,1,SCRN,0.985206,0.056710,1.112406,-0.396972   
/AUTO,1 
/REP,FAST   
/PREP7  
!*  
!*  
!*  
FINISH  
! /EXIT,NOSAV   
