# Supplementary material for: Impedance Iterative Learning Backstepping Control for Output-Constrained Multisection Continuum Arms Based on PMA
Source: Micromachines (Basel). 2022 Sep 16;13(9):1532. doi: 10.3390/mi13091532 (PMC9506357; doi:10.3390/mi13091532)
Supplement: Supplementary file 1 [file micromachines-13-01532-s001.zip › S2-Control Algorithm and Co-Simulation/S2-Control Algorithm and Co-Simulation/guan1_1.out]

 ANSYS Mechanical Enterprise                       


 *------------------------------------------------------------------*
 |                                                                  |
 |   W E L C O M E   T O   T H E   A N S Y S (R)  P R O G R A M     |
 |                                                                  |
 *------------------------------------------------------------------*


 ***************************************************************
 *            ANSYS 2020 R2          LEGAL NOTICES             *
 ***************************************************************
 *                                                             *
 * Copyright 1971-2020 ANSYS, Inc.  All rights reserved.       *
 * Unauthorized use, distribution or duplication is            *
 * prohibited.                                                 *
 *                                                             *
 * Ansys is a registered trademark of ANSYS, Inc. or its       *
 * subsidiaries in the United States or other countries.       *
 * See the ANSYS, Inc. online documentation or the ANSYS, Inc. *
 * documentation CD or online help for the complete Legal      *
 * Notice.                                                     *
 *                                                             *
 ***************************************************************
 *                                                             *
 * THIS ANSYS SOFTWARE PRODUCT AND PROGRAM DOCUMENTATION       *
 * INCLUDE TRADE SECRETS AND CONFIDENTIAL AND PROPRIETARY      *
 * PRODUCTS OF ANSYS, INC., ITS SUBSIDIARIES, OR LICENSORS.    *
 * The software products and documentation are furnished by    *
 * ANSYS, Inc. or its subsidiaries under a software license    *
 * agreement that contains provisions concerning               *
 * non-disclosure, copying, length and nature of use,          *
 * compliance with exporting laws, warranties, disclaimers,    *
 * limitations of liability, and remedies, and other           *
 * provisions.  The software products and documentation may be *
 * used, disclosed, transferred, or copied only in accordance  *
 * with the terms and conditions of that software license      *
 * agreement.                                                  *
 *                                                             *
 * ANSYS, Inc. is a UL registered                              *
 * ISO 9001:2015 company.                                      *
 *                                                             *
 ***************************************************************
 *                                                             *
 * This product is subject to U.S. laws governing export and   *
 * re-export.                                                  *
 *                                                             *
 * For U.S. Government users, except as specifically granted   *
 * by the ANSYS, Inc. software license agreement, the use,     *
 * duplication, or disclosure by the United States Government  *
 * is subject to restrictions stated in the ANSYS, Inc.        *
 * software license agreement and FAR 12.212 (for non-DOD      *
 * licenses).                                                  *
 *                                                             *
 ***************************************************************

 2020 R2 
     
 Point Releases and Patches installed:   
     
 ANSYS, Inc. Products 2020 R2
 SpaceClaim 2020 R2  
 Discovery 2020 R2   
 AIM 2020 R2 
 Live (includes SpaceClaim) 2020 R2  
 ANSYS Sherlock 2020 R2  
 Autodyn 2020 R2 
 LS-DYNA 2020 R2 
 CFX (includes CFD-Post) 2020 R2 
 Chemkin 2020 R2 
 EnSight 2020 R2 
 FENSAP-ICE 2020 R2  
 Fluent (includes CFD-Post) 2020 R2  
 Forte (includes EnSight) 2020 R2
 Polyflow (includes CFD-Post) 2020 R2
 TurboGrid 2020 R2   
 ICEM CFD 2020 R2
 Aqwa 2020 R2
 SPEOS 2020 R2   
 Mechanical Products 2020 R2 
 Additive 2020 R2
 Icepak (includes CFD-Post) 2020 R2  
 ACIS Geometry Interface 2020 R2 
 AutoCAD Geometry Interface 2020 R2  
 Catia, Version 4 Geometry Interface 2020 R2 
 Catia, Version 5 Geometry Interface 2020 R2 
 Catia, Version 6 Geometry Interface 2020 R2 
 Creo Elements/Direct Modeling Geometry Interface 2020 R2
 Creo Parametric Geometry Interface 2020 R2  
 Inventor Geometry Interface 2020 R2 
 JTOpen Geometry Interface 2020 R2   
 NX Geometry Interface 2020 R2   
 Parasolid Geometry Interface  2020 R2   
 Solid Edge Geometry Interface 2020 R2   
 SOLIDWORKS Geometry Interface 2020 R2   
 ANSYS, Inc. License Manager 2020 R2 


          *****  ANSYS COMMAND LINE ARGUMENTS  *****
  INITIAL JOBNAME              = guan1                                                                                                                                                                                                                                                   
  DISTRIBUTED MEMORY PARALLEL REQUESTED
       2 PARALLEL PROCESSES REQUESTED WITH SINGLE THREAD PER PROCESS
    TOTAL OF     2 CORES REQUESTED
  MPI OPTION                   = INTELMPI
  START-UP FILE MODE           = READ  
  STOP FILE MODE               = READ  
  MODEL FILE NAME              = D:\temp\guan1.db                                                                                                                                                                                                                                                    
  GRAPHICS DEVICE REQUESTED    = win32   
  GRAPHICAL ENTRY              = YES   
  LANGUAGE                     = en-us               
  INITIAL DIRECTORY = D:\temp

 RELEASE= 2020 R2              BUILD= 20.2      UP20200601   VERSION=WINDOWS x64 
 CURRENT JOBNAME=guan1_1  08:28:22  MAR 11, 2022 CP=      0.031


 RESUME ANSYS DATA FROM FILE NAME=D:\temp\guan1.db                                                                                                                                                                                                                                                    

 Memory resident data base increased from         1 MB to         2 MB.

 Memory resident data base increased from         2 MB to         4 MB.

 *** ANSYS GLOBAL STATUS *** 

 TITLE =  File: D:\temp\1.xmt_txt                                              
 NUMBER OF ELEMENT TYPES =      3
      2002 ELEMENTS CURRENTLY SELECTED.  MAX ELEMENT NUMBER =        2426
      3062 NODES CURRENTLY SELECTED.     MAX NODE NUMBER =           3830
        10 KEYPOINTS CURRENTLY SELECTED. MAX KEYPOINT NUMBER =         10
        12 LINES CURRENTLY SELECTED.     MAX LINE NUMBER =             12
         6 AREAS CURRENTLY SELECTED.     MAX AREA NUMBER =              6
         1 VOLUMES CURRENTLY SELECTED.   MAX VOL. NUMBER =              1
         4 COMPONENTS CURRENTLY DEFINED
 MAXIMUM LINEAR PROPERTY NUMBER        =       1
 MAXIMUM REAL CONSTANT SET NUMBER      =       1
 ACTIVE COORDINATE SYSTEM              =       0  (CARTESIAN)  
 MAXIMUM CONSTRAINT EQUATION NUMBER    =    2016

 INITIAL JOBNAME = guan1_1
 CURRENT JOBNAME = guan1_1


 NUMBER OF WARNING MESSAGES ENCOUNTERED=          0
 NUMBER OF ERROR   MESSAGES ENCOUNTERED=          0


 *---------------------------------------------------------------------------*
 |                                                                           |
 |                       DISTRIBUTED ANSYS RUN COMPLETED                     |
 |                                                                           |
 |---------------------------------------------------------------------------|
 |                                                                           |
 | Ansys 2020 R2               Build 20.2         UP20200601     WINDOWS x64 |
 |                                                                           |
 |---------------------------------------------------------------------------|
 |                                                                           |
 | Database Requested(-db)     1 MB    Scratch Memory Requested      1024 MB |
 | Maximum Database Used       4 MB    Maximum Scratch Memory Used      4 MB |
 |                                                                           |
 |---------------------------------------------------------------------------|
 |                                                                           |
 |        CP Time      (sec) =          0.406       Time  =  08:31:23        |
 |        Elapsed Time (sec) =        183.000       Date  =  03/11/2022      |
 |                                                                           |
 *---------------------------------------------------------------------------*
