# Supplementary material for: Impedance Iterative Learning Backstepping Control for Output-Constrained Multisection Continuum Arms Based on PMA
Source: Micromachines (Basel). 2022 Sep 16;13(9):1532. doi: 10.3390/mi13091532 (PMC9506357; doi:10.3390/mi13091532)
Supplement: Supplementary file 1 [file micromachines-13-01532-s001.zip › S2-Control Algorithm and Co-Simulation/S2-Control Algorithm and Co-Simulation/odefun.m]

function dx=odefun(t,x)
dx=zeros(2,1);
dx(1)=x(2);
dx(2)=(-1.5*sin(0.01*t)-1-200*x(1)-50*x(2))/0.001;
end
